# Supplementary material for: Diverse lifestyles and adaptive evolution of uncultured UBA5794 actinobacteria, a sister order of “Candidatus actinomarinales”
Source: Environ Microbiome. 2025 Apr 19;20:39. doi: 10.1186/s40793-025-00701-w (PMC12008989; doi:10.1186/s40793-025-00701-w)
Supplement: Supplementary file 11 — Supplementary Material 11: Table S1. Relative abundance of non-singleton OTUs assigned to Actinomarinales at 97% sequence similarity in sample N04. [file 40793_2025_701_MOESM11_ESM.xlsx]

## Sheet: Sheet1
Table S12. Habitat-associated Orthogroups across genomes of sponge symbiont and free-living members
Orthogroup	Annotation	Number_pos_present_in	Number_neg_present_in	Number_pos_not_present_in	Number_neg_not_present_in	Sensitivity	Specificity	Odds_ratio	Naive_p	Bonferroni_p	Benjamini_H_p	Sponge-associated	Free-living
OG0001493	PZQ47270.1 hypothetical protein DI556_17500 [Rhodovulum sulfidophilum]	0	14	84	0	0	0	0	3.06495e-17	3.45359e-13	2.87799e-14	Y
OG0002083	PZQ47268.1 hypothetical protein DI556_17490 [Rhodovulum sulfidophilum]	0	14	84	0	0	0	0	3.06495e-17	3.45359e-13	2.87799e-14	Y
OG0002127	-	0	14	84	0	0	0	0	3.06495e-17	3.45359e-13	2.87799e-14	Y
OG0002622	TMF41032.1 DMT family transporter [Chloroflexi bacterium]	0	14	84	0	0	0	0	3.06495e-17	3.45359e-13	2.87799e-14	Y
OG0002811	-	0	14	84	0	0	0	0	3.06495e-17	3.45359e-13	2.87799e-14	Y
OG0002885	WP_080623074.1 ABC transporter substrate-binding protein [Paracoccus yeei]<>ARC38787.1 ABC transporter substrate-binding protein (plasmid) [Paracoccus yeei]	0	14	84	0	0	0	0	3.06495e-17	3.45359e-13	2.87799e-14	Y
OG0002886	WP_108794649.1 ATP-binding protein [Rhodospirillaceae bacterium Spongia-Bin9]	0	14	84	0	0	0	0	3.06495e-17	3.45359e-13	2.87799e-14	Y
OG0002984	RKY71600.1 hypothetical protein DRQ24_06980 [Candidatus Latescibacteria bacterium]	0	14	84	0	0	0	0	3.06495e-17	3.45359e-13	2.87799e-14	Y
OG0003093	PIZ44304.1 D-glycerate dehydrogenase [Armatimonadetes bacterium CG_4_10_14_0_8_um_filter_66_14]	0	14	84	0	0	0	0	3.06495e-17	3.45359e-13	2.87799e-14	Y
OG0003104	-	0	14	84	0	0	0	0	3.06495e-17	3.45359e-13	2.87799e-14	Y
OG0003106	WP_132692407.1 sugar ABC transporter substrate-binding protein [Rubrobacter taiwanensis]<>TCJ15629.1 sugar ABC transporter substrate-binding protein [Rubrobacter taiwanensis]	0	14	84	0	0	0	0	3.06495e-17	3.45359e-13	2.87799e-14	Y
OG0003113	TMK24630.1 squalene synthase HpnC [Actinobacteria bacterium]	0	14	84	0	0	0	0	3.06495e-17	3.45359e-13	2.87799e-14	Y
OG0001981	GEL21097.1 hypothetical protein PSU4_00510 [Pseudonocardia sulfidoxydans NBRC 16205]	1	14	83	0	1.19048	0	0	4.59743e-16	5.18038e-12	3.23774e-13	Y
OG0002716	GBD85044.1 hypothetical protein BMS3Abin02_01443 [bacterium BMS3Abin02]	1	14	83	0	1.19048	0	0	4.59743e-16	5.18038e-12	3.23774e-13	Y
OG0002893	OGL06759.1 hypothetical protein A3J45_02915 [Candidatus Rokubacteria bacterium RIFCSPHIGHO2_02_FULL_69_13]	1	14	83	0	1.19048	0	0	4.59743e-16	5.18038e-12	3.23774e-13	Y
OG0002995	WP_116998675.1 MULTISPECIES: FAD-dependent oxidoreductase [Ilumatobacteraceae]	1	14	83	0	1.19048	0	0	4.59743e-16	5.18038e-12	3.23774e-13	Y
OG0002890	-	0	13	84	1	0	7.14286	0	2.60521e-15	2.93555e-11	1.33434e-12	Y
OG0003108	-	0	13	84	1	0	7.14286	0	2.60521e-15	2.93555e-11	1.33434e-12	Y
OG0003112	RLC67854.1 YhfX family PLP-dependent enzyme [Chloroflexi bacterium]	0	13	84	1	0	7.14286	0	2.60521e-15	2.93555e-11	1.33434e-12	Y
OG0003226	WP_141857558.1 hypothetical protein [Kribbella jejuensis]<>TQJ19653.1 hypothetical protein FB475_3826 [Kribbella jejuensis]	0	13	84	1	0	7.14286	0	2.60521e-15	2.93555e-11	1.33434e-12	Y
OG0003232	PTM08120.1 hypothetical protein DA407_08870 [Bacteroidetes bacterium]	0	13	84	1	0	7.14286	0	2.60521e-15	2.93555e-11	1.33434e-12	Y
OG0003246	RZP40331.1 hypothetical protein EVA19_02120 [Acidimicrobiales bacterium]	0	13	84	1	0	7.14286	0	2.60521e-15	2.93555e-11	1.33434e-12	Y
OG0002120	WP_108792805.1 cytochrome P450 [Rhodospirillaceae bacterium Spongia-Bin9]	2	14	82	0	2.38095	0	0	3.67794e-15	4.14431e-11	1.72679e-12	Y
OG0002391	RMD62156.1 ABC transporter substrate-binding protein [Alphaproteobacteria bacterium]	2	14	82	0	2.38095	0	0	3.67794e-15	4.14431e-11	1.72679e-12	Y
OG0000062	REK10604.1 hypothetical protein DWQ40_12805 [Actinobacteria bacterium]	81	0	3	14	96.4286	100	inf	2.08417e-14	2.34844e-10	9.39376e-12		Y
OG0002211	OFW54246.1 hypothetical protein A2163_10470 [Actinobacteria bacterium RBG_13_35_12]<>OGD13924.1 hypothetical protein A2V47_03775 [Candidatus Atribacteria bacterium RBG_19FT_COMBO_35_14]	1	13	83	1	1.19048	7.14286	0.000926784	3.60745e-14	4.06487e-10	1.50551e-11	Y
OG0003097	RME97516.1 Zn-ribbon domain-containing OB-fold protein [Chloroflexi bacterium]	1	13	83	1	1.19048	7.14286	0.000926784	3.60745e-14	4.06487e-10	1.50551e-11	Y
OG0000659	GBE25551.1 RNA polymerase sigma-D factor [bacterium BMS3Bbin02]	80	0	4	14	95.2381	100	inf	9.37876e-14	1.0568e-09	3.15572e-11		Y
OG0000904	TDI50355.1 DUF58 domain-containing protein [Acidobacteria bacterium]<>TDI54497.1 DUF58 domain-containing protein [Acidobacteria bacterium]	80	0	4	14	95.2381	100	inf	9.37876e-14	1.0568e-09	3.15572e-11		Y
OG0000924	GBD85573.1 putative acetyltransferase [bacterium BMS3Abin02]<>GBE21188.1 putative acetyltransferase [bacterium BMS3Bbin01]	80	0	4	14	95.2381	100	inf	9.37876e-14	1.0568e-09	3.15572e-11		Y
OG0002713	RUA25173.1 hypothetical protein DSY73_02120 [Actinobacteria bacterium]	4	14	80	0	4.7619	0	0	9.37876e-14	1.0568e-09	3.15572e-11	Y
OG0002714	RUA25177.1 hypothetical protein DSY73_02140 [Actinobacteria bacterium]	4	14	80	0	4.7619	0	0	9.37876e-14	1.0568e-09	3.15572e-11	Y
OG0002169	WP_108795712.1 hypothetical protein [Rhodospirillaceae bacterium Spongia-Bin9]	0	12	84	2	0	14.2857	0	1.12024e-13	1.26229e-09	3.15572e-11	Y
OG0002491	ADI22932.1 ABC-type sugar transport system, periplasmic component [uncultured actinobacterium HF0500_35G12]	0	12	84	2	0	14.2857	0	1.12024e-13	1.26229e-09	3.15572e-11	Y
OG0003243	RMF87391.1 hypothetical protein D6736_12885 [Nitrospinae bacterium]	0	12	84	2	0	14.2857	0	1.12024e-13	1.26229e-09	3.15572e-11	Y
OG0003403	PPR25806.1 hypothetical protein CFH38_00599 [Alphaproteobacteria bacterium MarineAlpha10_Bin1]	0	12	84	2	0	14.2857	0	1.12024e-13	1.26229e-09	3.15572e-11	Y
OG0003404	PKO84704.1 dihydrolipoamide dehydrogenase [Betaproteobacteria bacterium HGW-Betaproteobacteria-11]	0	12	84	2	0	14.2857	0	1.12024e-13	1.26229e-09	3.15572e-11	Y
OG0003413	-	0	12	84	2	0	14.2857	0	1.12024e-13	1.26229e-09	3.15572e-11	Y
OG0003416	RZP25445.1 hypothetical protein EVA28_01565 [Candidatus Actinomarinales bacterium]	0	12	84	2	0	14.2857	0	1.12024e-13	1.26229e-09	3.15572e-11	Y
OG0003417	WP_103565084.1 presqualene diphosphate synthase HpnD [Actinomadura sp. 5-2]<>POM23470.1 All-trans-phytoene synthase [Actinomadura sp. 5-2]	0	12	84	2	0	14.2857	0	1.12024e-13	1.26229e-09	3.15572e-11	Y
OG0002086	RLB37621.1 PIN domain nuclease [Deltaproteobacteria bacterium]<>RLB89747.1 PIN domain nuclease [Deltaproteobacteria bacterium]	2	13	82	1	2.38095	7.14286	0.00187617	2.6757e-13	3.01498e-09	7.17853e-11	Y
OG0002711	WP_108066362.1 DUF2236 domain-containing protein [Vitiosangium sp. GDMCC 1.1324]<>PTL85057.1 hypothetical protein DAT35_08440 [Vitiosangium sp. GDMCC 1.1324]	2	13	82	1	2.38095	7.14286	0.00187617	2.6757e-13	3.01498e-09	7.17853e-11	Y
OG0000103	OFW65573.1 hypothetical protein A2Z12_02890 [Actinobacteria bacterium RBG_16_68_21]	79	0	5	14	94.0476	100	inf	3.56393e-13	4.01583e-09	8.36632e-11		Y
OG0000928	OFW53159.1 hypothetical protein A2V75_07315 [Actinobacteria bacterium RBG_16_70_17]	79	0	5	14	94.0476	100	inf	3.56393e-13	4.01583e-09	8.36632e-11		Y
OG0001054	GBD85678.1 alkaline phosphatase synthesis transcriptional regulatory protein PhoP [bacterium BMS3Abin02]<>GBE21393.1 alkaline phosphatase synthesis transcriptional regulatory protein PhoP [bacterium BMS3Bbin01]	79	0	5	14	94.0476	100	inf	3.56393e-13	4.01583e-09	8.36632e-11		Y
OG0002394	WP_116070759.1 M81 family metallopeptidase [Asanoa ferruginea]<>REF99607.1 microcystin degradation protein MlrC [Asanoa ferruginea]	5	14	79	0	5.95238	0	0	3.56393e-13	4.01583e-09	8.36632e-11	Y
OG0002434	RLT34593.1 hypothetical protein DWI59_06285 [Chloroflexi bacterium]	5	14	79	0	5.95238	0	0	3.56393e-13	4.01583e-09	8.36632e-11	Y
OG0002625	WP_116716521.1 BCCT family transporter [Euzebya tangerina]	5	14	79	0	5.95238	0	0	3.56393e-13	4.01583e-09	8.36632e-11	Y
OG0000158	RZV45816.1 ABC transporter [Acidimicrobiia bacterium]	78	0	6	14	92.8571	100	inf	1.18798e-12	1.33861e-08	2.47891e-10		Y
OG0002215	RME24790.1 PTS mannitol transporter subunit IICB [Deltaproteobacteria bacterium]	6	14	78	0	7.14286	0	0	1.18798e-12	1.33861e-08	2.47891e-10	Y
OG0002216	RME24789.1 PTS lactose transporter subunit IIB [Deltaproteobacteria bacterium]	6	14	78	0	7.14286	0	0	1.18798e-12	1.33861e-08	2.47891e-10	Y
OG0002217	TME70557.1 HPr family phosphocarrier protein [Chloroflexi bacterium]<>TMG54649.1 HPr family phosphocarrier protein [Chloroflexi bacterium]	6	14	78	0	7.14286	0	0	1.18798e-12	1.33861e-08	2.47891e-10	Y
OG0002276	WP_131968091.1 isochorismatase family protein [Actinomadura sp. KC06]<>TDD30963.1 isochorismatase family protein [Actinomadura sp. KC06]	6	14	78	0	7.14286	0	0	1.18798e-12	1.33861e-08	2.47891e-10	Y
OG0002442	RMF00497.1 hypothetical protein D6768_12695, partial [Chloroflexi bacterium]	6	14	78	0	7.14286	0	0	1.18798e-12	1.33861e-08	2.47891e-10	Y
OG0001873	TVZ76891.1 uncharacterized protein DUF1524 [Streptomyces sp. BK340]	3	13	81	1	3.57143	7.14286	0.002849	1.4111e-12	1.59003e-08	2.7216e-10	Y
OG0002894	-	3	13	81	1	3.57143	7.14286	0.002849	1.4111e-12	1.59003e-08	2.7216e-10	Y
OG0002896	RUA24527.1 3-ketoacyl-ACP reductase [Actinobacteria bacterium]	3	13	81	1	3.57143	7.14286	0.002849	1.4111e-12	1.59003e-08	2.7216e-10	Y
OG0003228	RMH79850.1 hypothetical protein D6683_05740 [Actinomyces sp.]	1	12	83	2	1.19048	14.2857	0.00200803	1.42505e-12	1.60575e-08	2.7216e-10	Y
OG0003229	GDX29996.1 hypothetical protein LBMAG14_04720 [Actinobacteria bacterium]	1	12	83	2	1.19048	14.2857	0.00200803	1.42505e-12	1.60575e-08	2.7216e-10	Y
OG0003570	PKB76286.1 hypothetical protein BZY85_04905 [SAR202 cluster bacterium MP-SAtl-SRR3965592-G1]	0	11	84	3	0	21.4286	0	3.2487e-12	3.66063e-08	5.38328e-10	Y
OG0003676	RMH77459.1 prephenate dehydratase [Actinomyces sp.]	0	11	84	3	0	21.4286	0	3.2487e-12	3.66063e-08	5.38328e-10	Y
OG0003678	ABE03916.1 SupD [Aplysina aerophoba bacterial symbiont clone pAPKS18]	0	11	84	3	0	21.4286	0	3.2487e-12	3.66063e-08	5.38328e-10	Y
OG0003679	-	0	11	84	3	0	21.4286	0	3.2487e-12	3.66063e-08	5.38328e-10	Y
OG0002388	WP_097645320.1 response regulator [Candidatus Viridilinea mediisalina]<>PDW01833.1 hypothetical protein CJ255_17115 [Candidatus Viridilinea mediisalina]	0	11	84	3	0	21.4286	0	3.2487e-12	3.66063e-08	5.38328e-10	Y
OG0002631	-	0	11	84	3	0	21.4286	0	3.2487e-12	3.66063e-08	5.38328e-10	Y
OG0002963	-	0	11	84	3	0	21.4286	0	3.2487e-12	3.66063e-08	5.38328e-10	Y
OG0003227	PKB62603.1 hypothetical protein BZY67_03955 [SAR202 cluster bacterium Io17-Chloro-G1]	0	11	84	3	0	21.4286	0	3.2487e-12	3.66063e-08	5.38328e-10	Y
OG0003415	WP_052598928.1 Rieske (2Fe-2S) protein [Aureispira sp. CCB-QB1]	0	11	84	3	0	21.4286	0	3.2487e-12	3.66063e-08	5.38328e-10	Y
OG0000156	REK09704.1 response regulator [Actinobacteria bacterium]	77	0	7	14	91.6667	100	inf	3.56393e-12	4.01583e-08	5.6561e-10		Y
OG0000302	RZV41290.1 energy-dependent translational throttle protein EttA [Acidimicrobiales bacterium]	77	0	7	14	91.6667	100	inf	3.56393e-12	4.01583e-08	5.6561e-10		Y
OG0002492	PZN35873.1 osmotically inducible protein C [Actinobacteria bacterium]	7	14	77	0	8.33333	0	0	3.56393e-12	4.01583e-08	5.6561e-10	Y
OG0001040	WP_013866148.1 ATP-binding protein [Microlunatus phosphovorus]<>BAK38337.1 hypothetical protein MLP_53230 [Microlunatus phosphovorus NM-1]	4	13	80	1	4.7619	7.14286	0.00384615	5.92946e-12	6.68131e-08	9.2796e-10	Y
OG0002983	WP_011393827.1 MtaA/CmuA family methyltransferase [Moorella thermoacetica]<>YP_431175.1 methyltransferase MtaA/CmuA [Moorella thermoacetica ATCC 39073]<>ABC20632.1 Methyltransferase MtaA/CmuA [Moorella thermoacetica ATCC 39073]<>AKX95200.1 uroporphyrinogen decarboxylase [Moorella thermoacetica]<>AKX97825.1 uroporphyrinogen decarboxylase [Moorella thermoacetica]<>OIQ10003.1 uroporphyrinogen decarb…	2	12	82	2	2.38095	14.2857	0.00406504	9.7589e-12	1.09963e-07	1.38044e-09	Y
OG0003102	PZR87379.1 hypothetical protein DLM67_22345 [Candidatus Dormibacteraeota bacterium]	2	12	82	2	2.38095	14.2857	0.00406504	9.7589e-12	1.09963e-07	1.38044e-09	Y
OG0000081	RZV44282.1 tandem-95 repeat protein, partial [Acidimicrobiia bacterium]	76	0	8	14	90.4762	100	inf	9.8008e-12	1.10435e-07	1.38044e-09		Y
OG0000289	GBD84512.1 twitching mobility protein [bacterium BMS3Abin02]	76	0	8	14	90.4762	100	inf	9.8008e-12	1.10435e-07	1.38044e-09		Y
OG0000896	PZN31224.1 hypothetical protein DIU67_09980 [Actinobacteria bacterium]	76	0	8	14	90.4762	100	inf	9.8008e-12	1.10435e-07	1.38044e-09		Y
OG0001090	OFW52826.1 hypothetical protein A2V75_05220 [Actinobacteria bacterium RBG_16_70_17]	76	0	8	14	90.4762	100	inf	9.8008e-12	1.10435e-07	1.38044e-09		Y
OG0001099	TDI37137.1 hypothetical protein E2O99_02575 [Acidobacteria bacterium]	76	0	8	14	90.4762	100	inf	9.8008e-12	1.10435e-07	1.38044e-09		Y
OG0001346	GBE23460.1 endo-1,4-beta-xylanase A precursor [bacterium BMS3Bbin01]	8	14	76	0	9.52381	0	0	9.8008e-12	1.10435e-07	1.38044e-09	Y
OG0002712	RUA25172.1 hypothetical protein DSY73_02115 [Actinobacteria bacterium]	5	13	79	1	5.95238	7.14286	0.00486855	2.11022e-11	2.3778e-07	2.89975e-09	Y
OG0002715	RZO46424.1 hypothetical protein EVA80_04490 [Proteobacteria bacterium]	5	13	79	1	5.95238	7.14286	0.00486855	2.11022e-11	2.3778e-07	2.89975e-09	Y
OG0001118	RLE15922.1 thymidine kinase [Actinobacteria bacterium]	75	0	9	14	89.2857	100	inf	2.50465e-11	2.82224e-07	3.28167e-09		Y
OG0001683	WP_073858414.1 aminopeptidase P family protein [Mycolicibacterium diernhoferi]<>OJZ63594.1 hypothetical protein BRW64_21100 [Mycolicibacterium diernhoferi]<>OPE56123.1 hypothetical protein BV510_01410 [Mycolicibacterium diernhoferi]<>PEG53835.1 aminopeptidase P family protein [Mycolicibacterium diernhoferi]	9	14	75	0	10.7143	0	0	2.50465e-11	2.82224e-07	3.28167e-09	Y
OG0002006	-	9	14	75	0	10.7143	0	0	2.50465e-11	2.82224e-07	3.28167e-09	Y
OG0002172	WP_142899091.1 MFS transporter [Rhodospirillaceae bacterium R148]<>TQV74460.1 MFS transporter [Rhodospirillaceae bacterium R148]	9	14	75	0	10.7143	0	0	2.50465e-11	2.82224e-07	3.28167e-09	Y
OG0003521	WP_111495867.1 sodium/proline symporter PutP [Marinobacter bohaiensis]	1	11	83	3	1.19048	21.4286	0.00328587	3.77521e-11	4.25391e-07	4.83399e-09	Y
OG0003522	WP_071900075.1 4'-phosphopantetheinyl transferase superfamily protein [Cystobacter ferrugineus]<>OJH38627.1 4-phosphopantetheinyl transferase [Cystobacter ferrugineus]	1	11	83	3	1.19048	21.4286	0.00328587	3.77521e-11	4.25391e-07	4.83399e-09	Y
OG0002334	RZV48382.1 hypothetical protein EX269_01880 [Acidimicrobiales bacterium]	10	14	74	0	11.9048	0	0	6.01116e-11	6.77337e-07	6.39158e-09	Y
OG0002336	TMK66690.1 DUF3151 family protein [Actinobacteria bacterium]	10	14	74	0	11.9048	0	0	6.01116e-11	6.77337e-07	6.39158e-09	Y
OG0000157	RLE13075.1 hypothetical protein DRJ28_08005 [Actinobacteria bacterium]	74	0	10	14	88.0952	100	inf	6.01116e-11	6.77337e-07	6.39158e-09		Y
OG0001007	OFW63337.1 transcriptional regulator NrdR [Actinobacteria bacterium RBG_16_67_15]	74	0	10	14	88.0952	100	inf	6.01116e-11	6.77337e-07	6.39158e-09		Y
OG0001009	RZV42098.1 AbrB/MazE/SpoVT family DNA-binding domain-containing protein [Acidimicrobiia bacterium]	74	0	10	14	88.0952	100	inf	6.01116e-11	6.77337e-07	6.39158e-09		Y
OG0001103	RLE15393.1 hypothetical protein DRJ28_04235 [Actinobacteria bacterium]	74	0	10	14	88.0952	100	inf	6.01116e-11	6.77337e-07	6.39158e-09		Y
OG0001134	PZN32903.1 DNA repair protein RadA [Actinobacteria bacterium]	74	0	10	14	88.0952	100	inf	6.01116e-11	6.77337e-07	6.39158e-09		Y
OG0001139	REK21851.1 GNAT family N-acetyltransferase [Actinobacteria bacterium]	74	0	10	14	88.0952	100	inf	6.01116e-11	6.77337e-07	6.39158e-09		Y
OG0001150	GBE25636.1 hypothetical protein BMS3Bbin02_01924 [bacterium BMS3Bbin02]	74	0	10	14	88.0952	100	inf	6.01116e-11	6.77337e-07	6.39158e-09		Y
OG0001977	TFH48694.1 L-carnitine dehydrogenase [Xanthomonadales bacterium]	10	14	74	0	11.9048	0	0	6.01116e-11	6.77337e-07	6.39158e-09	Y
OG0001699	WP_113332151.1 type II toxin-antitoxin system Phd/YefM family antitoxin [Rhizobiales bacterium]<>TWB17881.1 prevent-host-death family protein [Rhizobium sp. ERR1071]	6	13	78	1	7.14286	7.14286	0.00591716	6.60515e-11	7.44268e-07	6.39158e-09	Y
OG0002218	TME13072.1 hypothetical protein E6I65_01915 [Chloroflexi bacterium]	6	13	78	1	7.14286	7.14286	0.00591716	6.60515e-11	7.44268e-07	6.39158e-09	Y
OG0002628	WP_075126301.1 TIGR03618 family F420-dependent PPOX class oxidoreductase [Actinophytocola xanthii]<>OLF16791.1 pyridoxamine 5'-phosphate oxidase [Actinophytocola xanthii]	6	13	78	1	7.14286	7.14286	0.00591716	6.60515e-11	7.44268e-07	6.39158e-09	Y
OG0000173	TMM18038.1 VWA domain-containing protein [Actinobacteria bacterium]	84	4	0	10	100	71.4286	inf	7.14713e-11	8.05339e-07	6.39158e-09		Y
OG0002683	TMB64985.1 hypothetical protein E6J43_12580 [Chloroflexi bacterium]	0	10	84	4	0	28.5714	0	7.14713e-11	8.05339e-07	6.39158e-09	Y
OG0002782	-	0	10	84	4	0	28.5714	0	7.14713e-11	8.05339e-07	6.39158e-09	Y
OG0003199	WP_108793662.1 DUF1295 domain-containing protein [Rhodospirillaceae bacterium Spongia-Bin9]	0	10	84	4	0	28.5714	0	7.14713e-11	8.05339e-07	6.39158e-09	Y
OG0003751	RUA23776.1 IclR family transcriptional regulator, partial [Actinobacteria bacterium]	0	10	84	4	0	28.5714	0	7.14713e-11	8.05339e-07	6.39158e-09	Y
OG0003752	WP_062193389.1 NYN domain-containing protein [Anaerolinea thermolimosa]	0	10	84	4	0	28.5714	0	7.14713e-11	8.05339e-07	6.39158e-09	Y
OG0003880	-	0	10	84	4	0	28.5714	0	7.14713e-11	8.05339e-07	6.39158e-09	Y
OG0003881	-	0	10	84	4	0	28.5714	0	7.14713e-11	8.05339e-07	6.39158e-09	Y
OG0003883	-	0	10	84	4	0	28.5714	0	7.14713e-11	8.05339e-07	6.39158e-09	Y
OG0003884	-	0	10	84	4	0	28.5714	0	7.14713e-11	8.05339e-07	6.39158e-09	Y
OG0003885	TMJ26769.1 cupin domain-containing protein [Alphaproteobacteria bacterium]	0	10	84	4	0	28.5714	0	7.14713e-11	8.05339e-07	6.39158e-09	Y
OG0003886	OLB96935.1 hypothetical protein AUH30_11355 [Candidatus Rokubacteria bacterium 13_1_40CM_68_15]	0	10	84	4	0	28.5714	0	7.14713e-11	8.05339e-07	6.39158e-09	Y
OG0003888	-	0	10	84	4	0	28.5714	0	7.14713e-11	8.05339e-07	6.39158e-09	Y
OG0003889	-	0	10	84	4	0	28.5714	0	7.14713e-11	8.05339e-07	6.39158e-09	Y
OG0003890	-	0	10	84	4	0	28.5714	0	7.14713e-11	8.05339e-07	6.39158e-09	Y
OG0003893	-	0	10	84	4	0	28.5714	0	7.14713e-11	8.05339e-07	6.39158e-09	Y
OG0003894	-	0	10	84	4	0	28.5714	0	7.14713e-11	8.05339e-07	6.39158e-09	Y
OG0003897	-	0	10	84	4	0	28.5714	0	7.14713e-11	8.05339e-07	6.39158e-09	Y
OG0003900	WP_021809625.1 DUF885 family protein [Leifsonia rubra]<>EPR76185.1 protein of unknown function DUF885 [Leifsonia rubra CMS 76R]	0	10	84	4	0	28.5714	0	7.14713e-11	8.05339e-07	6.39158e-09	Y
OG0003901	-	0	10	84	4	0	28.5714	0	7.14713e-11	8.05339e-07	6.39158e-09	Y
OG0003903	-	0	10	84	4	0	28.5714	0	7.14713e-11	8.05339e-07	6.39158e-09	Y
OG0003904	-	0	10	84	4	0	28.5714	0	7.14713e-11	8.05339e-07	6.39158e-09	Y
OG0003905	-	0	10	84	4	0	28.5714	0	7.14713e-11	8.05339e-07	6.39158e-09	Y
OG0003906	-	0	10	84	4	0	28.5714	0	7.14713e-11	8.05339e-07	6.39158e-09	Y
OG0003908	TVR07250.1 malate synthase G [Salinarimonadaceae bacterium]	0	10	84	4	0	28.5714	0	7.14713e-11	8.05339e-07	6.39158e-09	Y
OG0001151	TMB99425.1 hypothetical protein E6J42_03620 [Chloroflexi bacterium]	73	0	11	14	86.9048	100	inf	1.36617e-10	1.5394e-06	1.16621e-08		Y
OG0001172	RLE15937.1 asparaginase [Actinobacteria bacterium]	73	0	11	14	86.9048	100	inf	1.36617e-10	1.5394e-06	1.16621e-08		Y
OG0001196	RLE12060.1 hypothetical protein DRJ28_09685, partial [Actinobacteria bacterium]	11	14	73	0	13.0952	0	0	1.36617e-10	1.5394e-06	1.16621e-08	Y
OG0002087	WP_125316620.1 bifunctional aldolase/short-chain dehydrogenase [Amycolatopsis sp. GLM-1]<>RSD07421.1 bifunctional aldolase/short-chain dehydrogenase [Amycolatopsis sp. GLM-1]	11	14	73	0	13.0952	0	0	1.36617e-10	1.5394e-06	1.16621e-08	Y
OG0000284	GBD84882.1 ATP-dependent RNA helicase RhlE [bacterium BMS3Abin02]<>GBE22504.1 ATP-dependent RNA helicase RhlE [bacterium BMS3Bbin01]	73	0	11	14	86.9048	100	inf	1.36617e-10	1.5394e-06	1.16621e-08		Y
OG0001132	RLE15775.1 glutamate racemase [Actinobacteria bacterium]	73	0	11	14	86.9048	100	inf	1.36617e-10	1.5394e-06	1.16621e-08		Y
OG0002084	GBD84045.1 ribonucleoside hydrolase RihC [bacterium BMS3Abin02]<>GBE20872.1 ribonucleoside hydrolase RihC [bacterium BMS3Bbin01]	7	13	77	1	8.33333	7.14286	0.00699301	1.86512e-10	2.10162e-06	1.55802e-08	Y
OG0002552	WP_073575345.1 sulfite oxidase-like oxidoreductase [Pseudonocardia autotrophica]<>OJG07541.1 Sulfoxide reductase catalytic subunit YedY precursor [Pseudonocardia autotrophica]	7	13	77	1	8.33333	7.14286	0.00699301	1.86512e-10	2.10162e-06	1.55802e-08	Y
OG0002635	TMC55234.1 FAD-binding oxidoreductase [Chloroflexi bacterium]<>TME87736.1 FAD-binding oxidoreductase [Chloroflexi bacterium]	4	12	80	2	4.7619	14.2857	0.00833333	1.86664e-10	2.10333e-06	1.55802e-08	Y
OG0002435	RME45420.1 helicase [Caldilineae bacterium]	2	11	82	3	2.38095	21.4286	0.00665188	2.37551e-10	2.67672e-06	1.95381e-08	Y
OG0003230	TMD05086.1 hypothetical protein E6J03_06265 [Chloroflexi bacterium]	2	11	82	3	2.38095	21.4286	0.00665188	2.37551e-10	2.67672e-06	1.95381e-08	Y
OG0000958	WP_011485032.1 DNA polymerase III subunit epsilon [Polaromonas sp. JS666]<>ABE46043.1 DNA polymerase III, epsilon subunit [Polaromonas sp. JS666]	72	0	12	14	85.7143	100	inf	2.96004e-10	3.33537e-06	2.34885e-08		Y
OG0001094	OFW67150.1 hypothetical protein A2Z12_03740 [Actinobacteria bacterium RBG_16_68_21]	72	0	12	14	85.7143	100	inf	2.96004e-10	3.33537e-06	2.34885e-08		Y
OG0001137	RLA00587.1 hypothetical protein DRQ45_07140 [Gammaproteobacteria bacterium]	72	0	12	14	85.7143	100	inf	2.96004e-10	3.33537e-06	2.34885e-08		Y
OG0001181	TDI51787.1 hypothetical protein E2O97_04305 [Acidobacteria bacterium]<>TDI53975.1 hypothetical protein E2O96_08950 [Acidobacteria bacterium]	72	0	12	14	85.7143	100	inf	2.96004e-10	3.33537e-06	2.34885e-08		Y
OG0002170	OGP82505.1 hypothetical protein A2Y95_00990 [Deltaproteobacteria bacterium RBG_13_65_10]	12	14	72	0	14.2857	0	0	2.96004e-10	3.33537e-06	2.34885e-08	Y
OG0002431	GBD84036.1 D-tagatose 3-epimerase [bacterium BMS3Abin02]	8	13	76	1	9.52381	7.14286	0.00809717	4.83803e-10	5.45149e-06	3.78576e-08	Y
OG0002488	KIE52077.1 hypothetical protein MB52_00160 [marine actinobacterium MedAcidi-G1]	8	13	76	1	9.52381	7.14286	0.00809717	4.83803e-10	5.45149e-06	3.78576e-08	Y
OG0000261	REK16508.1 LLM class flavin-dependent oxidoreductase [Actinobacteria bacterium]	71	0	13	14	84.5238	100	inf	6.14778e-10	6.92731e-06	4.6492e-08		Y
OG0000325	RDX32980.1 sortase [Candidatus Actinomarina sp. HD9-500m-PIT-SAG01]	71	0	13	14	84.5238	100	inf	6.14778e-10	6.92731e-06	4.6492e-08		Y
OG0000870	REK25923.1 hypothetical protein DWQ40_00430 [Actinobacteria bacterium]<>REK34110.1 hypothetical protein DWQ20_07065 [Actinobacteria bacterium]	71	0	13	14	84.5238	100	inf	6.14778e-10	6.92731e-06	4.6492e-08		Y
OG0001115	OFW52894.1 hypothetical protein A2V75_07765 [Actinobacteria bacterium RBG_16_70_17]	71	0	13	14	84.5238	100	inf	6.14778e-10	6.92731e-06	4.6492e-08		Y
OG0001669	RME76933.1 MarR family transcriptional regulator [Chloroflexi bacterium]	13	14	71	0	15.4762	0	0	6.14778e-10	6.92731e-06	4.6492e-08	Y
OG0002274	WP_019049834.1 MULTISPECIES: HigA family addiction module antidote protein [Actinobacteria]<>GAD85363.1 hypothetical protein NCAST_31_00570 [Nocardia asteroides NBRC 15531]<>TLF69311.1 HigA family addiction module antidote protein [Nocardia asteroides NBRC 15531]	1	10	83	4	1.19048	28.5714	0.00481928	7.53698e-10	8.49267e-06	5.44402e-08	Y
OG0003073	RYD15543.1 hypothetical protein EOP90_06210 [Xanthomonadaceae bacterium]	1	10	83	4	1.19048	28.5714	0.00481928	7.53698e-10	8.49267e-06	5.44402e-08	Y
OG0003090	WP_126930857.1 DUF91 domain-containing protein [Streptomyces sp. NP10]<>RUP69812.1 hypothetical protein SSPNP10_03930 [Streptomyces sp. NP10]	1	10	83	4	1.19048	28.5714	0.00481928	7.53698e-10	8.49267e-06	5.44402e-08	Y
OG0003095	TMF87130.1 thioredoxin family protein [Chloroflexi bacterium]	1	10	83	4	1.19048	28.5714	0.00481928	7.53698e-10	8.49267e-06	5.44402e-08	Y
OG0003242	WP_095238881.1 cupin domain-containing protein [Bacillus sp. 7520-S]<>PAD42356.1 hypothetical protein CHH54_12540 [Bacillus sp. 7520-S]	1	10	83	4	1.19048	28.5714	0.00481928	7.53698e-10	8.49267e-06	5.44402e-08	Y
OG0003526	-	1	10	83	4	1.19048	28.5714	0.00481928	7.53698e-10	8.49267e-06	5.44402e-08	Y
OG0003674	WP_119950957.1 SDR family oxidoreductase [Frankiales bacterium YIM 75000]<>RJK94775.1 SDR family oxidoreductase [Frankiales bacterium YIM 75000]	1	10	83	4	1.19048	28.5714	0.00481928	7.53698e-10	8.49267e-06	5.44402e-08	Y
OG0002809	WP_027300514.1 LamG domain-containing protein [Rhodospirillales bacterium URHD0088]	3	11	81	3	3.57143	21.4286	0.010101	1.07279e-09	1.20882e-05	7.3513e-08	Y
OG0003096	WP_066887192.1 argininosuccinate lyase [Streptomyces thermoautotrophicus]<>KWX01056.1 Argininosuccinate lyase [Streptomyces thermoautotrophicus]<>KWX04728.1 argininosuccinate lyase [Streptomyces thermoautotrophicus]	3	11	81	3	3.57143	21.4286	0.010101	1.07279e-09	1.20882e-05	7.3513e-08	Y
OG0002438	RME35544.1 nicotinate-nucleotide--dimethylbenzimidazole phosphoribosyltransferase [Thermoflexia bacterium]	9	13	75	1	10.7143	7.14286	0.00923077	1.16847e-09	1.31664e-05	7.3513e-08	Y
OG0002439	PPR12949.1 putative FAD-linked oxidoreductase [Alphaproteobacteria bacterium MarineAlpha12_Bin1]	9	13	75	1	10.7143	7.14286	0.00923077	1.16847e-09	1.31664e-05	7.3513e-08	Y
OG0000250	TDI55006.1 sulfite exporter TauE/SafE family protein [Acidobacteria bacterium]	75	1	9	13	89.2857	92.8571	108.333	1.16847e-09	1.31664e-05	7.3513e-08		Y
OG0002292	WP_090276614.1 DNA-processing protein DprA [Mycolicibacterium komanii]<>CRL70050.1 putative Rossmann fold nucleotide-binding protein involved in DNA uptake [Mycolicibacterium komanii]	9	13	75	1	10.7143	7.14286	0.00923077	1.16847e-09	1.31664e-05	7.3513e-08	Y
OG0000283	TMK81777.1 DUF427 domain-containing protein [Actinobacteria bacterium]	70	0	14	14	83.3333	100	inf	1.22956e-09	1.38546e-05	7.3513e-08		Y
OG0001021	OFW65396.1 hypothetical protein A2Z12_04645 [Actinobacteria bacterium RBG_16_68_21]	70	0	14	14	83.3333	100	inf	1.22956e-09	1.38546e-05	7.3513e-08		Y
OG0001204	REK15633.1 ArsA family ATPase [Actinobacteria bacterium]	70	0	14	14	83.3333	100	inf	1.22956e-09	1.38546e-05	7.3513e-08		Y
OG0001753	WP_135225084.1 acetamidase/formamidase family protein [Thermaerobacter sp. FW80]<>QBS37583.1 acetamidase/formamidase family protein [Thermaerobacter sp. FW80]	14	14	70	0	16.6667	0	0	1.22956e-09	1.38546e-05	7.3513e-08	Y
OG0004133	-	0	9	84	5	0	35.7143	0	1.27219e-09	1.4335e-05	7.3513e-08	Y
OG0004134	-	0	9	84	5	0	35.7143	0	1.27219e-09	1.4335e-05	7.3513e-08	Y
OG0004135	OGL62354.1 hypothetical protein A3I72_12385 [Candidatus Tectomicrobia bacterium RIFCSPLOWO2_02_FULL_70_19]<>OGL65864.1 hypothetical protein A3J27_06525 [Candidatus Tectomicrobia bacterium RIFCSPLOWO2_12_FULL_69_37]	0	9	84	5	0	35.7143	0	1.27219e-09	1.4335e-05	7.3513e-08	Y
OG0002119	SHM50771.1 Integrase [Roseovarius pacificus]	0	9	84	5	0	35.7143	0	1.27219e-09	1.4335e-05	7.3513e-08	Y
OG0002962	PKB81371.1 hypothetical protein BZY88_06710 [SAR202 cluster bacterium Io17-Chloro-G9]	0	9	84	5	0	35.7143	0	1.27219e-09	1.4335e-05	7.3513e-08	Y
OG0003520	VFJ98142.1 clan AA aspartic protease, AF_0612 family [Candidatus Kentron sp. H]<>VFJ98462.1 clan AA aspartic protease, AF_0612 family [Candidatus Kentron sp. H]<>VFK03455.1 clan AA aspartic protease, AF_0612 family [Candidatus Kentron sp. H]	0	9	84	5	0	35.7143	0	1.27219e-09	1.4335e-05	7.3513e-08	Y
OG0003567	-	0	9	84	5	0	35.7143	0	1.27219e-09	1.4335e-05	7.3513e-08	Y
OG0003677	WP_011993693.1 type I restriction endonuclease subunit R [Fervidobacterium nodosum]<>ABS60374.1 protein of unknown function DUF450 [Fervidobacterium nodosum Rt17-B1]	0	9	84	5	0	35.7143	0	1.27219e-09	1.4335e-05	7.3513e-08	Y
OG0003734	OFX35400.1 hypothetical protein A2Z07_05250 [Armatimonadetes bacterium RBG_16_67_12]	0	9	84	5	0	35.7143	0	1.27219e-09	1.4335e-05	7.3513e-08	Y
OG0003748	RIK02648.1 transcriptional regulator [Acidobacteria bacterium]	0	9	84	5	0	35.7143	0	1.27219e-09	1.4335e-05	7.3513e-08	Y
OG0003756	PKB64740.1 hypothetical protein BZY80_02195 [SAR202 cluster bacterium Io17-Chloro-G2]	0	9	84	5	0	35.7143	0	1.27219e-09	1.4335e-05	7.3513e-08	Y
OG0003898	WP_108794921.1 DUF2283 domain-containing protein [Rhodospirillaceae bacterium Spongia-Bin9]	0	9	84	5	0	35.7143	0	1.27219e-09	1.4335e-05	7.3513e-08	Y
OG0003966	WP_055247980.1 hypothetical protein [Xanthomonas sp. Mitacek01]<>KPN20363.1 hypothetical protein AO715_10820 [Xanthomonas sp. Mitacek01]	0	9	84	5	0	35.7143	0	1.27219e-09	1.4335e-05	7.3513e-08	Y
OG0003968	WP_099277748.1 superoxide dismutase family protein [Limimaricola cinnabarinus]<>PHP27147.1 superoxide dismutase [Limimaricola cinnabarinus]	0	9	84	5	0	35.7143	0	1.27219e-09	1.4335e-05	7.3513e-08	Y
OG0003978	OUV01049.1 hypothetical protein CBC37_02755 [Acidimicrobiaceae bacterium TMED77]	0	9	84	5	0	35.7143	0	1.27219e-09	1.4335e-05	7.3513e-08	Y
OG0003979	-	0	9	84	5	0	35.7143	0	1.27219e-09	1.4335e-05	7.3513e-08	Y
OG0003982	PZN86870.1 putative sulfate exporter family transporter [Acidobacteria bacterium]	0	9	84	5	0	35.7143	0	1.27219e-09	1.4335e-05	7.3513e-08	Y
OG0004114	OUV24994.1 hypothetical protein CBC48_17040, partial [bacterium TMED88]	0	9	84	5	0	35.7143	0	1.27219e-09	1.4335e-05	7.3513e-08	Y
OG0004115	-	0	9	84	5	0	35.7143	0	1.27219e-09	1.4335e-05	7.3513e-08	Y
OG0004116	-	0	9	84	5	0	35.7143	0	1.27219e-09	1.4335e-05	7.3513e-08	Y
OG0004120	RZP13651.1 antibiotic biosynthesis monooxygenase [Chloroflexi bacterium]	0	9	84	5	0	35.7143	0	1.27219e-09	1.4335e-05	7.3513e-08	Y
OG0004121	TMB63394.1 iron-sulfur cluster assembly accessory protein [Chloroflexi bacterium]<>TMB94556.1 iron-sulfur cluster assembly accessory protein [Chloroflexi bacterium]<>TMC28578.1 iron-sulfur cluster assembly accessory protein [Chloroflexi bacterium]<>TMC34667.1 iron-sulfur cluster assembly accessory protein [Chloroflexi bacterium]<>TMC55871.1 iron-sulfur cluster assembly accessory protein [Chlorofl…	0	9	84	5	0	35.7143	0	1.27219e-09	1.4335e-05	7.3513e-08	Y
OG0004122	-	0	9	84	5	0	35.7143	0	1.27219e-09	1.4335e-05	7.3513e-08	Y
OG0004124	WP_089721184.1 DUF4242 domain-containing protein [Candidatus Entotheonella palauensis]	0	9	84	5	0	35.7143	0	1.27219e-09	1.4335e-05	7.3513e-08	Y
OG0004125	-	0	9	84	5	0	35.7143	0	1.27219e-09	1.4335e-05	7.3513e-08	Y
OG0004126	WP_020575609.1 hypothetical protein [Actinopolymorpha alba]	0	9	84	5	0	35.7143	0	1.27219e-09	1.4335e-05	7.3513e-08	Y
OG0004127	-	0	9	84	5	0	35.7143	0	1.27219e-09	1.4335e-05	7.3513e-08	Y
OG0004131	-	0	9	84	5	0	35.7143	0	1.27219e-09	1.4335e-05	7.3513e-08	Y
OG0004132	-	0	9	84	5	0	35.7143	0	1.27219e-09	1.4335e-05	7.3513e-08	Y
OG0002338	TMI73124.1 mannitol-1-phosphate 5-dehydrogenase [Terrabacteria group bacterium ANGP1]	6	12	78	2	7.14286	14.2857	0.0128205	1.81907e-09	2.04973e-05	1.04047e-07	Y
OG0002339	RMF04835.1 HPr family phosphocarrier protein, partial [Chloroflexi bacterium]	6	12	78	2	7.14286	14.2857	0.0128205	1.81907e-09	2.04973e-05	1.04047e-07	Y
OG0000467	OFW65443.1 hypothetical protein A2Z12_00155 [Actinobacteria bacterium RBG_16_68_21]	69	0	15	14	82.1429	100	inf	2.37714e-09	2.67856e-05	1.30027e-07		Y
OG0000959	RZV44313.1 hypothetical protein EX267_06990 [Acidimicrobiia bacterium]	69	0	15	14	82.1429	100	inf	2.37714e-09	2.67856e-05	1.30027e-07		Y
OG0001005	GBD84161.1 putative diacylglycerol O-acyltransferase/MT1468 [bacterium BMS3Abin02]<>GBE23014.1 putative diacylglycerol O-acyltransferase/MT1468 [bacterium BMS3Bbin01]	69	0	15	14	82.1429	100	inf	2.37714e-09	2.67856e-05	1.30027e-07		Y
OG0001026	WP_056654385.1 phosphonate ABC transporter ATP-binding protein [Oerskovia sp. Root918]<>KRD35316.1 phosphonate ABC transporter [Oerskovia sp. Root918]	69	0	15	14	82.1429	100	inf	2.37714e-09	2.67856e-05	1.30027e-07		Y
OG0001095	OFX22775.1 branched-chain amino acid ABC transporter permease [Anaeromyxobacter sp. RBG_16_69_14]	69	0	15	14	82.1429	100	inf	2.37714e-09	2.67856e-05	1.30027e-07		Y
OG0001241	REK15629.1 hypothetical protein DWQ40_10100 [Actinobacteria bacterium]	69	0	15	14	82.1429	100	inf	2.37714e-09	2.67856e-05	1.30027e-07		Y
OG0001244	GBE23160.1 HD domain protein [bacterium BMS3Bbin01]	69	0	15	14	82.1429	100	inf	2.37714e-09	2.67856e-05	1.30027e-07		Y
OG0001245	OFW64611.1 hypothetical protein A2135_06135 [Actinobacteria bacterium RBG_16_67_15]	69	0	15	14	82.1429	100	inf	2.37714e-09	2.67856e-05	1.30027e-07		Y
OG0001496	TFG71058.1 type II toxin-antitoxin system VapC family toxin [Solirubrobacterales bacterium]	15	14	69	0	17.8571	0	0	2.37714e-09	2.67856e-05	1.30027e-07	Y
OG0002888	GBE21982.1 F420-dependent glucose-6-phosphate dehydrogenase [bacterium BMS3Bbin01]	4	11	80	3	4.7619	21.4286	0.0136364	3.89171e-09	4.38518e-05	2.09817e-07	Y
OG0002992	WP_116713004.1 hypothetical protein [Euzebya tangerina]	4	11	80	3	4.7619	21.4286	0.0136364	3.89171e-09	4.38518e-05	2.09817e-07	Y
OG0002994	TVT24268.1 hydrogenase expression protein HupH [Amycolatopsis acidiphila]	4	11	80	3	4.7619	21.4286	0.0136364	3.89171e-09	4.38518e-05	2.09817e-07	Y
OG0002780	WP_020377237.1 hypothetical protein [Candidatus Microthrix parvicella]	2	10	82	4	2.38095	28.5714	0.0097561	4.33343e-09	4.8829e-05	2.28173e-07	Y
OG0003363	RJQ39207.1 cobalamin biosynthesis protein [Dehalococcoidia bacterium]	2	10	82	4	2.38095	28.5714	0.0097561	4.33343e-09	4.8829e-05	2.28173e-07	Y
OG0003523	TMJ97278.1 aminomethyl-transferring glycine dehydrogenase subunit GcvPA [Actinobacteria bacterium]	2	10	82	4	2.38095	28.5714	0.0097561	4.33343e-09	4.8829e-05	2.28173e-07	Y
OG0003524	-	2	10	82	4	2.38095	28.5714	0.0097561	4.33343e-09	4.8829e-05	2.28173e-07	Y
OG0003525	WP_109870429.1 NAD+ kinase [Roseomonas sp. CQN31]<>PWS37321.1 NAD+ kinase [Roseomonas sp. CQN31]	2	10	82	4	2.38095	28.5714	0.0097561	4.33343e-09	4.8829e-05	2.28173e-07	Y
OG0000176	WP_137391098.1 aryldialkylphosphatase [Rhodoligotrophos sp. lm1]	16	14	68	0	19.0476	0	0	4.45714e-09	5.0223e-05	2.28286e-07	Y
OG0000279	RLE15674.1 hypothetical protein DRJ28_03500 [Actinobacteria bacterium]	68	0	16	14	80.9524	100	inf	4.45714e-09	5.0223e-05	2.28286e-07		Y
OG0000999	OFW66683.1 hypothetical protein A2Z12_08655 [Actinobacteria bacterium RBG_16_68_21]	68	0	16	14	80.9524	100	inf	4.45714e-09	5.0223e-05	2.28286e-07		Y
OG0001219	REK26024.1 hypothetical protein DWQ40_00260 [Actinobacteria bacterium]<>REK33765.1 hypothetical protein DWQ20_07400 [Actinobacteria bacterium]	68	0	16	14	80.9524	100	inf	4.45714e-09	5.0223e-05	2.28286e-07		Y
OG0001247	OFW65697.1 aminotransferase [Actinobacteria bacterium RBG_16_68_21]	68	0	16	14	80.9524	100	inf	4.45714e-09	5.0223e-05	2.28286e-07		Y
OG0001257	GBD83669.1 hypothetical protein BMS3Abin02_00049 [bacterium BMS3Abin02]<>GBE23159.1 hypothetical protein BMS3Bbin01_02543 [bacterium BMS3Bbin01]	68	0	16	14	80.9524	100	inf	4.45714e-09	5.0223e-05	2.28286e-07		Y
OG0002440	WP_015145322.1 acetate kinase [Pleurocapsa minor]<>AFY79023.1 acetate kinase [Pleurocapsa sp. PCC 7327]	7	12	77	2	8.33333	14.2857	0.0151515	4.82425e-09	5.43597e-05	2.45971e-07	Y
OG0002341	WP_011699753.1 6-phosphogluconolactonase [Syntrophobacter fumaroxidans]<>ABK18589.1 Glucosamine-6-phosphate deaminase [Syntrophobacter fumaroxidans MPOB]	11	13	73	1	13.0952	7.14286	0.0115911	5.72153e-09	6.44702e-05	2.86534e-07	Y
OG0002122	GBE24557.1 hypothetical protein BMS3Bbin02_00832 [bacterium BMS3Bbin02]	11	13	73	1	13.0952	7.14286	0.0115911	5.72153e-09	6.44702e-05	2.86534e-07	Y
OG0002291	RUA23208.1 methyltransferase [Actinobacteria bacterium]	11	13	73	1	13.0952	7.14286	0.0115911	5.72153e-09	6.44702e-05	2.86534e-07	Y
OG0002335	TAN34935.1 bifunctional adenosylcobinamide kinase/adenosylcobinamide-phosphate guanylyltransferase [bacterium]	11	13	73	1	13.0952	7.14286	0.0115911	5.72153e-09	6.44702e-05	2.86534e-07	Y
OG0000066	WP_097187091.1 hypothetical protein [Ornithinimicrobium pekingense]<>SOC53571.1 DNA-binding transcriptional activator of the SARP family [Ornithinimicrobium pekingense]	67	0	17	14	79.7619	100	inf	8.12772e-09	9.15832e-05	3.94755e-07		Y
OG0000281	PWB43371.1 haloacid dehalogenase [Dehalococcoidia bacterium]	67	0	17	14	79.7619	100	inf	8.12772e-09	9.15832e-05	3.94755e-07		Y
OG0001198	WP_130649534.1 phosphate uptake regulator PhoU [Egicoccus halophilus]	67	0	17	14	79.7619	100	inf	8.12772e-09	9.15832e-05	3.94755e-07		Y
OG0001248	WP_142857258.1 o-succinylbenzoate--CoA ligase [Salinigranum sp. YJ-53]	67	0	17	14	79.7619	100	inf	8.12772e-09	9.15832e-05	3.94755e-07		Y
OG0001258	PZN36516.1 hypothetical protein DIU67_00215 [Actinobacteria bacterium]	67	0	17	14	79.7619	100	inf	8.12772e-09	9.15832e-05	3.94755e-07		Y
OG0001260	GBD84007.1 hypothetical protein BMS3Abin02_00391 [bacterium BMS3Abin02]<>GBE21545.1 hypothetical protein BMS3Bbin01_00890 [bacterium BMS3Bbin01]	67	0	17	14	79.7619	100	inf	8.12772e-09	9.15832e-05	3.94755e-07		Y
OG0001757	WP_113703591.1 3-keto-5-aminohexanoate cleavage protein [Nonomuraea sp. NEAU-YG30]	17	14	67	0	20.2381	0	0	8.12772e-09	9.15832e-05	3.94755e-07	Y
OG0002485	GBE24563.1 purine nucleoside phosphorylase DeoD-type [bacterium BMS3Bbin02]	8	12	76	2	9.52381	14.2857	0.0175439	1.17809e-08	0.000132747	5.6474e-07	Y
OG0002429	RLA80947.1 DUF4268 domain-containing protein [Deltaproteobacteria bacterium]	1	9	83	5	1.19048	35.7143	0.00669344	1.20787e-08	0.000136102	5.6474e-07	Y
OG0002895	WP_105615418.1 copper amine oxidase N-terminal domain-containing protein [Vallitalea sp. S15]	1	9	83	5	1.19048	35.7143	0.00669344	1.20787e-08	0.000136102	5.6474e-07	Y
OG0002985	TEU14702.1 TIR domain-containing protein, partial [Anaerolineales bacterium]	1	9	83	5	1.19048	35.7143	0.00669344	1.20787e-08	0.000136102	5.6474e-07	Y
OG0003568	OUV00868.1 hypothetical protein CBC37_03545 [Acidimicrobiaceae bacterium TMED77]	1	9	83	5	1.19048	35.7143	0.00669344	1.20787e-08	0.000136102	5.6474e-07	Y
OG0003684	WP_109599050.1 NYN domain-containing protein [Actinoplanes xinjiangensis]	1	9	83	5	1.19048	35.7143	0.00669344	1.20787e-08	0.000136102	5.6474e-07	Y
OG0003744	-	1	9	83	5	1.19048	35.7143	0.00669344	1.20787e-08	0.000136102	5.6474e-07	Y
OG0003891	-	1	9	83	5	1.19048	35.7143	0.00669344	1.20787e-08	0.000136102	5.6474e-07	Y
OG0003907	RIK47213.1 hypothetical protein DCC58_00625 [Chloroflexi bacterium]	1	9	83	5	1.19048	35.7143	0.00669344	1.20787e-08	0.000136102	5.6474e-07	Y
OG0000054	RPI25224.1 adenylate/guanylate cyclase domain-containing protein, partial [Actinobacteria bacterium]	66	0	18	14	78.5714	100	inf	1.44493e-08	0.000162814	6.59168e-07		Y
OG0000654	RZV42800.1 dodecin domain-containing protein [Acidimicrobiia bacterium]	66	0	18	14	78.5714	100	inf	1.44493e-08	0.000162814	6.59168e-07		Y
OG0001263	PZN34884.1 hypothetical protein DIU67_04275 [Actinobacteria bacterium]	66	0	18	14	78.5714	100	inf	1.44493e-08	0.000162814	6.59168e-07		Y
OG0001278	GBE23041.1 aldehyde dehydrogenase, thermostable [bacterium BMS3Bbin01]	66	0	18	14	78.5714	100	inf	1.44493e-08	0.000162814	6.59168e-07		Y
OG0001286	OFW62967.1 hypothetical protein A2135_09035 [Actinobacteria bacterium RBG_16_67_15]	66	0	18	14	78.5714	100	inf	1.44493e-08	0.000162814	6.59168e-07		Y
OG0001287	PZN35837.1 hypothetical protein DIU67_02165 [Actinobacteria bacterium]	66	0	18	14	78.5714	100	inf	1.44493e-08	0.000162814	6.59168e-07		Y
OG0001973	TFH64808.1 ATP-binding protein [Gemmatimonadales bacterium]	3	10	81	4	3.57143	28.5714	0.0148148	1.79863e-08	0.00020267	7.79078e-07	Y
OG0003142	RLC75849.1 sulfurtransferase [Chloroflexi bacterium]<>RLC76500.1 sulfurtransferase [Chloroflexi bacterium]	3	10	81	4	3.57143	28.5714	0.0148148	1.79863e-08	0.00020267	7.79078e-07	Y
OG0003231	WP_031404759.1 phosphosulfolactate synthase [Thiomonas sp. FB-Cd]	3	10	81	4	3.57143	28.5714	0.0148148	1.79863e-08	0.00020267	7.79078e-07	Y
OG0003234	WP_056099044.1 protein glxC [Mesorhizobium sp. Root157]<>KRA00098.1 protein GlxC [Mesorhizobium sp. Root157]	3	10	81	4	3.57143	28.5714	0.0148148	1.79863e-08	0.00020267	7.79078e-07	Y
OG0003902	-	0	8	84	6	0	42.8571	0	1.90828e-08	0.000215026	7.79078e-07	Y
OG0003972	-	0	8	84	6	0	42.8571	0	1.90828e-08	0.000215026	7.79078e-07	Y
OG0004219	WP_141853163.1 L-fuconate dehydratase [Kribbella jejuensis]<>TQJ17024.1 L-fuconate dehydratase [Kribbella jejuensis]	0	8	84	6	0	42.8571	0	1.90828e-08	0.000215026	7.79078e-07	Y
OG0004221	WP_012228799.1 Fic family protein [Candidatus Microthrix parvicella]<>CCM64597.1 conserved hypothetical protein [Candidatus Microthrix parvicella RN1]	0	8	84	6	0	42.8571	0	1.90828e-08	0.000215026	7.79078e-07	Y
OG0004228	ABE03935.1 SupA [Theonella swinhoei bacterial symbiont clone pSW1H8]	0	8	84	6	0	42.8571	0	1.90828e-08	0.000215026	7.79078e-07	Y
OG0004229	RKU36803.1 hypothetical protein C6495_02890 [Candidatus Poribacteria bacterium]	0	8	84	6	0	42.8571	0	1.90828e-08	0.000215026	7.79078e-07	Y
OG0004232	WP_113173720.1 copper-translocating P-type ATPase [Rhizobiales bacterium]	0	8	84	6	0	42.8571	0	1.90828e-08	0.000215026	7.79078e-07	Y
OG0004234	QDV50292.1 hypothetical protein Enr17x_23300 [Planctomycetes bacterium Enr17]	0	8	84	6	0	42.8571	0	1.90828e-08	0.000215026	7.79078e-07	Y
OG0004372	PYV84817.1 hypothetical protein DMG05_23875 [Acidobacteria bacterium]	0	8	84	6	0	42.8571	0	1.90828e-08	0.000215026	7.79078e-07	Y
OG0004373	KIF42972.1 hypothetical protein QQ91_08805 [Lyngbya confervoides BDU141951]	0	8	84	6	0	42.8571	0	1.90828e-08	0.000215026	7.79078e-07	Y
OG0004374	GBE47184.1 sporulation initiation inhibitor protein Soj [bacterium BMS3Bbin12]<>GBE11363.1 sporulation initiation inhibitor protein Soj [bacterium BMS3Abin12]<>GBE49583.1 sporulation initiation inhibitor protein Soj [bacterium BMS3Bbin13]	0	8	84	6	0	42.8571	0	1.90828e-08	0.000215026	7.79078e-07	Y
OG0004375	WP_089037923.1 hypothetical protein [Halomonas sp. N3-2A]<>ASK18515.1 hypothetical protein CEK60_03975 [Halomonas sp. N3-2A]	0	8	84	6	0	42.8571	0	1.90828e-08	0.000215026	7.79078e-07	Y
OG0004376	-	0	8	84	6	0	42.8571	0	1.90828e-08	0.000215026	7.79078e-07	Y
OG0004379	-	0	8	84	6	0	42.8571	0	1.90828e-08	0.000215026	7.79078e-07	Y
OG0004381	-	0	8	84	6	0	42.8571	0	1.90828e-08	0.000215026	7.79078e-07	Y
OG0004384	-	0	8	84	6	0	42.8571	0	1.90828e-08	0.000215026	7.79078e-07	Y
OG0004386	OFW30713.1 AAA family ATPase [Acidobacteria bacterium RIFCSPLOWO2_12_FULL_65_11]	0	8	84	6	0	42.8571	0	1.90828e-08	0.000215026	7.79078e-07	Y
OG0004387	WP_077545906.1 endonuclease/exonuclease/phosphatase family protein [Rhizobium flavum]	0	8	84	6	0	42.8571	0	1.90828e-08	0.000215026	7.79078e-07	Y
OG0004390	TSC89219.1 hypothetical protein G01um10143_600 [Parcubacteria group bacterium Gr01-1014_3]	0	8	84	6	0	42.8571	0	1.90828e-08	0.000215026	7.79078e-07	Y
OG0004399	RKU27695.1 SIMPL domain-containing protein [Candidatus Poribacteria bacterium]	0	8	84	6	0	42.8571	0	1.90828e-08	0.000215026	7.79078e-07	Y
OG0002865	-	0	8	84	6	0	42.8571	0	1.90828e-08	0.000215026	7.79078e-07	Y
OG0003361	-	0	8	84	6	0	42.8571	0	1.90828e-08	0.000215026	7.79078e-07	Y
OG0003680	WP_106538810.1 hypothetical protein [Haloactinopolyspora alba]<>PSL00370.1 D-serine deaminase-like pyridoxal phosphate-dependent protein [Haloactinopolyspora alba]	0	8	84	6	0	42.8571	0	1.90828e-08	0.000215026	7.79078e-07	Y
OG0003740	OGK84661.1 hypothetical protein A2X52_19605 [Candidatus Rokubacteria bacterium GWC2_70_16]	0	8	84	6	0	42.8571	0	1.90828e-08	0.000215026	7.79078e-07	Y
OG0003899	WP_042044131.1 transporter substrate-binding domain-containing protein [Aeromonas rivuli]	0	8	84	6	0	42.8571	0	1.90828e-08	0.000215026	7.79078e-07	Y
OG0002042	TVR18745.1 hypothetical protein EA387_14300 [Nitriliruptor sp.]	13	13	71	1	15.4762	7.14286	0.0140845	2.32477e-08	0.000261955	9.45686e-07	Y
OG0000367	REK12633.1 amino acid permease [Actinobacteria bacterium]	65	0	19	14	77.381	100	inf	2.50961e-08	0.000282783	9.99233e-07		Y
OG0000506	TDJ38548.1 glycosyl hydrolase [Gammaproteobacteria bacterium]	65	0	19	14	77.381	100	inf	2.50961e-08	0.000282783	9.99233e-07		Y
OG0000874	OFW66422.1 pirin [Actinobacteria bacterium RBG_16_68_21]	65	0	19	14	77.381	100	inf	2.50961e-08	0.000282783	9.99233e-07		Y
OG0001189	RLE14218.1 hypothetical protein DRJ28_06085 [Actinobacteria bacterium]	65	0	19	14	77.381	100	inf	2.50961e-08	0.000282783	9.99233e-07		Y
OG0001265	OFW53046.1 hypothetical protein A2V75_02505 [Actinobacteria bacterium RBG_16_70_17]	65	0	19	14	77.381	100	inf	2.50961e-08	0.000282783	9.99233e-07		Y
OG0001300	RZO62178.1 ArsA family ATPase [Sandaracinaceae bacterium]	65	0	19	14	77.381	100	inf	2.50961e-08	0.000282783	9.99233e-07		Y
OG0001754	WP_020515783.1 glyoxalase/bleomycin resistance/dioxygenase family protein [Actinoplanes globisporus]	9	12	75	2	10.7143	14.2857	0.02	2.68436e-08	0.000302474	1.06131e-06	Y
OG0002337	REJ74478.1 VanZ family protein [Acidobacteria bacterium]<>REK03244.1 VanZ family protein [Acidobacteria bacterium]	9	12	75	2	10.7143	14.2857	0.02	2.68436e-08	0.000302474	1.06131e-06	Y
OG0001288	OFW67082.1 hypothetical protein A2Z12_04130 [Actinobacteria bacterium RBG_16_68_21]	64	0	20	14	76.1905	100	inf	4.26634e-08	0.000480731	1.652e-06		Y
OG0001302	PZN35213.1 haloacid dehalogenase-like hydrolase [Actinobacteria bacterium]	64	0	20	14	76.1905	100	inf	4.26634e-08	0.000480731	1.652e-06		Y
OG0001775	TAD91391.1 SMP-30/gluconolactonase/LRE family protein [Alphaproteobacteria bacterium]	20	14	64	0	23.8095	0	0	4.26634e-08	0.000480731	1.652e-06	Y
OG0000127	RLE23179.1 RNA polymerase subunit sigma-24 [Actinobacteria bacterium]	64	0	20	14	76.1905	100	inf	4.26634e-08	0.000480731	1.652e-06		Y
OG0000326	RZV47308.1 proton-conducting membrane transporter [Acidimicrobiia bacterium]	64	0	20	14	76.1905	100	inf	4.26634e-08	0.000480731	1.652e-06		Y
OG0001273	REK20885.1 hypothetical protein DWQ40_04830 [Actinobacteria bacterium]	64	0	20	14	76.1905	100	inf	4.26634e-08	0.000480731	1.652e-06		Y
OG0001362	RLE14730.1 hypothetical protein DRJ28_05225 [Actinobacteria bacterium]	14	13	70	1	16.6667	7.14286	0.0153846	4.4264e-08	0.000498767	1.69648e-06	Y
OG0002007	PIE25750.1 S-methyl-5-thioribose-1-phosphate isomerase [Planctomycetes bacterium]	14	13	70	1	16.6667	7.14286	0.0153846	4.4264e-08	0.000498767	1.69648e-06	Y
OG0002171	WP_089009492.1 radical SAM protein [Micromonospora viridifaciens]<>SCF37967.1 intein C-terminal splicing region/intein N-terminal splicing region [Micromonospora viridifaciens]	14	13	70	1	16.6667	7.14286	0.0153846	4.4264e-08	0.000498767	1.69648e-06	Y
OG0001537	WP_030508070.1 amidohydrolase family protein [Microbispora rosea]	10	12	74	2	11.9048	14.2857	0.0225225	5.76538e-08	0.000649643	2.17272e-06	Y
OG0002123	TVZ31842.1 putative spermidine/putrescine transport system permease protein [Rhodobacteraceae bacterium PT6CLA]	10	12	74	2	11.9048	14.2857	0.0225225	5.76538e-08	0.000649643	2.17272e-06	Y
OG0002389	GBE24555.1 PTS-dependent dihydroxyacetone kinase, ADP-binding subunit DhaL [bacterium BMS3Bbin02]	10	12	74	2	11.9048	14.2857	0.0225225	5.76538e-08	0.000649643	2.17272e-06	Y
OG0002395	WP_135424173.1 ribulose phosphate epimerase [Mycolicibacterium sp. CH28]<>TGD87455.1 ribulose phosphate epimerase [Mycolicibacterium sp. CH28]	10	12	74	2	11.9048	14.2857	0.0225225	5.76538e-08	0.000649643	2.17272e-06	Y
OG0002464	PKB74940.1 adenosylcobinamide-GDP ribazoletransferase [SAR202 cluster bacterium MP-SAtl-SRR3965592-G2]	10	12	74	2	11.9048	14.2857	0.0225225	5.76538e-08	0.000649643	2.17272e-06	Y
OG0002281	WP_011777063.1 hypothetical protein [Paenarthrobacter aurescens]<>ABM10424.1 hypothetical protein AAur_pTC10286 (plasmid) [Paenarthrobacter aurescens TC1]	4	10	80	4	4.7619	28.5714	0.02	6.02702e-08	0.000679125	2.20495e-06	Y
OG0002987	RTZ61843.1 glutamine amidotransferase [Gammaproteobacteria bacterium]	4	10	80	4	4.7619	28.5714	0.02	6.02702e-08	0.000679125	2.20495e-06	Y
OG0003040	WP_016436033.1 hypothetical protein [Streptomyces sp. HGB0020]<>EPD57794.1 hypothetical protein HMPREF1211_06132 [Streptomyces sp. HGB0020]	4	10	80	4	4.7619	28.5714	0.02	6.02702e-08	0.000679125	2.20495e-06	Y
OG0003060	REK21656.1 amidohydrolase [Actinobacteria bacterium]	4	10	80	4	4.7619	28.5714	0.02	6.02702e-08	0.000679125	2.20495e-06	Y
OG0003100	PYM63544.1 hypothetical protein DMD79_08325 [Candidatus Rokubacteria bacterium]	4	10	80	4	4.7619	28.5714	0.02	6.02702e-08	0.000679125	2.20495e-06	Y
OG0003130	PCJ76010.1 cobyric acid synthase CobQ [Dehalococcoidia bacterium]<>PKB75618.1 cobyric acid synthase CobQ [SAR202 cluster bacterium MP-SAtl-SRR3965592-G1]<>PKB84413.1 cobyric acid synthase CobQ [SAR202 cluster bacterium MP-NPac-SRR3961935-G1]<>RUA32234.1 cobyric acid synthase CobQ [Chloroflexi bacterium]	4	10	80	4	4.7619	28.5714	0.02	6.02702e-08	0.000679125	2.20495e-06	Y
OG0003190	REK20486.1 hypothetical protein DWQ40_05370 [Actinobacteria bacterium]	4	10	80	4	4.7619	28.5714	0.02	6.02702e-08	0.000679125	2.20495e-06	Y
OG0003196	-	4	10	80	4	4.7619	28.5714	0.02	6.02702e-08	0.000679125	2.20495e-06	Y
OG0003198	OGO48335.1 NAD(P)(+) transhydrogenase [Chloroflexi bacterium RBG_16_63_12]	4	10	80	4	4.7619	28.5714	0.02	6.02702e-08	0.000679125	2.20495e-06	Y
OG0003400	WP_102634198.1 amidohydrolase family protein [Paraburkholderia rhynchosiae]<>PMS28782.1 hypothetical protein C0Z16_21975 [Paraburkholderia rhynchosiae]	2	9	82	5	2.38095	35.7143	0.0135501	6.3041e-08	0.000710346	2.29144e-06	Y
OG0003591	CCM65921.1 hypothetical protein BN381_820003 [Candidatus Microthrix parvicella RN1]	2	9	82	5	2.38095	35.7143	0.0135501	6.3041e-08	0.000710346	2.29144e-06	Y
OG0000383	RLE16990.1 hypothetical protein DRJ28_00290 [Actinobacteria bacterium]	63	0	21	14	75	100	inf	7.11057e-08	0.000801219	2.5275e-06		Y
OG0001113	OFW67443.1 hypothetical protein A2Z12_03290 [Actinobacteria bacterium RBG_16_68_21]	63	0	21	14	75	100	inf	7.11057e-08	0.000801219	2.5275e-06		Y
OG0001298	OFW67264.1 hypothetical protein A2Z12_06010 [Actinobacteria bacterium RBG_16_68_21]	63	0	21	14	75	100	inf	7.11057e-08	0.000801219	2.5275e-06		Y
OG0001320	-	63	0	21	14	75	100	inf	7.11057e-08	0.000801219	2.5275e-06		Y
OG0001324	GBE25246.1 hypothetical protein BMS3Bbin02_01531 [bacterium BMS3Bbin02]	63	0	21	14	75	100	inf	7.11057e-08	0.000801219	2.5275e-06		Y
OG0001335	PZN34654.1 phosphoribosylformylglycinamidine synthase [Actinobacteria bacterium]	63	0	21	14	75	100	inf	7.11057e-08	0.000801219	2.5275e-06		Y
OG0001877	TDI51084.1 hypothetical protein E2O97_06045 [Acidobacteria bacterium]<>TDI53720.1 hypothetical protein E2O96_09515 [Acidobacteria bacterium]	21	14	63	0	25	0	0	7.11057e-08	0.000801219	2.5275e-06	Y
OG0001328	-	62	0	22	14	73.8095	100	inf	1.16355e-07	0.00131109	4.04656e-06		Y
OG0001329	GBD84174.1 NYN domain protein [bacterium BMS3Abin02]<>GBE22992.1 NYN domain protein [bacterium BMS3Bbin01]	62	0	22	14	73.8095	100	inf	1.16355e-07	0.00131109	4.04656e-06		Y
OG0001334	-	62	0	22	14	73.8095	100	inf	1.16355e-07	0.00131109	4.04656e-06		Y
OG0001575	RUA25689.1 hypothetical protein DSY73_01640 [Actinobacteria bacterium]	22	14	62	0	26.1905	0	0	1.16355e-07	0.00131109	4.04656e-06	Y
OG0001283	GBE20994.1 phosphoenolpyruvate carboxykinase [ATP] [bacterium BMS3Bbin01]	62	0	22	14	73.8095	100	inf	1.16355e-07	0.00131109	4.04656e-06		Y
OG0001325	-	62	0	22	14	73.8095	100	inf	1.16355e-07	0.00131109	4.04656e-06		Y
OG0001326	GBD84700.1 arsenical pump-driving ATPase [bacterium BMS3Abin02]<>GBE23684.1 arsenical pump-driving ATPase [bacterium BMS3Bbin01]	62	0	22	14	73.8095	100	inf	1.16355e-07	0.00131109	4.04656e-06		Y
OG0002213	WP_133869983.1 transglutaminase family protein [Ilumatobacter fluminis]<>TDT17714.1 uncharacterized protein (DUF2126 family) [Ilumatobacter fluminis]	11	12	73	2	13.0952	14.2857	0.0251142	1.17652e-07	0.00132571	4.05415e-06	Y
OG0002331	GBD84037.1 PTS-dependent dihydroxyacetone kinase, dihydroxyacetone-binding subunit DhaK [bacterium BMS3Abin02]	11	12	73	2	13.0952	14.2857	0.0251142	1.17652e-07	0.00132571	4.05415e-06	Y
OG0002333	WP_108794646.1 alpha-E domain-containing protein [Rhodospirillaceae bacterium Spongia-Bin9]	11	12	73	2	13.0952	14.2857	0.0251142	1.17652e-07	0.00132571	4.05415e-06	Y
OG0003411	WP_039629610.1 DUF378 domain-containing protein [Clostridium argentinense]<>KIE48513.1 hypothetical protein U732_4304 [Clostridium argentinense CDC 2741]<>ARC84766.1 DUF378 domain-containing protein [Clostridium argentinense]	1	8	83	6	1.19048	42.8571	0.00903614	1.61568e-07	0.00182055	5.43448e-06	Y
OG0003561	WP_083523207.1 iron-siderophore ABC transporter substrate-binding protein [Pseudoclavibacter alba]	1	8	83	6	1.19048	42.8571	0.00903614	1.61568e-07	0.00182055	5.43448e-06	Y
OG0003747	WP_084216667.1 S-adenosylmethionine-binding protein [Pseudonocardia spinosispora]	1	8	83	6	1.19048	42.8571	0.00903614	1.61568e-07	0.00182055	5.43448e-06	Y
OG0004035	-	1	8	83	6	1.19048	42.8571	0.00903614	1.61568e-07	0.00182055	5.43448e-06	Y
OG0004117	KPK93219.1 hypothetical protein AMJ88_08650 [Anaerolineae bacterium SM23_ 63]	1	8	83	6	1.19048	42.8571	0.00903614	1.61568e-07	0.00182055	5.43448e-06	Y
OG0004123	WP_123690602.1 aminotransferase [Stella humosa]<>ROP91025.1 aspartate/methionine/tyrosine aminotransferase [Stella humosa]<>BBK34625.1 hypothetical protein STHU_52590 [Stella humosa]	1	8	83	6	1.19048	42.8571	0.00903614	1.61568e-07	0.00182055	5.43448e-06	Y
OG0004128	PON17358.1 ferredoxin [Candidatus Entotheonella serta]	1	8	83	6	1.19048	42.8571	0.00903614	1.61568e-07	0.00182055	5.43448e-06	Y
OG0004136	RMF77372.1 glutaminyl-peptide cyclotransferase, partial [Chloroflexi bacterium]	1	8	83	6	1.19048	42.8571	0.00903614	1.61568e-07	0.00182055	5.43448e-06	Y
OG0002393	WP_040494104.1 phosphoenolpyruvate hydrolase family protein [Ilumatobacter nonamiensis]	5	10	79	4	5.95238	28.5714	0.0253165	1.73027e-07	0.00194967	5.71751e-06	Y
OG0002706	RKU06735.1 hypothetical protein C6501_18385 [Candidatus Poribacteria bacterium]	5	10	79	4	5.95238	28.5714	0.0253165	1.73027e-07	0.00194967	5.71751e-06	Y
OG0003005	WP_123521541.1 carbon-nitrogen hydrolase family protein [Pseudofulvimonas gallinarii]<>TCS97726.1 putative amidohydrolase [Pseudofulvimonas gallinarii]<>THD13359.1 nitrilase [Pseudofulvimonas gallinarii]	5	10	79	4	5.95238	28.5714	0.0253165	1.73027e-07	0.00194967	5.71751e-06	Y
OG0003011	-	5	10	79	4	5.95238	28.5714	0.0253165	1.73027e-07	0.00194967	5.71751e-06	Y
OG0003041	GBE23642.1 recBCD enzyme subunit RecB [bacterium BMS3Bbin01]	5	10	79	4	5.95238	28.5714	0.0253165	1.73027e-07	0.00194967	5.71751e-06	Y
OG0003072	WP_113977986.1 alcohol dehydrogenase catalytic domain-containing protein [Sphaerisporangium sp. LHW63015]<>RBQ21439.1 dehydrogenase [Sphaerisporangium sp. LHW63015]	5	10	79	4	5.95238	28.5714	0.0253165	1.73027e-07	0.00194967	5.71751e-06	Y
OG0000235	GBE23940.1 redox-sensitive transcriptional activator SoxR [bacterium BMS3Bbin02]	61	0	23	14	72.619	100	inf	1.87179e-07	0.00210914	6.03576e-06		Y
OG0000651	RZV43402.1 ACT domain-containing protein [Acidimicrobiia bacterium]	61	0	23	14	72.619	100	inf	1.87179e-07	0.00210914	6.03576e-06		Y
OG0001049	RMF36419.1 NAD(P)/FAD-dependent oxidoreductase [Chloroflexi bacterium]	61	0	23	14	72.619	100	inf	1.87179e-07	0.00210914	6.03576e-06		Y
OG0001365	TDI98433.1 septum formation protein Maf [Deltaproteobacteria bacterium]<>TDJ04536.1 septum formation protein Maf [Deltaproteobacteria bacterium]	61	0	23	14	72.619	100	inf	1.87179e-07	0.00210914	6.03576e-06		Y
OG0001759	REK23970.1 ABC transporter substrate-binding protein [Actinobacteria bacterium]	23	14	61	0	27.381	0	0	1.87179e-07	0.00210914	6.03576e-06	Y
OG0001838	TDI54662.1 SDR family oxidoreductase [Acidobacteria bacterium]	23	14	61	0	27.381	0	0	1.87179e-07	0.00210914	6.03576e-06	Y
OG0001892	WP_008029407.1 DMT family transporter [Rhodobacter sp. SW2]<>EEW25617.1 protein of unknown function DUF6 transmembrane [Rhodobacter sp. SW2]	8	11	76	3	9.52381	21.4286	0.0287081	1.88015e-07	0.00211855	6.03576e-06	Y
OG0001974	WP_062539661.1 PIN domain-containing protein [Mycobacterium celatum]<>ORV18522.1 hypothetical protein AWB95_03340 [Mycobacterium celatum]<>PIB80820.1 PIN domain-containing protein [Mycobacterium celatum]	8	11	76	3	9.52381	21.4286	0.0287081	1.88015e-07	0.00211855	6.03576e-06	Y
OG0002090	WP_114952686.1 DSD1 family PLP-dependent enzyme [Sphingomonadaceae bacterium KCTC 52780]	8	11	76	3	9.52381	21.4286	0.0287081	1.88015e-07	0.00211855	6.03576e-06	Y
OG0002633	TDI44678.1 TlpA family protein disulfide reductase [Acidobacteria bacterium]	8	11	76	3	9.52381	21.4286	0.0287081	1.88015e-07	0.00211855	6.03576e-06	Y
OG0003519	WP_020387996.1 DUF695 domain-containing protein [Kribbella catacumbae]	3	9	81	5	3.57143	35.7143	0.0205761	2.39164e-07	0.0026949	7.18594e-06	Y
OG0000041	WP_056731710.1 metalloregulator ArsR/SmtB family transcription factor [Agromyces sp. Soil535]<>KRE23437.1 ArsR family transcriptional regulator [Agromyces sp. Soil535]	81	5	3	9	96.4286	64.2857	48.6	2.39164e-07	0.0026949	7.18594e-06		Y
OG0004686	-	0	7	84	7	0	50	0	2.48077e-07	0.00279533	7.18594e-06	Y
OG0003746	WP_083238105.1 endonuclease/exonuclease/phosphatase family protein [Methyloceanibacter marginalis]	0	7	84	7	0	50	0	2.48077e-07	0.00279533	7.18594e-06	Y
OG0004687	-	0	7	84	7	0	50	0	2.48077e-07	0.00279533	7.18594e-06	Y
OG0003882	OFW56840.1 hypothetical protein A2Y75_06660 [Actinobacteria bacterium RBG_13_55_18]	0	7	84	7	0	50	0	2.48077e-07	0.00279533	7.18594e-06	Y
OG0004688	WP_120282211.1 alpha/beta fold hydrolase [Rhodococcus pyridinivorans]<>RKE32673.1 acyl-CoA synthetase (AMP-forming)/AMP-acid ligase II [Rhodococcus pyridinivorans]	0	7	84	7	0	50	0	2.48077e-07	0.00279533	7.18594e-06	Y
OG0003896	WP_022913408.1 DUF433 domain-containing protein [Frankia sp. Iso899]	0	7	84	7	0	50	0	2.48077e-07	0.00279533	7.18594e-06	Y
OG0004690	PYV82930.1 hypothetical protein DMG05_27195 [Acidobacteria bacterium]	0	7	84	7	0	50	0	2.48077e-07	0.00279533	7.18594e-06	Y
OG0003910	-	0	7	84	7	0	50	0	2.48077e-07	0.00279533	7.18594e-06	Y
OG0004697	-	0	7	84	7	0	50	0	2.48077e-07	0.00279533	7.18594e-06	Y
OG0003976	RIK10616.1 AAA+ family ATPase [Acidobacteria bacterium]	0	7	84	7	0	50	0	2.48077e-07	0.00279533	7.18594e-06	Y
OG0003980	-	0	7	84	7	0	50	0	2.48077e-07	0.00279533	7.18594e-06	Y
OG0004230	RKU28629.1 hypothetical protein C6497_07660 [Candidatus Poribacteria bacterium]	0	7	84	7	0	50	0	2.48077e-07	0.00279533	7.18594e-06	Y
OG0004388	WP_073251538.1 cutinase family protein [Cryptosporangium aurantiacum]<>SHM54327.1 PKD domain-containing protein [Cryptosporangium aurantiacum]	0	7	84	7	0	50	0	2.48077e-07	0.00279533	7.18594e-06	Y
OG0004393	-	0	7	84	7	0	50	0	2.48077e-07	0.00279533	7.18594e-06	Y
OG0004483	WP_023363545.1 MULTISPECIES: DUF1778 domain-containing protein [Mycobacteriaceae]<>AGZ54690.1 hypothetical protein MKAN_29825 (plasmid) [Mycobacterium kansasii ATCC 12478]<>KMO82536.1 hypothetical protein MCHLDSM_01159 [Mycolicibacterium chlorophenolicum]<>CPU92426.1 Conserved protein of uncharacterised function (part 2) [Mycobacteroides abscessus]<>CPS91203.1 Conserved protein of uncharacterised…	0	7	84	7	0	50	0	2.48077e-07	0.00279533	7.18594e-06	Y
OG0004488	-	0	7	84	7	0	50	0	2.48077e-07	0.00279533	7.18594e-06	Y
OG0004489	WP_084480134.1 zinc ribbon domain-containing protein [Methylosarcina lacus]	0	7	84	7	0	50	0	2.48077e-07	0.00279533	7.18594e-06	Y
OG0004501	ABE03936.1 hypothetical protein [Theonella swinhoei bacterial symbiont clone pSW1H8]	0	7	84	7	0	50	0	2.48077e-07	0.00279533	7.18594e-06	Y
OG0004502	-	0	7	84	7	0	50	0	2.48077e-07	0.00279533	7.18594e-06	Y
OG0004664	WP_143172095.1 carboxymuconolactone decarboxylase family protein [Pseudonocardia thermophila]	0	7	84	7	0	50	0	2.48077e-07	0.00279533	7.18594e-06	Y
OG0004665	TVR31382.1 FAD-dependent oxidoreductase [Nitriliruptor sp.]	0	7	84	7	0	50	0	2.48077e-07	0.00279533	7.18594e-06	Y
OG0004666	WP_100882224.1 methylmalonyl-CoA epimerase [Mycobacterium colombiense]<>KBZ61018.1 hypothetical protein K875_03969 [Mycobacterium [tuberculosis] TKK-01-0051]	0	7	84	7	0	50	0	2.48077e-07	0.00279533	7.18594e-06	Y
OG0004667	WP_066920173.1 hypothetical protein [Steroidobacter denitrificans]<>AMN47017.1 hypothetical protein ACG33_07885 [Steroidobacter denitrificans]	0	7	84	7	0	50	0	2.48077e-07	0.00279533	7.18594e-06	Y
OG0004669	-	0	7	84	7	0	50	0	2.48077e-07	0.00279533	7.18594e-06	Y
OG0004670	AEG15638.1 2-oxoisovalerate dehydrogenase, E1 component beta subunit [Desulfofundulus kuznetsovii DSM 6115]	0	7	84	7	0	50	0	2.48077e-07	0.00279533	7.18594e-06	Y
OG0004671	REJ88420.1 phytanoyl-CoA dioxygenase family protein [Planctomycetes bacterium]	0	7	84	7	0	50	0	2.48077e-07	0.00279533	7.18594e-06	Y
OG0004672	RLB02102.1 hypothetical protein DRG83_09075 [Deltaproteobacteria bacterium]	0	7	84	7	0	50	0	2.48077e-07	0.00279533	7.18594e-06	Y
OG0004673	-	0	7	84	7	0	50	0	2.48077e-07	0.00279533	7.18594e-06	Y
OG0004674	WP_124993618.1 hypothetical protein [Ancylomarina sp. A4]<>RRG24912.1 hypothetical protein DWB62_14710 [Ancylomarina sp. A4]	0	7	84	7	0	50	0	2.48077e-07	0.00279533	7.18594e-06	Y
OG0004675	WP_143172095.1 carboxymuconolactone decarboxylase family protein [Pseudonocardia thermophila]	0	7	84	7	0	50	0	2.48077e-07	0.00279533	7.18594e-06	Y
OG0004676	TMI89208.1 CoA-transferase [Terrabacteria group bacterium ANGP1]	0	7	84	7	0	50	0	2.48077e-07	0.00279533	7.18594e-06	Y
OG0004677	WP_116714088.1 hypothetical protein [Euzebya tangerina]	0	7	84	7	0	50	0	2.48077e-07	0.00279533	7.18594e-06	Y
OG0004680	WP_027300294.1 type II toxin-antitoxin system Phd/YefM family antitoxin [Rhodospirillales bacterium URHD0088]	0	7	84	7	0	50	0	2.48077e-07	0.00279533	7.18594e-06	Y
OG0004683	-	0	7	84	7	0	50	0	2.48077e-07	0.00279533	7.18594e-06	Y
OG0004684	WP_032368983.1 MULTISPECIES: hypothetical protein [Rhodococcus]<>OZD87642.1 hypothetical protein CH258_10790 [Rhodococcus sp. 05-2256-B4]<>OZD89907.1 hypothetical protein CH260_24560 [Rhodococcus sp. 05-2256-B2]<>OZD92225.1 hypothetical protein CH257_14110 [Rhodococcus sp. 05-2256-B3]<>OZD98930.1 hypothetical protein CH285_22565 [Rhodococcus sp. 05-2256-B1]	0	7	84	7	0	50	0	2.48077e-07	0.00279533	7.18594e-06	Y
OG0004685	PXY35954.1 protein dehydratase [Prauserella sp. YIM 121212]	0	7	84	7	0	50	0	2.48077e-07	0.00279533	7.18594e-06	Y
OG0001266	PYP31339.1 peptidase S15 [Gemmatimonadetes bacterium]	17	13	67	1	20.2381	7.14286	0.0195178	2.54057e-07	0.00286271	7.34029e-06	Y
OG0001379	RLE13462.1 thioredoxin [Actinobacteria bacterium]	60	0	24	14	71.4286	100	inf	2.96367e-07	0.00333947	8.49737e-06		Y
OG0001382	REK12788.1 thioredoxin [Actinobacteria bacterium]<>REK37216.1 thioredoxin [Actinobacteria bacterium]	60	0	24	14	71.4286	100	inf	2.96367e-07	0.00333947	8.49737e-06		Y
OG0001383	RPI23018.1 gamma-glutamylcyclotransferase [Actinobacteria bacterium]	60	0	24	14	71.4286	100	inf	2.96367e-07	0.00333947	8.49737e-06		Y
OG0002551	PYS88513.1 hypothetical protein DMF64_20300 [Acidobacteria bacterium]	9	11	75	3	10.7143	21.4286	0.0327273	4.03412e-07	0.00454565	1.15372e-05	Y
OG0000297	OUX05854.1 hypothetical protein CBE04_02835 [Acidimicrobiaceae bacterium TMED244]	78	4	6	10	92.8571	71.4286	32.5	4.41335e-07	0.00497296	1.24636e-05		Y
OG0000377	RZV47885.1 hypothetical protein EX267_00175 [Acidimicrobiia bacterium]	78	4	6	10	92.8571	71.4286	32.5	4.41335e-07	0.00497296	1.24636e-05		Y
OG0000872	REK11770.1 6,7-dimethyl-8-ribityllumazine synthase [Actinobacteria bacterium]	78	4	6	10	92.8571	71.4286	32.5	4.41335e-07	0.00497296	1.24636e-05		Y
OG0002935	GBE23641.1 recBCD enzyme subunit RecC [bacterium BMS3Bbin01]	6	10	78	4	7.14286	28.5714	0.0307692	4.41335e-07	0.00497296	1.24636e-05	Y
OG0002964	WP_051062535.1 BMP family ABC transporter substrate-binding protein, partial [Ilumatobacter nonamiensis]	6	10	78	4	7.14286	28.5714	0.0307692	4.41335e-07	0.00497296	1.24636e-05	Y
OG0000068	OGO53633.1 hypothetical protein A2Z32_13590 [Chloroflexi bacterium RBG_16_69_14]	59	0	25	14	70.2381	100	inf	4.62333e-07	0.00520957	1.27686e-05		Y
OG0000271	TMB56943.1 EAL domain-containing protein [Chloroflexi bacterium]	59	0	25	14	70.2381	100	inf	4.62333e-07	0.00520957	1.27686e-05		Y
OG0000736	WP_129676372.1 Rrf2 family transcriptional regulator [Candidatus Chloroploca sp. Khr17]	59	0	25	14	70.2381	100	inf	4.62333e-07	0.00520957	1.27686e-05		Y
OG0001338	PLS75970.1 L-glutamate gamma-semialdehyde dehydrogenase [Actinobacteria bacterium]	59	0	25	14	70.2381	100	inf	4.62333e-07	0.00520957	1.27686e-05		Y
OG0001387	GBE21439.1 lipopolysaccharide kinase (Kdo/WaaP) family protein [bacterium BMS3Bbin01]	59	0	25	14	70.2381	100	inf	4.62333e-07	0.00520957	1.27686e-05		Y
OG0001399	GBD85003.1 hypothetical protein BMS3Abin02_01397 [bacterium BMS3Abin02]	59	0	25	14	70.2381	100	inf	4.62333e-07	0.00520957	1.27686e-05		Y
OG0001427	RPI24174.1 pyridoxal-phosphate dependent enzyme [Actinobacteria bacterium]	25	14	59	0	29.7619	0	0	4.62333e-07	0.00520957	1.27686e-05	Y
OG0001705	RZP23236.1 thioredoxin family protein [Candidatus Actinomarinales bacterium]	25	14	59	0	29.7619	0	0	4.62333e-07	0.00520957	1.27686e-05	Y
OG0001755	RPJ14316.1 hypothetical protein EHM22_02305 [Actinobacteria bacterium]	25	14	59	0	29.7619	0	0	4.62333e-07	0.00520957	1.27686e-05	Y
OG0001407	REK24070.1 PspA/IM30 family protein [Actinobacteria bacterium]<>REK40506.1 PspA/IM30 family protein [Actinobacteria bacterium]	58	0	26	14	69.0476	100	inf	7.11282e-07	0.00801472	1.90827e-05		Y
OG0001442	WP_119458460.1 TRAP transporter fused permease subunit [Rhodospirillaceae bacterium SYSU D60014]	26	14	58	0	30.9524	0	0	7.11282e-07	0.00801472	1.90827e-05	Y
OG0001486	WP_069907809.1 hypothetical protein [Devosia insulae]<>OEO33033.1 hypothetical protein VW23_008450 [Devosia insulae DS-56]	26	14	58	0	30.9524	0	0	7.11282e-07	0.00801472	1.90827e-05	Y
OG0001524	GBD13894.1 5,6-dimethylbenzimidazole synthase [bacterium HR24]	26	14	58	0	30.9524	0	0	7.11282e-07	0.00801472	1.90827e-05	Y
OG0000190	WP_127476919.1 HAMP domain-containing protein [Microbacterium sp. LAM7116]	58	0	26	14	69.0476	100	inf	7.11282e-07	0.00801472	1.90827e-05		Y
OG0000447	TPW13116.1 protease inhibitor Kazal-type [Acidimicrobiaceae bacterium]	58	0	26	14	69.0476	100	inf	7.11282e-07	0.00801472	1.90827e-05		Y
OG0001183	TMJ36942.1 trimethylamine methyltransferase family protein [Alphaproteobacteria bacterium]	26	14	58	0	30.9524	0	0	7.11282e-07	0.00801472	1.90827e-05	Y
OG0001318	TMK30353.1 PAS domain S-box protein [Actinobacteria bacterium]	26	14	58	0	30.9524	0	0	7.11282e-07	0.00801472	1.90827e-05	Y
OG0001344	PYR25337.1 oxidoreductase [Acidobacteria bacterium]	58	0	26	14	69.0476	100	inf	7.11282e-07	0.00801472	1.90827e-05		Y
OG0001366	TDI52380.1 aminoglycoside phosphotransferase family protein [Acidobacteria bacterium]	58	0	26	14	69.0476	100	inf	7.11282e-07	0.00801472	1.90827e-05		Y
OG0001398	GBE24963.1 hypothetical protein BMS3Bbin02_01245 [bacterium BMS3Bbin02]	58	0	26	14	69.0476	100	inf	7.11282e-07	0.00801472	1.90827e-05		Y
OG0001402	RLA49687.1 hypothetical protein DRQ98_13825 [Gammaproteobacteria bacterium]	58	0	26	14	69.0476	100	inf	7.11282e-07	0.00801472	1.90827e-05		Y
OG0001918	GBE25095.1 hypothetical protein BMS3Bbin02_01380 [bacterium BMS3Bbin02]	19	13	65	1	22.619	7.14286	0.0224852	7.17141e-07	0.00808074	1.91942e-05	Y
OG0003236	WP_132879019.1 enoyl-CoA hydratase/isomerase family protein [Tamaricihabitans halophyticus]<>TCP47882.1 enoyl-CoA hydratase [Tamaricihabitans halophyticus]	4	9	80	5	4.7619	35.7143	0.0277778	7.36812e-07	0.0083024	1.96274e-05	Y
OG0003351	WP_142524673.1 SDR family oxidoreductase [Methylacidimicrobium cyclopophantes]<>VUE21494.1 3-oxoacyl-[acyl-carrier protein] reductase [Methylacidimicrobium cyclopophantes]	4	9	80	5	4.7619	35.7143	0.0277778	7.36812e-07	0.0083024	1.96274e-05	Y
OG0002202	RLW67008.1 hypothetical protein B6D73_00670 [gamma proteobacterium symbiont of Stewartia floridana]	2	8	82	6	2.38095	42.8571	0.0182927	7.59526e-07	0.00855834	1.97197e-05	Y
OG0002537	WP_035855234.1 ABC transporter permease subunit [Cryptosporangium arvum]	2	8	82	6	2.38095	42.8571	0.0182927	7.59526e-07	0.00855834	1.97197e-05	Y
OG0002560	WP_089401949.1 hypothetical protein [Geodermatophilus saharensis]<>SNR82477.1 SNF2 family N-terminal domain-containing protein [Geodermatophilus saharensis]	2	8	82	6	2.38095	42.8571	0.0182927	7.59526e-07	0.00855834	1.97197e-05	Y
OG0002777	WP_040493654.1 ectoine hydroxylase [Ilumatobacter nonamiensis]	2	8	82	6	2.38095	42.8571	0.0182927	7.59526e-07	0.00855834	1.97197e-05	Y
OG0002781	PCJ75951.1 hypothetical protein COA56_10730 [Dehalococcoidia bacterium]	2	8	82	6	2.38095	42.8571	0.0182927	7.59526e-07	0.00855834	1.97197e-05	Y
OG0003238	WP_012231092.1 HsdR family type I site-specific deoxyribonuclease [Candidatus Microthrix parvicella]<>CCM65893.1 Type I restriction enzyme R protein [Candidatus Microthrix parvicella RN1]	2	8	82	6	2.38095	42.8571	0.0182927	7.59526e-07	0.00855834	1.97197e-05	Y
OG0003813	-	2	8	82	6	2.38095	42.8571	0.0182927	7.59526e-07	0.00855834	1.97197e-05	Y
OG0003871	PZS35714.1 bifunctional hydroxymethylpyrimidine kinase/phosphomethylpyrimidine kinase [Pseudonocardiales bacterium]	2	8	82	6	2.38095	42.8571	0.0182927	7.59526e-07	0.00855834	1.97197e-05	Y
OG0003887	RMH86145.1 5-(carboxyamino)imidazole ribonucleotide synthase [Actinomyces sp.]	2	8	82	6	2.38095	42.8571	0.0182927	7.59526e-07	0.00855834	1.97197e-05	Y
OG0003892	WP_037390723.1 PhnD/SsuA/transferrin family substrate-binding protein [Sinorhizobium americanum]<>APG86520.1 phosphate ABC transporter substrate-binding protein (plasmid) [Sinorhizobium americanum CCGM7]	2	8	82	6	2.38095	42.8571	0.0182927	7.59526e-07	0.00855834	1.97197e-05	Y
OG0003895	WP_140804586.1 SDR family oxidoreductase [Mesorhizobium sp. B2-7-1]<>TPJ63445.1 SDR family oxidoreductase [Mesorhizobium sp. B2-7-1]	2	8	82	6	2.38095	42.8571	0.0182927	7.59526e-07	0.00855834	1.97197e-05	Y
OG0001978	TME87760.1 Ldh family oxidoreductase [Chloroflexi bacterium]	10	11	74	3	11.9048	21.4286	0.036855	8.17638e-07	0.00921314	2.11796e-05	Y
OG0000845	RLE15830.1 riboflavin synthase [Actinobacteria bacterium]	77	4	7	10	91.6667	71.4286	27.5	1.02469e-06	0.0115462	2.61819e-05		Y
OG0000907	GBE25807.1 NADH-quinone oxidoreductase subunit 4 [bacterium BMS3Bbin02]	77	4	7	10	91.6667	71.4286	27.5	1.02469e-06	0.0115462	2.61819e-05		Y
OG0002258	WP_075214011.1 PhnD/SsuA/transferrin family substrate-binding protein [Mongoliimonas terrestris]	7	10	77	4	8.33333	28.5714	0.0363636	1.02469e-06	0.0115462	2.61819e-05	Y
OG0002690	OGQ77873.1 hypothetical protein A3G40_08555 [Deltaproteobacteria bacterium RIFCSPLOWO2_12_FULL_57_22]	7	10	77	4	8.33333	28.5714	0.0363636	1.02469e-06	0.0115462	2.61819e-05	Y
OG0002745	GBE23643.1 recBCD enzyme subunit RecD [bacterium BMS3Bbin01]	7	10	77	4	8.33333	28.5714	0.0363636	1.02469e-06	0.0115462	2.61819e-05	Y
OG0002779	OLC14611.1 hypothetical protein AUH26_03630 [Candidatus Rokubacteria bacterium 13_1_40CM_69_96]<>OLE46282.1 hypothetical protein AUG01_12505 [Candidatus Rokubacteria bacterium 13_1_20CM_2_69_58]	7	10	77	4	8.33333	28.5714	0.0363636	1.02469e-06	0.0115462	2.61819e-05	Y
OG0001401	RLA49688.1 hypothetical protein DRQ98_13830 [Gammaproteobacteria bacterium]	57	0	27	14	67.8571	100	inf	1.08009e-06	0.0121705	2.70456e-05		Y
OG0001731	PIV55037.1 gamma carbonic anhydrase family protein [Caldiserica bacterium CG02_land_8_20_14_3_00_36_38]	27	14	57	0	32.1429	0	0	1.08009e-06	0.0121705	2.70456e-05	Y
OG0000269	REK24596.1 hypothetical protein DWQ40_01380 [Actinobacteria bacterium]	57	0	27	14	67.8571	100	inf	1.08009e-06	0.0121705	2.70456e-05		Y
OG0000758	TDI53536.1 alpha/beta hydrolase [Acidobacteria bacterium]	57	0	27	14	67.8571	100	inf	1.08009e-06	0.0121705	2.70456e-05		Y
OG0001124	OGO51867.1 hypothetical protein A2V84_02485 [Chloroflexi bacterium RBG_16_70_13]	57	0	27	14	67.8571	100	inf	1.08009e-06	0.0121705	2.70456e-05		Y
OG0001145	RUR75718.1 hypothetical protein PCC6912_46150 [Chlorogloeopsis fritschii PCC 6912]	57	0	27	14	67.8571	100	inf	1.08009e-06	0.0121705	2.70456e-05		Y
OG0001201	RPI22904.1 DUF4389 domain-containing protein [Actinobacteria bacterium]	57	0	27	14	67.8571	100	inf	1.08009e-06	0.0121705	2.70456e-05		Y
OG0001206	RMH22084.1 SLC13 family permease [Acidobacteria bacterium]	27	14	57	0	32.1429	0	0	1.08009e-06	0.0121705	2.70456e-05	Y
OG0001376	GBE24593.1 hypothetical protein BMS3Bbin02_00868 [bacterium BMS3Bbin02]	57	0	27	14	67.8571	100	inf	1.08009e-06	0.0121705	2.70456e-05		Y
OG0001174	RLE16467.1 hypothetical protein DRJ28_01490 [Actinobacteria bacterium]	69	2	15	12	82.1429	85.7143	27.6	1.36829e-06	0.0154179	3.4186e-05		Y
OG0002282	BAN02111.1 hypothetical protein YM304_17970 [Ilumatobacter coccineus YM16-304]	11	11	73	3	13.0952	21.4286	0.0410959	1.57762e-06	0.0177766	3.93288e-05	Y
OG0001008	PKQ26251.1 transcriptional regulator [Actinobacteria bacterium HGW-Actinobacteria-4]	56	0	28	14	66.6667	100	inf	1.62014e-06	0.0182558	3.99469e-05		Y
OG0001422	RPI26272.1 hydroxymethylglutaryl-CoA lyase [Actinobacteria bacterium]	56	0	28	14	66.6667	100	inf	1.62014e-06	0.0182558	3.99469e-05		Y
OG0001441	RPJ26454.1 DUF4445 domain-containing protein [Chloroflexi bacterium]	28	14	56	0	33.3333	0	0	1.62014e-06	0.0182558	3.99469e-05	Y
OG0001560	GBD84811.1 membrane dipeptidase [bacterium BMS3Abin02]<>GBE21611.1 membrane dipeptidase [bacterium BMS3Bbin01]	28	14	56	0	33.3333	0	0	1.62014e-06	0.0182558	3.99469e-05	Y
OG0001645	RZV44240.1 MFS transporter [Acidimicrobiales bacterium]	28	14	56	0	33.3333	0	0	1.62014e-06	0.0182558	3.99469e-05	Y
OG0002960	PZR86556.1 hypothetical protein DLM67_23730 [Candidatus Dormibacteraeota bacterium]	1	7	83	7	1.19048	50	0.0120482	1.85104e-06	0.0208575	4.43776e-05	Y
OG0003562	OTE97547.1 hypothetical protein BCS42_05965 [Crenothrix sp. D3]	1	7	83	7	1.19048	50	0.0120482	1.85104e-06	0.0208575	4.43776e-05	Y
OG0003741	WP_132972646.1 type II toxin-antitoxin system RelE/ParE family toxin [Thiogranum longum]<>TCK18653.1 proteic killer suppression protein [Thiogranum longum]	1	7	83	7	1.19048	50	0.0120482	1.85104e-06	0.0208575	4.43776e-05	Y
OG0003965	PZN62023.1 peptidase S9 [Sphaerobacter thermophilus]	1	7	83	7	1.19048	50	0.0120482	1.85104e-06	0.0208575	4.43776e-05	Y
OG0004111	WP_093267525.1 ABC transporter substrate-binding protein [Psychrobacillus sp. OK032]<>SES00622.1 NitT/TauT family transport system substrate-binding protein [Psychrobacillus sp. OK032]	1	7	83	7	1.19048	50	0.0120482	1.85104e-06	0.0208575	4.43776e-05	Y
OG0004218	PYV91003.1 hypothetical protein DMG05_08480 [Acidobacteria bacterium]	1	7	83	7	1.19048	50	0.0120482	1.85104e-06	0.0208575	4.43776e-05	Y
OG0004377	-	1	7	83	7	1.19048	50	0.0120482	1.85104e-06	0.0208575	4.43776e-05	Y
OG0004380	WP_084263368.1 addiction module toxin, HicA family [Actinomadura formosensis]	1	7	83	7	1.19048	50	0.0120482	1.85104e-06	0.0208575	4.43776e-05	Y
OG0004382	WP_051150225.1 SDR family oxidoreductase [Reyranella massiliensis]	1	7	83	7	1.19048	50	0.0120482	1.85104e-06	0.0208575	4.43776e-05	Y
OG0004391	TMF73734.1 SIS domain-containing protein [Chloroflexi bacterium]	1	7	83	7	1.19048	50	0.0120482	1.85104e-06	0.0208575	4.43776e-05	Y
OG0004392	OGO53764.1 hypothetical protein A2V85_16895 [Chloroflexi bacterium RBG_16_72_14]	1	7	83	7	1.19048	50	0.0120482	1.85104e-06	0.0208575	4.43776e-05	Y
OG0004397	QDU44849.1 Putative metal chaperone YciC [Planctomycetes bacterium Mal52]	1	7	83	7	1.19048	50	0.0120482	1.85104e-06	0.0208575	4.43776e-05	Y
OG0004400	-	1	7	83	7	1.19048	50	0.0120482	1.85104e-06	0.0208575	4.43776e-05	Y
OG0000143	TDI55863.1 PadR family transcriptional regulator [Acidobacteria bacterium]	76	4	8	10	90.4762	71.4286	23.75	2.20311e-06	0.0248247	5.21527e-05		Y
OG0000752	CCY10678.1 molybdenum cofactor biosynthesis protein [Porphyromonas sp. CAG:1061]	76	4	8	10	90.4762	71.4286	23.75	2.20311e-06	0.0248247	5.21527e-05		Y
OG0002605	GBE21985.1 decarboxylase NovR [bacterium BMS3Bbin01]	8	10	76	4	9.52381	28.5714	0.0421053	2.20311e-06	0.0248247	5.21527e-05	Y
OG0002703	WP_127766137.1 HD domain-containing protein [Rhodospirillaceae bacterium Gri0909]<>RVU36661.1 HD domain-containing protein [Rhodospirillaceae bacterium Gri0909]	8	10	76	4	9.52381	28.5714	0.0421053	2.20311e-06	0.0248247	5.21527e-05	Y
OG0002710	OUX34066.1 hypothetical protein CBE20_03225 [Gammaproteobacteria bacterium TMED260]	8	10	76	4	9.52381	28.5714	0.0421053	2.20311e-06	0.0248247	5.21527e-05	Y
OG0002774	WP_083441912.1 hypothetical protein [Nitriliruptor alkaliphilus]	8	10	76	4	9.52381	28.5714	0.0421053	2.20311e-06	0.0248247	5.21527e-05	Y
OG0002091	PID86763.1 alpha/beta hydrolase [Chloroflexi bacterium]	16	12	68	2	19.0476	14.2857	0.0392157	2.33334e-06	0.026292	5.51196e-05	Y
OG0001233	TDI49378.1 type II secretion system F family protein [Acidobacteria bacterium]	55	0	29	14	65.4762	100	inf	2.40228e-06	0.0270689	5.55829e-05		Y
OG0001259	TDI56478.1 MFS transporter [Acidobacteria bacterium]	55	0	29	14	65.4762	100	inf	2.40228e-06	0.0270689	5.55829e-05		Y
OG0001321	GBE25848.1 5' nucleotidase, deoxy (Pyrimidine), cytosolic type C protein [bacterium BMS3Bbin02]	55	0	29	14	65.4762	100	inf	2.40228e-06	0.0270689	5.55829e-05		Y
OG0001412	OFW67347.1 hypothetical protein A2Z12_06490 [Actinobacteria bacterium RBG_16_68_21]	55	0	29	14	65.4762	100	inf	2.40228e-06	0.0270689	5.55829e-05		Y
OG0001424	OFW67176.1 hypothetical protein A2Z12_03880 [Actinobacteria bacterium RBG_16_68_21]	55	0	29	14	65.4762	100	inf	2.40228e-06	0.0270689	5.55829e-05		Y
OG0001444	GBE25089.1 hypothetical protein BMS3Bbin02_01374 [bacterium BMS3Bbin02]	55	0	29	14	65.4762	100	inf	2.40228e-06	0.0270689	5.55829e-05		Y
OG0001626	TML07909.1 YibE/F family protein [Actinobacteria bacterium]	29	14	55	0	34.5238	0	0	2.40228e-06	0.0270689	5.55829e-05	Y
OG0000731	RLE15843.1 arylsulfatase [Actinobacteria bacterium]	29	14	55	0	34.5238	0	0	2.40228e-06	0.0270689	5.55829e-05	Y
OG0000978	OFW65155.1 hypothetical protein A2135_03330, partial [Actinobacteria bacterium RBG_16_67_15]	55	0	29	14	65.4762	100	inf	2.40228e-06	0.0270689	5.55829e-05		Y
OG0001121	KRT61496.1 acetylornithine deacetylase or succinyl-diaminopimelate desuccinylase, acetylornithine deacetylase [Chloroflexi bacterium CSP1-4]	29	14	55	0	34.5238	0	0	2.40228e-06	0.0270689	5.55829e-05	Y
OG0002627	GAU67871.1 type IV restriction endonuclease Mrr [Streptomyces sp. NBRC 110611]	3	8	81	6	3.57143	42.8571	0.0277778	2.61682e-06	0.0294863	5.96889e-05	Y
OG0002778	RKU07200.1 phytanoyl-CoA dioxygenase [Candidatus Poribacteria bacterium]	3	8	81	6	3.57143	42.8571	0.0277778	2.61682e-06	0.0294863	5.96889e-05	Y
OG0003572	WP_046135449.1 substrate-binding domain-containing protein [Devosia limi]<>KKB84158.1 LacI family transcriptional regulator [Devosia limi DSM 17137]<>SHE94120.1 ribose transport system substrate-binding protein [Devosia limi DSM 17137]	3	8	81	6	3.57143	42.8571	0.0277778	2.61682e-06	0.0294863	5.96889e-05	Y
OG0003602	WP_091716410.1 type II toxin-antitoxin system Phd/YefM family antitoxin [Methylobacterium phyllostachyos]<>SDN33697.1 prevent-host-death family protein [Methylobacterium phyllostachyos]	3	8	81	6	3.57143	42.8571	0.0277778	2.61682e-06	0.0294863	5.96889e-05	Y
OG0003603	TVR23478.1 type II toxin-antitoxin system VapC family toxin [Nitriliruptor sp.]	3	8	81	6	3.57143	42.8571	0.0277778	2.61682e-06	0.0294863	5.96889e-05	Y
OG0003611	-	3	8	81	6	3.57143	42.8571	0.0277778	2.61682e-06	0.0294863	5.96889e-05	Y
OG0003612	WP_092888815.1 nuclear transport factor 2 family protein [Roseicitreum antarcticum]	3	8	81	6	3.57143	42.8571	0.0277778	2.61682e-06	0.0294863	5.96889e-05	Y
OG0005080	WP_103884883.1 MFS transporter [Streptomyces yanglinensis]<>SEG06925.1 Predicted arabinose efflux permease, MFS family [Streptomyces yanglinensis]	0	6	84	8	0	57.1429	0	2.85289e-06	0.0321463	6.12311e-05	Y
OG0005081	PSK62676.1 hypothetical protein B0E53_05409 [Micromonospora sp. MH33]	0	6	84	8	0	57.1429	0	2.85289e-06	0.0321463	6.12311e-05	Y
OG0005082	-	0	6	84	8	0	57.1429	0	2.85289e-06	0.0321463	6.12311e-05	Y
OG0005083	WP_011564859.1 ECF transporter S component [Rubrobacter xylanophilus]<>ABG04843.1 signal transduction histidine kinase, LytS [Rubrobacter xylanophilus DSM 9941]	0	6	84	8	0	57.1429	0	2.85289e-06	0.0321463	6.12311e-05	Y
OG0005084	WP_122823602.1 MULTISPECIES: ABC transporter ATP-binding protein [Georgenia]	0	6	84	8	0	57.1429	0	2.85289e-06	0.0321463	6.12311e-05	Y
OG0005096	WP_056221389.1 ABC transporter substrate-binding protein [Microbacterium sp. Root61]<>KRA24531.1 peptide ABC transporter substrate-binding protein [Microbacterium sp. Root61]	0	6	84	8	0	57.1429	0	2.85289e-06	0.0321463	6.12311e-05	Y
OG0005097	-	0	6	84	8	0	57.1429	0	2.85289e-06	0.0321463	6.12311e-05	Y
OG0005100	OGQ84621.1 hypothetical protein A3F90_18810 [Deltaproteobacteria bacterium RIFCSPLOWO2_12_FULL_60_19]	0	6	84	8	0	57.1429	0	2.85289e-06	0.0321463	6.12311e-05	Y
OG0005102	WP_128558293.1 L-rhamnose mutarotase [Streptomyces sp. NEAU-YY421]<>RFU83897.1 L-rhamnose mutarotase [Streptomyces sp. NEAU-YY421]	0	6	84	8	0	57.1429	0	2.85289e-06	0.0321463	6.12311e-05	Y
OG0005103	-	0	6	84	8	0	57.1429	0	2.85289e-06	0.0321463	6.12311e-05	Y
OG0005105	WP_116714017.1 hypothetical protein [Euzebya tangerina]	0	6	84	8	0	57.1429	0	2.85289e-06	0.0321463	6.12311e-05	Y
OG0005106	-	0	6	84	8	0	57.1429	0	2.85289e-06	0.0321463	6.12311e-05	Y
OG0005107	WP_110182259.1 phosphotransferase family protein [Nocardioides solisilvae]	0	6	84	8	0	57.1429	0	2.85289e-06	0.0321463	6.12311e-05	Y
OG0003197	-	0	6	84	8	0	57.1429	0	2.85289e-06	0.0321463	6.12311e-05	Y
OG0003563	-	0	6	84	8	0	57.1429	0	2.85289e-06	0.0321463	6.12311e-05	Y
OG0004378	OFV94758.1 endonuclease [Acidobacteria bacterium RIFCSPLOWO2_12_FULL_54_10]	0	6	84	8	0	57.1429	0	2.85289e-06	0.0321463	6.12311e-05	Y
OG0004389	-	0	6	84	8	0	57.1429	0	2.85289e-06	0.0321463	6.12311e-05	Y
OG0004492	PYS56860.1 clan AA aspartic protease [Acidobacteria bacterium]	0	6	84	8	0	57.1429	0	2.85289e-06	0.0321463	6.12311e-05	Y
OG0004668	GBE21022.1 DNA methylase [bacterium BMS3Bbin01]	0	6	84	8	0	57.1429	0	2.85289e-06	0.0321463	6.12311e-05	Y
OG0004678	CBJ29199.1 LRR-GTPase of the ROCO family [Ectocarpus siliculosus]	0	6	84	8	0	57.1429	0	2.85289e-06	0.0321463	6.12311e-05	Y
OG0004679	PWL62097.1 amidohydrolase [Desulfovibrionaceae bacterium]	0	6	84	8	0	57.1429	0	2.85289e-06	0.0321463	6.12311e-05	Y
OG0004695	-	0	6	84	8	0	57.1429	0	2.85289e-06	0.0321463	6.12311e-05	Y
OG0004856	WP_135855898.1 MULTISPECIES: hypothetical protein [unclassified Bacteria (miscellaneous)]<>TGR71382.1 hypothetical protein EN837_08175 [bacterium M00.F.Ca.ET.194.01.1.1]<>TGS56238.1 hypothetical protein EN822_08175 [bacterium M00.F.Ca.ET.179.01.1.1]<>TGV49143.1 hypothetical protein EN811_08175 [bacterium M00.F.Ca.ET.168.01.1.1]	0	6	84	8	0	57.1429	0	2.85289e-06	0.0321463	6.12311e-05	Y
OG0004862	RVU81541.1 type II toxin-antitoxin system Phd/YefM family antitoxin [Leucothrix sp. C3212]	0	6	84	8	0	57.1429	0	2.85289e-06	0.0321463	6.12311e-05	Y
OG0004867	RUA03517.1 hypothetical protein DSY88_05360 [Candidatus Poseidoniales archaeon]	0	6	84	8	0	57.1429	0	2.85289e-06	0.0321463	6.12311e-05	Y
OG0005070	WP_143949667.1 citryl-CoA lyase [Verticiella sediminum]<>TSH91778.1 citryl-CoA lyase [Verticiella sediminum]	0	6	84	8	0	57.1429	0	2.85289e-06	0.0321463	6.12311e-05	Y
OG0005071	OGL59604.1 hypothetical protein A3I72_03400 [Candidatus Tectomicrobia bacterium RIFCSPLOWO2_02_FULL_70_19]	0	6	84	8	0	57.1429	0	2.85289e-06	0.0321463	6.12311e-05	Y
OG0005072	OUV40452.1 hypothetical protein CBC63_01185 [Euryarchaeota archaeon TMED103]	0	6	84	8	0	57.1429	0	2.85289e-06	0.0321463	6.12311e-05	Y
OG0005073	-	0	6	84	8	0	57.1429	0	2.85289e-06	0.0321463	6.12311e-05	Y
OG0005075	WP_127501171.1 GNAT family N-acetyltransferase [Actinoplanes sp. LAM7112]	0	6	84	8	0	57.1429	0	2.85289e-06	0.0321463	6.12311e-05	Y
OG0005079	-	0	6	84	8	0	57.1429	0	2.85289e-06	0.0321463	6.12311e-05	Y
OG0002125	PZC50538.1 Uncharacterized membrane protein YraQ, UPF0718 family [Chloroflexi bacterium]	12	11	72	3	14.2857	21.4286	0.0454545	2.91593e-06	0.0328567	6.23538e-05	Y
OG0001798	GBD84039.1 hypothetical protein BMS3Abin02_00425 [bacterium BMS3Abin02]	22	13	62	1	26.1905	7.14286	0.0272953	2.9218e-06	0.0329228	6.23538e-05	Y
OG0001883	REK20615.1 NCS2 family permease [Actinobacteria bacterium]	22	13	62	1	26.1905	7.14286	0.0272953	2.9218e-06	0.0329228	6.23538e-05	Y
OG0000631	WP_040202347.1 trehalose-phosphatase [Geoalkalibacter subterraneus]<>AJF07992.1 hypothetical protein GSUB_09290 [Geoalkalibacter subterraneus]	54	0	30	14	64.2857	100	inf	3.52334e-06	0.039701	7.4626e-05		Y
OG0001426	GBD84399.1 polyketide cyclase / dehydrase and lipid transport [bacterium BMS3Abin02]<>GBE23298.1 polyketide cyclase / dehydrase and lipid transport [bacterium BMS3Bbin01]	54	0	30	14	64.2857	100	inf	3.52334e-06	0.039701	7.4626e-05		Y
OG0001449	-	54	0	30	14	64.2857	100	inf	3.52334e-06	0.039701	7.4626e-05		Y
OG0001539	TDI49449.1 pyridoxamine 5'-phosphate oxidase [Acidobacteria bacterium]	30	14	54	0	35.7143	0	0	3.52334e-06	0.039701	7.4626e-05	Y
OG0001804	WP_119071373.1 4Fe-4S binding protein [anaerobic bacterium MO-CFX2]	17	12	67	2	20.2381	14.2857	0.0422886	3.87741e-06	0.0436907	8.18178e-05	Y
OG0002075	WP_009154379.1 methyltransferase domain-containing protein [Saccharomonospora marina]<>EHR50994.1 methyltransferase family protein [Saccharomonospora marina XMU15]	17	12	67	2	20.2381	14.2857	0.0422886	3.87741e-06	0.0436907	8.18178e-05	Y
OG0000426	TDI52203.1 HAD-IIA family hydrolase [Acidobacteria bacterium]	75	4	9	10	89.2857	71.4286	20.8333	4.44211e-06	0.0500537	9.2864e-05		Y
OG0001855	TMA56448.1 TIGR03619 family F420-dependent LLM class oxidoreductase [Deltaproteobacteria bacterium]	9	10	75	4	10.7143	28.5714	0.048	4.44211e-06	0.0500537	9.2864e-05	Y
OG0002278	RLE32830.1 DUF2191 domain-containing protein [Acidobacteria bacterium]	9	10	75	4	10.7143	28.5714	0.048	4.44211e-06	0.0500537	9.2864e-05	Y
OG0002608	WP_139714101.1 PDZ domain-containing protein [Streptomyces sp. NP160]<>TNM60018.1 PDZ domain-containing protein [Streptomyces sp. NP160]	9	10	75	4	10.7143	28.5714	0.048	4.44211e-06	0.0500537	9.2864e-05	Y
OG0002626	WP_112258634.1 hypothetical protein [Phytoactinopolyspora sp. YIM 96934]<>RAW13792.1 hypothetical protein DPM12_12370 [Phytoactinopolyspora sp. YIM 96934]<>AYY12290.1 hypothetical protein EF847_05785 [Actinobacteria bacterium YIM 96077]	9	10	75	4	10.7143	28.5714	0.048	4.44211e-06	0.0500537	9.2864e-05	Y
OG0001337	-	61	1	23	13	72.619	92.8571	34.4783	4.50748e-06	0.0507903	9.3709e-05		Y
OG0001778	KPJ89309.1 aminotransferase [Gemmatimonas sp. SG8_17]	23	13	61	1	27.381	7.14286	0.0290038	4.50748e-06	0.0507903	9.3709e-05	Y
OG0001803	TMC49527.1 disulfide bond formation protein DsbA [Chloroflexi bacterium]	23	13	61	1	27.381	7.14286	0.0290038	4.50748e-06	0.0507903	9.3709e-05	Y
OG0000303	RZV45594.1 sigma-70 family RNA polymerase sigma factor [Acidimicrobiia bacterium]	53	0	31	14	63.0952	100	inf	5.11453e-06	0.0576305	0.000104593		Y
OG0001158	RZV45940.1 hypothetical protein EX267_04370 [Acidimicrobiia bacterium]	53	0	31	14	63.0952	100	inf	5.11453e-06	0.0576305	0.000104593		Y
OG0001221	RLE12174.1 septum formation protein [Actinobacteria bacterium]	53	0	31	14	63.0952	100	inf	5.11453e-06	0.0576305	0.000104593		Y
OG0001465	WP_015259284.1 glycogen/starch/alpha-glucan phosphorylase [Thioalkalivibrio nitratireducens]<>AGA34168.1 Glycogen phosphorylase [Thioalkalivibrio nitratireducens DSM 14787]	53	0	31	14	63.0952	100	inf	5.11453e-06	0.0576305	0.000104593		Y
OG0001469	TDI48738.1 BMC domain-containing protein [Acidobacteria bacterium]<>TDI57447.1 BMC domain-containing protein [Acidobacteria bacterium]	53	0	31	14	63.0952	100	inf	5.11453e-06	0.0576305	0.000104593		Y
OG0001564	RZV42608.1 TIGR03617 family F420-dependent LLM class oxidoreductase [Acidimicrobiia bacterium]	31	14	53	0	36.9048	0	0	5.11453e-06	0.0576305	0.000104593	Y
OG0001623	PZN34966.1 FmdB family transcriptional regulator [Actinobacteria bacterium]	31	14	53	0	36.9048	0	0	5.11453e-06	0.0576305	0.000104593	Y
OG0000286	RLE12281.1 hypothetical protein DRJ28_09345 [Actinobacteria bacterium]	53	0	31	14	63.0952	100	inf	5.11453e-06	0.0576305	0.000104593		Y
OG0000292	RZV45202.1 pilus assembly protein [Acidimicrobiales bacterium]	53	0	31	14	63.0952	100	inf	5.11453e-06	0.0576305	0.000104593		Y
OG0000983	TDI36314.1 winged helix-turn-helix domain-containing protein [Acidobacteria bacterium]	71	3	13	11	84.5238	78.5714	20.0256	5.18899e-06	0.0584695	0.000105923		Y
OG0001205	RZV42089.1 translational GTPase TypA [Acidimicrobiales bacterium]	66	2	18	12	78.5714	85.7143	22	6.29298e-06	0.0709093	0.000127995		Y
OG0001780	RLE88152.1 hypothetical protein DRJ67_02910 [Thermoprotei archaeon]	18	12	66	2	21.4286	14.2857	0.0454545	6.29298e-06	0.0709093	0.000127995	Y
OG0001706	WP_137816329.1 M48 family metallopeptidase [Pseudonocardiaceae bacterium UICC B-83]<>GDY33348.1 metal-dependent hydrolase [Pseudonocardiaceae bacterium UICC B-83]	24	13	60	1	28.5714	7.14286	0.0307692	6.84764e-06	0.0771593	0.000139026	Y
OG0000986	PZN30850.1 TetR family transcriptional regulator [Actinobacteria bacterium]	52	0	32	14	61.9048	100	inf	7.35213e-06	0.0828439	0.000146249		Y
OG0001445	TML13574.1 glucose-1-phosphate adenylyltransferase [Actinobacteria bacterium]	52	0	32	14	61.9048	100	inf	7.35213e-06	0.0828439	0.000146249		Y
OG0001453	GBD85751.1 putative Mg(2+) transport ATPase [bacterium BMS3Abin02]<>GBE22174.1 putative Mg(2+) transport ATPase [bacterium BMS3Bbin01]	52	0	32	14	61.9048	100	inf	7.35213e-06	0.0828439	0.000146249		Y
OG0001488	RLE15288.1 hypothetical protein DRJ28_04425 [Actinobacteria bacterium]	52	0	32	14	61.9048	100	inf	7.35213e-06	0.0828439	0.000146249		Y
OG0001593	RZV40648.1 xanthine phosphoribosyltransferase [Acidimicrobiia bacterium]	32	14	52	0	38.0952	0	0	7.35213e-06	0.0828439	0.000146249	Y
OG0001622	WP_133867546.1 transcriptional regulator [Ilumatobacter fluminis]<>TDT15052.1 HTH domain-containing protein [Ilumatobacter fluminis]	32	14	52	0	38.0952	0	0	7.35213e-06	0.0828439	0.000146249	Y
OG0003066	WP_106570787.1 amidohydrolase [Nitratireductor sp. StC3]<>PSM18798.1 amidohydrolase [Nitratireductor sp. StC3]	4	8	80	6	4.7619	42.8571	0.0375	7.37213e-06	0.0830692	0.000146249	Y
OG0003233	SNS31034.1 hypothetical protein SAMN06893096_103160 [Geodermatophilus pulveris]	4	8	80	6	4.7619	42.8571	0.0375	7.37213e-06	0.0830692	0.000146249	Y
OG0003270	PIV25845.1 hypothetical protein COS37_09465 [Anaerolineae bacterium CG03_land_8_20_14_0_80_58_20]	4	8	80	6	4.7619	42.8571	0.0375	7.37213e-06	0.0830692	0.000146249	Y
OG0003295	KYH38438.1 dihydrodipicolinate synthase (dapA) [Candidatus Bathyarchaeota archaeon B23]	4	8	80	6	4.7619	42.8571	0.0375	7.37213e-06	0.0830692	0.000146249	Y
OG0003397	OGO34572.1 hypothetical protein A2W35_06130 [Chloroflexi bacterium RBG_16_57_11]	4	8	80	6	4.7619	42.8571	0.0375	7.37213e-06	0.0830692	0.000146249	Y
OG0003462	KUO41843.1 hypothetical protein APU95_05040 [Hadesarchaea archaeon YNP_N21]	4	8	80	6	4.7619	42.8571	0.0375	7.37213e-06	0.0830692	0.000146249	Y
OG0003518	KXG78830.1 Glycine reductase complex component B subunit gamma [Fervidicola ferrireducens]	4	8	80	6	4.7619	42.8571	0.0375	7.37213e-06	0.0830692	0.000146249	Y
OG0003737	KIE50612.1 hypothetical protein MB52_05495 [marine actinobacterium MedAcidi-G1]	2	7	82	7	2.38095	50	0.0243902	7.76417e-06	0.0874867	0.000151887	Y
OG0003971	WP_143768203.1 nucleotidyl transferase AbiEii/AbiGii toxin family protein [Skermania sp. ID1734]<>TSE01839.1 nucleotidyl transferase AbiEii/AbiGii toxin family protein [Skermania sp. ID1734]	2	7	82	7	2.38095	50	0.0243902	7.76417e-06	0.0874867	0.000151887	Y
OG0003975	WP_072948244.1 DUF488 domain-containing protein [Rhodococcus koreensis]<>SEB61291.1 Protein of unknown function, DUF488 [Rhodococcus koreensis]	2	7	82	7	2.38095	50	0.0243902	7.76417e-06	0.0874867	0.000151887	Y
OG0004021	WP_026817925.1 AbrB/MazE/SpoVT family DNA-binding domain-containing protein [Arthrobacter castelli]	2	7	82	7	2.38095	50	0.0243902	7.76417e-06	0.0874867	0.000151887	Y
OG0004038	-	2	7	82	7	2.38095	50	0.0243902	7.76417e-06	0.0874867	0.000151887	Y
OG0004056	PPD44657.1 alkyl hydroperoxide reductase [Methylocystis sp.]	2	7	82	7	2.38095	50	0.0243902	7.76417e-06	0.0874867	0.000151887	Y
OG0004113	WP_075219298.1 MULTISPECIES: carbonate dehydratase [Rhodobacteraceae]<>ORE95290.1 carbonic anhydrase [Stappia sp. 22II-S9-Z10]	2	7	82	7	2.38095	50	0.0243902	7.76417e-06	0.0874867	0.000151887	Y
OG0004118	RIK02380.1 hypothetical protein DCC48_18260 [Acidobacteria bacterium]	2	7	82	7	2.38095	50	0.0243902	7.76417e-06	0.0874867	0.000151887	Y
OG0000200	RPI22059.1 YbaK/EbsC family protein [Actinobacteria bacterium]	74	4	10	10	88.0952	71.4286	18.5	8.48081e-06	0.0955617	0.000164478		Y
OG0001082	RZV40795.1 radical SAM family heme chaperone HemW [Acidimicrobiia bacterium]	74	4	10	10	88.0952	71.4286	18.5	8.48081e-06	0.0955617	0.000164478		Y
OG0001687	OUV54425.1 hypothetical protein CBC75_00785 [Actinomycetales bacterium TMED115]	10	10	74	4	11.9048	28.5714	0.0540541	8.48081e-06	0.0955617	0.000164478	Y
OG0002151	GBE24719.1 EamA-like transporter family protein [bacterium BMS3Bbin02]	10	10	74	4	11.9048	28.5714	0.0540541	8.48081e-06	0.0955617	0.000164478	Y
OG0002607	RPI26388.1 hypothetical protein EHM57_00155 [Actinobacteria bacterium]	10	10	74	4	11.9048	28.5714	0.0540541	8.48081e-06	0.0955617	0.000164478	Y
OG0000378	TDI36678.1 ABC transporter substrate-binding protein [Acidobacteria bacterium]	70	3	14	11	83.3333	78.5714	18.3333	8.92769e-06	0.100597	0.000172847		Y
OG0001226	KPL24485.1 3-oxoacid CoA-transferase [Anaerolineae bacterium SM23_84]	19	12	65	2	22.619	14.2857	0.0487179	9.99486e-06	0.112622	0.000192448	Y
OG0001397	WP_052667139.1 type II toxin-antitoxin system prevent-host-death family antitoxin [Nitriliruptor alkaliphilus]	19	12	65	2	22.619	14.2857	0.0487179	9.99486e-06	0.112622	0.000192448	Y
OG0001428	RMF97013.1 CoA-transferase subunit beta [Gammaproteobacteria bacterium]	19	12	65	2	22.619	14.2857	0.0487179	9.99486e-06	0.112622	0.000192448	Y
OG0002251	WP_109773535.1 PIN domain-containing protein [Quadrisphaera granulorum]	7	9	77	5	8.33333	35.7143	0.0505051	1.00084e-05	0.112775	0.000192448	Y
OG0000438	GBE23505.1 hypothetical protein BMS3Bbin01_02889 [bacterium BMS3Bbin01]	51	0	33	14	60.7143	100	inf	1.04712e-05	0.11799	0.000198636		Y
OG0001111	-	51	0	33	14	60.7143	100	inf	1.04712e-05	0.11799	0.000198636		Y
OG0001291	REK10044.1 sulfurtransferase TusA family protein [Actinobacteria bacterium]<>REK34695.1 sulfurtransferase TusA family protein [Actinobacteria bacterium]	51	0	33	14	60.7143	100	inf	1.04712e-05	0.11799	0.000198636		Y
OG0001437	GBD85845.1 pyridoxamine 5'-phosphate oxidase [bacterium BMS3Abin02]	51	0	33	14	60.7143	100	inf	1.04712e-05	0.11799	0.000198636		Y
OG0001452	GBD85248.1 lemA family protein [bacterium BMS3Abin02]<>GBE21075.1 lemA family protein [bacterium BMS3Bbin01]	51	0	33	14	60.7143	100	inf	1.04712e-05	0.11799	0.000198636		Y
OG0001478	RLE14181.1 hypothetical protein DRJ28_06145 [Actinobacteria bacterium]	51	0	33	14	60.7143	100	inf	1.04712e-05	0.11799	0.000198636		Y
OG0001502	RZO58003.1 glycogen synthase [Sandaracinaceae bacterium]	51	0	33	14	60.7143	100	inf	1.04712e-05	0.11799	0.000198636		Y
OG0001503	OYV13653.1 carbamate kinase [Methanosaeta sp. ASM2]	51	0	33	14	60.7143	100	inf	1.04712e-05	0.11799	0.000198636		Y
OG0001100	GBE24359.1 short chain dehydrogenase [bacterium BMS3Bbin02]	50	0	34	14	59.5238	100	inf	1.47829e-05	0.166574	0.000276647		Y
OG0001155	WP_133867104.1 response regulator transcription factor [Ilumatobacter fluminis]<>TDT14567.1 LuxR family two component transcriptional regulator [Ilumatobacter fluminis]	50	0	34	14	59.5238	100	inf	1.47829e-05	0.166574	0.000276647		Y
OG0001261	RLE13399.1 hypothetical protein DRJ28_07435 [Actinobacteria bacterium]	50	0	34	14	59.5238	100	inf	1.47829e-05	0.166574	0.000276647		Y
OG0001451	RLE12501.1 hypothetical protein DRJ28_08960 [Actinobacteria bacterium]	50	0	34	14	59.5238	100	inf	1.47829e-05	0.166574	0.000276647		Y
OG0001464	PVG84079.1 hypothetical protein DDE18_00010 [Nocardioides sp. WSJ-1]	50	0	34	14	59.5238	100	inf	1.47829e-05	0.166574	0.000276647		Y
OG0001474	WP_018699190.1 class I SAM-dependent methyltransferase [Amorphus coralli]	34	14	50	0	40.4762	0	0	1.47829e-05	0.166574	0.000276647	Y
OG0001477	PZN31135.1 phosphotyrosine protein phosphatase [Actinobacteria bacterium]	50	0	34	14	59.5238	100	inf	1.47829e-05	0.166574	0.000276647		Y
OG0001563	PZN32353.1 hypothetical protein DIU67_08305 [Actinobacteria bacterium]	34	14	50	0	40.4762	0	0	1.47829e-05	0.166574	0.000276647	Y
OG0001761	AHG89762.1 sulfatase [Gemmatirosa kalamazoonesis]	15	11	69	3	17.8571	21.4286	0.0592885	1.49028e-05	0.167924	0.000276647	Y
OG0001976	EPJ39120.1 hypothetical protein STAFG_3852 [Streptomyces afghaniensis 772]	15	11	69	3	17.8571	21.4286	0.0592885	1.49028e-05	0.167924	0.000276647	Y
OG0002039	WP_082092223.1 DUF1648 domain-containing protein [Lysinimicrobium pelophilum]	15	11	69	3	17.8571	21.4286	0.0592885	1.49028e-05	0.167924	0.000276647	Y
OG0002048	PKN84058.1 MarR family transcriptional regulator [Chloroflexi bacterium HGW-Chloroflexi-8]	15	11	69	3	17.8571	21.4286	0.0592885	1.49028e-05	0.167924	0.000276647	Y
OG0002126	RME49162.1 glycine/betaine ABC transporter substrate-binding protein [Caldilineae bacterium]	15	11	69	3	17.8571	21.4286	0.0592885	1.49028e-05	0.167924	0.000276647	Y
OG0001517	PPR19047.1 5-methyltetrahydrofolate:corrinoid/iron-sulfur protein co-methyltransferase [Alphaproteobacteria bacterium MarineAlpha9_Bin7]	26	13	58	1	30.9524	7.14286	0.0344828	1.51503e-05	0.170714	0.000279858	Y
OG0001621	RMH71428.1 DNA recombination protein RmuC [Actinomyces sp.]	26	13	58	1	30.9524	7.14286	0.0344828	1.51503e-05	0.170714	0.000279858	Y
OG0000171	RPI24411.1 hypothetical protein EHM57_02760, partial [Actinobacteria bacterium]	58	1	26	13	69.0476	92.8571	29	1.51503e-05	0.170714	0.000279858		Y
OG0002322	WP_008178089.1 hypothetical protein [Moorea producens]<>EGJ35394.1 hypothetical protein LYNGBM3L_04070 [Moorea producens 3L]	11	10	73	4	13.0952	28.5714	0.060274	1.54473e-05	0.17406	0.000284413	Y
OG0002528	TDI57527.1 fructose bisphosphate aldolase [Acidobacteria bacterium]	11	10	73	4	13.0952	28.5714	0.060274	1.54473e-05	0.17406	0.000284413	Y
OG0001646	REK21110.1 anti-sigma factor antagonist [Actinobacteria bacterium]	20	12	64	2	23.8095	14.2857	0.0520833	1.55615e-05	0.175347	0.000285581	Y
OG0001980	VFJ50321.1 Uncharacterized conserved protein, DUF1015 family [Candidatus Kentron sp. DK]	20	12	64	2	23.8095	14.2857	0.0520833	1.55615e-05	0.175347	0.000285581	Y
OG0003244	TVZ32108.1 taurine transport system substrate-binding protein [Rhodobacteraceae bacterium PT6CLA]	5	8	79	6	5.95238	42.8571	0.0474684	1.79886e-05	0.202696	0.000327457	Y
OG0003362	PYM13127.1 beta-aspartyl-peptidase [Candidatus Rokubacteria bacterium]	5	8	79	6	5.95238	42.8571	0.0474684	1.79886e-05	0.202696	0.000327457	Y
OG0003364	OFW64889.1 glycine/sarcosine/betaine reductase complex protein A [Actinobacteria bacterium RBG_16_67_15]	5	8	79	6	5.95238	42.8571	0.0474684	1.79886e-05	0.202696	0.000327457	Y
OG0003365	OFW64888.1 glycine/sarcosine/betaine reductase complex component A [Actinobacteria bacterium RBG_16_67_15]	5	8	79	6	5.95238	42.8571	0.0474684	1.79886e-05	0.202696	0.000327457	Y
OG0003366	OGA35109.1 glycine reductase [Betaproteobacteria bacterium RIFCSPLOWO2_12_FULL_62_13b]	5	8	79	6	5.95238	42.8571	0.0474684	1.79886e-05	0.202696	0.000327457	Y
OG0003357	WP_051792538.1 MBL fold metallo-hydrolase [Amycolatopsis jejuensis]	1	6	83	8	1.19048	57.1429	0.0160643	1.84817e-05	0.208252	0.000333738	Y
OG0004663	WP_012876044.1 energy-coupling factor transporter transmembrane protein EcfT [Thermobaculum terrenum]<>ACZ43013.1 cobalt transport protein [Thermobaculum terrenum ATCC BAA-798]	1	6	83	8	1.19048	57.1429	0.0160643	1.84817e-05	0.208252	0.000333738	Y
OG0004681	WP_110169539.1 antitoxin [Luteitalea pratensis]	1	6	83	8	1.19048	57.1429	0.0160643	1.84817e-05	0.208252	0.000333738	Y
OG0004689	GBD83913.1 hypothetical protein BMS3Abin02_00296 [bacterium BMS3Abin02]	1	6	83	8	1.19048	57.1429	0.0160643	1.84817e-05	0.208252	0.000333738	Y
OG0004698	WP_028937585.1 AbrB/MazE/SpoVT family DNA-binding domain-containing protein [Pseudonocardia spinosispora]	1	6	83	8	1.19048	57.1429	0.0160643	1.84817e-05	0.208252	0.000333738	Y
OG0002562	TME87739.1 chromate efflux transporter [Chloroflexi bacterium]	8	9	76	5	9.52381	35.7143	0.0584795	2.01151e-05	0.226657	0.000362651	Y
OG0003235	SHI53670.1 hypothetical protein SAMN02745244_00551 [Tessaracoccus bendigoensis DSM 12906]	3	7	81	7	3.57143	50	0.037037	2.41084e-05	0.271653	0.000432568	Y
OG0003452	WP_134366419.1 hypothetical protein [Cryobacterium sp. TMT2-10]<>TFD39083.1 hypothetical protein E3T37_08680 [Cryobacterium sp. TMT2-10]	3	7	81	7	3.57143	50	0.037037	2.41084e-05	0.271653	0.000432568	Y
OG0003565	WP_098502564.1 type I-U CRISPR-associated helicase/endonuclease Cas3 [Thermoflexus hugenholtzii]<>PFG73084.1 CRISPR-associated endonuclease/helicase Cas3 [Thermoflexus hugenholtzii]	3	7	81	7	3.57143	50	0.037037	2.41084e-05	0.271653	0.000432568	Y
OG0000964	TDI36615.1 SDR family oxidoreductase [Acidobacteria bacterium]	72	4	12	10	85.7143	71.4286	15	2.70054e-05	0.304297	0.000478454		Y
OG0001014	GBE24970.1 ribosomal RNA small subunit methyltransferase G [bacterium BMS3Bbin02]	72	4	12	10	85.7143	71.4286	15	2.70054e-05	0.304297	0.000478454		Y
OG0001036	REK19269.1 class II fructose-bisphosphatase [Actinobacteria bacterium]<>REK40805.1 class II fructose-bisphosphatase [Actinobacteria bacterium]	72	4	12	10	85.7143	71.4286	15	2.70054e-05	0.304297	0.000478454		Y
OG0002158	TRZ72645.1 hypothetical protein D4R95_04760 [Actinobacteria bacterium]	12	10	72	4	14.2857	28.5714	0.0666667	2.70054e-05	0.304297	0.000478454	Y
OG0002312	OAI56020.1 hypothetical protein AYO48_01960 [Gaiella sp. SCGC AG-212-M14]	12	10	72	4	14.2857	28.5714	0.0666667	2.70054e-05	0.304297	0.000478454	Y
OG0002345	OLC16212.1 hypothetical protein AUH29_05740 [Candidatus Rokubacteria bacterium 13_1_40CM_69_27]	12	10	72	4	14.2857	28.5714	0.0666667	2.70054e-05	0.304297	0.000478454	Y
OG0002470	TCO20261.1 DUF2905 family protein [Kribbella sp. VKM Ac-2572]	12	10	72	4	14.2857	28.5714	0.0666667	2.70054e-05	0.304297	0.000478454	Y
OG0002477	TRZ79926.1 amino acid synthesis family protein [Actinobacteria bacterium]	12	10	72	4	14.2857	28.5714	0.0666667	2.70054e-05	0.304297	0.000478454	Y
OG0004217	WP_096566916.1 MULTISPECIES: DUF433 domain-containing protein [Sphaerospermopsis]<>BAZ79997.1 hypothetical protein NIES73_12450 [Sphaerospermopsis kisseleviana NIES-73]<>GCL37876.1 hypothetical protein SR1949_29880 [Sphaerospermopsis reniformis]	0	5	84	9	0	64.2857	0	2.94798e-05	0.332179	0.000481418	Y
OG0005674	GBC87696.1 Spermidine-binding periplasmic protein SpuE [bacterium HR12]	0	5	84	9	0	64.2857	0	2.94798e-05	0.332179	0.000481418	Y
OG0004500	WP_025782176.1 hypothetical protein [Candidatus Synechococcus spongiarum]	0	5	84	9	0	64.2857	0	2.94798e-05	0.332179	0.000481418	Y
OG0005675	PYP90010.1 TetR/AcrR family transcriptional regulator [Blastocatellia bacterium AA13]	0	5	84	9	0	64.2857	0	2.94798e-05	0.332179	0.000481418	Y
OG0004694	-	0	5	84	9	0	64.2857	0	2.94798e-05	0.332179	0.000481418	Y
OG0005677	-	0	5	84	9	0	64.2857	0	2.94798e-05	0.332179	0.000481418	Y
OG0004858	-	0	5	84	9	0	64.2857	0	2.94798e-05	0.332179	0.000481418	Y
OG0005678	-	0	5	84	9	0	64.2857	0	2.94798e-05	0.332179	0.000481418	Y
OG0005090	RJP24952.1 hypothetical protein C4527_17905 [Candidatus Omnitrophica bacterium]	0	5	84	9	0	64.2857	0	2.94798e-05	0.332179	0.000481418	Y
OG0005680	WP_100809638.1 MULTISPECIES: amidohydrolase [Microbacterium]	0	5	84	9	0	64.2857	0	2.94798e-05	0.332179	0.000481418	Y
OG0005092	-	0	5	84	9	0	64.2857	0	2.94798e-05	0.332179	0.000481418	Y
OG0005681	TPW16595.1 hypothetical protein FD127_17 [Acidimicrobiaceae bacterium]	0	5	84	9	0	64.2857	0	2.94798e-05	0.332179	0.000481418	Y
OG0005095	OPX09498.1 hypothetical protein B1790_15655 [Mycobacterium sp. AT1]	0	5	84	9	0	64.2857	0	2.94798e-05	0.332179	0.000481418	Y
OG0005683	-	0	5	84	9	0	64.2857	0	2.94798e-05	0.332179	0.000481418	Y
OG0005104	-	0	5	84	9	0	64.2857	0	2.94798e-05	0.332179	0.000481418	Y
OG0005684	RIK04242.1 XRE family transcriptional regulator [Acidobacteria bacterium]	0	5	84	9	0	64.2857	0	2.94798e-05	0.332179	0.000481418	Y
OG0005350	WP_029131810.1 hypothetical protein [Sedimenticola selenatireducens]	0	5	84	9	0	64.2857	0	2.94798e-05	0.332179	0.000481418	Y
OG0005685	-	0	5	84	9	0	64.2857	0	2.94798e-05	0.332179	0.000481418	Y
OG0005353	-	0	5	84	9	0	64.2857	0	2.94798e-05	0.332179	0.000481418	Y
OG0005687	-	0	5	84	9	0	64.2857	0	2.94798e-05	0.332179	0.000481418	Y
OG0005355	RIK42261.1 hypothetical protein DCC55_09460 [Chloroflexi bacterium]	0	5	84	9	0	64.2857	0	2.94798e-05	0.332179	0.000481418	Y
OG0005690	-	0	5	84	9	0	64.2857	0	2.94798e-05	0.332179	0.000481418	Y
OG0005366	WP_092885296.1 cupin domain-containing protein [Actinopolymorpha cephalotaxi]<>SFH04903.1 Mannose-6-phosphate isomerase, cupin superfamily [Actinopolymorpha cephalotaxi]	0	5	84	9	0	64.2857	0	2.94798e-05	0.332179	0.000481418	Y
OG0005691	WP_106208030.1 carbohydrate kinase family protein [Kineococcus rhizosphaerae]<>PRY17335.1 ribokinase [Kineococcus rhizosphaerae]	0	5	84	9	0	64.2857	0	2.94798e-05	0.332179	0.000481418	Y
OG0005369	WP_012223241.1 divergent AAA domain family [Candidatus Microthrix parvicella]<>CCM62116.1 putative Divergent AAA domain family [Candidatus Microthrix parvicella RN1]	0	5	84	9	0	64.2857	0	2.94798e-05	0.332179	0.000481418	Y
OG0005692	-	0	5	84	9	0	64.2857	0	2.94798e-05	0.332179	0.000481418	Y
OG0005371	PIY40962.1 site-specific DNA-methyltransferase [Armatimonadetes bacterium CG_4_10_14_3_um_filter_66_18]	0	5	84	9	0	64.2857	0	2.94798e-05	0.332179	0.000481418	Y
OG0005693	PIE55130.1 glycine/betaine/sarcosine/D-proline family reductase selenoprotein B [Dethiosulfovibrio peptidovorans]	0	5	84	9	0	64.2857	0	2.94798e-05	0.332179	0.000481418	Y
OG0005379	WP_111335437.1 hypothetical protein [Bradymonas sediminis]<>AWV90190.1 hypothetical protein DN745_12940 [Bradymonas sediminis]<>TDP75843.1 hypothetical protein DFR33_103190 [Bradymonas sediminis]	0	5	84	9	0	64.2857	0	2.94798e-05	0.332179	0.000481418	Y
OG0005694	-	0	5	84	9	0	64.2857	0	2.94798e-05	0.332179	0.000481418	Y
OG0005383	OJW28122.1 hypothetical protein BGO51_24820 [Rhodospirillales bacterium 69-11]	0	5	84	9	0	64.2857	0	2.94798e-05	0.332179	0.000481418	Y
OG0005695	-	0	5	84	9	0	64.2857	0	2.94798e-05	0.332179	0.000481418	Y
OG0005651	GEO25231.1 enamine deaminase RidA [Alicyclobacillus acidoterrestris]	0	5	84	9	0	64.2857	0	2.94798e-05	0.332179	0.000481418	Y
OG0005697	OIP74279.1 putative addiction module antidote protein [Oscillatoriales cyanobacterium CG2_30_44_21]	0	5	84	9	0	64.2857	0	2.94798e-05	0.332179	0.000481418	Y
OG0005652	RLG89523.1 hypothetical protein DRO15_00185 [Thermoprotei archaeon]	0	5	84	9	0	64.2857	0	2.94798e-05	0.332179	0.000481418	Y
OG0005701	WP_082829193.1 hypothetical protein [Microbacterium sp. TNHR37B]<>KZE89686.1 hypothetical protein AVP41_02484 [Microbacterium sp. TNHR37B]	0	5	84	9	0	64.2857	0	2.94798e-05	0.332179	0.000481418	Y
OG0005653	-	0	5	84	9	0	64.2857	0	2.94798e-05	0.332179	0.000481418	Y
OG0005655	WP_104528566.1 branched-chain amino acid ABC transporter ATP-binding protein/permease [Blastococcus saxobsidens]<>RZU30957.1 branched-chain amino acid transport system permease protein [Blastococcus saxobsidens]	0	5	84	9	0	64.2857	0	2.94798e-05	0.332179	0.000481418	Y
OG0005657	WP_051924688.1 phytanoyl-CoA dioxygenase family protein [[Leptolyngbya] sp. JSC-1]	0	5	84	9	0	64.2857	0	2.94798e-05	0.332179	0.000481418	Y
OG0005658	-	0	5	84	9	0	64.2857	0	2.94798e-05	0.332179	0.000481418	Y
OG0005659	OLB22544.1 hypothetical protein AUH17_08500 [Actinobacteria bacterium 13_2_20CM_68_14]	0	5	84	9	0	64.2857	0	2.94798e-05	0.332179	0.000481418	Y
OG0005660	WP_084089741.1 ABC transporter substrate-binding protein [Erwinia oleae]	0	5	84	9	0	64.2857	0	2.94798e-05	0.332179	0.000481418	Y
OG0005661	ETW96248.1 hypothetical protein ETSY1_27385 [Candidatus Entotheonella factor]	0	5	84	9	0	64.2857	0	2.94798e-05	0.332179	0.000481418	Y
OG0005662	-	0	5	84	9	0	64.2857	0	2.94798e-05	0.332179	0.000481418	Y
OG0005663	WP_018527672.1 microcompartments protein [Alkalispirochaeta alkalica]	0	5	84	9	0	64.2857	0	2.94798e-05	0.332179	0.000481418	Y
OG0005664	-	0	5	84	9	0	64.2857	0	2.94798e-05	0.332179	0.000481418	Y
OG0000007	TMC47936.1 hypothetical protein E6J14_13925 [Chloroflexi bacterium]	84	9	0	5	100	35.7143	inf	2.94798e-05	0.332179	0.000481418		Y
OG0005665	-	0	5	84	9	0	64.2857	0	2.94798e-05	0.332179	0.000481418	Y
OG0003681	WP_100908879.1 HEPN domain-containing protein [Methanobacterium subterraneum]<>AUB59574.1 hypothetical protein BK009_02095 [Methanobacterium subterraneum]	0	5	84	9	0	64.2857	0	2.94798e-05	0.332179	0.000481418	Y
OG0005666	WP_113300627.1 hypothetical protein [Rhizobiales bacterium]	0	5	84	9	0	64.2857	0	2.94798e-05	0.332179	0.000481418	Y
OG0003977	GCD19430.1 calcium-binding protein [Cellulomonas sp. TKZ-21]	0	5	84	9	0	64.2857	0	2.94798e-05	0.332179	0.000481418	Y
OG0005667	TVR35580.1 hypothetical protein EA388_06875 [Nitriliruptor sp.]	0	5	84	9	0	64.2857	0	2.94798e-05	0.332179	0.000481418	Y
OG0004119	WP_088989119.1 N-6 DNA methylase [Micromonospora chokoriensis]	0	5	84	9	0	64.2857	0	2.94798e-05	0.332179	0.000481418	Y
OG0005673	-	0	5	84	9	0	64.2857	0	2.94798e-05	0.332179	0.000481418	Y
OG0001179	TVP63435.1 META domain-containing protein [Nitriliruptor sp.]	56	1	28	13	66.6667	92.8571	26	3.18628e-05	0.35903	0.000518829		Y
OG0001197	TVR37511.1 VWA domain-containing protein [Nitriliruptor sp.]	56	1	28	13	66.6667	92.8571	26	3.18628e-05	0.35903	0.000518829		Y
OG0001670	WP_047859474.1 hypothetical protein [Archangium gephyra]<>AKJ06103.1 Choline dehydrogenase [Archangium gephyra]<>REG27143.1 choline dehydrogenase [Archangium gephyra]	22	12	62	2	26.1905	14.2857	0.0591398	3.57455e-05	0.40278	0.000579539	Y
OG0001907	GBD15847.1 hypothetical protein HRbin26_00741 [bacterium HR26]	22	12	62	2	26.1905	14.2857	0.0591398	3.57455e-05	0.40278	0.000579539	Y
OG0001913	RUA24794.1 hypothetical protein DSY73_03060 [Actinobacteria bacterium]	22	12	62	2	26.1905	14.2857	0.0591398	3.57455e-05	0.40278	0.000579539	Y
OG0002708	WP_028925246.1 FAD-dependent oxidoreductase [Pseudonocardia acaciae]	9	9	75	5	10.7143	35.7143	0.0666667	3.80271e-05	0.428489	0.000615645	Y
OG0002260	WP_085805511.1 hypothetical protein [Roseovarius albus]<>SLN41189.1 1-deoxypentalenic acid 11-beta-hydroxylase [Roseovarius albus]	6	8	78	6	7.14286	42.8571	0.0576923	3.93674e-05	0.443592	0.000633702	Y
OG0002557	OFV82370.1 hypothetical protein A2W26_05545 [Acidobacteria bacterium RBG_16_64_8]	6	8	78	6	7.14286	42.8571	0.0576923	3.93674e-05	0.443592	0.000633702	Y
OG0002892	WP_131156025.1 type I restriction endonuclease subunit R [Egibacter rhizosphaerae]<>QBI21032.1 type I restriction endonuclease subunit R [Egibacter rhizosphaerae]	6	8	78	6	7.14286	42.8571	0.0576923	3.93674e-05	0.443592	0.000633702	Y
OG0003080	WP_132214973.1 hypothetical protein [Kribbella sp. VKM Ac-2572]<>TCO16830.1 hypothetical protein EV652_11919 [Kribbella sp. VKM Ac-2572]	6	8	78	6	7.14286	42.8571	0.0576923	3.93674e-05	0.443592	0.000633702	Y
OG0001410	RJQ12125.1 TldD/PmbA family protein [Firmicutes bacterium]	49	0	35	14	58.3333	100	inf	4.13921e-05	0.466406	0.00065323		Y
OG0001467	RZV43226.1 nitroreductase family protein [Acidimicrobiia bacterium]	49	0	35	14	58.3333	100	inf	4.13921e-05	0.466406	0.00065323		Y
OG0001489	PKK83336.1 hypothetical protein CVT49_09035 [candidate division Zixibacteria bacterium HGW-Zixibacteria-1]	49	0	35	14	58.3333	100	inf	4.13921e-05	0.466406	0.00065323		Y
OG0001527	WP_100387581.1 NAD(P)H-hydrate epimerase [Salinibacterium amurskyense]<>PJJ80837.1 NAD(P)H-hydrate epimerase [Salinibacterium amurskyense]<>RLQ82887.1 NAD(P)H-hydrate epimerase [Salinibacterium amurskyense]	49	0	35	14	58.3333	100	inf	4.13921e-05	0.466406	0.00065323		Y
OG0001533	REK20246.1 PhoH family protein [Actinobacteria bacterium]	49	0	35	14	58.3333	100	inf	4.13921e-05	0.466406	0.00065323		Y
OG0001540	PZN33323.1 cob(I)yrinic acid a,c-diamide adenosyltransferase [Actinobacteria bacterium]	35	14	49	0	41.6667	0	0	4.13921e-05	0.466406	0.00065323	Y
OG0001555	GBE25392.1 alpha/beta hydrolase family protein [bacterium BMS3Bbin02]	49	0	35	14	58.3333	100	inf	4.13921e-05	0.466406	0.00065323		Y
OG0001558	RZV41926.1 ABC transporter ATP-binding protein [Acidimicrobiia bacterium]	49	0	35	14	58.3333	100	inf	4.13921e-05	0.466406	0.00065323		Y
OG0001562	RPI22851.1 hypothetical protein EHM57_04785 [Actinobacteria bacterium]	35	14	49	0	41.6667	0	0	4.13921e-05	0.466406	0.00065323	Y
OG0001570	RPI25703.1 hypothetical protein EHM57_01170 [Actinobacteria bacterium]	49	0	35	14	58.3333	100	inf	4.13921e-05	0.466406	0.00065323		Y
OG0000879	RLE15540.1 hypothetical protein DRJ28_03950 [Actinobacteria bacterium]	49	0	35	14	58.3333	100	inf	4.13921e-05	0.466406	0.00065323		Y
OG0000993	RLE13693.1 tyrosine phenol-lyase [Actinobacteria bacterium]	49	0	35	14	58.3333	100	inf	4.13921e-05	0.466406	0.00065323		Y
OG0001227	RDX33026.1 UDP-N-acetylglucosamine 2-epimerase (non-hydrolyzing) [Candidatus Actinomarina sp. HD9-500m-PIT-SAG01]	35	14	49	0	41.6667	0	0	4.13921e-05	0.466406	0.00065323	Y
OG0001285	RDE10891.1 hypothetical protein C4K48_12870 [Candidatus Thorarchaeota archaeon]	49	0	35	14	58.3333	100	inf	4.13921e-05	0.466406	0.00065323		Y
OG0000256	RIL02139.1 hypothetical protein DCC78_08715 [bacterium]	36	14	48	0	42.8571	0	0	4.35274e-05	0.490467	0.000675575	Y
OG0001281	RPG33218.1 NAD(P)/FAD-dependent oxidoreductase [Gammaproteobacteria bacterium TMED243]	36	14	48	0	42.8571	0	0	4.35274e-05	0.490467	0.000675575	Y
OG0001419	WP_123665255.1 flavin reductase family protein [Actinocorallia herbida]<>ROO85795.1 4-hydroxyphenylacetate 3-monooxygenase reductase component [Actinocorallia herbida]	36	14	48	0	42.8571	0	0	4.35274e-05	0.490467	0.000675575	Y
OG0001423	GBE24775.1 protease TldD [bacterium BMS3Bbin02]	48	0	36	14	57.1429	100	inf	4.35274e-05	0.490467	0.000675575		Y
OG0001466	GBD85943.1 hypothetical protein BMS3Abin02_02364 [bacterium BMS3Abin02]	48	0	36	14	57.1429	100	inf	4.35274e-05	0.490467	0.000675575		Y
OG0001495	GBE22819.1 bacterial type II secretion system protein F domain protein [bacterium BMS3Bbin01]	36	14	48	0	42.8571	0	0	4.35274e-05	0.490467	0.000675575	Y
OG0001547	RLE12301.1 XRE family transcriptional regulator [Actinobacteria bacterium]	48	0	36	14	57.1429	100	inf	4.35274e-05	0.490467	0.000675575		Y
OG0001548	GBE24471.1 major Facilitator Superfamily protein [bacterium BMS3Bbin02]	48	0	36	14	57.1429	100	inf	4.35274e-05	0.490467	0.000675575		Y
OG0001551	OFW67242.1 sulfur relay protein DsrC [Actinobacteria bacterium RBG_16_68_21]	48	0	36	14	57.1429	100	inf	4.35274e-05	0.490467	0.000675575		Y
OG0001572	-	48	0	36	14	57.1429	100	inf	4.35274e-05	0.490467	0.000675575		Y
OG0001581	RLE15859.1 hypothetical protein DRJ28_03005 [Actinobacteria bacterium]	48	0	36	14	57.1429	100	inf	4.35274e-05	0.490467	0.000675575		Y
OG0001583	GBD85820.1 GtrA-like protein [bacterium BMS3Abin02]<>GBE21778.1 GtrA-like protein [bacterium BMS3Bbin01]	48	0	36	14	57.1429	100	inf	4.35274e-05	0.490467	0.000675575		Y
OG0000318	RZV41571.1 low temperature requirement protein A [Acidimicrobiia bacterium]	55	1	29	13	65.4762	92.8571	24.6552	4.54198e-05	0.511791	0.000702873		Y
OG0000855	REK25250.1 VWA domain-containing protein [Actinobacteria bacterium]	71	4	13	10	84.5238	71.4286	13.6538	4.55358e-05	0.513097	0.000702873		Y
OG0002340	WP_067803221.1 hypothetical protein [Actinomadura formosensis]	13	10	71	4	15.4762	28.5714	0.0732394	4.55358e-05	0.513097	0.000702873	Y
OG0002418	REK20491.1 amidohydrolase [Actinobacteria bacterium]	13	10	71	4	15.4762	28.5714	0.0732394	4.55358e-05	0.513097	0.000702873	Y
OG0001590	RLE15599.1 hypothetical protein DRJ28_03710 [Actinobacteria bacterium]	47	0	37	14	55.9524	100	inf	5.00921e-05	0.564437	0.000762753		Y
OG0001598	WP_143447570.1 NUDIX domain-containing protein [Kineosporia sp. R_H_3]	47	0	37	14	55.9524	100	inf	5.00921e-05	0.564437	0.000762753		Y
OG0001605	GBD84565.1 hypothetical protein BMS3Abin02_00959 [bacterium BMS3Abin02]<>GBE22101.1 hypothetical protein BMS3Bbin01_01463 [bacterium BMS3Bbin01]	47	0	37	14	55.9524	100	inf	5.00921e-05	0.564437	0.000762753		Y
OG0001607	RLE15602.1 hypothetical protein DRJ28_03725 [Actinobacteria bacterium]	47	0	37	14	55.9524	100	inf	5.00921e-05	0.564437	0.000762753		Y
OG0001236	WP_083441554.1 DinB family protein [Nitriliruptor alkaliphilus]	47	0	37	14	55.9524	100	inf	5.00921e-05	0.564437	0.000762753		Y
OG0001267	OGG56600.1 hypothetical protein A3F84_02490, partial [Candidatus Handelsmanbacteria bacterium RIFCSPLOWO2_12_FULL_64_10]	37	14	47	0	44.0476	0	0	5.00921e-05	0.564437	0.000762753	Y
OG0001345	TML60503.1 hypothetical protein E6G22_11060 [Actinobacteria bacterium]	37	14	47	0	44.0476	0	0	5.00921e-05	0.564437	0.000762753	Y
OG0001454	GBE24596.1 putative nucleotide-binding protein [bacterium BMS3Bbin02]	47	0	37	14	55.9524	100	inf	5.00921e-05	0.564437	0.000762753		Y
OG0001463	RZV45473.1 RsmE family RNA methyltransferase [Acidimicrobiia bacterium]	47	0	37	14	55.9524	100	inf	5.00921e-05	0.564437	0.000762753		Y
OG0001568	OFW62845.1 hypothetical protein A2135_08400 [Actinobacteria bacterium RBG_16_67_15]	47	0	37	14	55.9524	100	inf	5.00921e-05	0.564437	0.000762753		Y
OG0000211	RME98924.1 hypothetical protein D6768_16200 [Chloroflexi bacterium]	46	0	38	14	54.7619	100	inf	6.15701e-05	0.693772	0.000916264		Y
OG0001037	OGO72338.1 acetyl-CoA acetyltransferase [Chloroflexi bacterium RBG_19FT_COMBO_62_14]	38	14	46	0	45.2381	0	0	6.15701e-05	0.693772	0.000916264	Y
OG0001240	GBE23915.1 pyridoxamine 5'-phosphate oxidase [bacterium BMS3Bbin02]	46	0	38	14	54.7619	100	inf	6.15701e-05	0.693772	0.000916264		Y
OG0001381	WP_094071246.1 RNA polymerase sigma factor [Labrenzia sp. VG12]<>ASP33326.1 RNA polymerase subunit sigma-24 [Labrenzia sp. VG12]	46	0	38	14	54.7619	100	inf	6.15701e-05	0.693772	0.000916264		Y
OG0001396	RZV46925.1 hypothetical protein EX267_02345 [Acidimicrobiia bacterium]	38	14	46	0	45.2381	0	0	6.15701e-05	0.693772	0.000916264	Y
OG0001416	RZV46771.1 redoxin domain-containing protein [Acidimicrobiia bacterium]	38	14	46	0	45.2381	0	0	6.15701e-05	0.693772	0.000916264	Y
OG0001457	GBE23463.1 teichoic acid translocation permease protein TagG [bacterium BMS3Bbin01]	38	14	46	0	45.2381	0	0	6.15701e-05	0.693772	0.000916264	Y
OG0001459	GBD84181.1 hypothetical protein BMS3Abin02_00570 [bacterium BMS3Abin02]<>GBE22985.1 hypothetical protein BMS3Bbin01_02363 [bacterium BMS3Bbin01]	38	14	46	0	45.2381	0	0	6.15701e-05	0.693772	0.000916264	Y
OG0001525	-	46	0	38	14	54.7619	100	inf	6.15701e-05	0.693772	0.000916264		Y
OG0001526	GBD86006.1 sulfite exporter TauE/SafE [bacterium BMS3Abin02]<>GBE20821.1 sulfite exporter TauE/SafE [bacterium BMS3Bbin01]	46	0	38	14	54.7619	100	inf	6.15701e-05	0.693772	0.000916264		Y
OG0001565	RZV45704.1 CHAD domain-containing protein [Acidimicrobiia bacterium]	46	0	38	14	54.7619	100	inf	6.15701e-05	0.693772	0.000916264		Y
OG0001582	TDI49333.1 DUF547 domain-containing protein [Acidobacteria bacterium]	46	0	38	14	54.7619	100	inf	6.15701e-05	0.693772	0.000916264		Y
OG0002517	OFW63958.1 hypothetical protein A2135_00205 [Actinobacteria bacterium RBG_16_67_15]	4	7	80	7	4.7619	50	0.05	6.17185e-05	0.695445	0.000916264	Y
OG0002804	WP_105943056.1 AAA domain-containing protein [Gordonia iterans]<>AVM01348.1 hypothetical protein C6V83_14965 [Gordonia iterans]	4	7	80	7	4.7619	50	0.05	6.17185e-05	0.695445	0.000916264	Y
OG0003110	TDI54717.1 NYN domain-containing protein [Acidobacteria bacterium]	4	7	80	7	4.7619	50	0.05	6.17185e-05	0.695445	0.000916264	Y
OG0003405	PZS24307.1 DNA-binding protein [Pseudonocardiales bacterium]	4	7	80	7	4.7619	50	0.05	6.17185e-05	0.695445	0.000916264	Y
OG0003657	REK10995.1 pyridoxamine 5'-phosphate oxidase family protein [Actinobacteria bacterium]	4	7	80	7	4.7619	50	0.05	6.17185e-05	0.695445	0.000916264	Y
OG0003682	WP_116712980.1 histidine phosphatase family protein [Euzebya tangerina]	4	7	80	7	4.7619	50	0.05	6.17185e-05	0.695445	0.000916264	Y
OG0003683	RTL65269.1 hypothetical protein EKK42_21715 [Pseudonocardiaceae bacterium]	4	7	80	7	4.7619	50	0.05	6.17185e-05	0.695445	0.000916264	Y
OG0001353	WP_052601948.1 ATP-binding protein [Actinobacteria bacterium IMCC26207]<>KLR61494.1 AAA-like domain [Actinobacteria bacterium IMCC26207]	54	1	30	13	64.2857	92.8571	23.4	6.40608e-05	0.721837	0.000948537		Y
OG0001647	TMK88053.1 methylenetetrahydrofolate reductase [Actinobacteria bacterium]	30	13	54	1	35.7143	7.14286	0.042735	6.40608e-05	0.721837	0.000948537	Y
OG0002680	TDI52496.1 DoxX family protein [Acidobacteria bacterium]<>TDI53362.1 DoxX family protein [Acidobacteria bacterium]<>TDI56758.1 DoxX family protein [Acidobacteria bacterium]	10	9	74	5	11.9048	35.7143	0.0750751	6.82535e-05	0.769081	0.00100842	Y
OG0003663	WP_085130846.1 DUF262 domain-containing protein [Mycolicibacter engbaekii]<>ORV39312.1 hypothetical protein AWC02_00915 [Mycolicibacter engbaekii]	2	6	82	8	2.38095	57.1429	0.0325203	6.83738e-05	0.770436	0.00100842	Y
OG0004226	PZR80773.1 CRISPR-associated protein Cas1 [Candidatus Dormibacter sp. RRmetagenome_bin12]	2	6	82	8	2.38095	57.1429	0.0325203	6.83738e-05	0.770436	0.00100842	Y
OG0002290	WP_125533369.1 pyridoxamine 5'-phosphate oxidase family protein [Streptomyces sp. WAC 06725]<>RSO27913.1 pyridoxamine 5'-phosphate oxidase [Streptomyces sp. WAC 06725]	14	10	70	4	16.6667	28.5714	0.08	7.43549e-05	0.837831	0.00108951	Y
OG0000216	REK37895.1 M23 family peptidase [Actinobacteria bacterium]	70	4	14	10	83.3333	71.4286	12.5	7.43549e-05	0.837831	0.00108951		Y
OG0001101	TDI49158.1 23S rRNA (adenine(2503)-C(2))-methyltransferase RlmN [Acidobacteria bacterium]<>TDI56932.1 23S rRNA (adenine(2503)-C(2))-methyltransferase RlmN [Acidobacteria bacterium]	70	4	14	10	83.3333	71.4286	12.5	7.43549e-05	0.837831	0.00108951		Y
OG0001126	OFW67079.1 hypothetical protein A2Z12_04115 [Actinobacteria bacterium RBG_16_68_21]	70	4	14	10	83.3333	71.4286	12.5	7.43549e-05	0.837831	0.00108951		Y
OG0001127	OFW66986.1 hypothetical protein A2Z12_06945 [Actinobacteria bacterium RBG_16_68_21]	70	4	14	10	83.3333	71.4286	12.5	7.43549e-05	0.837831	0.00108951		Y
OG0001732	REK21655.1 isochorismatase family protein [Actinobacteria bacterium]	24	12	60	2	28.5714	14.2857	0.0666667	7.70526e-05	0.868228	0.00112757	Y
OG0001148	TDI57496.1 sigma-70 family RNA polymerase sigma factor [Acidobacteria bacterium]	45	0	39	14	53.5714	100	inf	7.87954e-05	0.887866	0.00113067		Y
OG0001149	PKO03371.1 histidine kinase [Chloroflexi bacterium HGW-Chloroflexi-5]	45	0	39	14	53.5714	100	inf	7.87954e-05	0.887866	0.00113067		Y
OG0001289	WP_068215799.1 DUF11 domain-containing protein [Lewinella sp. 4G2]<>OAV44275.1 hypothetical protein A3850_007105 [Lewinella sp. 4G2]	45	0	39	14	53.5714	100	inf	7.87954e-05	0.887866	0.00113067		Y
OG0001355	OFW66509.1 hypothetical protein A2Z12_01780 [Actinobacteria bacterium RBG_16_68_21]	45	0	39	14	53.5714	100	inf	7.87954e-05	0.887866	0.00113067		Y
OG0001400	RZV41570.1 MBL fold metallo-hydrolase [Acidimicrobiia bacterium]	45	0	39	14	53.5714	100	inf	7.87954e-05	0.887866	0.00113067		Y
OG0001510	GBE24433.1 hypothetical protein BMS3Bbin02_00705 [bacterium BMS3Bbin02]	45	0	39	14	53.5714	100	inf	7.87954e-05	0.887866	0.00113067		Y
OG0001529	GBD85608.1 A/G-specific adenine glycosylase [bacterium BMS3Abin02]<>GBE22017.1 A/G-specific adenine glycosylase [bacterium BMS3Bbin01]	45	0	39	14	53.5714	100	inf	7.87954e-05	0.887866	0.00113067		Y
OG0001587	OFW53214.1 Ni/Fe hydrogenase subunit gamma [Actinobacteria bacterium RBG_16_70_17]	45	0	39	14	53.5714	100	inf	7.87954e-05	0.887866	0.00113067		Y
OG0001589	TVR25937.1 xylose isomerase [Ilumatobacter sp.]	45	0	39	14	53.5714	100	inf	7.87954e-05	0.887866	0.00113067		Y
OG0001616	TDI54214.1 ABC transporter ATP-binding protein [Acidobacteria bacterium]	45	0	39	14	53.5714	100	inf	7.87954e-05	0.887866	0.00113067		Y
OG0001628	-	45	0	39	14	53.5714	100	inf	7.87954e-05	0.887866	0.00113067		Y
OG0001643	WP_121034182.1 DUF1992 domain-containing protein [Terracoccus luteus]<>RKT79364.1 uncharacterized protein DUF1992 [Terracoccus luteus]	45	0	39	14	53.5714	100	inf	7.87954e-05	0.887866	0.00113067		Y
OG0001654	GBE25950.1 DSBA-like thioredoxin domain protein [bacterium BMS3Bbin02]	45	0	39	14	53.5714	100	inf	7.87954e-05	0.887866	0.00113067		Y
OG0001782	TEX45057.1 vanillate demethylase oxygenase subunit [Acidimicrobiales bacterium mtb01]	7	8	77	6	8.33333	42.8571	0.0681818	7.90707e-05	0.890969	0.00113067	Y
OG0002558	WP_141858151.1 N-6 DNA methylase [Kribbella jejuensis]<>TQJ11170.1 type I restriction enzyme M protein [Kribbella jejuensis]	7	8	77	6	8.33333	42.8571	0.0681818	7.90707e-05	0.890969	0.00113067	Y
OG0002867	WP_066888097.1 ABC transporter ATP-binding protein [Streptomyces thermoautotrophicus]<>KWX01548.1 ABC-type molybdenum transport system [Streptomyces thermoautotrophicus]<>KWX00388.1 iron ABC transporter ATP-binding protein [Streptomyces thermoautotrophicus]<>KWX09804.1 iron ABC transporter ATP-binding protein [Streptomyces thermoautotrophicus]	7	8	77	6	8.33333	42.8571	0.0681818	7.90707e-05	0.890969	0.00113067	Y
OG0003067	TCP56709.1 heme-degrading monooxygenase HmoA [Tamaricihabitans halophyticus]	7	8	77	6	8.33333	42.8571	0.0681818	7.90707e-05	0.890969	0.00113067	Y
OG0003070	-	7	8	77	6	8.33333	42.8571	0.0681818	7.90707e-05	0.890969	0.00113067	Y
OG0001667	GBE24567.1 hypothetical protein BMS3Bbin02_00842 [bacterium BMS3Bbin02]	31	13	53	1	36.9048	7.14286	0.0449927	8.94474e-05	1	0.00127743	Y
OG0001601	WP_024285084.1 type II toxin-antitoxin system VapC family toxin [Cellulomonas sp. KRMCY2]	19	11	65	3	22.619	21.4286	0.0797203	9.02023e-05	1	0.00128658	Y
OG0002289	TDI36510.1 hypothetical protein E2O99_03485 [Acidobacteria bacterium]	11	9	73	5	13.0952	35.7143	0.0837139	0.000117158	1	0.00166474	Y
OG0002405	RLE26737.1 hypothetical protein DRJ50_00200 [Actinobacteria bacterium]	11	9	73	5	13.0952	35.7143	0.0837139	0.000117158	1	0.00166474	Y
OG0000709	TDI53420.1 M20/M25/M40 family metallo-hydrolase [Acidobacteria bacterium]	73	5	11	9	86.9048	64.2857	11.9455	0.000117158	1	0.00166474		Y
OG0002035	OFW53570.1 hypothetical protein A2V75_08975 [Actinobacteria bacterium RBG_16_70_17]	15	10	69	4	17.8571	28.5714	0.0869565	0.000117973	1	0.00167	Y
OG0001031	PZN36550.1 hypothetical protein DIU67_00080 [Actinobacteria bacterium]	69	4	15	10	82.1429	71.4286	11.5	0.000117973	1	0.00167		Y
OG0001152	GBD85085.1 octanoyl-[GcvH]:protein N-octanoyltransferase [bacterium BMS3Abin02]	69	4	15	10	82.1429	71.4286	11.5	0.000117973	1	0.00167		Y
OG0001950	TKJ28835.1 hypothetical protein CEE40_10545 [Chloroflexi bacterium B3_Chlor]	20	11	64	3	23.8095	21.4286	0.0852273	0.000134316	1	0.00189897	Y
OG0003324	RZV44179.1 FAD-binding oxidoreductase [Acidimicrobiales bacterium]	5	7	79	7	5.95238	50	0.0632911	0.000137804	1	0.00192891	Y
OG0003350	WP_074296846.1 DUF3224 domain-containing protein [Dermabacter sp. HSID17554]<>SHV75353.1 Protein of uncharacterised function (DUF3224) [Mycobacteroides abscessus subsp. abscessus]<>RUP87134.1 DUF3224 domain-containing protein [Dermabacter sp. HSID17554]	5	7	79	7	5.95238	50	0.0632911	0.000137804	1	0.00192891	Y
OG0003399	RLE23177.1 hypothetical protein DRJ50_06575 [Actinobacteria bacterium]	5	7	79	7	5.95238	50	0.0632911	0.000137804	1	0.00192891	Y
OG0003454	WP_116712977.1 aromatic ring-hydroxylating dioxygenase subunit alpha [Euzebya tangerina]	5	7	79	7	5.95238	50	0.0632911	0.000137804	1	0.00192891	Y
OG0003469	TEX50510.1 hypothetical protein B7C55_10420 [Actinomycetales bacterium mxb001]	5	7	79	7	5.95238	50	0.0632911	0.000137804	1	0.00192891	Y
OG0002761	OUV77445.1 hypothetical protein CBC90_05175 [Acidimicrobiaceae bacterium TMED130]	5	7	79	7	5.95238	50	0.0632911	0.000137804	1	0.00192891	Y
OG0002847	PID96413.1 oxidoreductase [Actinomycetales bacterium]	5	7	79	7	5.95238	50	0.0632911	0.000137804	1	0.00192891	Y
OG0003069	KPK55625.1 hypothetical protein AMS22_03710 [Thiotrichales bacterium SG8_50]	5	7	79	7	5.95238	50	0.0632911	0.000137804	1	0.00192891	Y
OG0002432	RMH21180.1 site-specific DNA-methyltransferase [Acidobacteria bacterium]	8	8	76	6	9.52381	42.8571	0.0789474	0.000148133	1	0.00207092	Y
OG0001373	TDI55177.1 hypothetical protein E2O96_05950 [Acidobacteria bacterium]	58	2	26	12	69.0476	85.7143	13.3846	0.000157134	1	0.00219403		Y
OG0003987	SOE19040.1 hypothetical protein SAMN05877838_3990, partial [Hoeflea halophila]	1	5	83	9	1.19048	64.2857	0.0216867	0.000162614	1	0.00222912	Y
OG0004096	OUM88527.1 DNA methylase [Bacillus thermozeamaize]	1	5	83	9	1.19048	64.2857	0.0216867	0.000162614	1	0.00222912	Y
OG0004223	WP_115476136.1 hypothetical protein [Dyella sp. 4MSK11]<>RDS85885.1 hypothetical protein DWU99_01005 [Dyella sp. 4MSK11]	1	5	83	9	1.19048	64.2857	0.0216867	0.000162614	1	0.00222912	Y
OG0004853	PYX68709.1 plasmid stabilization protein [Acidobacteria bacterium]	1	5	83	9	1.19048	64.2857	0.0216867	0.000162614	1	0.00222912	Y
OG0004860	PZR80771.1 CRISPR-associated endonuclease Cas2 [Candidatus Dormibacter sp. RRmetagenome_bin12]	1	5	83	9	1.19048	64.2857	0.0216867	0.000162614	1	0.00222912	Y
OG0004865	RWQ58820.1 hypothetical protein EOS83_12510 [Mesorhizobium sp.]	1	5	83	9	1.19048	64.2857	0.0216867	0.000162614	1	0.00222912	Y
OG0004868	WP_012122310.1 hypothetical protein [Roseiflexus castenholzii]<>ABU59887.1 conserved hypothetical protein [Roseiflexus castenholzii DSM 13941]	1	5	83	9	1.19048	64.2857	0.0216867	0.000162614	1	0.00222912	Y
OG0005043	WP_138714090.1 substrate-binding domain-containing protein [Nonomuraea sp. 160415]<>TMR94912.1 substrate-binding domain-containing protein [Nonomuraea sp. 160415]	1	5	83	9	1.19048	64.2857	0.0216867	0.000162614	1	0.00222912	Y
OG0005057	OFX26504.1 hypothetical protein A2V77_22120 [Anaeromyxobacter sp. RBG_16_69_14]	1	5	83	9	1.19048	64.2857	0.0216867	0.000162614	1	0.00222912	Y
OG0005066	WP_085874778.1 MULTISPECIES: ABC transporter substrate-binding protein [Nocardioides]<>GAW52392.1 hypothetical protein PD653B2_4747 [Nocardioides sp. PD653-B2]<>GAW53938.1 hypothetical protein PD653_1342 [Nocardioides sp. PD653]	1	5	83	9	1.19048	64.2857	0.0216867	0.000162614	1	0.00222912	Y
OG0005074	-	1	5	83	9	1.19048	64.2857	0.0216867	0.000162614	1	0.00222912	Y
OG0005078	WP_022706833.1 ABC transporter substrate-binding protein [Paracoccus zeaxanthinifaciens]	1	5	83	9	1.19048	64.2857	0.0216867	0.000162614	1	0.00222912	Y
OG0005085	-	1	5	83	9	1.19048	64.2857	0.0216867	0.000162614	1	0.00222912	Y
OG0005087	TSA51429.1 hypothetical protein D4R44_07950 [Actinobacteria bacterium]	1	5	83	9	1.19048	64.2857	0.0216867	0.000162614	1	0.00222912	Y
OG0005094	WP_108794402.1 amidohydrolase [Rhodospirillaceae bacterium Spongia-Bin9]	1	5	83	9	1.19048	64.2857	0.0216867	0.000162614	1	0.00222912	Y
OG0001087	PDH66321.1 sodium dependent phosphate transporter [Acidimicrobiales bacterium MED-G01]	68	4	16	10	80.9524	71.4286	10.625	0.000182392	1	0.00248813		Y
OG0001684	GBE25440.1 ribonuclease VapC43 [bacterium BMS3Bbin02]	16	10	68	4	19.0476	28.5714	0.0941176	0.000182392	1	0.00248813	Y
OG0002002	GBD85638.1 putative glycine dehydrogenase subunit 1 [bacterium BMS3Abin02]<>GBE23711.1 putative glycine dehydrogenase subunit 1 [bacterium BMS3Bbin01]	16	10	68	4	19.0476	28.5714	0.0941176	0.000182392	1	0.00248813	Y
OG0002041	WP_133802379.1 DUF1761 domain-containing protein [Kribbella sp. VKM Ac-2527]<>TDO45743.1 uncharacterized protein DUF1761 [Kribbella sp. VKM Ac-2527]	16	10	68	4	19.0476	28.5714	0.0941176	0.000182392	1	0.00248813	Y
OG0001606	OFW64206.1 hypothetical protein A2135_10400 [Actinobacteria bacterium RBG_16_67_15]	44	0	40	14	52.381	100	inf	0.000188917	1	0.00252522		Y
OG0001637	OFW52248.1 hypothetical protein A2146_02165 [Actinobacteria bacterium RBG_16_67_10]	44	0	40	14	52.381	100	inf	0.000188917	1	0.00252522		Y
OG0001663	WP_056291445.1 hypothetical protein [Modestobacter sp. Leaf380]<>KQS71209.1 hypothetical protein ASG41_20980 [Modestobacter sp. Leaf380]	44	0	40	14	52.381	100	inf	0.000188917	1	0.00252522		Y
OG0001674	WP_030594119.1 DUF302 domain-containing protein [Streptomyces anulatus]	44	0	40	14	52.381	100	inf	0.000188917	1	0.00252522		Y
OG0001675	TMK66241.1 NAD-glutamate dehydrogenase [Actinobacteria bacterium]	44	0	40	14	52.381	100	inf	0.000188917	1	0.00252522		Y
OG0001676	TMD30051.1 OsmC family peroxiredoxin [Chloroflexi bacterium]	44	0	40	14	52.381	100	inf	0.000188917	1	0.00252522		Y
OG0001044	RLE15449.1 hypothetical protein DRJ28_04105 [Actinobacteria bacterium]	44	0	40	14	52.381	100	inf	0.000188917	1	0.00252522		Y
OG0001314	PYK41002.1 hypothetical protein DME60_05520, partial [Verrucomicrobia bacterium]	44	0	40	14	52.381	100	inf	0.000188917	1	0.00252522		Y
OG0001384	TDI56344.1 MFS transporter [Acidobacteria bacterium]	44	0	40	14	52.381	100	inf	0.000188917	1	0.00252522		Y
OG0001414	PDH62134.1 phosphate-binding protein, partial [Candidatus Actinomarinales bacterium MED-G02]	40	14	44	0	47.619	0	0	0.000188917	1	0.00252522	Y
OG0001435	GBD85140.1 hypothetical protein BMS3Abin02_01543 [bacterium BMS3Abin02]<>GBE21700.1 hypothetical protein BMS3Bbin01_01049 [bacterium BMS3Bbin01]	40	14	44	0	47.619	0	0	0.000188917	1	0.00252522	Y
OG0001543	RPJ35756.1 4-alpha-glucanotransferase [Verrucomicrobiaceae bacterium]	44	0	40	14	52.381	100	inf	0.000188917	1	0.00252522		Y
OG0002704	TML71385.1 hypothetical protein E6G14_02195 [Actinobacteria bacterium]	3	6	81	8	3.57143	57.1429	0.0493827	0.000189593	1	0.00252522	Y
OG0003409	WP_047222874.1 DUF433 domain-containing protein [Frankia coriariae]<>KLL11503.1 hypothetical protein FrCorBMG51_10550 [Frankia coriariae]	3	6	81	8	3.57143	57.1429	0.0493827	0.000189593	1	0.00252522	Y
OG0003412	WP_027187768.1 site-specific DNA-methyltransferase [Desulfovibrio cuneatus]	3	6	81	8	3.57143	57.1429	0.0493827	0.000189593	1	0.00252522	Y
OG0003739	KGN35090.1 hypothetical protein N798_04075 [Knoellia flava TL1]	3	6	81	8	3.57143	57.1429	0.0493827	0.000189593	1	0.00252522	Y
OG0003784	TMK60851.1 hypothetical protein E6G60_12520 [Actinobacteria bacterium]	3	6	81	8	3.57143	57.1429	0.0493827	0.000189593	1	0.00252522	Y
OG0003841	GBD30164.1 hypothetical protein HRbin32_01265 [bacterium HR32]	3	6	81	8	3.57143	57.1429	0.0493827	0.000189593	1	0.00252522	Y
OG0003911	WP_116756956.1 GntR family transcriptional regulator [Amnibacterium sp. M8JJ-5]<>PVZ94445.1 hypothetical protein DDQ50_12090 [Amnibacterium sp. M8JJ-5]	3	6	81	8	3.57143	57.1429	0.0493827	0.000189593	1	0.00252522	Y
OG0004130	-	3	6	81	8	3.57143	57.1429	0.0493827	0.000189593	1	0.00252522	Y
OG0002489	RZV44235.1 FAD-dependent oxidoreductase, partial [Acidimicrobiales bacterium]	12	9	72	5	14.2857	35.7143	0.0925926	0.000193442	1	0.00255203	Y
OG0002538	RKU10099.1 hypothetical protein C6502_11105 [Candidatus Poribacteria bacterium]	12	9	72	5	14.2857	35.7143	0.0925926	0.000193442	1	0.00255203	Y
OG0001704	WP_115693250.1 cobalamin-independent methionine synthase II family protein [Pseudolabrys taiwanensis]<>AXK82871.1 hypothetical protein DW352_21500 [Pseudolabrys taiwanensis]	21	11	63	3	25	21.4286	0.0909091	0.000196521	1	0.00255203	Y
OG0001879	WP_088315179.1 MarR family transcriptional regulator [Kineosporia sp. R_H_3]	21	11	63	3	25	21.4286	0.0909091	0.000196521	1	0.00255203	Y
OG0001947	PYV17275.1 hypothetical protein DMG07_06230 [Acidobacteria bacterium]	21	11	63	3	25	21.4286	0.0909091	0.000196521	1	0.00255203	Y
OG0001948	RMF81117.1 DUF1638 domain-containing protein [Chloroflexi bacterium]	21	11	63	3	25	21.4286	0.0909091	0.000196521	1	0.00255203	Y
OG0000394	GBE25601.1 oligopeptide-binding protein OppA precursor [bacterium BMS3Bbin02]	52	1	32	13	61.9048	92.8571	21.125	0.000197389	1	0.00255203		Y
OG0001368	WP_129664192.1 hypothetical protein [Phytoactinopolyspora endophytica]	32	13	52	1	38.0952	7.14286	0.0473373	0.000197389	1	0.00255203	Y
OG0001617	RLE14086.1 hypothetical protein DRJ28_06340 [Actinobacteria bacterium]	32	13	52	1	38.0952	7.14286	0.0473373	0.000197389	1	0.00255203	Y
OG0001513	GBE25211.1 potassium transport protein Kup [bacterium BMS3Bbin02]	43	0	41	14	51.1905	100	inf	0.000197495	1	0.00255203		Y
OG0001596	TAM67228.1 CBS domain-containing protein [Mycobacterium sp.]	43	0	41	14	51.1905	100	inf	0.000197495	1	0.00255203		Y
OG0001604	GBE24115.1 hypothetical protein BMS3Bbin02_00380 [bacterium BMS3Bbin02]	43	0	41	14	51.1905	100	inf	0.000197495	1	0.00255203		Y
OG0001630	-	43	0	41	14	51.1905	100	inf	0.000197495	1	0.00255203		Y
OG0001642	-	43	0	41	14	51.1905	100	inf	0.000197495	1	0.00255203		Y
OG0001656	RLE16135.1 acetyl-CoA C-acyltransferase FadI [Actinobacteria bacterium]	43	0	41	14	51.1905	100	inf	0.000197495	1	0.00255203		Y
OG0001661	PZN33551.1 23S rRNA (uracil(1939)-C(5))-methyltransferase RlmD [Actinobacteria bacterium]	43	0	41	14	51.1905	100	inf	0.000197495	1	0.00255203		Y
OG0001688	RKY15870.1 aspartate/glutamate racemase [Planctomycetes bacterium]	43	0	41	14	51.1905	100	inf	0.000197495	1	0.00255203		Y
OG0001045	TMK96441.1 hypothetical protein E6G40_11835 [Actinobacteria bacterium]	43	0	41	14	51.1905	100	inf	0.000197495	1	0.00255203		Y
OG0001131	RIL03623.1 MMPL family transporter [bacterium]	41	14	43	0	48.8095	0	0	0.000197495	1	0.00255203	Y
OG0001264	GBD84242.1 hypothetical protein BMS3Abin02_00632 [bacterium BMS3Abin02]	43	0	41	14	51.1905	100	inf	0.000197495	1	0.00255203		Y
OG0001363	RPI22059.1 YbaK/EbsC family protein [Actinobacteria bacterium]	41	14	43	0	48.8095	0	0	0.000197495	1	0.00255203	Y
OG0001438	BAL59826.1 hypothetical conserved protein [Candidatus Acetothermum autotrophicum]	43	0	41	14	51.1905	100	inf	0.000197495	1	0.00255203		Y
OG0001446	TDI52054.1 sodium:proton antiporter [Acidobacteria bacterium]	43	0	41	14	51.1905	100	inf	0.000197495	1	0.00255203		Y
OG0001447	GBE25088.1 hypothetical protein BMS3Bbin02_01373 [bacterium BMS3Bbin02]	43	0	41	14	51.1905	100	inf	0.000197495	1	0.00255203		Y
OG0001450	OFW63403.1 hypothetical protein A2135_11970 [Actinobacteria bacterium RBG_16_67_15]	43	0	41	14	51.1905	100	inf	0.000197495	1	0.00255203		Y
OG0001511	WP_020164513.1 sulfate adenylyltransferase [Methyloversatilis discipulorum]	43	0	41	14	51.1905	100	inf	0.000197495	1	0.00255203		Y
OG0001648	REK23111.1 hypothetical protein DWQ40_02560 [Actinobacteria bacterium]<>REK37061.1 hypothetical protein DWQ20_05160 [Actinobacteria bacterium]	27	12	57	2	32.1429	14.2857	0.0789474	0.000220238	1	0.00284257	Y
OG0001232	PJF22232.1 hypothetical protein CUN56_07065 [Candidatus Thermofonsia Clade 2 bacterium]	42	0	42	14	50	100	inf	0.000223332	1	0.00284257		Y
OG0001350	PZN34201.1 hypothetical protein DIU67_05410 [Actinobacteria bacterium]	42	0	42	14	50	100	inf	0.000223332	1	0.00284257		Y
OG0001354	OFW52941.1 hypothetical protein A2V75_04690 [Actinobacteria bacterium RBG_16_70_17]	42	0	42	14	50	100	inf	0.000223332	1	0.00284257		Y
OG0001432	TFH14791.1 cyclic nucleotide-binding domain-containing protein, partial [Acidimicrobiales bacterium]	42	0	42	14	50	100	inf	0.000223332	1	0.00284257		Y
OG0001479	TDI53418.1 hypothetical protein E2O95_02950 [Acidobacteria bacterium]	42	0	42	14	50	100	inf	0.000223332	1	0.00284257		Y
OG0001504	GBD84888.1 cytochrome C biogenesis protein transmembrane region [bacterium BMS3Abin02]<>GBE22339.1 cytochrome C biogenesis protein transmembrane region [bacterium BMS3Bbin01]	42	0	42	14	50	100	inf	0.000223332	1	0.00284257		Y
OG0001559	KIG15360.1 putative integrin-like protein [Enhygromyxa salina]	42	0	42	14	50	100	inf	0.000223332	1	0.00284257		Y
OG0001569	TDI56665.1 DUF4388 domain-containing protein [Acidobacteria bacterium]	42	0	42	14	50	100	inf	0.000223332	1	0.00284257		Y
OG0001580	GBD85557.1 hypothetical protein BMS3Abin02_01966 [bacterium BMS3Abin02]<>GBE21172.1 hypothetical protein BMS3Bbin01_00513 [bacterium BMS3Bbin01]	42	0	42	14	50	100	inf	0.000223332	1	0.00284257		Y
OG0001629	WP_130650549.1 phosphoserine phosphatase SerB [Egicoccus halophilus]	42	0	42	14	50	100	inf	0.000223332	1	0.00284257		Y
OG0001691	RZV46220.1 hypothetical protein EX267_03785 [Acidimicrobiia bacterium]	42	0	42	14	50	100	inf	0.000223332	1	0.00284257		Y
OG0001692	PYM67431.1 choline dehydrogenase [Candidatus Rokubacteria bacterium]	42	0	42	14	50	100	inf	0.000223332	1	0.00284257		Y
OG0000226	WP_091241182.1 mandelate racemase/muconate lactonizing enzyme family protein [Aquimonas voraii]<>SDD53624.1 L-alanine-DL-glutamate epimerase [Aquimonas voraii]	33	13	51	1	39.2857	7.14286	0.0497738	0.000223763	1	0.00284257	Y
OG0001600	GBE24568.1 phosphoserine phosphatase 1 [bacterium BMS3Bbin02]	33	13	51	1	39.2857	7.14286	0.0497738	0.000223763	1	0.00284257	Y
OG0002866	RLT53149.1 hypothetical protein DWI68_00975 [Chloroflexi bacterium]	9	8	75	6	10.7143	42.8571	0.09	0.000261927	1	0.00313817	Y
OG0001701	GBD84177.1 hypothetical protein BMS3Abin02_00566 [bacterium BMS3Abin02]<>GBE22989.1 hypothetical protein BMS3Bbin01_02367 [bacterium BMS3Bbin01]	41	0	43	14	48.8095	100	inf	0.0002677	1	0.00313817		Y
OG0001707	REK37050.1 hypothetical protein DWQ20_05100 [Actinobacteria bacterium]	41	0	43	14	48.8095	100	inf	0.0002677	1	0.00313817		Y
OG0001723	TPW12736.1 hypothetical protein FD127_2459 [Acidimicrobiaceae bacterium]	41	0	43	14	48.8095	100	inf	0.0002677	1	0.00313817		Y
OG0001727	RPI22475.1 SDR family oxidoreductase [Actinobacteria bacterium]	41	0	43	14	48.8095	100	inf	0.0002677	1	0.00313817		Y
OG0001734	RMI19597.1 bifunctional isocitrate dehydrogenase kinase/phosphatase [Calditrichaeota bacterium]	41	0	43	14	48.8095	100	inf	0.0002677	1	0.00313817		Y
OG0001738	GBE25920.1 hypothetical protein BMS3Bbin02_02211 [bacterium BMS3Bbin02]	41	0	43	14	48.8095	100	inf	0.0002677	1	0.00313817		Y
OG0000895	RZV46322.1 hypothetical protein EX267_03590, partial [Acidimicrobiia bacterium]	41	0	43	14	48.8095	100	inf	0.0002677	1	0.00313817		Y
OG0001169	AKQ65726.1 internalin, putative [Myxococcus hansupus]	41	0	43	14	48.8095	100	inf	0.0002677	1	0.00313817		Y
OG0001508	RPI20363.1 cyclic nucleotide-binding domain-containing protein [Actinobacteria bacterium]	41	0	43	14	48.8095	100	inf	0.0002677	1	0.00313817		Y
OG0001514	TFG67843.1 carboxypeptidase regulatory-like domain-containing protein [Thermomicrobiales bacterium]	41	0	43	14	48.8095	100	inf	0.0002677	1	0.00313817		Y
OG0001571	RZV45503.1 hypothetical protein EX267_05260 [Acidimicrobiia bacterium]	41	0	43	14	48.8095	100	inf	0.0002677	1	0.00313817		Y
OG0001597	OFW65666.1 hypothetical protein A2Z12_04870 [Actinobacteria bacterium RBG_16_68_21]	41	0	43	14	48.8095	100	inf	0.0002677	1	0.00313817		Y
OG0001693	RZV46360.1 abhydrolase domain-containing 18 [Acidimicrobiia bacterium]	41	0	43	14	48.8095	100	inf	0.0002677	1	0.00313817		Y
OG0001694	TPW15878.1 hypothetical protein FD127_474 [Acidimicrobiaceae bacterium]	41	0	43	14	48.8095	100	inf	0.0002677	1	0.00313817		Y
OG0001112	WP_130648171.1 NUDIX hydrolase [Egicoccus halophilus]	67	4	17	10	79.7619	71.4286	9.85294	0.000275442	1	0.00313817		Y
OG0001632	WP_107988952.1 antibiotic biosynthesis monooxygenase [Breoghania corrubedonensis]<>PTW63537.1 quinol monooxygenase YgiN [Breoghania corrubedonensis]	17	10	67	4	20.2381	28.5714	0.101493	0.000275442	1	0.00313817	Y
OG0002167	WP_125189136.1 FAD-dependent oxidoreductase [Streptomyces sp. RP5T]<>RRR86557.1 FAD-dependent oxidoreductase [Streptomyces sp. RP5T]	17	10	67	4	20.2381	28.5714	0.101493	0.000275442	1	0.00313817	Y
OG0006043	-	0	4	84	10	0	71.4286	0	0.00027711	1	0.00313817	Y
OG0006420	WP_116951136.1 iron ABC transporter permease [Jiangella sp. KE2-3]	0	4	84	10	0	71.4286	0	0.00027711	1	0.00313817	Y
OG0006464	-	0	4	84	10	0	71.4286	0	0.00027711	1	0.00313817	Y
OG0006048	-	0	4	84	10	0	71.4286	0	0.00027711	1	0.00313817	Y
OG0006421	-	0	4	84	10	0	71.4286	0	0.00027711	1	0.00313817	Y
OG0006469	WP_066630857.1 AAA family ATPase [Clostridium magnum]<>KZL88607.1 ATP-dependent helicase/deoxyribonuclease subunit B [Clostridium magnum DSM 2767]<>SHI84691.1 Nuclease-related domain-containing protein [Clostridium magnum DSM 2767]	0	4	84	10	0	71.4286	0	0.00027711	1	0.00313817	Y
OG0006050	SEK61192.1 hypothetical protein SAMN04515665_103177 [Blastococcus sp. DSM 46786]	0	4	84	10	0	71.4286	0	0.00027711	1	0.00313817	Y
OG0006423	GAV33936.1 hypothetical protein ROTAS13_01595 [Roseomonas sp. TAS13]	0	4	84	10	0	71.4286	0	0.00027711	1	0.00313817	Y
OG0006493	-	0	4	84	10	0	71.4286	0	0.00027711	1	0.00313817	Y
OG0006053	WP_141364948.1 hypothetical protein [Streptomyces sp. 6-11-2]<>GED89508.1 glucosamine-6-phosphate deaminase [Streptomyces sp. 6-11-2]	0	4	84	10	0	71.4286	0	0.00027711	1	0.00313817	Y
OG0006424	-	0	4	84	10	0	71.4286	0	0.00027711	1	0.00313817	Y
OG0006055	WP_127403462.1 MULTISPECIES: hypothetical protein [Mesorhizobium]<>AZO59653.1 hypothetical protein EJ078_10710 [Mesorhizobium sp. M1A.F.Ca.IN.022.06.1.1]<>RUV63273.1 hypothetical protein EOA64_09380 [Mesorhizobium sp. M1A.F.Ca.IN.022.02.1.1]<>RUV69381.1 hypothetical protein EOA50_26450 [Mesorhizobium sp. M1A.F.Ca.IN.020.30.1.1]<>RWG12601.1 hypothetical protein EOQ53_17530 [Mesorhizobium sp.]<>RWG…	0	4	84	10	0	71.4286	0	0.00027711	1	0.00313817	Y
OG0006425	WP_075900015.1 sugar phosphate isomerase/epimerase [Moorea bouillonii]<>OLT60087.1 hypothetical protein BJP37_14690 [Moorea bouillonii PNG]	0	4	84	10	0	71.4286	0	0.00027711	1	0.00313817	Y
OG0006063	-	0	4	84	10	0	71.4286	0	0.00027711	1	0.00313817	Y
OG0006426	-	0	4	84	10	0	71.4286	0	0.00027711	1	0.00313817	Y
OG0006064	-	0	4	84	10	0	71.4286	0	0.00027711	1	0.00313817	Y
OG0006428	OJH70796.1 hypothetical protein BOQ63_40815, partial [Streptomyces viridifaciens]	0	4	84	10	0	71.4286	0	0.00027711	1	0.00313817	Y
OG0006068	OFW67019.1 DNA polymerase III subunit beta [Actinobacteria bacterium RBG_16_68_21]	0	4	84	10	0	71.4286	0	0.00027711	1	0.00313817	Y
OG0006429	-	0	4	84	10	0	71.4286	0	0.00027711	1	0.00313817	Y
OG0006070	-	0	4	84	10	0	71.4286	0	0.00027711	1	0.00313817	Y
OG0006430	-	0	4	84	10	0	71.4286	0	0.00027711	1	0.00313817	Y
OG0003099	CCM64142.1 exported hypothetical protein [Candidatus Microthrix parvicella RN1]	0	4	84	10	0	71.4286	0	0.00027711	1	0.00313817	Y
OG0006071	OGQ89356.1 hypothetical protein A2289_16775 [Deltaproteobacteria bacterium RIFOXYA12_FULL_58_15]<>OGR13898.1 hypothetical protein A2341_26775 [Deltaproteobacteria bacterium RIFOXYB12_FULL_58_9]	0	4	84	10	0	71.4286	0	0.00027711	1	0.00313817	Y
OG0006431	-	0	4	84	10	0	71.4286	0	0.00027711	1	0.00313817	Y
OG0003736	-	0	4	84	10	0	71.4286	0	0.00027711	1	0.00313817	Y
OG0006074	-	0	4	84	10	0	71.4286	0	0.00027711	1	0.00313817	Y
OG0006432	WP_073858413.1 hypothetical protein [Mycolicibacterium diernhoferi]<>OJZ63593.1 hypothetical protein BRW64_21095 [Mycolicibacterium diernhoferi]<>OPE56122.1 hypothetical protein BV510_01405 [Mycolicibacterium diernhoferi]	0	4	84	10	0	71.4286	0	0.00027711	1	0.00313817	Y
OG0004485	WP_056920621.1 DEAD/DEAH box helicase [Phycicoccus sp. Soil802]<>KRF29493.1 hypothetical protein ASG91_00190 [Phycicoccus sp. Soil802]	0	4	84	10	0	71.4286	0	0.00027711	1	0.00313817	Y
OG0006075	-	0	4	84	10	0	71.4286	0	0.00027711	1	0.00313817	Y
OG0006433	-	0	4	84	10	0	71.4286	0	0.00027711	1	0.00313817	Y
OG0004701	-	0	4	84	10	0	71.4286	0	0.00027711	1	0.00313817	Y
OG0006076	-	0	4	84	10	0	71.4286	0	0.00027711	1	0.00313817	Y
OG0006434	-	0	4	84	10	0	71.4286	0	0.00027711	1	0.00313817	Y
OG0004852	-	0	4	84	10	0	71.4286	0	0.00027711	1	0.00313817	Y
OG0006077	-	0	4	84	10	0	71.4286	0	0.00027711	1	0.00313817	Y
OG0006437	-	0	4	84	10	0	71.4286	0	0.00027711	1	0.00313817	Y
OG0004854	PYT02866.1 DUF2442 domain-containing protein [Acidobacteria bacterium]	0	4	84	10	0	71.4286	0	0.00027711	1	0.00313817	Y
OG0006078	WP_119802331.1 DUF4387 domain-containing protein [Paenibacillus sp. 1011MAR3C5]<>RJE85154.1 DUF4387 domain-containing protein [Paenibacillus sp. 1011MAR3C5]	0	4	84	10	0	71.4286	0	0.00027711	1	0.00313817	Y
OG0006438	WP_144268080.1 hypothetical protein [Demequina sp. NBRC 110055]	0	4	84	10	0	71.4286	0	0.00027711	1	0.00313817	Y
OG0005091	-	0	4	84	10	0	71.4286	0	0.00027711	1	0.00313817	Y
OG0006079	WP_107775066.1 acyclic terpene utilization AtuA family protein [Nocardioides sediminis]	0	4	84	10	0	71.4286	0	0.00027711	1	0.00313817	Y
OG0006439	-	0	4	84	10	0	71.4286	0	0.00027711	1	0.00313817	Y
OG0005093	-	0	4	84	10	0	71.4286	0	0.00027711	1	0.00313817	Y
OG0006080	WP_052229241.1 TRAP transporter small permease [Paenibacillus chondroitinus]	0	4	84	10	0	71.4286	0	0.00027711	1	0.00313817	Y
OG0006440	WP_066285230.1 M24 family metallopeptidase [Arthrobacter sp. B6]	0	4	84	10	0	71.4286	0	0.00027711	1	0.00313817	Y
OG0005352	OGO02287.1 hypothetical protein A2Y59_03490 [Chloroflexi bacterium RBG_13_52_14]	0	4	84	10	0	71.4286	0	0.00027711	1	0.00313817	Y
OG0006081	WP_120305769.1 hypothetical protein [Paraburkholderia sediminicola]<>RKD36933.1 hypothetical protein DFJ54_6146 [Paraburkholderia sediminicola]<>TDO82670.1 hypothetical protein DFJ48_04488 [Paraburkholderia sediminicola]<>TDR01206.1 hypothetical protein DFH25_7183 [Paraburkholderia sediminicola]	0	4	84	10	0	71.4286	0	0.00027711	1	0.00313817	Y
OG0006441	-	0	4	84	10	0	71.4286	0	0.00027711	1	0.00313817	Y
OG0005357	-	0	4	84	10	0	71.4286	0	0.00027711	1	0.00313817	Y
OG0006083	-	0	4	84	10	0	71.4286	0	0.00027711	1	0.00313817	Y
OG0006443	PKB74111.1 hypothetical protein BZY72_03680 [SAR202 cluster bacterium Io17-Chloro-G8]	0	4	84	10	0	71.4286	0	0.00027711	1	0.00313817	Y
OG0005363	WP_116114695.1 restriction endonuclease [Austwickia chelonae]	0	4	84	10	0	71.4286	0	0.00027711	1	0.00313817	Y
OG0006084	RMG12180.1 GTP cyclohydrolase II [Planctomycetes bacterium]	0	4	84	10	0	71.4286	0	0.00027711	1	0.00313817	Y
OG0006444	KKZ12931.1 hypothetical protein TE42_02370 [Candidatus Synechococcus spongiarum SP3]	0	4	84	10	0	71.4286	0	0.00027711	1	0.00313817	Y
OG0005372	OJV82229.1 ATP-dependent DNA helicase [Cellulomonas sp. 73-92]	0	4	84	10	0	71.4286	0	0.00027711	1	0.00313817	Y
OG0006085	WP_043364704.1 DUF1688 family protein [Belnapia sp. F-4-1]	0	4	84	10	0	71.4286	0	0.00027711	1	0.00313817	Y
OG0006447	-	0	4	84	10	0	71.4286	0	0.00027711	1	0.00313817	Y
OG0005377	WP_099627396.1 3-keto-5-aminohexanoate cleavage protein [Sporosarcina sp. P1]<>PIC82997.1 3-keto-5-aminohexanoate cleavage protein [Sporosarcina sp. P1]	0	4	84	10	0	71.4286	0	0.00027711	1	0.00313817	Y
OG0006087	-	0	4	84	10	0	71.4286	0	0.00027711	1	0.00313817	Y
OG0006448	BAN04342.1 hypothetical protein YM304_40280 [Ilumatobacter coccineus YM16-304]	0	4	84	10	0	71.4286	0	0.00027711	1	0.00313817	Y
OG0005656	RLE02524.1 hypothetical protein DRJ13_05450 [Bacteroidetes bacterium]	0	4	84	10	0	71.4286	0	0.00027711	1	0.00313817	Y
OG0006088	-	0	4	84	10	0	71.4286	0	0.00027711	1	0.00313817	Y
OG0006450	-	0	4	84	10	0	71.4286	0	0.00027711	1	0.00313817	Y
OG0005671	-	0	4	84	10	0	71.4286	0	0.00027711	1	0.00313817	Y
OG0006089	PZC48519.1 hypothetical protein DK304_001389 [Chloroflexi bacterium]	0	4	84	10	0	71.4286	0	0.00027711	1	0.00313817	Y
OG0006452	WP_009543960.1 killer suppression protein [Crocosphaera subtropica]<>ACB50477.1 putative killer suppression protein HigA [Crocosphaera subtropica ATCC 51142]	0	4	84	10	0	71.4286	0	0.00027711	1	0.00313817	Y
OG0005689	-	0	4	84	10	0	71.4286	0	0.00027711	1	0.00313817	Y
OG0006090	WP_024080564.1 AbrB/MazE/SpoVT family DNA-binding domain-containing protein [Magnetospirillum gryphiswaldense]<>CAM78055.1 conserved hypothetical protein [Magnetospirillum gryphiswaldense MSR-1]<>CDK99568.1 conserved protein of unknown function [Magnetospirillum gryphiswaldense MSR-1 v2]<>AVM72879.1 hypothetical protein MSR1_03650 [Magnetospirillum gryphiswaldense MSR-1]<>AVM76782.1 hypothetical …	0	4	84	10	0	71.4286	0	0.00027711	1	0.00313817	Y
OG0006454	-	0	4	84	10	0	71.4286	0	0.00027711	1	0.00313817	Y
OG0005698	-	0	4	84	10	0	71.4286	0	0.00027711	1	0.00313817	Y
OG0006091	WP_132175024.1 serine carboxypeptidase [Actinomadura sp. KC216]<>TDB86320.1 serine carboxypeptidase [Actinomadura sp. KC216]	0	4	84	10	0	71.4286	0	0.00027711	1	0.00313817	Y
OG0006455	-	0	4	84	10	0	71.4286	0	0.00027711	1	0.00313817	Y
OG0006033	-	0	4	84	10	0	71.4286	0	0.00027711	1	0.00313817	Y
OG0006092	-	0	4	84	10	0	71.4286	0	0.00027711	1	0.00313817	Y
OG0006456	WP_093961882.1 hypothetical protein [Ruegeria arenilitoris]<>SMX34015.1 hypothetical protein RUA8715_00289 [Ruegeria arenilitoris]	0	4	84	10	0	71.4286	0	0.00027711	1	0.00313817	Y
OG0006034	WP_092495239.1 hypothetical protein [bacterium A52C2]<>SEP96036.1 hypothetical protein SAMN05216548_10250 [bacterium A52C2]	0	4	84	10	0	71.4286	0	0.00027711	1	0.00313817	Y
OG0006093	-	0	4	84	10	0	71.4286	0	0.00027711	1	0.00313817	Y
OG0006457	-	0	4	84	10	0	71.4286	0	0.00027711	1	0.00313817	Y
OG0006037	AQT67033.1 hypothetical protein STSP2_00172 [Phycisphaerae bacterium ST-NAGAB-D1]	0	4	84	10	0	71.4286	0	0.00027711	1	0.00313817	Y
OG0006094	WP_113033048.1 hypothetical protein [Paenibacillus contaminans]<>RAV19230.1 hypothetical protein DQG23_22095 [Paenibacillus contaminans]	0	4	84	10	0	71.4286	0	0.00027711	1	0.00313817	Y
OG0006458	-	0	4	84	10	0	71.4286	0	0.00027711	1	0.00313817	Y
OG0006039	-	0	4	84	10	0	71.4286	0	0.00027711	1	0.00313817	Y
OG0006095	WP_135132616.1 ABC transporter permease subunit [Blastococcus sp. CT_GayMR16]<>TFV87227.1 ABC transporter permease subunit [Blastococcus sp. CT_GayMR16]	0	4	84	10	0	71.4286	0	0.00027711	1	0.00313817	Y
OG0006460	WP_108665981.1 SDR family oxidoreductase [Euzebya rosea]	0	4	84	10	0	71.4286	0	0.00027711	1	0.00313817	Y
OG0006041	ADE16975.1 addiction module killer protein (plasmid) [Nitrosococcus halophilus Nc 4]	0	4	84	10	0	71.4286	0	0.00027711	1	0.00313817	Y
OG0006096	WP_083653053.1 AAA family ATPase [Serinicoccus sp. CNJ-927]	0	4	84	10	0	71.4286	0	0.00027711	1	0.00313817	Y
OG0006461	WP_117231027.1 DUF4065 domain-containing protein [Verrucosispora sp. LHW63014]<>RFS43337.1 DUF4065 domain-containing protein [Verrucosispora sp. LHW63014]	0	4	84	10	0	71.4286	0	0.00027711	1	0.00313817	Y
OG0006042	WP_132151107.1 hypothetical protein [Kribbella sp. VKM Ac-2541]<>TCO46180.1 hypothetical protein EV646_107202 [Kribbella sp. VKM Ac-2541]	0	4	84	10	0	71.4286	0	0.00027711	1	0.00313817	Y
OG0006419	-	0	4	84	10	0	71.4286	0	0.00027711	1	0.00313817	Y
OG0006463	-	0	4	84	10	0	71.4286	0	0.00027711	1	0.00313817	Y
OG0001231	RUS66360.1 hypothetical protein CUZ56_02086 [Burkholderiales bacterium CNM695-12]	62	3	22	11	73.8095	78.5714	10.3333	0.000282888	1	0.00319718		Y
OG0001238	REK22645.1 hypothetical protein DWQ40_02975 [Actinobacteria bacterium]<>REK37778.1 hypothetical protein DWQ20_04470 [Actinobacteria bacterium]	62	3	22	11	73.8095	78.5714	10.3333	0.000282888	1	0.00319718		Y
OG0001578	GBE24404.1 hypothetical protein BMS3Bbin02_00675 [bacterium BMS3Bbin02]	28	12	56	2	33.3333	14.2857	0.0833333	0.000305153	1	0.00344191	Y
OG0001760	GBE24566.1 phosphatidylinositol 3- and 4-kinase [bacterium BMS3Bbin02]	28	12	56	2	33.3333	14.2857	0.0833333	0.000305153	1	0.00344191	Y
OG0002178	OUV77205.1 hypothetical protein CBC90_06240 [Acidimicrobiaceae bacterium TMED130]	13	9	71	5	15.4762	35.7143	0.101721	0.000308667	1	0.00347459	Y
OG0002479	GBD85374.1 hypothetical protein BMS3Abin02_01779 [bacterium BMS3Abin02]	13	9	71	5	15.4762	35.7143	0.101721	0.000308667	1	0.00347459	Y
OG0000591	TMM38071.1 ATPase [Actinobacteria bacterium]	49	1	35	13	58.3333	92.8571	18.2	0.000339185	1	0.00381051		Y
OG0001440	OFW65471.1 hypothetical protein A2Z12_09300 [Actinobacteria bacterium RBG_16_68_21]	35	13	49	1	41.6667	7.14286	0.0549451	0.000339185	1	0.00381051	Y
OG0001748	TML10291.1 thiamine pyrophosphate-binding protein [Actinobacteria bacterium]<>TMM26917.1 thiamine pyrophosphate-binding protein [Actinobacteria bacterium]	23	11	61	3	27.381	21.4286	0.102832	0.000401087	1	0.00450144	Y
OG0001929	TVP73565.1 glycosyltransferase [Nitriliruptor sp.]<>TVR20987.1 glycosyltransferase [Nitriliruptor sp.]	18	10	66	4	21.4286	28.5714	0.109091	0.000407153	1	0.00456497	Y
OG0003671	TAJ99709.1 PIN domain-containing protein [Chloroflexi bacterium]	4	6	80	8	4.7619	57.1429	0.0666667	0.00043782	1	0.00489907	Y
OG0003821	OFW63064.1 hypothetical protein A2135_08815 [Actinobacteria bacterium RBG_16_67_15]	4	6	80	8	4.7619	57.1429	0.0666667	0.00043782	1	0.00489907	Y
OG0002684	TDI53537.1 hypothetical protein E2O97_00275 [Acidobacteria bacterium]	10	8	74	6	11.9048	42.8571	0.101351	0.000441047	1	0.00492538	Y
OG0002769	PZN31561.1 hypothetical protein DIU67_09510 [Actinobacteria bacterium]	10	8	74	6	11.9048	42.8571	0.101351	0.000441047	1	0.00492538	Y
OG0002081	RZV43106.1 alpha/beta hydrolase [Acidimicrobiia bacterium]	14	9	70	5	16.6667	35.7143	0.111111	0.000477823	1	0.00532027	Y
OG0002277	WP_119104281.1 FAD-dependent oxidoreductase [Streptomyces sp. NEAU-SSA 1]<>TPQ18137.1 FAD-dependent oxidoreductase [Streptomyces sp. NEAU-SSA 1]	14	9	70	5	16.6667	35.7143	0.111111	0.000477823	1	0.00532027	Y
OG0002419	GBD84288.1 putative aldolase LsrF [bacterium BMS3Abin02]<>GBE22558.1 putative aldolase LsrF [bacterium BMS3Bbin01]	14	9	70	5	16.6667	35.7143	0.111111	0.000477823	1	0.00532027	Y
OG0002682	OLE32490.1 hypothetical protein AUG47_06500 [Alphaproteobacteria bacterium 13_1_20CM_3_64_12]	7	7	77	7	8.33333	50	0.0909091	0.000515808	1	0.00570935	Y
OG0003071	RPI32064.1 SPFH domain-containing protein [Actinobacteria bacterium]	7	7	77	7	8.33333	50	0.0909091	0.000515808	1	0.00570935	Y
OG0003105	TMK47964.1 cupin domain-containing protein [Actinobacteria bacterium]	7	7	77	7	8.33333	50	0.0909091	0.000515808	1	0.00570935	Y
OG0003138	RZW25420.1 acetyl-CoA acetyltransferase [Desulfobulbaceae bacterium]	7	7	77	7	8.33333	50	0.0909091	0.000515808	1	0.00570935	Y
OG0003201	WP_083441942.1 TRAP transporter substrate-binding protein [Nitriliruptor alkaliphilus]	7	7	77	7	8.33333	50	0.0909091	0.000515808	1	0.00570935	Y
OG0003202	RZV46238.1 hypothetical protein EX269_07810 [Acidimicrobiales bacterium]	7	7	77	7	8.33333	50	0.0909091	0.000515808	1	0.00570935	Y
OG0004484	TVQ94240.1 ImmA/IrrE family metallo-endopeptidase [Chromatiaceae bacterium]	2	5	82	9	2.38095	64.2857	0.0439024	0.000522946	1	0.00572093	Y
OG0004493	WP_003920026.1 type I-U CRISPR-associated protein Cas5/Cas6 [Mycobacterium xenopi]<>EID15817.1 hypothetical protein MXEN_06378 [Mycobacterium xenopi RIVM700367]	2	5	82	9	2.38095	64.2857	0.0439024	0.000522946	1	0.00572093	Y
OG0004495	OFW53785.1 hypothetical protein A2V75_10340 [Actinobacteria bacterium RBG_16_70_17]	2	5	82	9	2.38095	64.2857	0.0439024	0.000522946	1	0.00572093	Y
OG0004496	WP_131155767.1 type II toxin-antitoxin system VapC family toxin [Egibacter rhizosphaerae]<>QBI20774.1 PIN domain-containing protein [Egibacter rhizosphaerae]	2	5	82	9	2.38095	64.2857	0.0439024	0.000522946	1	0.00572093	Y
OG0004682	WP_130651138.1 PIG-L family deacetylase [Egicoccus halophilus]	2	5	82	9	2.38095	64.2857	0.0439024	0.000522946	1	0.00572093	Y
OG0004693	-	2	5	82	9	2.38095	64.2857	0.0439024	0.000522946	1	0.00572093	Y
OG0000217	GBD83711.1 putative inner membrane transporter YedA [bacterium BMS3Abin02]	82	9	2	5	97.619	35.7143	22.7778	0.000522946	1	0.00572093		Y
OG0003239	RNJ72381.1 hypothetical protein EB833_05055 [Thaumarchaeota archaeon S13]	2	5	82	9	2.38095	64.2857	0.0439024	0.000522946	1	0.00572093	Y
OG0003738	WP_015906228.1 DEAD/DEAH box helicase [Desulfobacterium autotrophicum]<>ACN17508.1 DEAD/DEAH box helicase:helicase, C-terminal [Desulfobacterium autotrophicum HRM2]	2	5	82	9	2.38095	64.2857	0.0439024	0.000522946	1	0.00572093	Y
OG0003970	WP_121676348.1 hypothetical protein [Micromonospora sp. BL4]<>RLP88627.1 hypothetical protein EAD89_16445 [Micromonospora sp. BL4]	2	5	82	9	2.38095	64.2857	0.0439024	0.000522946	1	0.00572093	Y
OG0004107	WP_133743013.1 helix-turn-helix transcriptional regulator [Actinorugispora endophytica]<>TDQ47248.1 TetR family transcriptional regulator [Actinorugispora endophytica]	2	5	82	9	2.38095	64.2857	0.0439024	0.000522946	1	0.00572093	Y
OG0004222	ROQ04272.1 DNA polymerase-3 subunit epsilon [Rathayibacter sp. PhB93]<>TDQ13109.1 DNA polymerase-3 subunit epsilon [Rathayibacter sp. PhB1]	2	5	82	9	2.38095	64.2857	0.0439024	0.000522946	1	0.00572093	Y
OG0001218	RZV46004.1 aminoacyl-tRNA hydrolase [Acidimicrobiia bacterium]	65	4	19	10	77.381	71.4286	8.55263	0.000590162	1	0.00644999		Y
OG0001025	TVR31555.1 PaaI family thioesterase [Nitriliruptor sp.]	44	14	40	0	52.381	0	0	0.000616029	1	0.00660459	Y
OG0001349	RZV45915.1 4Fe-4S dicluster domain-containing protein [Acidimicrobiia bacterium]	40	0	44	14	47.619	100	inf	0.000616029	1	0.00660459		Y
OG0001357	PZN35317.1 hypothetical protein DIU67_03600 [Actinobacteria bacterium]	40	0	44	14	47.619	100	inf	0.000616029	1	0.00660459		Y
OG0001430	PKO07140.1 hypothetical protein CVU41_03460 [Chloroflexi bacterium HGW-Chloroflexi-3]	40	0	44	14	47.619	100	inf	0.000616029	1	0.00660459		Y
OG0001433	WP_101952725.1 transcriptional regulator [Mycobacterium sp. 3519A]	40	0	44	14	47.619	100	inf	0.000616029	1	0.00660459		Y
OG0001530	TPW14135.1 hypothetical protein FD127_1595 [Acidimicrobiaceae bacterium]	40	0	44	14	47.619	100	inf	0.000616029	1	0.00660459		Y
OG0001534	OFW66312.1 hypothetical protein A2Z12_09695 [Actinobacteria bacterium RBG_16_68_21]	40	0	44	14	47.619	100	inf	0.000616029	1	0.00660459		Y
OG0001567	RPI23636.1 large conductance mechanosensitive channel protein MscL [Actinobacteria bacterium]	40	0	44	14	47.619	100	inf	0.000616029	1	0.00660459		Y
OG0001613	OFW67251.1 hypothetical protein A2Z12_05925 [Actinobacteria bacterium RBG_16_68_21]	40	0	44	14	47.619	100	inf	0.000616029	1	0.00660459		Y
OG0001614	OFW64624.1 ATP:cob(I)alamin adenosyltransferase [Actinobacteria bacterium RBG_16_67_15]	40	0	44	14	47.619	100	inf	0.000616029	1	0.00660459		Y
OG0001635	-	40	0	44	14	47.619	100	inf	0.000616029	1	0.00660459		Y
OG0001653	RLE16779.1 hypothetical protein DRJ28_00785 [Actinobacteria bacterium]	40	0	44	14	47.619	100	inf	0.000616029	1	0.00660459		Y
OG0001673	KPK31252.1 haloacid dehalogenase [Betaproteobacteria bacterium SG8_40]	40	0	44	14	47.619	100	inf	0.000616029	1	0.00660459		Y
OG0001695	REK21071.1 inorganic pyrophosphatase [Actinobacteria bacterium]	40	0	44	14	47.619	100	inf	0.000616029	1	0.00660459		Y
OG0001698	RZV43229.1 amino acid permease [Acidimicrobiia bacterium]	40	0	44	14	47.619	100	inf	0.000616029	1	0.00660459		Y
OG0001713	TDI37105.1 phage holin family protein [Acidobacteria bacterium]	40	0	44	14	47.619	100	inf	0.000616029	1	0.00660459		Y
OG0001714	TDI50501.1 CGNR zinc finger domain-containing protein [Acidobacteria bacterium]<>TDI55270.1 CGNR zinc finger domain-containing protein [Acidobacteria bacterium]	40	0	44	14	47.619	100	inf	0.000616029	1	0.00660459		Y
OG0001721	RZV46967.1 hypothetical protein EX267_02215 [Acidimicrobiia bacterium]	40	0	44	14	47.619	100	inf	0.000616029	1	0.00660459		Y
OG0001745	OFV89059.1 hypothetical protein A2V74_08895 [Acidobacteria bacterium RBG_16_70_10]	40	0	44	14	47.619	100	inf	0.000616029	1	0.00660459		Y
OG0001749	REK11723.1 DUF2207 domain-containing protein [Actinobacteria bacterium]	40	0	44	14	47.619	100	inf	0.000616029	1	0.00660459		Y
OG0001415	RZV47164.1 30S ribosomal protein S6--L-glutamate ligase [Acidimicrobiia bacterium]	39	0	45	14	46.4286	100	inf	0.000627831	1	0.00662397		Y
OG0001507	GBD85779.1 transcriptional regulatory protein MoaR1 [bacterium BMS3Abin02]<>GBE23221.1 transcriptional regulatory protein MoaR1 [bacterium BMS3Bbin01]	39	0	45	14	46.4286	100	inf	0.000627831	1	0.00662397		Y
OG0001549	OFW67698.1 oxidoreductase [Actinobacteria bacterium RBG_16_68_21]	39	0	45	14	46.4286	100	inf	0.000627831	1	0.00662397		Y
OG0001620	GBD84610.1 nickel transport protein NikQ [bacterium BMS3Abin02]<>GBE20957.1 nickel transport protein NikQ [bacterium BMS3Bbin01]	39	0	45	14	46.4286	100	inf	0.000627831	1	0.00662397		Y
OG0001631	RPH62127.1 CPBP family intramembrane metalloprotease, partial [Chloroflexi bacterium]	39	0	45	14	46.4286	100	inf	0.000627831	1	0.00662397		Y
OG0001641	EFO79214.1 peptidylprolyl isomerase FKBP-type [Oscillochloris trichoides DG-6]	39	0	45	14	46.4286	100	inf	0.000627831	1	0.00662397		Y
OG0001682	RZV46465.1 aldehyde dehydrogenase family protein [Acidimicrobiia bacterium]	39	0	45	14	46.4286	100	inf	0.000627831	1	0.00662397		Y
OG0001724	OFW62327.1 transcriptional regulator [Actinobacteria bacterium RBG_16_67_15]	39	0	45	14	46.4286	100	inf	0.000627831	1	0.00662397		Y
OG0001744	PZN36476.1 inositol-3-phosphate synthase [Actinobacteria bacterium]	39	0	45	14	46.4286	100	inf	0.000627831	1	0.00662397		Y
OG0001746	OFW62946.1 4-hydroxyphenylpyruvate dioxygenase [Actinobacteria bacterium RBG_16_67_15]	39	0	45	14	46.4286	100	inf	0.000627831	1	0.00662397		Y
OG0001751	RLE12428.1 hypothetical protein DRJ28_09070 [Actinobacteria bacterium]	39	0	45	14	46.4286	100	inf	0.000627831	1	0.00662397		Y
OG0001762	REK40473.1 endopeptidase La [Actinobacteria bacterium]	39	0	45	14	46.4286	100	inf	0.000627831	1	0.00662397		Y
OG0001182	TDJ36821.1 MFS transporter [Gammaproteobacteria bacterium]	45	14	39	0	53.5714	0	0	0.000627831	1	0.00662397	Y
OG0001212	GBE21688.1 helix-turn-helix domain protein [bacterium BMS3Bbin01]	45	14	39	0	53.5714	0	0	0.000627831	1	0.00662397	Y
OG0001235	RPI20497.1 hypothetical protein EHM57_07940 [Actinobacteria bacterium]	39	0	45	14	46.4286	100	inf	0.000627831	1	0.00662397		Y
OG0001249	REK21619.1 phosphate ABC transporter ATP-binding protein [Actinobacteria bacterium]<>REK38432.1 phosphate ABC transporter ATP-binding protein [Actinobacteria bacterium]	45	14	39	0	53.5714	0	0	0.000627831	1	0.00662397	Y
OG0001394	RLE14279.1 hypothetical protein DRJ28_05975 [Actinobacteria bacterium]	45	14	39	0	53.5714	0	0	0.000627831	1	0.00662397	Y
OG0001284	GBE25721.1 putative glutamine amidotransferase [bacterium BMS3Bbin02]	55	2	29	12	65.4762	85.7143	11.3793	0.000654076	1	0.00686871		Y
OG0001665	RZV47344.1 tagatose 1,6-diphosphate aldolase [Acidimicrobiia bacterium]	29	12	55	2	34.5238	14.2857	0.0878788	0.000654076	1	0.00686871	Y
OG0001685	TMJ97570.1 homocysteine S-methyltransferase family protein [Actinobacteria bacterium]	29	12	55	2	34.5238	14.2857	0.0878788	0.000654076	1	0.00686871	Y
OG0001718	GBE25137.1 hypothetical protein BMS3Bbin02_01422 [bacterium BMS3Bbin02]	29	12	55	2	34.5238	14.2857	0.0878788	0.000654076	1	0.00686871	Y
OG0001728	-	29	12	55	2	34.5238	14.2857	0.0878788	0.000654076	1	0.00686871	Y
OG0001716	PCJ65763.1 uroporphyrinogen decarboxylase [Candidatus Hydrogenedentes bacterium]	38	0	46	14	45.2381	100	inf	0.000688778	1	0.00708781		Y
OG0001763	REK37919.1 hypothetical protein DWQ20_04295 [Actinobacteria bacterium]	38	0	46	14	45.2381	100	inf	0.000688778	1	0.00708781		Y
OG0001772	RZV45823.1 fumarylacetoacetase, partial [Acidimicrobiia bacterium]	38	0	46	14	45.2381	100	inf	0.000688778	1	0.00708781		Y
OG0001794	RLE16469.1 hypothetical protein DRJ28_01505 [Actinobacteria bacterium]	38	0	46	14	45.2381	100	inf	0.000688778	1	0.00708781		Y
OG0001806	OFW63326.1 hypothetical protein A2135_07795 [Actinobacteria bacterium RBG_16_67_15]	38	0	46	14	45.2381	100	inf	0.000688778	1	0.00708781		Y
OG0001807	REK23971.1 hypothetical protein DWQ40_01645 [Actinobacteria bacterium]<>REK40230.1 hypothetical protein DWQ20_02250 [Actinobacteria bacterium]	38	0	46	14	45.2381	100	inf	0.000688778	1	0.00708781		Y
OG0001810	RMF39526.1 hypothetical protein D6753_13635 [Planctomycetes bacterium]	38	0	46	14	45.2381	100	inf	0.000688778	1	0.00708781		Y
OG0000435	TDI53200.1 cytochrome P450 [Acidobacteria bacterium]	46	14	38	0	54.7619	0	0	0.000688778	1	0.00708781	Y
OG0001195	WP_126933387.1 VOC family protein [Corallococcus sp. AB018]<>RUO93738.1 VOC family protein [Corallococcus sp. AB018]	46	14	38	0	54.7619	0	0	0.000688778	1	0.00708781	Y
OG0001347	RPI23547.1 hypothetical protein EHM57_03835 [Actinobacteria bacterium]	46	14	38	0	54.7619	0	0	0.000688778	1	0.00708781	Y
OG0001377	RMD92696.1 FxsA family protein [Alphaproteobacteria bacterium]	46	14	38	0	54.7619	0	0	0.000688778	1	0.00708781	Y
OG0001378	RLC61533.1 nicotinate phosphoribosyltransferase [Chloroflexi bacterium]	46	14	38	0	54.7619	0	0	0.000688778	1	0.00708781	Y
OG0001532	GBE21604.1 putative DMT superfamily transporter inner membrane protein [bacterium BMS3Bbin01]	38	0	46	14	45.2381	100	inf	0.000688778	1	0.00708781		Y
OG0001552	OFW67256.1 hypothetical protein A2Z12_05960 [Actinobacteria bacterium RBG_16_68_21]	38	0	46	14	45.2381	100	inf	0.000688778	1	0.00708781		Y
OG0001566	TDI36861.1 YihY/virulence factor BrkB family protein [Acidobacteria bacterium]	38	0	46	14	45.2381	100	inf	0.000688778	1	0.00708781		Y
OG0001591	RZV43329.1 hypothetical protein EX267_08395 [Acidimicrobiia bacterium]	38	0	46	14	45.2381	100	inf	0.000688778	1	0.00708781		Y
OG0001594	WP_067861921.1 magnesium/cobalt transporter CorA [Aeromicrobium erythreum]<>ALX06015.1 transporter [Aeromicrobium erythreum]	38	0	46	14	45.2381	100	inf	0.000688778	1	0.00708781		Y
OG0001611	-	38	0	46	14	45.2381	100	inf	0.000688778	1	0.00708781		Y
OG0001651	KPK47007.1 glycogen branching protein [Dehalococcoidia bacterium SM23_28_2]	38	0	46	14	45.2381	100	inf	0.000688778	1	0.00708781		Y
OG0001660	PZN31560.1 hypothetical protein DIU67_09505 [Actinobacteria bacterium]	38	0	46	14	45.2381	100	inf	0.000688778	1	0.00708781		Y
OG0001662	WP_139403430.1 DUF2179 domain-containing protein [Deinococcus radiopugnans]<>TNM70773.1 DUF2179 domain-containing protein [Deinococcus radiopugnans ATCC 19172]	38	0	46	14	45.2381	100	inf	0.000688778	1	0.00708781		Y
OG0001710	RZV47451.1 hypothetical protein EX267_01165 [Acidimicrobiia bacterium]	38	0	46	14	45.2381	100	inf	0.000688778	1	0.00708781		Y
OG0002387	RZV41787.1 DNA-binding protein [Acidimicrobiia bacterium]	11	8	73	6	13.0952	42.8571	0.113014	0.000712169	1	0.00732182	Y
OG0001129	GBD85868.1 DNA-3-methyladenine glycosylase 1 [bacterium BMS3Abin02]<>GBE21532.1 DNA-3-methyladenine glycosylase 1 [bacterium BMS3Bbin01]	69	5	15	9	82.1429	64.2857	8.28	0.000719904	1	0.0073946		Y
OG0001425	GBD84691.1 hypothetical protein BMS3Abin02_01085 [bacterium BMS3Abin02]<>GBE23693.1 hypothetical protein BMS3Bbin01_03079 [bacterium BMS3Bbin01]	54	2	30	12	64.2857	85.7143	10.8	0.000745278	1	0.00764827		Y
OG0000273	RPI23593.1 phosphate ABC transporter permease PstA [Actinobacteria bacterium]	47	14	37	0	55.9524	0	0	0.000800757	1	0.00805618	Y
OG0001229	RZV47151.1 hypothetical protein EX267_01810 [Acidimicrobiia bacterium]	47	14	37	0	55.9524	0	0	0.000800757	1	0.00805618	Y
OG0001330	TMA08352.1 bifunctional transaldolase/phosoglucose isomerase [Deltaproteobacteria bacterium]	47	14	37	0	55.9524	0	0	0.000800757	1	0.00805618	Y
OG0001380	RZV46427.1 PAS domain S-box protein [Acidimicrobiia bacterium]	37	0	47	14	44.0476	100	inf	0.000800757	1	0.00805618		Y
OG0001468	TDI51791.1 GNAT family N-acetyltransferase [Acidobacteria bacterium]	37	0	47	14	44.0476	100	inf	0.000800757	1	0.00805618		Y
OG0001480	TMK97336.1 phosphatase PAP2 family protein [Actinobacteria bacterium]	37	0	47	14	44.0476	100	inf	0.000800757	1	0.00805618		Y
OG0001573	PZN31317.1 hypothetical protein DIU67_09865 [Actinobacteria bacterium]	37	0	47	14	44.0476	100	inf	0.000800757	1	0.00805618		Y
OG0001602	TAK01300.1 nitroreductase family deazaflavin-dependent oxidoreductase [Chloroflexi bacterium]	37	0	47	14	44.0476	100	inf	0.000800757	1	0.00805618		Y
OG0001615	OFW53165.1 hypothetical protein A2V75_07360 [Actinobacteria bacterium RBG_16_70_17]	37	0	47	14	44.0476	100	inf	0.000800757	1	0.00805618		Y
OG0001640	GBD83681.1 thiamine biosynthesis lipoprotein ApbE precursor [bacterium BMS3Abin02]	37	0	47	14	44.0476	100	inf	0.000800757	1	0.00805618		Y
OG0001659	REK22382.1 ferrochelatase [Actinobacteria bacterium]	37	0	47	14	44.0476	100	inf	0.000800757	1	0.00805618		Y
OG0001664	REK17641.1 cobalt ABC transporter permease [Actinobacteria bacterium]	37	0	47	14	44.0476	100	inf	0.000800757	1	0.00805618		Y
OG0001736	GBE25270.1 uroporphyrinogen-III synthase [bacterium BMS3Bbin02]	37	0	47	14	44.0476	100	inf	0.000800757	1	0.00805618		Y
OG0001752	PZN32871.1 hypothetical protein DIU67_07505 [Actinobacteria bacterium]	37	0	47	14	44.0476	100	inf	0.000800757	1	0.00805618		Y
OG0001770	WP_130613864.1 N-acetyltransferase [Muricauda sp. 176CP4-71]<>TAI47237.1 N-acetyltransferase family protein [Muricauda sp. 176CP4-71]	37	0	47	14	44.0476	100	inf	0.000800757	1	0.00805618		Y
OG0001771	TDI53889.1 RNA polymerase sigma factor [Acidobacteria bacterium]	37	0	47	14	44.0476	100	inf	0.000800757	1	0.00805618		Y
OG0001788	GBD85717.1 nitronate monooxygenase [bacterium BMS3Abin02]	37	0	47	14	44.0476	100	inf	0.000800757	1	0.00805618		Y
OG0001789	WP_018818146.1 RNA methyltransferase [Salinispora pacifica]	37	0	47	14	44.0476	100	inf	0.000800757	1	0.00805618		Y
OG0001792	WP_138224924.1 putative C-S lyase [Paenibacillus sp. HB172198]<>QCT01870.1 putative hemolysin [Paenibacillus sp. HB172198]	37	0	47	14	44.0476	100	inf	0.000800757	1	0.00805618		Y
OG0001822	OFW67180.1 hypothetical protein A2Z12_03905 [Actinobacteria bacterium RBG_16_68_21]	37	0	47	14	44.0476	100	inf	0.000800757	1	0.00805618		Y
OG0001826	GBD84145.1 putative PIN and TRAM-domain containing protein precursor [bacterium BMS3Abin02]<>GBE22998.1 putative PIN and TRAM-domain containing protein precursor [bacterium BMS3Bbin01]	37	0	47	14	44.0476	100	inf	0.000800757	1	0.00805618		Y
OG0001828	RZV44585.1 dihydroorotate dehydrogenase-like protein [Acidimicrobiia bacterium]	37	0	47	14	44.0476	100	inf	0.000800757	1	0.00805618		Y
OG0001518	WP_026419950.1 LLM class flavin-dependent oxidoreductase [Actinoalloteichus cyanogriseus]	48	1	36	13	57.1429	92.8571	17.3333	0.000830142	1	0.00834437		Y
OG0001243	RZV41648.1 hypothetical protein EX267_10870 [Acidimicrobiia bacterium]	64	4	20	10	76.1905	71.4286	8	0.000840141	1	0.00843736		Y
OG0001193	GBE22145.1 hypothetical protein BMS3Bbin01_01508 [bacterium BMS3Bbin01]	47	1	37	13	55.9524	92.8571	16.5135	0.000861248	1	0.00862626		Y
OG0001476	GBD84182.1 SAF domain protein [bacterium BMS3Abin02]	37	13	47	1	44.0476	7.14286	0.0605565	0.000861248	1	0.00862626	Y
OG0001497	GBE23821.1 trp operon repressor [bacterium BMS3Bbin02]	37	13	47	1	44.0476	7.14286	0.0605565	0.000861248	1	0.00862626	Y
OG0000861	GBE24595.1 LOG family protein ORF6 in fasciation locus [bacterium BMS3Bbin02]	79	8	5	6	94.0476	42.8571	11.85	0.000889143	1	0.0088741		Y
OG0002988	ORV59581.1 hypothetical protein AWC06_15715 [Mycobacterium fragae]	5	6	79	8	5.95238	57.1429	0.0843882	0.000889143	1	0.0088741	Y
OG0003398	PLW66004.1 hypothetical protein C0036_25140 [Streptomyces sp. DJ]	5	6	79	8	5.95238	57.1429	0.0843882	0.000889143	1	0.0088741	Y
OG0003443	OUV54332.1 hypothetical protein CBC75_00235 [Actinomycetales bacterium TMED115]<>RZP28432.1 HAD family hydrolase [Acidimicrobiales bacterium]	5	6	79	8	5.95238	57.1429	0.0843882	0.000889143	1	0.0088741	Y
OG0001105	OJY48141.1 ribonuclease BN [Pseudonocardia sp. 73-21]	53	2	31	12	63.0952	85.7143	10.2581	0.000895628	1	0.0089068		Y
OG0001556	OFW66990.1 inositol-3-phosphate synthase [Actinobacteria bacterium RBG_16_68_21]	31	12	53	2	36.9048	14.2857	0.0974843	0.000895628	1	0.0089068	Y
OG0001649	WP_139340697.1 globin [Microbacterium sp. CSI-V]	31	12	53	2	36.9048	14.2857	0.0974843	0.000895628	1	0.0089068	Y
OG0002238	WP_035854474.1 catechol 1,2-dioxygenase [Cryptosporangium arvum]	8	7	76	7	9.52381	50	0.105263	0.000897953	1	0.0089068	Y
OG0002933	TVR29316.1 hypothetical protein EA388_15630 [Nitriliruptor sp.]	8	7	76	7	9.52381	50	0.105263	0.000897953	1	0.0089068	Y
OG0003006	WP_131154690.1 GNAT family N-acetyltransferase [Egibacter rhizosphaerae]<>QBI19693.1 GNAT family N-acetyltransferase [Egibacter rhizosphaerae]	8	7	76	7	9.52381	50	0.105263	0.000897953	1	0.0089068	Y
OG0003016	WP_116713002.1 4-hydroxy-2-oxovalerate aldolase [Euzebya tangerina]	8	7	76	7	9.52381	50	0.105263	0.000897953	1	0.0089068	Y
OG0001372	GBE24180.1 acyl-homoserine lactone acylase QuiP precursor [bacterium BMS3Bbin02]	46	1	38	13	54.7619	92.8571	15.7368	0.000956054	1	0.00946645		Y
OG0001491	RZP26058.1 hypothetical protein EVA28_00225 [Candidatus Actinomarinales bacterium]	46	1	38	13	54.7619	92.8571	15.7368	0.000956054	1	0.00946645		Y
OG0002242	PYN30435.1 hypothetical protein DME01_27185, partial [Candidatus Rokubacteria bacterium]	16	9	68	5	19.0476	35.7143	0.130719	0.00105849	1	0.0104715	Y
OG0000267	TDI53913.1 DEAD/DEAH box helicase [Acidobacteria bacterium]	72	6	12	8	85.7143	57.1429	8	0.00110884	1	0.0109217		Y
OG0001078	OFW53552.1 hypothetical protein A2V75_02070 [Actinobacteria bacterium RBG_16_70_17]	72	6	12	8	85.7143	57.1429	8	0.00110884	1	0.0109217		Y
OG0002285	WP_066889642.1 type II toxin-antitoxin system VapC family toxin [Streptomyces thermoautotrophicus]<>KWX02557.1 putative ribonuclease VapC [Streptomyces thermoautotrophicus]<>KWX03650.1 ribonuclease [Streptomyces thermoautotrophicus]<>KWX07894.1 ribonuclease [Streptomyces thermoautotrophicus]	12	8	72	6	14.2857	42.8571	0.125	0.00110884	1	0.0109217	Y
OG0002430	WP_018717784.1 haloacid dehalogenase type II [Arhodomonas aquaeolei]	12	8	72	6	14.2857	42.8571	0.125	0.00110884	1	0.0109217	Y
OG0002443	GBD85328.1 hypothetical protein BMS3Abin02_01733 [bacterium BMS3Abin02]	12	8	72	6	14.2857	42.8571	0.125	0.00110884	1	0.0109217	Y
OG0001666	TDI51677.1 hypothetical protein E2O98_02900 [Acidobacteria bacterium]	32	12	52	2	38.0952	14.2857	0.102564	0.00111394	1	0.0109624	Y
OG0001475	-	39	13	45	1	46.4286	7.14286	0.0666667	0.00111905	1	0.0110031	Y
OG0000252	REK17500.1 SDR family NAD(P)-dependent oxidoreductase [Actinobacteria bacterium]	63	4	21	10	75	71.4286	7.5	0.00117625	1	0.0115352		Y
OG0001262	GBD84702.1 FAD-dependent thymidylate synthase [bacterium BMS3Abin02]<>GBE23682.1 FAD-dependent thymidylate synthase [bacterium BMS3Bbin01]	63	4	21	10	75	71.4286	7.5	0.00117625	1	0.0115352		Y
OG0001999	RMH29510.1 mannose-6-phosphate isomerase [Planctomycetes bacterium]	21	10	63	4	25	28.5714	0.133333	0.00117625	1	0.0115352	Y
OG0004908	WP_084838752.1 hypothetical protein [Williamsia sp. 1138]<>OZG26374.1 hypothetical protein BH683_023665 [Williamsia sp. 1138]	1	4	83	10	1.19048	71.4286	0.0301205	0.00126763	1	0.0122397	Y
OG0005019	WP_124328724.1 hypothetical protein [Desulfonema ishimotonii]<>GBC61429.1 hypothetical protein DENIS_2389 [Desulfonema ishimotonii]	1	4	83	10	1.19048	71.4286	0.0301205	0.00126763	1	0.0122397	Y
OG0005098	WP_116755813.1 hydantoinase/oxoprolinase family protein [Amnibacterium sp. M8JJ-5]<>PVZ96079.1 5-oxoprolinase [Amnibacterium sp. M8JJ-5]	1	4	83	10	1.19048	71.4286	0.0301205	0.00126763	1	0.0122397	Y
OG0005356	QDU96261.1 ATP-dependent helicase HepA [Planctomycetes bacterium Pla85_3_4]	1	4	83	10	1.19048	71.4286	0.0301205	0.00126763	1	0.0122397	Y
OG0005360	EHN09815.1 hypothetical protein PAI11_33520 [Patulibacter medicamentivorans]	1	4	83	10	1.19048	71.4286	0.0301205	0.00126763	1	0.0122397	Y
OG0005373	-	1	4	83	10	1.19048	71.4286	0.0301205	0.00126763	1	0.0122397	Y
OG0005376	WP_004983405.1 MULTISPECIES: hypothetical protein [Streptomyces]<>EFE67121.1 predicted protein [Streptomyces viridosporus ATCC 14672]	1	4	83	10	1.19048	71.4286	0.0301205	0.00126763	1	0.0122397	Y
OG0005378	-	1	4	83	10	1.19048	71.4286	0.0301205	0.00126763	1	0.0122397	Y
OG0005384	TDJ79552.1 DNA alkylation repair protein [Planctomycetes bacterium]	1	4	83	10	1.19048	71.4286	0.0301205	0.00126763	1	0.0122397	Y
OG0005386	WP_126642458.1 SDR family oxidoreductase [Streptomyces hyalinus]<>GCE00757.1 oxidoreductase [Streptomyces hyalinus]	1	4	83	10	1.19048	71.4286	0.0301205	0.00126763	1	0.0122397	Y
OG0005672	-	1	4	83	10	1.19048	71.4286	0.0301205	0.00126763	1	0.0122397	Y
OG0005679	-	1	4	83	10	1.19048	71.4286	0.0301205	0.00126763	1	0.0122397	Y
OG0005688	WP_098502563.1 hypothetical protein [Thermoflexus hugenholtzii]<>PFG73083.1 hypothetical protein A9A59_0276 [Thermoflexus hugenholtzii]	1	4	83	10	1.19048	71.4286	0.0301205	0.00126763	1	0.0122397	Y
OG0005715	TML84138.1 hypothetical protein E6G08_18285 [Actinobacteria bacterium]	1	4	83	10	1.19048	71.4286	0.0301205	0.00126763	1	0.0122397	Y
OG0005716	TML84121.1 phytanoyl-CoA dioxygenase family protein [Actinobacteria bacterium]	1	4	83	10	1.19048	71.4286	0.0301205	0.00126763	1	0.0122397	Y
OG0004505	KPV54996.1 hypothetical protein SE17_00415 [Kouleothrix aurantiaca]	1	4	83	10	1.19048	71.4286	0.0301205	0.00126763	1	0.0122397	Y
OG0004691	TEX45496.1 DNA methyltransferase [Acidimicrobiales bacterium mtb01]	1	4	83	10	1.19048	71.4286	0.0301205	0.00126763	1	0.0122397	Y
OG0004859	RTL08485.1 ATP-binding protein [Acidimicrobiia bacterium]	1	4	83	10	1.19048	71.4286	0.0301205	0.00126763	1	0.0122397	Y
OG0004233	WP_091633355.1 DUF262 domain-containing protein [Alkalibacterium gilvum]<>SEI62608.1 Predicted transport protein [Alkalibacterium gilvum]	3	5	81	9	3.57143	64.2857	0.0666667	0.00128057	1	0.0123434	Y
OG0004385	TAK16950.1 hypothetical protein EPO38_01365 [Rhizorhabdus sp.]	3	5	81	9	3.57143	64.2857	0.0666667	0.00128057	1	0.0123434	Y
OG0001388	PYQ92630.1 hypothetical protein DMG02_00665 [Acidobacteria bacterium]	40	13	44	1	47.619	7.14286	0.0699301	0.00135786	1	0.0130773	Y
OG0001914	TDI50276.1 sarcosine oxidase subunit delta [Acidobacteria bacterium]<>TDI52617.1 sarcosine oxidase subunit delta [Acidobacteria bacterium]<>TDI56498.1 sarcosine oxidase subunit delta [Acidobacteria bacterium]	17	9	67	5	20.2381	35.7143	0.140962	0.00152231	1	0.0146235	Y
OG0001982	REK09205.1 aldehyde dehydrogenase family protein [Actinobacteria bacterium]<>REK42364.1 aldehyde dehydrogenase family protein [Actinobacteria bacterium]	17	9	67	5	20.2381	35.7143	0.140962	0.00152231	1	0.0146235	Y
OG0002162	OFW66444.1 hypothetical protein A2Z12_05300 [Actinobacteria bacterium RBG_16_68_21]	17	9	67	5	20.2381	35.7143	0.140962	0.00152231	1	0.0146235	Y
OG0000400	OGK97860.1 hypothetical protein A2W08_19045 [Candidatus Rokubacteria bacterium RBG_16_73_20]	22	10	62	4	26.1905	28.5714	0.141935	0.00162158	1	0.0154847	Y
OG0001275	OGO72854.1 hypothetical protein A2Z49_05820 [Chloroflexi bacterium RBG_19FT_COMBO_56_12]	62	4	22	10	73.8095	71.4286	7.04545	0.00162158	1	0.0154847		Y
OG0001295	TDI51925.1 helix-turn-helix domain-containing protein [Acidobacteria bacterium]	62	4	22	10	73.8095	71.4286	7.04545	0.00162158	1	0.0154847		Y
OG0001935	RZV48807.1 DUF1801 domain-containing protein [Acidimicrobiales bacterium]	22	10	62	4	26.1905	28.5714	0.141935	0.00162158	1	0.0154847	Y
OG0001952	TMF75203.1 hypothetical protein E6I18_11675 [Chloroflexi bacterium]	22	10	62	4	26.1905	28.5714	0.141935	0.00162158	1	0.0154847	Y
OG0001954	REK23935.1 hypothetical protein DWQ40_01805 [Actinobacteria bacterium]	22	10	62	4	26.1905	28.5714	0.141935	0.00162158	1	0.0154847	Y
OG0001964	TDI53023.1 hypothetical protein E2O97_01225 [Acidobacteria bacterium]	22	10	62	4	26.1905	28.5714	0.141935	0.00162158	1	0.0154847	Y
OG0000057	RZV42663.1 histidine kinase [Acidimicrobiia bacterium]	78	8	6	6	92.8571	42.8571	9.75	0.00164048	1	0.0156519		Y
OG0001348	TMD33401.1 TIGR03668 family PPOX class F420-dependent oxidoreductase [Chloroflexi bacterium]	48	14	36	0	57.1429	0	0	0.00166474	1	0.0156842	Y
OG0001516	WP_122912440.1 hypothetical protein [Brevibacillus panacihumi]<>RNB83534.1 hypothetical protein EDM58_05355 [Brevibacillus panacihumi]	36	0	48	14	42.8571	100	inf	0.00166474	1	0.0156842		Y
OG0001586	OFW52940.1 F420-nonreducing hydrogenase [Actinobacteria bacterium RBG_16_70_17]	36	0	48	14	42.8571	100	inf	0.00166474	1	0.0156842		Y
OG0001696	PSQ44774.1 crotonase/enoyl-CoA hydratase family protein [Halobacteriales archaeon SW_5_68_122]	36	0	48	14	42.8571	100	inf	0.00166474	1	0.0156842		Y
OG0001717	TMK73402.1 VOC family protein [Actinobacteria bacterium]	36	0	48	14	42.8571	100	inf	0.00166474	1	0.0156842		Y
OG0001781	WP_132807493.1 dTDP-4-dehydrorhamnose 3,5-epimerase [Tepidamorphus gemmatus]	36	0	48	14	42.8571	100	inf	0.00166474	1	0.0156842		Y
OG0001795	GBE21370.1 cell division protein FtsA [bacterium BMS3Bbin01]	36	0	48	14	42.8571	100	inf	0.00166474	1	0.0156842		Y
OG0001796	OFW54557.1 hypothetical protein A2V75_10130 [Actinobacteria bacterium RBG_16_70_17]	36	0	48	14	42.8571	100	inf	0.00166474	1	0.0156842		Y
OG0001808	-	36	0	48	14	42.8571	100	inf	0.00166474	1	0.0156842		Y
OG0001825	RLE16017.1 hypothetical protein DRJ28_02620 [Actinobacteria bacterium]	36	0	48	14	42.8571	100	inf	0.00166474	1	0.0156842		Y
OG0001849	OFW63517.1 hypothetical protein A2135_04980 [Actinobacteria bacterium RBG_16_67_15]	36	0	48	14	42.8571	100	inf	0.00166474	1	0.0156842		Y
OG0001850	RZV47030.1 hypothetical protein EX267_02200 [Acidimicrobiia bacterium]	36	0	48	14	42.8571	100	inf	0.00166474	1	0.0156842		Y
OG0001290	GBE21368.1 type II secretion system protein G precursor [bacterium BMS3Bbin01]	36	0	48	14	42.8571	100	inf	0.00166474	1	0.0156842		Y
OG0001311	PKM83313.1 imidazole glycerol phosphate synthase [Firmicutes bacterium HGW-Firmicutes-14]	48	14	36	0	57.1429	0	0	0.00166474	1	0.0156842	Y
OG0001333	TAK00256.1 imidazole glycerol phosphate synthase subunit HisH [Chloroflexi bacterium]	48	14	36	0	57.1429	0	0	0.00166474	1	0.0156842	Y
OG0002509	WP_114583225.1 molybdopterin-dependent oxidoreductase [Rhodospirillaceae bacterium]<>RDD60829.1 Asp-tRNA(Asn)/Glu-tRNA(Gln) amidotransferase GatCAB subunit C [Rhodospirillaceae bacterium]	13	8	71	6	15.4762	42.8571	0.137324	0.00167217	1	0.015741	Y
OG0001869	-	35	0	49	14	41.6667	100	inf	0.00170659	1	0.0157622		Y
OG0001871	OFW53435.1 2-amino-4-hydroxy-6-hydroxymethyldihydropteridine diphosphokinase [Actinobacteria bacterium RBG_16_70_17]	35	0	49	14	41.6667	100	inf	0.00170659	1	0.0157622		Y
OG0001876	TDI54811.1 discoidin domain-containing protein [Acidobacteria bacterium]	35	0	49	14	41.6667	100	inf	0.00170659	1	0.0157622		Y
OG0001889	GBD85088.1 putative pyridoxal phosphate-dependent acyltransferase [bacterium BMS3Abin02]	35	0	49	14	41.6667	100	inf	0.00170659	1	0.0157622		Y
OG0000244	TMF34791.1 IclR family transcriptional regulator [Chloroflexi bacterium]	49	14	35	0	58.3333	0	0	0.00170659	1	0.0157622	Y
OG0000335	RUM33162.1 heme ABC transporter ATP-binding protein [Desulfobulbus sp.]<>RUM38144.1 heme ABC transporter ATP-binding protein [Desulfobulbus sp.]	49	14	35	0	58.3333	0	0	0.00170659	1	0.0157622	Y
OG0001220	RZV43154.1 hypothetical protein EX267_08655 [Acidimicrobiia bacterium]	49	14	35	0	58.3333	0	0	0.00170659	1	0.0157622	Y
OG0001255	RZV43488.1 glutamate 5-kinase [Acidimicrobiia bacterium]	49	14	35	0	58.3333	0	0	0.00170659	1	0.0157622	Y
OG0001331	GBE24863.1 hypothetical protein BMS3Bbin02_01139 [bacterium BMS3Bbin02]	49	14	35	0	58.3333	0	0	0.00170659	1	0.0157622	Y
OG0001512	WP_013704626.1 c-type cytochrome [Marinithermus hydrothermalis]<>AEB12580.1 cytochrome c class I [Marinithermus hydrothermalis DSM 14884]	35	0	49	14	41.6667	100	inf	0.00170659	1	0.0157622		Y
OG0001542	GBD14955.1 hypothetical protein HRbin25_00842 [bacterium HR25]	35	0	49	14	41.6667	100	inf	0.00170659	1	0.0157622		Y
OG0001712	REK21236.1 glycosyltransferase family 2 protein [Actinobacteria bacterium]	35	0	49	14	41.6667	100	inf	0.00170659	1	0.0157622		Y
OG0001719	WP_112301638.1 hypothetical protein [Rhodococcus wratislaviensis]<>SPZ42092.1 Regulator of competence-specific genes [Rhodococcus wratislaviensis]<>REE74371.1 TfoX/Sxy family transcriptional regulator of competence genes [Rhodococcus wratislaviensis]	35	0	49	14	41.6667	100	inf	0.00170659	1	0.0157622		Y
OG0001742	BAS26566.1 protoporphyrinogen oxidase [Limnochorda pilosa]	35	0	49	14	41.6667	100	inf	0.00170659	1	0.0157622		Y
OG0001765	TML91868.1 class F sortase [Actinobacteria bacterium]	35	0	49	14	41.6667	100	inf	0.00170659	1	0.0157622		Y
OG0001813	RZV42409.1 hypothetical protein EX267_09735, partial [Acidimicrobiia bacterium]	35	0	49	14	41.6667	100	inf	0.00170659	1	0.0157622		Y
OG0001819	TML48513.1 glutamyl-tRNA reductase [Actinobacteria bacterium]	35	0	49	14	41.6667	100	inf	0.00170659	1	0.0157622		Y
OG0001820	REK22385.1 hypothetical protein DWQ40_03245 [Actinobacteria bacterium]	35	0	49	14	41.6667	100	inf	0.00170659	1	0.0157622		Y
OG0001824	OFW66600.1 hypothetical protein A2Z12_08160 [Actinobacteria bacterium RBG_16_68_21]	35	0	49	14	41.6667	100	inf	0.00170659	1	0.0157622		Y
OG0001847	TDI50493.1 acyl-ACP desaturase [Acidobacteria bacterium]<>TDI55278.1 acyl-ACP desaturase [Acidobacteria bacterium]	35	0	49	14	41.6667	100	inf	0.00170659	1	0.0157622		Y
OG0001848	OFW67170.1 hypothetical protein A2Z12_03850 [Actinobacteria bacterium RBG_16_68_21]	35	0	49	14	41.6667	100	inf	0.00170659	1	0.0157622		Y
OG0001863	TDI37428.1 DUF971 domain-containing protein [Acidobacteria bacterium]	35	0	49	14	41.6667	100	inf	0.00170659	1	0.0157622		Y
OG0001867	OFW54339.1 hypothetical protein A2V75_00570 [Actinobacteria bacterium RBG_16_70_17]	35	0	49	14	41.6667	100	inf	0.00170659	1	0.0157622		Y
OG0001104	RLE16596.1 UPF0104 family protein [Actinobacteria bacterium]	34	0	50	14	40.4762	100	inf	0.00186784	1	0.016987		Y
OG0001208	OFW66328.1 hypothetical protein A2Z12_09790 [Actinobacteria bacterium RBG_16_68_21]	50	14	34	0	59.5238	0	0	0.00186784	1	0.016987	Y
OG0001296	WP_073259487.1 hypothetical protein [Cryptosporangium aurantiacum]<>SHN38995.1 Uncharacterized membrane protein [Cryptosporangium aurantiacum]	34	0	50	14	40.4762	100	inf	0.00186784	1	0.016987		Y
OG0001308	RZV42701.1 hypothetical protein EX267_09285, partial [Acidimicrobiia bacterium]	50	14	34	0	59.5238	0	0	0.00186784	1	0.016987	Y
OG0001680	RZV47163.1 hypothetical protein EX267_01870 [Acidimicrobiia bacterium]	34	0	50	14	40.4762	100	inf	0.00186784	1	0.016987		Y
OG0001681	TFH14414.1 hypothetical protein E4H05_09505 [Acidimicrobiales bacterium]	34	0	50	14	40.4762	100	inf	0.00186784	1	0.016987		Y
OG0001700	OFW66491.1 hypothetical protein A2Z12_05085 [Actinobacteria bacterium RBG_16_68_21]	34	0	50	14	40.4762	100	inf	0.00186784	1	0.016987		Y
OG0001726	RPI32724.1 ABC-2 transporter permease [Chloroflexi bacterium]	34	0	50	14	40.4762	100	inf	0.00186784	1	0.016987		Y
OG0001785	WP_116786369.1 ABC transporter permease [Holophagae bacterium]<>PWB69360.1 ABC transporter permease [Holophagae bacterium]	34	0	50	14	40.4762	100	inf	0.00186784	1	0.016987		Y
OG0001791	WP_122186269.1 DUF3052 domain-containing protein [Nocardia sp. NEAU-LL90]<>RMI35295.1 DUF3052 domain-containing protein [Nocardia sp. NEAU-LL90]	34	0	50	14	40.4762	100	inf	0.00186784	1	0.016987		Y
OG0001797	OFW62454.1 hypothetical protein A2135_02355 [Actinobacteria bacterium RBG_16_67_15]	34	0	50	14	40.4762	100	inf	0.00186784	1	0.016987		Y
OG0001853	GBE25488.1 bacterial type II secretion system protein F domain protein [bacterium BMS3Bbin02]	34	0	50	14	40.4762	100	inf	0.00186784	1	0.016987		Y
OG0001859	WP_012230333.1 MOSC domain-containing protein [Candidatus Microthrix parvicella]<>CCM65545.1 hypothetical protein BN381_80075 [Candidatus Microthrix parvicella RN1]	34	0	50	14	40.4762	100	inf	0.00186784	1	0.016987		Y
OG0001864	TML23859.1 porphobilinogen synthase [Actinobacteria bacterium]<>TML68619.1 porphobilinogen synthase [Actinobacteria bacterium]	34	0	50	14	40.4762	100	inf	0.00186784	1	0.016987		Y
OG0001870	OJY11234.1 hypothetical protein BGP05_13330 [Rhizobiales bacterium 62-47]	34	0	50	14	40.4762	100	inf	0.00186784	1	0.016987		Y
OG0001894	RLE14496.1 sulfite reductase subunit A, partial [Actinobacteria bacterium]	34	0	50	14	40.4762	100	inf	0.00186784	1	0.016987		Y
OG0001896	RMF27555.1 helix-turn-helix domain-containing protein [Chloroflexi bacterium]	34	0	50	14	40.4762	100	inf	0.00186784	1	0.016987		Y
OG0001904	GBE24289.1 hypothetical protein BMS3Bbin02_00559 [bacterium BMS3Bbin02]	34	0	50	14	40.4762	100	inf	0.00186784	1	0.016987		Y
OG0001933	PZN34127.1 flavin reductase [Actinobacteria bacterium]	34	0	50	14	40.4762	100	inf	0.00186784	1	0.016987		Y
OG0001319	WP_142897473.1 glyoxalase [Rhodospirillaceae bacterium R148]<>TQV79249.1 glyoxalase [Rhodospirillaceae bacterium R148]	57	3	27	11	67.8571	78.5714	7.74074	0.00195085	1	0.0177133		Y
OG0001374	GBD85904.1 putative oxidoreductase MhqP [bacterium BMS3Abin02]	57	3	27	11	67.8571	78.5714	7.74074	0.00195085	1	0.0177133		Y
OG0001173	RLE16098.1 RNA polymerase subunit sigma-24 [Actinobacteria bacterium]	66	5	18	9	78.5714	64.2857	6.6	0.00214574	1	0.0192018		Y
OG0001322	WP_013730705.1 helix-turn-helix domain-containing protein [Verrucosispora maris]<>AEB42031.1 excisionase/Xis, DNA-binding protein [Verrucosispora maris AB-18-032]<>KUJ47569.1 excisionase [Verrucosispora maris]	33	0	51	14	39.2857	100	inf	0.00215228	1	0.0192018		Y
OG0001546	AQQ74545.1 hypothetical protein [uncultured bacterium]	33	0	51	14	39.2857	100	inf	0.00215228	1	0.0192018		Y
OG0001735	RLE12185.1 NAD-dependent dehydratase [Actinobacteria bacterium]	33	0	51	14	39.2857	100	inf	0.00215228	1	0.0192018		Y
OG0001766	KPQ14062.1 EamA-like transporter family [Rhodobacteraceae bacterium HLUCCO18]	33	0	51	14	39.2857	100	inf	0.00215228	1	0.0192018		Y
OG0001851	RLE12234.1 hypothetical protein DRJ28_09410 [Actinobacteria bacterium]	33	0	51	14	39.2857	100	inf	0.00215228	1	0.0192018		Y
OG0001852	RLE12663.1 cupin [Actinobacteria bacterium]	33	0	51	14	39.2857	100	inf	0.00215228	1	0.0192018		Y
OG0001899	OFW66994.1 hypothetical protein A2Z12_06990 [Actinobacteria bacterium RBG_16_68_21]	33	0	51	14	39.2857	100	inf	0.00215228	1	0.0192018		Y
OG0001902	RLE16012.1 hypothetical protein DRJ28_02595 [Actinobacteria bacterium]	33	0	51	14	39.2857	100	inf	0.00215228	1	0.0192018		Y
OG0001906	RLE16592.1 hypothetical protein DRJ28_01340 [Actinobacteria bacterium]	33	0	51	14	39.2857	100	inf	0.00215228	1	0.0192018		Y
OG0001923	TDI54227.1 hypothetical protein E2O95_01655 [Acidobacteria bacterium]	33	0	51	14	39.2857	100	inf	0.00215228	1	0.0192018		Y
OG0001937	OFW67226.1 hypothetical protein A2Z12_05790 [Actinobacteria bacterium RBG_16_68_21]	33	0	51	14	39.2857	100	inf	0.00215228	1	0.0192018		Y
OG0001942	GBE24148.1 hypothetical protein BMS3Bbin02_00416 [bacterium BMS3Bbin02]	33	0	51	14	39.2857	100	inf	0.00215228	1	0.0192018		Y
OG0001943	PZS18702.1 glyoxalase [Pseudonocardiales bacterium]	33	0	51	14	39.2857	100	inf	0.00215228	1	0.0192018		Y
OG0001945	RLE16010.1 hypothetical protein DRJ28_02585 [Actinobacteria bacterium]	33	0	51	14	39.2857	100	inf	0.00215228	1	0.0192018		Y
OG0001955	TMK60434.1 bifunctional [glutamine synthetase] adenylyltransferase/[glutamine synthetase]-adenylyl-L-tyrosine phosphorylase [Actinobacteria bacterium]	33	0	51	14	39.2857	100	inf	0.00215228	1	0.0192018		Y
OG0001076	WP_090720124.1 glycosyltransferase [Nitrosomonas sp. Nm166]<>SFE47264.1 Glycosyltransferase, GT2 family [Nitrosomonas sp. Nm166]	33	0	51	14	39.2857	100	inf	0.00215228	1	0.0192018		Y
OG0001213	GBE25666.1 hypothetical protein BMS3Bbin02_01954 [bacterium BMS3Bbin02]	51	14	33	0	60.7143	0	0	0.00215228	1	0.0192018	Y
OG0001214	REK18145.1 aldehyde dehydrogenase family protein [Actinobacteria bacterium]	51	14	33	0	60.7143	0	0	0.00215228	1	0.0192018	Y
OG0001215	-	51	14	33	0	60.7143	0	0	0.00215228	1	0.0192018	Y
OG0001217	OGN87663.1 isochorismatase [Chloroflexi bacterium GWC2_73_18]	51	14	33	0	60.7143	0	0	0.00215228	1	0.0192018	Y
OG0001277	RZV45300.1 pyridoxal-phosphate dependent enzyme [Acidimicrobiia bacterium]	51	14	33	0	60.7143	0	0	0.00215228	1	0.0192018	Y
OG0001280	TDI50058.1 histidine phosphatase family protein [Acidobacteria bacterium]<>TDI51893.1 histidine phosphatase family protein [Acidobacteria bacterium]<>TDI55908.1 histidine phosphatase family protein [Acidobacteria bacterium]	56	3	28	11	66.6667	78.5714	7.33333	0.00229783	1	0.0194006		Y
OG0001017	PZN32832.1 hypothetical protein DIU67_07535 [Actinobacteria bacterium]	74	7	10	7	88.0952	50	7.4	0.0023346	1	0.0194006		Y
OG0002827	WP_083530326.1 acetaldehyde dehydrogenase (acetylating) [Skermania piniformis]	10	7	74	7	11.9048	50	0.135135	0.0023346	1	0.0194006	Y
OG0006473	-	0	3	84	11	0	78.5714	0	0.00239323	1	0.0194006	Y
OG0007442	-	0	3	84	11	0	78.5714	0	0.00239323	1	0.0194006	Y
OG0007483	-	0	3	84	11	0	78.5714	0	0.00239323	1	0.0194006	Y
OG0007524	-	0	3	84	11	0	78.5714	0	0.00239323	1	0.0194006	Y
OG0006971	-	0	3	84	11	0	78.5714	0	0.00239323	1	0.0194006	Y
OG0007443	-	0	3	84	11	0	78.5714	0	0.00239323	1	0.0194006	Y
OG0007484	-	0	3	84	11	0	78.5714	0	0.00239323	1	0.0194006	Y
OG0007525	-	0	3	84	11	0	78.5714	0	0.00239323	1	0.0194006	Y
OG0006978	RZP26058.1 hypothetical protein EVA28_00225 [Candidatus Actinomarinales bacterium]	0	3	84	11	0	78.5714	0	0.00239323	1	0.0194006	Y
OG0007447	-	0	3	84	11	0	78.5714	0	0.00239323	1	0.0194006	Y
OG0007485	-	0	3	84	11	0	78.5714	0	0.00239323	1	0.0194006	Y
OG0007527	PLS81717.1 hypothetical protein CYG60_25600 [Actinobacteria bacterium]	0	3	84	11	0	78.5714	0	0.00239323	1	0.0194006	Y
OG0006979	WP_090606010.1 hypothetical protein [Mycobacterium lentiflavum]<>CQD20153.1 hypothetical protein BN1232_04809 [Mycobacterium lentiflavum]	0	3	84	11	0	78.5714	0	0.00239323	1	0.0194006	Y
OG0007449	-	0	3	84	11	0	78.5714	0	0.00239323	1	0.0194006	Y
OG0007487	-	0	3	84	11	0	78.5714	0	0.00239323	1	0.0194006	Y
OG0007530	WP_107482544.1 DUF433 domain-containing protein [Streptomyces sp. M41(2017)]<>OQQ16151.1 toxin-antitoxin system, antitoxin component [Streptomyces sp. M41(2017)]	0	3	84	11	0	78.5714	0	0.00239323	1	0.0194006	Y
OG0006980	ADI22932.1 ABC-type sugar transport system, periplasmic component [uncultured actinobacterium HF0500_35G12]	0	3	84	11	0	78.5714	0	0.00239323	1	0.0194006	Y
OG0007451	-	0	3	84	11	0	78.5714	0	0.00239323	1	0.0194006	Y
OG0007488	PYN09754.1 NIPSNAP family protein [Candidatus Rokubacteria bacterium]	0	3	84	11	0	78.5714	0	0.00239323	1	0.0194006	Y
OG0007534	-	0	3	84	11	0	78.5714	0	0.00239323	1	0.0194006	Y
OG0006981	KIR64931.1 hypothetical protein TK50_05075 [Micromonospora haikouensis]	0	3	84	11	0	78.5714	0	0.00239323	1	0.0194006	Y
OG0007452	-	0	3	84	11	0	78.5714	0	0.00239323	1	0.0194006	Y
OG0007489	WP_062075562.1 hypothetical protein [Demequina lutea]	0	3	84	11	0	78.5714	0	0.00239323	1	0.0194006	Y
OG0007535	-	0	3	84	11	0	78.5714	0	0.00239323	1	0.0194006	Y
OG0006982	RME80801.1 DUF2231 domain-containing protein [Caldilineae bacterium]	0	3	84	11	0	78.5714	0	0.00239323	1	0.0194006	Y
OG0007453	-	0	3	84	11	0	78.5714	0	0.00239323	1	0.0194006	Y
OG0007490	TLX97162.1 ABC transporter substrate-binding protein [Thaumarchaeota archaeon]	0	3	84	11	0	78.5714	0	0.00239323	1	0.0194006	Y
OG0007562	-	0	3	84	11	0	78.5714	0	0.00239323	1	0.0194006	Y
OG0006986	-	0	3	84	11	0	78.5714	0	0.00239323	1	0.0194006	Y
OG0007454	-	0	3	84	11	0	78.5714	0	0.00239323	1	0.0194006	Y
OG0007491	TMF60012.1 DUF3830 family protein [Chloroflexi bacterium]	0	3	84	11	0	78.5714	0	0.00239323	1	0.0194006	Y
OG0007563	-	0	3	84	11	0	78.5714	0	0.00239323	1	0.0194006	Y
OG0006991	PKB80082.1 hypothetical protein BZY88_10005 [SAR202 cluster bacterium Io17-Chloro-G9]	0	3	84	11	0	78.5714	0	0.00239323	1	0.0194006	Y
OG0007455	-	0	3	84	11	0	78.5714	0	0.00239323	1	0.0194006	Y
OG0007492	TLY12510.1 DUF3830 family protein [Thaumarchaeota archaeon]	0	3	84	11	0	78.5714	0	0.00239323	1	0.0194006	Y
OG0007567	RKU33827.1 N,N-dimethylformamidase [Candidatus Poribacteria bacterium]	0	3	84	11	0	78.5714	0	0.00239323	1	0.0194006	Y
OG0006992	-	0	3	84	11	0	78.5714	0	0.00239323	1	0.0194006	Y
OG0007456	-	0	3	84	11	0	78.5714	0	0.00239323	1	0.0194006	Y
OG0007493	WP_066686854.1 hypothetical protein [Caulobacter sp. CCH9-E1]	0	3	84	11	0	78.5714	0	0.00239323	1	0.0194006	Y
OG0007568	WP_056223386.1 hypothetical protein [Microbacterium sp. Root61]<>KRA25283.1 hypothetical protein ASD65_13275 [Microbacterium sp. Root61]	0	3	84	11	0	78.5714	0	0.00239323	1	0.0194006	Y
OG0006994	GAT71011.1 Fe-S oxidoreductase [Planomonospora sphaerica]	0	3	84	11	0	78.5714	0	0.00239323	1	0.0194006	Y
OG0007457	-	0	3	84	11	0	78.5714	0	0.00239323	1	0.0194006	Y
OG0007494	OLC41895.1 hypothetical protein AUH43_23705 [Acidobacteria bacterium 13_1_40CM_65_14]	0	3	84	11	0	78.5714	0	0.00239323	1	0.0194006	Y
OG0007570	ADG07344.1 HicB family protein [Kyrpidia tusciae DSM 2912]	0	3	84	11	0	78.5714	0	0.00239323	1	0.0194006	Y
OG0007003	-	0	3	84	11	0	78.5714	0	0.00239323	1	0.0194006	Y
OG0007458	-	0	3	84	11	0	78.5714	0	0.00239323	1	0.0194006	Y
OG0007495	-	0	3	84	11	0	78.5714	0	0.00239323	1	0.0194006	Y
OG0007571	RKU30316.1 site-specific DNA-methyltransferase [Candidatus Poribacteria bacterium]	0	3	84	11	0	78.5714	0	0.00239323	1	0.0194006	Y
OG0007004	WP_103225346.1 alpha/beta hydrolase [Labrenzia marina]<>POF28027.1 pimeloyl-ACP methyl ester carboxylesterase [Labrenzia marina]	0	3	84	11	0	78.5714	0	0.00239323	1	0.0194006	Y
OG0007460	-	0	3	84	11	0	78.5714	0	0.00239323	1	0.0194006	Y
OG0007496	-	0	3	84	11	0	78.5714	0	0.00239323	1	0.0194006	Y
OG0007572	RKU30313.1 hypothetical protein C6495_13350 [Candidatus Poribacteria bacterium]	0	3	84	11	0	78.5714	0	0.00239323	1	0.0194006	Y
OG0007005	WP_128626650.1 cyclase family protein [Pseudaminobacter sp. CB3]<>RUM98270.1 cyclase family protein [Pseudaminobacter sp. CB3]	0	3	84	11	0	78.5714	0	0.00239323	1	0.0194006	Y
OG0007461	-	0	3	84	11	0	78.5714	0	0.00239323	1	0.0194006	Y
OG0007497	WP_012893992.1 ABC transporter permease subunit [Streptosporangium roseum]<>ACZ90262.1 binding-protein-dependent transport systems inner membrane component [Streptosporangium roseum DSM 43021]	0	3	84	11	0	78.5714	0	0.00239323	1	0.0194006	Y
OG0007576	-	0	3	84	11	0	78.5714	0	0.00239323	1	0.0194006	Y
OG0007007	WP_012936524.1 sugar phosphate isomerase/epimerase [Conexibacter woesei]<>ADB53473.1 Xylose isomerase domain protein TIM barrel [Conexibacter woesei DSM 14684]	0	3	84	11	0	78.5714	0	0.00239323	1	0.0194006	Y
OG0007462	-	0	3	84	11	0	78.5714	0	0.00239323	1	0.0194006	Y
OG0007501	-	0	3	84	11	0	78.5714	0	0.00239323	1	0.0194006	Y
OG0007008	-	0	3	84	11	0	78.5714	0	0.00239323	1	0.0194006	Y
OG0007463	-	0	3	84	11	0	78.5714	0	0.00239323	1	0.0194006	Y
OG0007502	WP_045217253.1 hypothetical protein [Desulfonatronovibrio magnus]	0	3	84	11	0	78.5714	0	0.00239323	1	0.0194006	Y
OG0007009	-	0	3	84	11	0	78.5714	0	0.00239323	1	0.0194006	Y
OG0007464	-	0	3	84	11	0	78.5714	0	0.00239323	1	0.0194006	Y
OG0007504	WP_143782692.1 ATP-binding cassette domain-containing protein [Ornithinimicrobium sp. H23M54]<>QDO88017.1 ATP-binding cassette domain-containing protein [Ornithinimicrobium sp. H23M54]	0	3	84	11	0	78.5714	0	0.00239323	1	0.0194006	Y
OG0007011	-	0	3	84	11	0	78.5714	0	0.00239323	1	0.0194006	Y
OG0007465	-	0	3	84	11	0	78.5714	0	0.00239323	1	0.0194006	Y
OG0007505	-	0	3	84	11	0	78.5714	0	0.00239323	1	0.0194006	Y
OG0003200	-	0	3	84	11	0	78.5714	0	0.00239323	1	0.0194006	Y
OG0007012	WP_114589787.1 hypothetical protein [Euzebya sp. DY32-46]<>AXV04908.1 hypothetical protein DVS28_a0200 [Euzebya sp. DY32-46]	0	3	84	11	0	78.5714	0	0.00239323	1	0.0194006	Y
OG0007466	-	0	3	84	11	0	78.5714	0	0.00239323	1	0.0194006	Y
OG0007506	-	0	3	84	11	0	78.5714	0	0.00239323	1	0.0194006	Y
OG0004129	-	0	3	84	11	0	78.5714	0	0.00239323	1	0.0194006	Y
OG0007014	PKB79059.1 hypothetical protein BZY88_15230 [SAR202 cluster bacterium Io17-Chloro-G9]	0	3	84	11	0	78.5714	0	0.00239323	1	0.0194006	Y
OG0007467	-	0	3	84	11	0	78.5714	0	0.00239323	1	0.0194006	Y
OG0007507	-	0	3	84	11	0	78.5714	0	0.00239323	1	0.0194006	Y
OG0005109	-	0	3	84	11	0	78.5714	0	0.00239323	1	0.0194006	Y
OG0007015	PZR73802.1 excinuclease ABC subunit C [Chthoniobacterales bacterium]	0	3	84	11	0	78.5714	0	0.00239323	1	0.0194006	Y
OG0007468	-	0	3	84	11	0	78.5714	0	0.00239323	1	0.0194006	Y
OG0007509	-	0	3	84	11	0	78.5714	0	0.00239323	1	0.0194006	Y
OG0005367	-	0	3	84	11	0	78.5714	0	0.00239323	1	0.0194006	Y
OG0007429	RMH77459.1 prephenate dehydratase [Actinomyces sp.]	0	3	84	11	0	78.5714	0	0.00239323	1	0.0194006	Y
OG0007472	WP_015952358.1 hypothetical protein [Methylorubrum extorquens]<>ACK85327.1 hypothetical protein Mchl_4551 [Methylorubrum extorquens CM4]	0	3	84	11	0	78.5714	0	0.00239323	1	0.0194006	Y
OG0007510	WP_135839729.1 hypothetical protein [Nocardioides sp. MMS17-SY213]<>TGN65230.1 hypothetical protein EXE59_15625 [Nocardioides sp. MMS17-SY213]	0	3	84	11	0	78.5714	0	0.00239323	1	0.0194006	Y
OG0005368	OJV25332.1 TIGR02391 family protein [Actinobacteria bacterium 69-20]	0	3	84	11	0	78.5714	0	0.00239323	1	0.0194006	Y
OG0007430	WP_027983823.1 transcriptional regulator [delta proteobacterium PSCGC 5296]	0	3	84	11	0	78.5714	0	0.00239323	1	0.0194006	Y
OG0007473	OOV36416.1 hypothetical protein BV53_00715 [Candidatus Synechococcus spongiarum LMB bulk15N]	0	3	84	11	0	78.5714	0	0.00239323	1	0.0194006	Y
OG0007511	-	0	3	84	11	0	78.5714	0	0.00239323	1	0.0194006	Y
OG0005654	WP_081699093.1 nucleotidyl transferase AbiEii/AbiGii toxin family protein [delta proteobacterium PSCGC 5296]	0	3	84	11	0	78.5714	0	0.00239323	1	0.0194006	Y
OG0007431	TAJ80565.1 toxin-antitoxin system HicB family antitoxin [Gallionellaceae bacterium]	0	3	84	11	0	78.5714	0	0.00239323	1	0.0194006	Y
OG0007474	-	0	3	84	11	0	78.5714	0	0.00239323	1	0.0194006	Y
OG0007512	PYN83901.1 hypothetical protein DMD87_29510 [Candidatus Rokubacteria bacterium]	0	3	84	11	0	78.5714	0	0.00239323	1	0.0194006	Y
OG0005703	-	0	3	84	11	0	78.5714	0	0.00239323	1	0.0194006	Y
OG0007432	-	0	3	84	11	0	78.5714	0	0.00239323	1	0.0194006	Y
OG0007475	-	0	3	84	11	0	78.5714	0	0.00239323	1	0.0194006	Y
OG0007513	-	0	3	84	11	0	78.5714	0	0.00239323	1	0.0194006	Y
OG0006036	-	0	3	84	11	0	78.5714	0	0.00239323	1	0.0194006	Y
OG0007433	WP_067140597.1 hypothetical protein [Microtetraspora malaysiensis]	0	3	84	11	0	78.5714	0	0.00239323	1	0.0194006	Y
OG0007476	-	0	3	84	11	0	78.5714	0	0.00239323	1	0.0194006	Y
OG0007514	-	0	3	84	11	0	78.5714	0	0.00239323	1	0.0194006	Y
OG0006051	RYD92115.1 IS5 family transposase [Sphingobacteriales bacterium]	0	3	84	11	0	78.5714	0	0.00239323	1	0.0194006	Y
OG0007434	-	0	3	84	11	0	78.5714	0	0.00239323	1	0.0194006	Y
OG0007477	WP_130507965.1 CpaF family protein [Krasilnikovia cinnamomea]<>RZU48775.1 Flp pilus assembly CpaF family ATPase [Krasilnikovia cinnamomea]	0	3	84	11	0	78.5714	0	0.00239323	1	0.0194006	Y
OG0007516	TBW46429.1 hypothetical protein EZI54_23160 [Marinobacter sp. YJ-S3-2]	0	3	84	11	0	78.5714	0	0.00239323	1	0.0194006	Y
OG0006052	-	0	3	84	11	0	78.5714	0	0.00239323	1	0.0194006	Y
OG0007435	-	0	3	84	11	0	78.5714	0	0.00239323	1	0.0194006	Y
OG0007478	-	0	3	84	11	0	78.5714	0	0.00239323	1	0.0194006	Y
OG0007517	SEP19122.1 hypothetical chaperone protein [Blastococcus endophyticus]	0	3	84	11	0	78.5714	0	0.00239323	1	0.0194006	Y
OG0006057	WP_128558292.1 sugar phosphate isomerase/epimerase [Streptomyces sp. NEAU-YY421]<>RFU83896.1 sugar phosphate isomerase/epimerase [Streptomyces sp. NEAU-YY421]	0	3	84	11	0	78.5714	0	0.00239323	1	0.0194006	Y
OG0007437	-	0	3	84	11	0	78.5714	0	0.00239323	1	0.0194006	Y
OG0007479	-	0	3	84	11	0	78.5714	0	0.00239323	1	0.0194006	Y
OG0007518	-	0	3	84	11	0	78.5714	0	0.00239323	1	0.0194006	Y
OG0006059	-	0	3	84	11	0	78.5714	0	0.00239323	1	0.0194006	Y
OG0007439	-	0	3	84	11	0	78.5714	0	0.00239323	1	0.0194006	Y
OG0007480	-	0	3	84	11	0	78.5714	0	0.00239323	1	0.0194006	Y
OG0007519	-	0	3	84	11	0	78.5714	0	0.00239323	1	0.0194006	Y
OG0006451	-	0	3	84	11	0	78.5714	0	0.00239323	1	0.0194006	Y
OG0007440	GEL94873.1 hypothetical protein CCO02nite_15310 [Cellulomonas composti]	0	3	84	11	0	78.5714	0	0.00239323	1	0.0194006	Y
OG0007481	-	0	3	84	11	0	78.5714	0	0.00239323	1	0.0194006	Y
OG0007521	OFW25744.1 hypothetical protein A3H97_01950 [Acidobacteria bacterium RIFCSPLOWO2_02_FULL_65_29]	0	3	84	11	0	78.5714	0	0.00239323	1	0.0194006	Y
OG0006462	-	0	3	84	11	0	78.5714	0	0.00239323	1	0.0194006	Y
OG0007441	-	0	3	84	11	0	78.5714	0	0.00239323	1	0.0194006	Y
OG0007482	-	0	3	84	11	0	78.5714	0	0.00239323	1	0.0194006	Y
OG0007522	-	0	3	84	11	0	78.5714	0	0.00239323	1	0.0194006	Y
OG0002351	WP_120320233.1 class I SAM-dependent methyltransferase [Catellatospora citrea]<>RKE11947.1 methyltransferase family protein [Catellatospora citrea]	14	8	70	6	16.6667	42.8571	0.15	0.00245131	1	0.0198287	Y
OG0002436	RLG60207.1 hypothetical protein DRN95_00200 [Candidatus Hydrothermarchaeota archaeon]	14	8	70	6	16.6667	42.8571	0.15	0.00245131	1	0.0198287	Y
OG0000975	GBD85964.1 branched-chain-amino-acid aminotransferase [bacterium BMS3Abin02]	70	6	14	8	83.3333	57.1429	6.66667	0.00245131	1	0.0198287		Y
OG0001184	GBD85531.1 HTH-type transcriptional activator CmpR [bacterium BMS3Abin02]<>GBE22385.1 HTH-type transcriptional activator CmpR [bacterium BMS3Bbin01]	33	12	51	2	39.2857	14.2857	0.107843	0.00257254	1	0.0207944	Y
OG0001461	RZP37284.1 bifunctional glutamate N-acetyltransferase/amino-acid acetyltransferase ArgJ [Acidimicrobiales bacterium]	41	13	43	1	48.8095	7.14286	0.0733453	0.00260841	1	0.021039	Y
OG0001481	RPI93858.1 hypothetical protein EHM40_08405 [Chloroflexi bacterium]	43	1	41	13	51.1905	92.8571	13.6341	0.00260841	1	0.021039		Y
OG0001603	PYO25315.1 hypothetical protein DMD73_14545 [Gemmatimonadetes bacterium]	43	1	41	13	51.1905	92.8571	13.6341	0.00260841	1	0.021039		Y
OG0003837	WP_129203410.1 hypothetical protein [Xylanibacterium sp. 2JSPR-7]<>QAY62864.1 hypothetical protein ET495_05955 [Xylanibacterium sp. 2JSPR-7]	4	5	80	9	4.7619	64.2857	0.09	0.00264428	1	0.0212979	Y
OG0003969	OGQ94432.1 hypothetical protein A2521_17500 [Deltaproteobacteria bacterium RIFOXYD12_FULL_57_12]	4	5	80	9	4.7619	64.2857	0.09	0.00264428	1	0.0212979	Y
OG0001370	TDI37746.1 acylphosphatase [Acidobacteria bacterium]	55	3	29	11	65.4762	78.5714	6.95402	0.00280235	1	0.0225549		Y
OG0003131	RPI24620.1 MarR family transcriptional regulator [Actinobacteria bacterium]	7	6	77	8	8.33333	57.1429	0.121212	0.00280868	1	0.0225897	Y
OG0001553	-	35	12	49	2	41.6667	14.2857	0.119048	0.00299794	1	0.0240947	Y
OG0001708	WP_088988607.1 thioesterase [Micromonospora chokoriensis]<>SCF03559.1 Thioesterase superfamily [Micromonospora chokoriensis]	41	1	43	13	48.8095	92.8571	12.3953	0.00317813	1	0.0255247		Y
OG0001251	KIE48986.1 hypothetical protein MB52_07860 [marine actinobacterium MedAcidi-G1]	36	12	48	2	42.8571	14.2857	0.125	0.003477	1	0.0275572	Y
OG0001421	WP_012828448.1 SUMF1/EgtB/PvdOfamily nonheme iron enzyme [Haliangium ochraceum]<>ACY15848.1 adenylate/guanylate cyclase [Haliangium ochraceum DSM 14365]	36	12	48	2	42.8571	14.2857	0.125	0.003477	1	0.0275572	Y
OG0001429	TWA01008.1 anaerobic selenocysteine-containing dehydrogenase [Micromonospora sp. CNZ297]	36	12	48	2	42.8571	14.2857	0.125	0.003477	1	0.0275572	Y
OG0001456	OFW54489.1 hypothetical protein A2V75_04145 [Actinobacteria bacterium RBG_16_70_17]	36	12	48	2	42.8571	14.2857	0.125	0.003477	1	0.0275572	Y
OG0004224	WP_112258047.1 Gfo/Idh/MocA family oxidoreductase [Phytoactinopolyspora sp. YIM 96934]<>RAW15444.1 gfo/Idh/MocA family oxidoreductase [Phytoactinopolyspora sp. YIM 96934]<>AYY14987.1 gfo/Idh/MocA family oxidoreductase [Actinobacteria bacterium YIM 96077]	2	4	82	10	2.38095	71.4286	0.0609756	0.00347767	1	0.0275572	Y
OG0004486	WP_091046811.1 DUF433 domain-containing protein [Nocardioides sp. YR527]	2	4	82	10	2.38095	71.4286	0.0609756	0.00347767	1	0.0275572	Y
OG0004487	TEX45073.1 acyl-CoA dehydrogenase [Acidimicrobiales bacterium mtb01]	2	4	82	10	2.38095	71.4286	0.0609756	0.00347767	1	0.0275572	Y
OG0004702	WP_015883224.1 type II toxin-antitoxin system VapC family toxin [Beutenbergia cavernae]<>ACQ80984.1 PilT protein domain protein [Beutenbergia cavernae DSM 12333]	2	4	82	10	2.38095	71.4286	0.0609756	0.00347767	1	0.0275572	Y
OG0004850	WP_119071013.1 extracellular solute-binding protein [anaerobic bacterium MO-CFX2]	2	4	82	10	2.38095	71.4286	0.0609756	0.00347767	1	0.0275572	Y
OG0004851	TVQ94239.1 DUF4411 family protein [Chromatiaceae bacterium]	2	4	82	10	2.38095	71.4286	0.0609756	0.00347767	1	0.0275572	Y
OG0004872	WP_075633263.1 serine hydrolase [Rhizobium rhizosphaerae]<>OLP57243.1 1,4-butanediol diacrylate esterase [Rhizobium rhizosphaerae]	2	4	82	10	2.38095	71.4286	0.0609756	0.00347767	1	0.0275572	Y
OG0004874	WP_045447594.1 MULTISPECIES: NADP-dependent oxidoreductase [Tepidicaulis]<>GAK45844.1 alcohol dehydrogenase [Tepidicaulis marinus]<>RMA84867.1 hypothetical protein DER47_0494 [Tepidicaulis sp. EA10]	2	4	82	10	2.38095	71.4286	0.0609756	0.00347767	1	0.0275572	Y
OG0004875	WP_051706616.1 hypothetical protein [Marmoricola aequoreus]	2	4	82	10	2.38095	71.4286	0.0609756	0.00347767	1	0.0275572	Y
OG0004876	RUA05491.1 nitrile hydratase [Candidatus Poseidoniales archaeon]	2	4	82	10	2.38095	71.4286	0.0609756	0.00347767	1	0.0275572	Y
OG0005076	OGO51911.1 hypothetical protein A2148_04480 [Chloroflexi bacterium RBG_16_68_14]	2	4	82	10	2.38095	71.4286	0.0609756	0.00347767	1	0.0275572	Y
OG0005077	WP_132425904.1 type II toxin-antitoxin system HicB family antitoxin [Nitrosomonas sp. Nm134]<>TCL93537.1 putative RNase H-like HicB family nuclease [Nitrosomonas sp. Nm134]	2	4	82	10	2.38095	71.4286	0.0609756	0.00347767	1	0.0275572	Y
OG0005088	WP_089594806.1 polysaccharide deacetylase family protein [Arthrobacter sp. YN]<>ASN20088.1 allantoinase [Arthrobacter sp. YN]	2	4	82	10	2.38095	71.4286	0.0609756	0.00347767	1	0.0275572	Y
OG0005117	TMK95408.1 zinc-binding dehydrogenase [Actinobacteria bacterium]	2	4	82	10	2.38095	71.4286	0.0609756	0.00347767	1	0.0275572	Y
OG0004220	KKM12616.1 hypothetical protein SY88_02615 [Clostridiales bacterium PH28_bin88]	2	4	82	10	2.38095	71.4286	0.0609756	0.00347767	1	0.0275572	Y
OG0001636	RIK81589.1 hypothetical protein DCC67_08040, partial [Planctomycetes bacterium]	30	11	54	3	35.7143	21.4286	0.151515	0.0034875	1	0.0276157	Y
OG0001854	KJE76171.1 hypothetical protein FEAC_20330 [Ferrimicrobium acidiphilum DSM 19497]	15	8	69	6	17.8571	42.8571	0.163043	0.00350383	1	0.0277256	Y
OG0001960	TDI51009.1 class I SAM-dependent methyltransferase [Acidobacteria bacterium]	32	0	52	14	38.0952	100	inf	0.00399427	1	0.0311902		Y
OG0001962	RZV48625.1 isocitrate lyase/phosphoenolpyruvate mutase family protein [Acidimicrobiales bacterium]	32	0	52	14	38.0952	100	inf	0.00399427	1	0.0311902		Y
OG0001963	REK19102.1 TIGR00374 family protein [Actinobacteria bacterium]<>REK33474.1 TIGR00374 family protein [Actinobacteria bacterium]	32	0	52	14	38.0952	100	inf	0.00399427	1	0.0311902		Y
OG0001276	OFW64253.1 hypothetical protein A2135_01400 [Actinobacteria bacterium RBG_16_67_15]	52	14	32	0	61.9048	0	0	0.00399427	1	0.0311902	Y
OG0001341	GBD85137.1 mannosylfructose-phosphate synthase [bacterium BMS3Abin02]<>GBE21703.1 mannosylfructose-phosphate synthase [bacterium BMS3Bbin01]	32	0	52	14	38.0952	100	inf	0.00399427	1	0.0311902		Y
OG0001536	WP_135507214.1 glycerol acyltransferase [Oceanospirillales bacterium]	32	0	52	14	38.0952	100	inf	0.00399427	1	0.0311902		Y
OG0001557	-	32	0	52	14	38.0952	100	inf	0.00399427	1	0.0311902		Y
OG0001652	WP_051303902.1 diguanylate cyclase [Meiothermus chliarophilus]	32	0	52	14	38.0952	100	inf	0.00399427	1	0.0311902		Y
OG0001672	-	32	0	52	14	38.0952	100	inf	0.00399427	1	0.0311902		Y
OG0001720	WP_029546465.1 MULTISPECIES: ATP-dependent protease [Rhodococcus]<>KDE10906.1 ATP-dependent protease [Rhodococcus aetherivorans]<>AKE91813.1 ATP-dependent protease [Rhodococcus aetherivorans]<>ANZ23342.1 ATP-dependent protease [Rhodococcus sp. WB1]<>PND50471.1 ATP-dependent protease [Rhodococcus sp. ENV425]	32	0	52	14	38.0952	100	inf	0.00399427	1	0.0311902		Y
OG0001786	GEC21079.1 hypothetical protein PHY01_33620 [Pseudonocardia hydrocarbonoxydans]	32	0	52	14	38.0952	100	inf	0.00399427	1	0.0311902		Y
OG0001790	GBE24178.1 pyridoxamine 5'-phosphate oxidase [bacterium BMS3Bbin02]	32	0	52	14	38.0952	100	inf	0.00399427	1	0.0311902		Y
OG0001812	RLE40920.1 maltose ABC transporter substrate-binding protein [Candidatus Acetothermia bacterium]	32	0	52	14	38.0952	100	inf	0.00399427	1	0.0311902		Y
OG0001900	GBD84511.1 type II secretion system protein E [bacterium BMS3Abin02]<>GBE21364.1 type II secretion system protein E [bacterium BMS3Bbin01]	32	0	52	14	38.0952	100	inf	0.00399427	1	0.0311902		Y
OG0001905	OFW52758.1 hypothetical protein A2V75_09540 [Actinobacteria bacterium RBG_16_70_17]	32	0	52	14	38.0952	100	inf	0.00399427	1	0.0311902		Y
OG0001934	-	32	0	52	14	38.0952	100	inf	0.00399427	1	0.0311902		Y
OG0001941	OFW66875.1 pilus assembly protein PilC [Actinobacteria bacterium RBG_16_68_21]	32	0	52	14	38.0952	100	inf	0.00399427	1	0.0311902		Y
OG0001953	SDF49434.1 hypothetical protein SAMN05216241_101267 [Limimonas halophila]	32	0	52	14	38.0952	100	inf	0.00399427	1	0.0311902		Y
OG0001957	ALS90446.1 thioesterase superfamily [uncultured bacterium]	32	0	52	14	38.0952	100	inf	0.00399427	1	0.0311902		Y
OG0001270	TDI39343.1 hypothetical protein E2O99_00205 [Acidobacteria bacterium]<>TDI52651.1 hypothetical protein E2O98_01315 [Acidobacteria bacterium]<>TDI52991.1 hypothetical protein E2O97_01365 [Acidobacteria bacterium]<>TDI56185.1 hypothetical protein E2O96_03550 [Acidobacteria bacterium]	61	4	23	10	72.619	71.4286	6.63043	0.00407301	1	0.031783		Y
OG0001130	TDI51496.1 redoxin domain-containing protein [Acidobacteria bacterium]	53	14	31	0	63.0952	0	0	0.00417569	1	0.0320079	Y
OG0001165	TDI54228.1 hypothetical protein E2O95_01665 [Acidobacteria bacterium]	53	14	31	0	63.0952	0	0	0.00417569	1	0.0320079	Y
OG0001200	OFW67772.1 hypothetical protein A2Z12_07555 [Actinobacteria bacterium RBG_16_68_21]	53	14	31	0	63.0952	0	0	0.00417569	1	0.0320079	Y
OG0001269	OGN82679.1 imidazoleglycerol-phosphate dehydratase [Chloroflexi bacterium GWC2_73_18]	53	14	31	0	63.0952	0	0	0.00417569	1	0.0320079	Y
OG0001584	RLE16645.1 hypothetical protein DRJ28_01160 [Actinobacteria bacterium]	31	0	53	14	36.9048	100	inf	0.00417569	1	0.0320079		Y
OG0001658	RZV43681.1 hypothetical protein EX267_07880 [Acidimicrobiia bacterium]	31	0	53	14	36.9048	100	inf	0.00417569	1	0.0320079		Y
OG0001743	GBE20693.1 soluble hydrogenase 42 kDa subunit [bacterium BMS3Bbin01]	31	0	53	14	36.9048	100	inf	0.00417569	1	0.0320079		Y
OG0001846	RME88815.1 copper chaperone PCu(A)C [Anaerolineae bacterium]	31	0	53	14	36.9048	100	inf	0.00417569	1	0.0320079		Y
OG0001862	OJV89466.1 hypothetical protein BGO39_36470 [Chloroflexi bacterium 54-19]	31	0	53	14	36.9048	100	inf	0.00417569	1	0.0320079		Y
OG0001865	TDI51077.1 hypothetical protein E2O97_06010 [Acidobacteria bacterium]	31	0	53	14	36.9048	100	inf	0.00417569	1	0.0320079		Y
OG0001931	OGO67917.1 hypothetical protein A2Z49_06510 [Chloroflexi bacterium RBG_19FT_COMBO_56_12]	31	0	53	14	36.9048	100	inf	0.00417569	1	0.0320079		Y
OG0001938	RMD56616.1 DUF1641 domain-containing protein [Candidatus Thermofonsia bacterium]	31	0	53	14	36.9048	100	inf	0.00417569	1	0.0320079		Y
OG0001944	WP_014145418.1 DUF402 domain-containing protein [Streptomyces cattleya]<>CCB77402.1 Uncharacterized domain/protein associated with RNAses G and E [Streptomyces cattleya NRRL 8057 = DSM 46488]<>AEW97079.1 hypothetical protein SCATT_47080 [Streptomyces cattleya NRRL 8057 = DSM 46488]	31	0	53	14	36.9048	100	inf	0.00417569	1	0.0320079		Y
OG0001946	-	31	0	53	14	36.9048	100	inf	0.00417569	1	0.0320079		Y
OG0001961	RUA04549.1 hypothetical protein DSY88_03135 [Candidatus Poseidoniales archaeon]	31	0	53	14	36.9048	100	inf	0.00417569	1	0.0320079		Y
OG0001965	OFW66615.1 hypothetical protein A2Z12_08250 [Actinobacteria bacterium RBG_16_68_21]	31	0	53	14	36.9048	100	inf	0.00417569	1	0.0320079		Y
OG0001967	APR82547.1 Arsenical-resistance protein ACR3 [Minicystis rosea]	31	0	53	14	36.9048	100	inf	0.00417569	1	0.0320079		Y
OG0001968	TDI52362.1 hypothetical protein E2O97_02910 [Acidobacteria bacterium]<>TDI56353.1 hypothetical protein E2O96_03300 [Acidobacteria bacterium]	31	0	53	14	36.9048	100	inf	0.00417569	1	0.0320079		Y
OG0001972	TET33849.1 GTPase [Anaerolineales bacterium]	31	0	53	14	36.9048	100	inf	0.00417569	1	0.0320079		Y
OG0001991	GBD85474.1 hypothetical protein BMS3Abin02_01882 [bacterium BMS3Abin02]	31	0	53	14	36.9048	100	inf	0.00417569	1	0.0320079		Y
OG0002004	RLE13641.1 glutamate formimidoyltransferase [Actinobacteria bacterium]	31	0	53	14	36.9048	100	inf	0.00417569	1	0.0320079		Y
OG0002009	RLE15994.1 hypothetical protein DRJ28_02645 [Actinobacteria bacterium]	31	0	53	14	36.9048	100	inf	0.00417569	1	0.0320079		Y
OG0002015	WP_109594429.1 arginine deiminase [Actinoplanes xinjiangensis]<>PWK47132.1 arginine deiminase [Actinoplanes xinjiangensis]	31	0	53	14	36.9048	100	inf	0.00417569	1	0.0320079		Y
OG0002018	TDI51574.1 hypothetical protein E2O97_04765 [Acidobacteria bacterium]	31	0	53	14	36.9048	100	inf	0.00417569	1	0.0320079		Y
OG0002020	TML61008.1 multifunctional oxoglutarate decarboxylase/oxoglutarate dehydrogenase thiamine pyrophosphate-binding subunit/dihydrolipoyllysine-residue succinyltransferase subunit, partial [Actinobacteria bacterium]	31	0	53	14	36.9048	100	inf	0.00417569	1	0.0320079		Y
OG0002023	RPI26215.1 DUF512 domain-containing protein [Actinobacteria bacterium]	31	0	53	14	36.9048	100	inf	0.00417569	1	0.0320079		Y
OG0001874	RPI21640.1 dienelactone hydrolase family protein [Actinobacteria bacterium]	24	10	60	4	28.5714	28.5714	0.16	0.00442143	1	0.0337996	Y
OG0001926	RLE15993.1 MFS transporter [Actinobacteria bacterium]	24	10	60	4	28.5714	28.5714	0.16	0.00442143	1	0.0337996	Y
OG0001490	WP_022928923.1 hypothetical protein [Patulibacter americanus]	24	10	60	4	28.5714	28.5714	0.16	0.00442143	1	0.0337996	Y
OG0001860	TML15530.1 PPOX class F420-dependent oxidoreductase [Actinobacteria bacterium]	24	10	60	4	28.5714	28.5714	0.16	0.00442143	1	0.0337996	Y
OG0000668	PZN89616.1 7-keto-8-aminopelargonate synthetase [bacterium]	76	8	8	6	90.4762	42.8571	7.125	0.00452833	1	0.0345934		Y
OG0001038	WP_083765937.1 YceI family protein [Symbiobacterium thermophilum]	54	14	30	0	64.2857	0	0	0.00461721	1	0.0347077	Y
OG0001046	TML88637.1 cation diffusion facilitator family transporter [Actinobacteria bacterium]	54	14	30	0	64.2857	0	0	0.00461721	1	0.0347077	Y
OG0001107	GBE23819.1 histidinol dehydrogenase [bacterium BMS3Bbin02]	54	14	30	0	64.2857	0	0	0.00461721	1	0.0347077	Y
OG0001142	PZN32246.1 protease HtpX [Actinobacteria bacterium]	54	14	30	0	64.2857	0	0	0.00461721	1	0.0347077	Y
OG0001144	TDI48882.1 SHOCT domain-containing protein [Acidobacteria bacterium]<>TDI51582.1 SHOCT domain-containing protein [Acidobacteria bacterium]	30	0	54	14	35.7143	100	inf	0.00461721	1	0.0347077		Y
OG0001715	WP_085870604.1 MULTISPECIES: PKD domain-containing protein [Nocardioides]<>GAW48077.1 PKD domain-containing protein [Nocardioides sp. PD653-B2]<>GAW53620.1 PKD domain-containing protein [Nocardioides sp. PD653]	30	0	54	14	35.7143	100	inf	0.00461721	1	0.0347077		Y
OG0001811	RZV47554.1 hypothetical protein EX267_01025 [Acidimicrobiia bacterium]	30	0	54	14	35.7143	100	inf	0.00461721	1	0.0347077		Y
OG0001841	KRT76229.1 NADH dehydrogenase, NADH dehydrogenase [Armatimonadetes bacterium CSP1-3]	30	0	54	14	35.7143	100	inf	0.00461721	1	0.0347077		Y
OG0001921	TDI38264.1 DUF3179 domain-containing protein [Acidobacteria bacterium]<>TDI48578.1 DUF3179 domain-containing protein [Acidobacteria bacterium]<>TDI50284.1 DUF3179 domain-containing protein [Acidobacteria bacterium]<>TDI53767.1 DUF3179 domain-containing protein [Acidobacteria bacterium]	30	0	54	14	35.7143	100	inf	0.00461721	1	0.0347077		Y
OG0001966	RPI20461.1 hypothetical protein EHM57_08010 [Actinobacteria bacterium]	30	0	54	14	35.7143	100	inf	0.00461721	1	0.0347077		Y
OG0001971	KRE54187.1 hypothetical protein ASG81_00270 [Paenibacillus sp. Soil522]	30	0	54	14	35.7143	100	inf	0.00461721	1	0.0347077		Y
OG0001985	WP_133117633.1 hypothetical protein [Thermoflexus hugenholtzii]	30	0	54	14	35.7143	100	inf	0.00461721	1	0.0347077		Y
OG0001989	WP_126639418.1 S9 family peptidase [Streptomyces hyalinus]<>GCD97439.1 acyl-peptide hydrolase [Streptomyces hyalinus]	30	0	54	14	35.7143	100	inf	0.00461721	1	0.0347077		Y
OG0001994	TDI49014.1 CBS domain-containing protein [Acidobacteria bacterium]<>TDI56618.1 CBS domain-containing protein [Acidobacteria bacterium]	30	0	54	14	35.7143	100	inf	0.00461721	1	0.0347077		Y
OG0001998	-	30	0	54	14	35.7143	100	inf	0.00461721	1	0.0347077		Y
OG0002012	RPI26241.1 glycerol acyltransferase [Actinobacteria bacterium]	30	0	54	14	35.7143	100	inf	0.00461721	1	0.0347077		Y
OG0002016	REK21315.1 hypothetical protein DWQ40_04220 [Actinobacteria bacterium]	30	0	54	14	35.7143	100	inf	0.00461721	1	0.0347077		Y
OG0002033	PZR68405.1 hypothetical protein DLM66_09135 [Candidatus Dormibacteraeota bacterium]	30	0	54	14	35.7143	100	inf	0.00461721	1	0.0347077		Y
OG0002034	KPK17513.1 ferredoxin-NADP reductase [Betaproteobacteria bacterium SG8_41]	30	0	54	14	35.7143	100	inf	0.00461721	1	0.0347077		Y
OG0002036	OFW64323.1 hypothetical protein A2135_02045 [Actinobacteria bacterium RBG_16_67_15]	30	0	54	14	35.7143	100	inf	0.00461721	1	0.0347077		Y
OG0002044	QDU37569.1 Naphthalene 1,2-dioxygenase/salicylate 5-hydroxylase system, ferredoxin component [Planctomycetes bacterium Mal4]	30	0	54	14	35.7143	100	inf	0.00461721	1	0.0347077		Y
OG0002056	-	30	0	54	14	35.7143	100	inf	0.00461721	1	0.0347077		Y
OG0002064	RPH59383.1 hypothetical protein EHM81_08325 [Chloroflexi bacterium]	30	0	54	14	35.7143	100	inf	0.00461721	1	0.0347077		Y
OG0002067	WP_012726001.1 tryptophan 2,3-dioxygenase [Beutenbergia cavernae]<>ACQ79221.1 Tryptophan 2,3-dioxygenase [Beutenbergia cavernae DSM 12333]	30	0	54	14	35.7143	100	inf	0.00461721	1	0.0347077		Y
OG0003401	OGO53278.1 hypothetical protein A2148_09130 [Chloroflexi bacterium RBG_16_68_14]	5	5	79	9	5.95238	64.2857	0.113924	0.00485075	1	0.0364146	Y
OG0003743	PRY18940.1 three-Cys-motif partner protein [Pseudosporangium ferrugineum]	5	5	79	9	5.95238	64.2857	0.113924	0.00485075	1	0.0364146	Y
OG0001888	TDI49607.1 universal stress protein [Acidobacteria bacterium]<>TDI56822.1 universal stress protein [Acidobacteria bacterium]	25	10	59	4	29.7619	28.5714	0.169492	0.00505817	1	0.0378707	Y
OG0001192	GBD85655.1 gamma-glutamyltranspeptidase precursor [bacterium BMS3Abin02]<>GBE21003.1 gamma-glutamyltranspeptidase precursor [bacterium BMS3Bbin01]	59	4	25	10	70.2381	71.4286	5.9	0.00505817	1	0.0378707		Y
OG0001323	-	59	4	25	10	70.2381	71.4286	5.9	0.00505817	1	0.0378707		Y
OG0001638	WP_084431703.1 cyclase family protein [Kibdelosporangium aridum]<>SMD22920.1 Kynurenine formamidase [Kibdelosporangium aridum]	25	10	59	4	29.7619	28.5714	0.169492	0.00505817	1	0.0378707	Y
OG0001340	OFW66681.1 hypothetical protein A2Z12_08640 [Actinobacteria bacterium RBG_16_68_21]	58	4	26	10	69.0476	71.4286	5.57692	0.00601075	1	0.044943		Y
OG0001655	RLE16153.1 GNAT family N-acetyltransferase [Actinobacteria bacterium]	26	10	58	4	30.9524	28.5714	0.17931	0.00601075	1	0.044943	Y
OG0001317	RZV43678.1 NADPH-dependent oxidoreductase [Acidimicrobiia bacterium]	44	13	40	1	52.381	7.14286	0.0846154	0.0065641	1	0.0490479	Y
OG0001310	RZV44587.1 homoserine O-acetyltransferase [Acidimicrobiia bacterium]	45	13	39	1	53.5714	7.14286	0.0887574	0.00667103	1	0.0497809	Y
OG0001312	TMG72979.1 threonine synthase [Betaproteobacteria bacterium]<>TMG74349.1 threonine synthase [Betaproteobacteria bacterium]	45	13	39	1	53.5714	7.14286	0.0887574	0.00667103	1	0.0497809	Y
OG0000204	RLE14677.1 hypothetical protein DRJ28_05330 [Actinobacteria bacterium]	67	6	17	8	79.7619	57.1429	5.2549	0.00670159	1	0.0499098		Y
OG0001845	WP_053226353.1 cupin domain-containing protein [Solirubrobacter soli]	17	8	67	6	20.2381	42.8571	0.190299	0.00670159	1	0.0499098	Y
OG0002320	-	17	8	67	6	20.2381	42.8571	0.190299	0.00670159	1	0.0499098	Y
