# Supplementary material for: Diverse lifestyles and adaptive evolution of uncultured UBA5794 actinobacteria, a sister order of “Candidatus actinomarinales”
Source: Environ Microbiome. 2025 Apr 19;20:39. doi: 10.1186/s40793-025-00701-w (PMC12008989; doi:10.1186/s40793-025-00701-w)
Supplement: Supplementary file 13 — Supplementary Material 13: Table S3. Characteristics of the metagenome-assembled genomes in enriched N04. [file 40793_2025_701_MOESM13_ESM.xlsx]

## Sheet: Sheet1
Table S3. Characteristics of the metagenome-assembled genomes in enriched N04
MAGs_ID	Genome size (bp)	Completeness (%)	Contamination (%)	Strain heterogeneity (%)	GC content (%)	Scaffolds	GTDB Taxonomy
concoct2_bin.0	2130668	72.13	5.16	45	61.4	932	d__Bacteria;p__Proteobacteria;c__Alphaproteobacteria;o__Rhodobacterales;f__Rhodobacteraceae;g__NORP110;s__
concoct2_bin.106	3305357	84.95	8.09	42.86	66.59	673	d__Bacteria;p__Chloroflexota;c__Ellin6529;o__CSP1-4;f__CSP1-4;g__;s__
concoct2_bin.149	2038016	55.17	0	0	58.33	867	d__Bacteria;p__Proteobacteria;c__Gammaproteobacteria;o__Pseudomonadales;f__HTCC2089;g__SZUA-309;s__SZUA-309 sp003228415
concoct2_bin.16	2634032	87.96	9.8	73.68	51.69	717	d__Bacteria;p__BMS3Abin14;c__BMS3Abin14;o__BMS3Abin14;f__BMS3Abin14;g__SZUA-178;s__
concoct2_bin.40	2694063	52.13	7.44	0	34.04	1707	d__Archaea;p__Asgardarchaeota;c__Heimdallarchaeia;o__LC-2;f__LC-2;g__LC-2;s__
concoct2_bin.8	1531390	52.12	0	0	64.97	569	d__Bacteria;p__Actinobacteriota;c__Acidimicrobiia;o__Acidimicrobiales;f__UBA8592;g__;s__
concoct2_bin.92	936676	68.16	0.9	100	48.5	2457	d__Archaea;p__Hydrothermarchaeota;c__Hydrothermarchaeia;o__Hydrothermarchaeales;f__SZUA-236;g__SZUA-236;s__SZUA-236 sp003230355
concoct2_bin.95	4415372	85.83	2.73	0	57.67	622	d__Bacteria;p__Chloroflexota;c__Anaerolineae;o__Anaerolineales;f__E44-bin32;g__W1033;s__
metabat2_bin.1	7119532	80.67	5.85	12.5	61.12	4380	d__Bacteria;p__Planctomycetota;c__Planctomycetes;o__Pirellulales;f__Ga0077529;g__;s__
metabat2_bin.15	2066146	56.02	9.79	3.33	60.57	875	d__Bacteria;p__Proteobacteria;c__Alphaproteobacteria;o__Rhizobiales;f__SZUA-8;g__SZUA-8;s__
metabat2_bin.16	4568768	85.67	3.06	23.81	44.52	4291	d__Bacteria;p__Proteobacteria;c__Gammaproteobacteria;o__Thiohalomonadales_A;f__SZUA-152;g__;s__
metabat2_bin.17	3913848	91.31	3.87	0	63.94	858	d__Bacteria;p__Acidobacteriota;c__Thermoanaerobaculia;o__Thermoanaerobaculales;f__FEB-10;g__;s__
metabat2_bin.20	2541414	84.87	6.21	22.58	52.32	552	d__Bacteria;p__Proteobacteria;c__Gammaproteobacteria;o__GCA-001735895;f__GCA-001735895;g__GCA-001735895;s__
metabat2_bin.22	2068724	60.47	4.13	7.14	58.83	844	d__Bacteria;p__Proteobacteria;c__Alphaproteobacteria;o__Rhodobacterales;f__Rhodobacteraceae;g__Halocynthiibacter_B;s__
metabat2_bin.26	2604307	94.96	2.2	0	64.03	298	d__Bacteria;p__Gemmatimonadota;c__Gemmatimonadetes;o__Longimicrobiales;f__UBA6960;g__;s__
metabat2_bin.27	2932787	89.84	5.66	48.15	37.4	177	d__Bacteria;p__Proteobacteria;c__Gammaproteobacteria;o__UBA6429;f__UBA6429;g__;s__
metabat2_bin.28	2019683	71.21	2.14	33.33	60.59	278	d__Bacteria;p__Actinobacteriota;c__Acidimicrobiia;o__UBA5794;f__ZC4RG35;g__SZUA-217;s__SZUA-217 sp003230435
metabat2_bin.29	1459263	81.2	2.14	0	56.88	303	d__Bacteria;p__Actinobacteriota;c__Acidimicrobiia;o__UBA5794;f__UBA5794;g__B3-G11;s__
metabat2_bin.31	1495895	51.75	0.41	50	45.59	293	d__Bacteria;p__Proteobacteria;c__Gammaproteobacteria;o__Acidiferrobacterales;f__SZUA-150;g__SZUA-150;s__
metabat2_bin.33	1683704	59.1	2.58	0	62.82	578	d__Bacteria;p__Myxococcota_A;c__UBA9160;o__UBA9160;f__SMWR01;g__;s__
metabat2_bin.34	2349061	83.84	7.79	38.1	45.86	342	d__Bacteria;p__Proteobacteria;c__Gammaproteobacteria;o__SZUA-229;f__SZUA-229;g__GCA-2746365;s__
metabat2_bin.35	2128377	90.11	0.17	0	59	254	d__Bacteria;p__Proteobacteria;c__Gammaproteobacteria;o__Thiohalobacterales;f__UBA9214;g__SZUA-186;s__SZUA-186 sp003230545
metabat2_bin.36	1688020	76.19	0.91	100	52.05	299	d__Bacteria;p__BMS3Abin14;c__BMS3Abin14;o__BMS3Abin14;f__BMS3Abin14;g__SZUA-178;s__
metabat2_bin.38	2580299	63.91	6.48	35	62.14	879	d__Bacteria;p__Verrucomicrobiota;c__Verrucomicrobiae;o__Verrucomicrobiales;f__DEV007;g__;s__
metabat2_bin.39	1884894	57.96	2.39	33.33	61.27	630	d__Bacteria;p__Proteobacteria;c__Alphaproteobacteria;o__Rhodobacterales;f__Rhodobacteraceae;g__NORP110;s__
metabat2_bin.43	2371282	52.42	4.57	18.18	57.3	743	d__Bacteria;p__Bacteroidota;c__Rhodothermia;o__;f__;g__;s__
metabat2_bin.52	3588866	83.81	10.33	15.38	39.61	856	d__Bacteria;p__Planctomycetota;c__Brocadiae;o__Brocadiales;f__Scalinduaceae;g__Scalindua;s__
metabat2_bin.64	1954165	66.81	1.28	50	59.8	279	d__Bacteria;p__Actinobacteriota;c__Acidimicrobiia;o__UBA5794;f__UBA5794;g__;s__
metabat2_bin.65	3822286	88.23	2.78	8.33	35.62	427	d__Bacteria;p__Proteobacteria;c__Gammaproteobacteria;o__Thiohalomonadales;f__UBA6429;g__;s__
metabat2_bin.79	2369879	72.6	3.85	40	71.41	776	d__Bacteria;p__Planctomycetota;c__UBA1135;o__PLA2;f__;g__;s__
metabat2_bin.85	3869385	95.44	3.3	0	65.94	306	d__Bacteria;p__Gemmatimonadota;c__Gemmatimonadetes;o__KS3-K002;f__JABDQB01;g__;s__
metabat2_bin.86	2409673	96.65	1.52	33.33	51.55	175	d__Bacteria;p__Proteobacteria;c__Gammaproteobacteria;o__Acidiferrobacterales;f__;g__;s__
metabat2_bin.87	6960668	87.29	8.15	0	58.93	1165	d__Bacteria;p__Planctomycetota;c__Planctomycetes;o__Pirellulales;f__Pirellulaceae;g__CAIPEB01;s__
metabat2_bin.88	805908	52.77	1.19	0	40.69	156	d__Bacteria;p__Patescibacteria;c__Microgenomatia;o__GWA2-44-7;f__UBA8517;g__;s__
metabat2_bin.92	2586029	59.65	9.07	31.25	59.01	994	d__Bacteria;p__Actinobacteriota;c__Acidimicrobiia;o__Acidimicrobiales;f__;g__;s__
S1C18675	1951083	80.05	1.07	50	43.6	1846	d__Bacteria;p__Nitrospinota;c__UBA9942;o__UBA9942;f__SZUA-224;g__SZUA-224;s__SZUA-224 sp003229375
S1C18863	2155631	78.03	2.73	0	39.9	2072	d__Bacteria;p__Chloroflexota;c__Anaerolineae;o__Anaerolineales;f__UBA11858;g__B10-G9;s__
S1C25542	2574500	80.38	0	0	37	2413	d__Bacteria;p__Chloroflexota;c__Anaerolineae;o__Anaerolineales;f__E44-bin32;g__;s__
