# Supplementary material for: Diverse lifestyles and adaptive evolution of uncultured UBA5794 actinobacteria, a sister order of “Candidatus actinomarinales”
Source: Environ Microbiome. 2025 Apr 19;20:39. doi: 10.1186/s40793-025-00701-w (PMC12008989; doi:10.1186/s40793-025-00701-w)
Supplement: Supplementary file 15 — Supplementary Material 15: Table S5. List of KOs involved in the main pathways as shown in Fig. 2. [file 40793_2025_701_MOESM15_ESM.xlsx]

## Sheet: Sheet1
Table S4. Information about refined UBA5794 genomes from this study and additional UBA5794 genomes collected from GTDB database and our previous study
Genomic id/Accession	Genome size (bp)	Completeness (%)	Contamination (%)	Strain heterogeneity (%)	GC content (%)	Coding gene number	Coding density	Sigma factor number	GTDB taxonomy	Isolation source	Habitat classification
Bin.29	2,505,512	85.38	7.72	30.77	59.80	2582	0.930623	18	d__Bacteria; p__Actinomycetota; c__Acidimicrobiia; o_UBA5794;f_UBA5794;g_;s_	Carlsberg Ridge hydrothermal sediments	Marine sediment
S1G4_maxbin2_bin.3	2,585,320	95.56	3.85	20	61.06	2713	0.908627	15	d__Bacteria; p__Actinomycetota; c__Acidimicrobiia; o_UBA5794;f_UBA5794;g_B3-G11;s_	Carlsberg Ridge hydrothermal sediments	Marine sediment
S1G4_maxbin2_bin.6	3,213,309	86.95	4.7	0	60.27	3553	0.920056	17	d__Bacteria; p__Actinomycetota; c__Acidimicrobiia; o_UBA5794;f_ZC4RG35;g_SZUA-217;s_SZUA-217 sp003230435	Carlsberg Ridge hydrothermal sediments	Marine sediment
GCA_001767695.1	2031792	91.88	1.71	0	67.91	2060	0.914452	12	d__Bacteria; p__Actinobacteriota; c__Acidimicrobiia; o__UBA5794; f__UBA11373; g__RBG-16-68-21; s__RBG-16-68-21 sp001767695	Aquifer sediments and groundwater(Rifle background sediment; well D04 at 16ft depth)	Inland water system
GCA_002238785.1	3484732	94.87	1.28	0	61.59	3226	0.885432	4	d__Bacteria; p__Actinobacteriota; c__Acidimicrobiia; o__UBA5794; f__ZC4RG35; g__Bin76; s__Bin76 sp002238785	Ca. 5 m depth；sponge；Mediterranean Sea near Piran, Slovenia	Sponge
GCA_002403855.1	3110138	92.31	5.13	0	63.97	3117	0.899286	13	d__Bacteria; p__Actinobacteriota; c__Acidimicrobiia; o__UBA5794; f__UBA4744; g__UBA4744; s__UBA4744 sp002403855	Marine sediment	Marine sediment
GCA_002418265.1	2642617	99.15	1.28	0	59.25	2606	0.919851	23	d__Bacteria; p__Actinobacteriota; c__Acidimicrobiia; o__UBA5794; f__UBA5794; g__UBA5794; s__UBA5794 sp002418265	Water;bioreactor metagenome	Others
GCA_002450985.1	3939249	84.91	0.85	0	69.13	4004	0.891867	24	d__Bacteria; p__Actinobacteriota; c__Acidimicrobiia; o__UBA5794; f__UBA5794; g__UBA6912; s__UBA6912 sp002450985	Noosa River	Inland water system
GCA_002897675.1	2507954	95.73	3.42	0	63.95	2498	0.909338	16	d__Bacteria; p__Actinobacteriota; c__Acidimicrobiia; o__UBA5794; f__UBA4744; g__BMS3Bbin01; s__BMS3Bbin01 sp002897675	Deep-sea hydrothermal vent field, Sub-seafloor massive sulfide deposits, called the Archaean site (12°56.36'N, 143°37.90'E, water depth of 3024 m)	Marine sediment
GCA_002898115.1	2220241	71.28	0	0	60.34	2353	0.922517	23	d__Bacteria; p__Actinobacteriota; c__Acidimicrobiia; o__UBA5794; f__UBA5794; g__BMS3BBIN02; s__BMS3BBIN02 sp002898115	Marine hydrothermal vent biome, Pacific Ocean:Southern Mariana Trough, Sub-seafloor massive sulfide deposits	Marine sediment
GCA_002923235.1	3072733	97.44	5.56	28.57	63.76	3166	0.902767	22	d__Bacteria; p__Actinobacteriota; c__Acidimicrobiia; o__UBA5794; f__UBA4744; g__BMS3Bbin01; s__BMS3Bbin01 sp002897675	Deep-sea hydrothermal vent field, Sub-seafloor massive sulfide deposits, called the Archaean site (12°56.36'N, 143°37.90'E, water depth of 3024 m)	Marine sediment
GCA_003230435.1	2395337	78.89	2.69	10	60.53	2721	0.923958	11	d__Bacteria; p__Actinobacteriota; c__Acidimicrobiia; o__UBA5794; f__ZC4RG35; g__SZUA-217; s__SZUA-217 sp003230435	Atlantic Ocean: Mid-Atlantic Ridge, Guaymas Basin, Black smoker hydrothermal vent	Marine sediment
GCA_003235475.1	2137197	97.36	3.94	50	64.72	2189	0.939908	23	d__Bacteria; p__Actinobacteriota; c__Acidimicrobiia; o__UBA5794; f__UBA5794; g__SZUA-442; s__SZUA-442 sp003235475	Atlantic Ocean: Mid-Atlantic Ridge, Guaymas Basin, Black smoker hydrothermal vent	Marine sediment
GCA_003242515.1	2056350	92.31	3.85	20	70.06	2238	0.936563	17	d__Bacteria; p__Actinobacteriota; c__Acidimicrobiia; o__UBA5794; f__ZC4RG35; g__ZC4RG35; s__ZC4RG35 sp003242515	Compost pile	Others
GCA_003245435.1	2129324	97.86	5.98	50	64.69	2259	0.938055	24	d__Bacteria; p__Actinobacteriota; c__Acidimicrobiia; o__UBA5794; f__UBA5794; g__SZUA-442; s__SZUA-442 sp003235475	Marine hydrothermal sulfide sediment TVG12	Marine sediment
GCA_003388545.1	2464391	88.89	4.27	50	62.16	2682	0.939616	16	d__Bacteria; p__Actinobacteriota; c__Acidimicrobiia; o__UBA5794; f__ZC4RG35; g__MA-ANB-1; s__MA-ANB-1 sp003388545	Biofilter metagenome	Others
GCA_003648875.1	2059389	86.32	5.27	28.57	59.87	2188	0.922997	23	d__Bacteria; p__Actinobacteriota; c__Acidimicrobiia; o__UBA5794; f__UBA5794; g__B3-G11; s__B3-G11 sp003648875	Deep-sea hydrothermal vent sediments( Mexico: Guaymas Basin, Gulf of California)	Marine sediment
GCA_004283105.1	2550234	82.3	1.28	0	65.31	2647	0.931	27	d__Bacteria; p__Actinobacteriota; c__Acidimicrobiia; o__UBA5794; f__SHLN01; g__SHLN01; s__SHLN01 sp004283105	Beach sand metagenome( 0 - 20 cm)	Beach sand
GCA_004356805.1	1901497	82.48	1.28	0	60.32	2037	0.921895	8	d__Bacteria; p__Actinobacteriota; c__Acidimicrobiia; o__UBA5794; f__ZC4RG35; g__SZUA-217; s__SZUA-217 sp004356805	Hadal surficial sediment	Marine sediment
GCA_004356925.1	1983506	89.74	0.85	0	60.39	2130	0.924719	9	d__Bacteria; p__Actinobacteriota; c__Acidimicrobiia; o__UBA5794; f__ZC4RG35; g__SZUA-217; s__SZUA-217 sp004356805	Hadal surficial sediment	Marine sediment
GCA_008501565.1	2144203	86.32	3.16	42.86	60.28	2250	0.925663	15	d__Bacteria; p__Actinobacteriota; c__Acidimicrobiia; o__UBA5794; f__UBA5794; g__UBA5794; s__UBA5794 sp008501565	Marine ANAMMOX bioreactor	Others
GCA_009377435.1	2251779	94.59	1.28	0	65.03	2307	0.9028	10	d__Bacteria; p__Actinobacteriota; c__Acidimicrobiia; o__UBA5794; f__ZC4RG35; g__WHTL01; s__WHTL01 sp009377435	Dinosaur fossil bone microbiome	Others
GCA_009377735.1	3751989	96.3	3.28	66.67	61.65	3953	0.902929	25	d__Bacteria; p__Actinobacteriota; c__Acidimicrobiia; o__UBA5794; f__ZC4RG35; g__WHTL01; s__WHTL01 sp009377735	Dinosaur fossil bone microbiome	Others
GCA_009835875.1	2321238	90.6	1.28	0	64.39	2260	0.914917	5	d__Bacteria; p__Actinobacteriota; c__Acidimicrobiia; o__UBA5794; f__Bin76; g__Bin76; s__Bin76 sp009837815	Sponge metagenome	Sponge
GCA_009836655.1	2257952	92.31	1.36	0	64.44	2221	0.917385	5	d__Bacteria; p__Actinobacteriota; c__Acidimicrobiia; o__UBA5794; f__Bin76; g__Bin76; s__Bin76 sp009837815	Sponge metagenome	Sponge
GCA_009836755.1	2113250	84.19	1.28	0	60.85	2104	0.919411	2	d__Bacteria; p__Actinobacteriota; c__Acidimicrobiia; o__UBA5794; f__SZUA-232; g__VXMP01; s__VXMP01 sp009841075	Sponge metagenome	Sponge
GCA_009837095.1	2638935	78.72	0.43	0	66.19	2570	0.901109	3	d__Bacteria; p__Actinobacteriota; c__Acidimicrobiia; o__UBA5794; f__SZUA-232; g__VXMP01; s__VXMP01 sp009841105	Sponge metagenome	Sponge
GCA_009837815.1	2343800	94.02	1.28	0	64.38	2193	0.910918	5	d__Bacteria; p__Actinobacteriota; c__Acidimicrobiia; o__UBA5794; f__ZC4RG35; g__Bin76; s__Bin76 sp009837815	Sponge metagenome	Sponge
GCA_009837965.1	2115890	88.03	1.28	0	60.82	2071	0.917853	2	d__Bacteria; p__Actinobacteriota; c__Acidimicrobiia; o__UBA5794; f__SZUA-232; g__VXMP01; s__VXMP01 sp009841075	Sponge metagenome	Sponge
GCA_009838635.1	2889529	95.3	1.28	0	66.86	2670	0.902163	5	d__Bacteria; p__Actinobacteriota; c__Acidimicrobiia; o__UBA5794; f__SZUA-232; g__VXMP01; s__VXMP01 sp009838635	Sponge metagenome	Sponge
GCA_009838695.1	2367430	89.74	1.28	0	64.42	2293	0.914632	4	d__Bacteria; p__Actinobacteriota; c__Acidimicrobiia; o__UBA5794; f__Bin76; g__Bin76; s__Bin76 sp009837815	Sponge metagenome	Sponge
GCA_009839965.1	3109028	94.44	1.28	0	66.01	2882	0.898911	4	d__Bacteria; p__Actinobacteriota; c__Acidimicrobiia; o__UBA5794; f__SZUA-232; g__VXMP01; s__VXMP01 sp009841105	Sponge metagenome	Sponge
GCA_009840055.1	2371860	93.16	2.14	33.33	64.38	2237	0.914497	5	d__Bacteria; p__Actinobacteriota; c__Acidimicrobiia; o__UBA5794; f__Bin76; g__Bin76; s__Bin76 sp009837815	Sponge metagenome	Sponge
GCA_009841075.1	2304581	92.74	1.28	0	60.76	2093	0.916417	2	d__Bacteria; p__Actinobacteriota; c__Acidimicrobiia; o__UBA5794; f__SZUA-232; g__VXMP01; s__VXMP01 sp009841075	Sponge metagenome	Sponge
GCA_009841105.1	3050210	95.3	1.28	0	66.06	2821	0.899191	5	d__Bacteria; p__Actinobacteriota; c__Acidimicrobiia; o__UBA5794; f__SZUA-232; g__VXMP01; s__VXMP01 sp009841105	Sponge metagenome	Sponge
GCA_009841565.1	2350668	92.31	2.14	0	64.42	2223	0.913868	4	d__Bacteria; p__Actinobacteriota; c__Acidimicrobiia; o__UBA5794; f__Bin76; g__Bin76; s__Bin76 sp009837815	Sponge metagenome	Sponge
GCA_009842705.1	2175358	86.32	1.36	33.33	64.48	2243	0.921102	4	d__Bacteria; p__Actinobacteriota; c__Acidimicrobiia; o__UBA5794; f__Bin76; g__Bin76; s__Bin76 sp009837815	Sponge metagenome	Sponge
GCA_009842715.1	2203798	89.74	1.36	33.33	64.28	2265	0.912484	4	d__Bacteria; p__Actinobacteriota; c__Acidimicrobiia; o__UBA5794; f__Bin76; g__Bin76; s__Bin76 sp009837815	Sponge metagenome	Sponge
GCA_009843115.1	2621888	83.68	0.28	100	66.96	2699	0.901196	5	d__Bacteria; p__Actinobacteriota; c__Acidimicrobiia; o__UBA5794; f__SZUA-232; g__VXMP01; s__VXMP01 sp009838635	Sponge metagenome	Sponge
GCA_009843905.1	2040960	81.43	1.28	0	60.75	1959	0.915464	2	d__Bacteria; p__Actinobacteriota; c__Acidimicrobiia; o__UBA5794; f__SZUA-232; g__VXMP01; s__VXMP01 sp009841075	Sponge metagenome	Sponge
GCA_009845945.1	2354292	89.32	2.14	33.33	64.27	2321	0.912675	4	d__Bacteria; p__Actinobacteriota; c__Acidimicrobiia; o__UBA5794; f__Bin76; g__Bin76; s__Bin76 sp009837815	Sponge metagenome	Sponge
GCA_011040105.1	2952861	88.89	6.62	33.33	63.34	3215	0.903418	23	d__Bacteria; p__Actinobacteriota; c__Acidimicrobiia; o__UBA5794; f__UBA4744; g__BMS3Bbin01; s__BMS3Bbin01 sp002897675	Marine hydrothermal vent chimney sediment( Pacific Ocean:Southern Mariana Trough)	Marine sediment
GCA_011371355.1	2459350	99.15	2.99	25	71.67	2449	0.946283	12	d__Bacteria; p__Actinobacteriota; c__Acidimicrobiia; o__UBA5794; f__UBA5794; g__DRQR01; s__DRQR01 sp011371355	Rock sample from hydrothermal vent	Marine sediment
GCA_011523395.1	3112507	93.16	2.14	25	66.8	2945	0.901296	5	d__Bacteria; p__Actinobacteriota; c__Acidimicrobiia; o__UBA5794; f__SZUA-232; g__VXMP01; s__VXMP01 sp011523395	Metagenome assambled genome of coral reef sponge	Sponge
GCA_011523635.1	3146511	96.15	2.14	0	66.61	2918	0.899582	4	d__Bacteria; p__Actinobacteriota; c__Acidimicrobiia; o__UBA5794; f__SZUA-232; g__VXMP01; s__VXMP01 sp011523635	Metagenome assambled genome of coral reef sponge	Sponge
GCA_011682695.1	2581107	97.44	4.27	16.67	63.25	2516	0.910017	8	d__Bacteria; p__Actinobacteriota; c__Acidimicrobiia; o__UBA5794; f__UBA4744; g__BMS3Bbin01; s__BMS3Bbin01 sp011682695	Sediment and polymetallic sulfide from Okinawa hydrothermal vent	Marine sediment
GCA_012270885.1	2597750	98.29	3.85	0	63.76	2515	0.906926	4	d__Bacteria; p__Actinobacteriota; c__Acidimicrobiia; o__UBA5794; f__ZC4RG35; g__Bin76; s__Bin76 sp012270885	Reef-building coral Porites lutea	Sponge
GCA_013001065.1	2210539	80.68	3.94	16.67	59.64	2355	0.937476	7	d__Bacteria; p__Actinobacteriota; c__Acidimicrobiia; o__UBA5794; f__SHLN01; g__JABDOU01; s__JABDOU01 sp013043085	Beach sand metagenome(0 -17 cm)	Beach sand
GCA_013001245.1	2469962	85.49	3.42	75	59.64	2677	0.935042	11	d__Bacteria; p__Actinobacteriota; c__Acidimicrobiia; o__UBA5794; f__SHLN01; g__JABDOU01; s__JABDOU01 sp013043085	Beach sand metagenome(0 -17 cm)	Beach sand
GCA_013001485.1	2248434	87.18	7.42	16	64.58	2383	0.941801	11	d__Bacteria; p__Actinobacteriota; c__Acidimicrobiia; o__UBA5794; f__UBA5794; g__JABDIW01; s__JABDIW01 sp013001485	Beach sand metagenome	Beach sand
GCA_013002865.1	2918911	95.01	1.28	0	66.4	2908	0.928855	37	d__Bacteria; p__Actinobacteriota; c__Acidimicrobiia; o__UBA5794; f__SHLN01; g__SHLN01; s__SHLN01 sp013002865	Beach sand metagenome( 0 -17 cm)	Beach sand
GCA_013003395.1	3243957	85.47	2.99	50	62.24	3251	0.933558	22	d__Bacteria; p__Actinobacteriota; c__Acidimicrobiia; o__UBA5794; f__UBA5794; g__JABDJC01; s__JABDJC01 sp013003395	Beach sand metagenome	Beach sand
GCA_013003515.1	2134753	88.46	3.99	27.27	65.65	2292	0.944603	8	d__Bacteria; p__Actinobacteriota; c__Acidimicrobiia; o__UBA5794; f__UBA5794; g__JABDIW01; s__JABDIW01 sp013003515	Beach sand metagenome	Beach sand
GCA_013003615.1	2819996	97.77	2.99	0	65.11	2838	0.923438	31	d__Bacteria; p__Actinobacteriota; c__Acidimicrobiia; o__UBA5794; f__SHLN01; g__SHLN01; s__SHLN01 sp004283105	Beach sand metagenome(0 -17 cm)	Beach sand
GCA_013043015.1	2934976	96.3	4.92	25	65.13	3047	0.923513	35	d__Bacteria; p__Actinobacteriota; c__Acidimicrobiia; o__UBA5794; f__SHLN01; g__SHLN01; s__SHLN01 sp004283105	Beach sand metagenome( 0 - 16 cm)	Beach sand
GCA_013043085.1	2455877	84.99	1.38	33.33	59.66	2596	0.931857	11	d__Bacteria; p__Actinobacteriota; c__Acidimicrobiia; o__UBA5794; f__SHLN01; g__JABDOU01; s__JABDOU01 sp013043085	Beach sand metagenome(14 -16 cm)	Beach sand
GCA_013043405.1	3359203	95.19	6.41	30	66.27	3509	0.928384	38	d__Bacteria; p__Actinobacteriota; c__Acidimicrobiia; o__UBA5794; f__SHLN01; g__SHLN01; s__SHLN01 sp013002865	Beach sand metagenome( 0 - 16 cm)	Beach sand
GCA_013043605.1	2462902	93.65	6.7	30	64.96	2605	0.916697	34	d__Bacteria; p__Actinobacteriota; c__Acidimicrobiia; o__UBA5794; f__SHLN01; g__SHLN01; s__SHLN01 sp004283105	Beach sand metagenome( 0 - 16 cm)	Beach sand
GCA_013151445.1	3073411	98.29	2.14	0	60.39	3098	0.916723	30	d__Bacteria; p__Actinobacteriota; c__Acidimicrobiia; o__UBA5794; f__UBA5794; g__BMS3BBIN02; s__BMS3BBIN02 sp013151445	Deep sea hydrothermal sulfide chimney	Marine sediment
GCA_013152275.1	3073497	99.57	4.7	0	63.81	3008	0.903034	20	d__Bacteria; p__Actinobacteriota; c__Acidimicrobiia; o__UBA5794; f__UBA4744; g__BMS3Bbin01; s__BMS3Bbin01 sp013152275	Deep sea hydrothermal sulfide chimney( Pacific Ocean: East Pacific Rise)	Marine sediment
GCA_013202595.1	3109446	85.08	6.14	15.38	65.44	3282	0.914952	9	d__Bacteria; p__Actinobacteriota; c__Acidimicrobiia; o__UBA5794; f__UBA11373; g__JABMPV01; s__JABMPV01 sp013202595	High-Arctic meromictic Lake A(saline lake)	Inland water system
GCA_013695075.1	2460302	92.74	5.13	62.5	69.16	2561	0.904424	17	d__Bacteria; p__Actinobacteriota; c__Acidimicrobiia; o__UBA5794; f__UBA5794; g__JACDBE01; s__JACDBE01 sp013695075	Polar desert biome	Desert
GCA_013812505.1	2819055	94.87	1.28	0	62.6	3019	0.920982	17	d__Bacteria; p__Actinobacteriota; c__Acidimicrobiia; o__UBA5794; f__ZC4RG35; g__JACCTH01; s__JACCTH01 sp013812505	Polar desert biome	Desert
GCA_015484725.1	3044962	97.44	3.85	0	69.25	3313	0.936402	21	d__Bacteria; p__Actinobacteriota; c__Acidimicrobiia; o__UBA5794; f__S012-128; g__S012-128; s__S012-128 sp015488325	Pacific Ocean deep-sea hydrothermal deposit	Marine sediment
GCA_015485415.1	3040371	98.29	4.7	0	69.24	3185	0.935625	23	d__Bacteria; p__Actinobacteriota; c__Acidimicrobiia; o__UBA5794; f__S012-128; g__S012-128; s__S012-128 sp015488325	Pacific Ocean deep-sea hydrothermal deposit	Marine sediment
GCA_015488325.1	2892831	99.15	3.85	20	69.28	2908	0.935388	20	d__Bacteria; p__Actinobacteriota; c__Acidimicrobiia; o__UBA5794; f__ZC4RG35; g__S012-128; s__S012-128 sp015488325	Pacific Ocean deep-sea hydrothermal deposit	Marine sediment
GCA_015490925.1	2923987	95.73	3.85	0	69.18	3232	0.935784	19	d__Bacteria; p__Actinobacteriota; c__Acidimicrobiia; o__UBA5794; f__S012-128; g__S012-128; s__S012-128 sp015488325	Pacific Ocean deep-sea hydrothermal deposit	Marine sediment
GCA_015492815.1	3142226	99.15	4.7	14.29	69.24	3333	0.93363	25	d__Bacteria; p__Actinobacteriota; c__Acidimicrobiia; o__UBA5794; f__S012-128; g__S012-128; s__S012-128 sp015488325	Pacific Ocean deep-sea hydrothermal deposit	Marine sediment
GCA_016215655.1	2089098	90.17	3.42	0	68.64	2110	0.924422	14	d__Bacteria; p__Actinobacteriota; c__Acidimicrobiia; o__UBA5794; f__UBA11373; g__UBA11373; s__UBA11373 sp016215655	Groundwater planktonic microbiome <100 m	Inland water system
GCA_016650365.1	3486287	97.44	2.14	0	60.49	3590	0.925966	27	d__Bacteria; p__Actinobacteriota; c__Acidimicrobiia; o__UBA5794; f__JAENVV01; g__JAENVV01; s__JAENVV01 sp016650365	Ancient permafrost microbiome	Others
GCA_016870535.1	2565459	93.16	5.98	11.11	71.78	2497	0.912848	15	d__Bacteria; p__Actinobacteriota; c__Acidimicrobiia; o__UBA5794; f__UBA11373; g__VGBK01; s__VGBK01 sp016870535	Freshwater lake 400m	Inland water system
GCA_016932695.1	2441669	89.74	3.09	16.67	70.9	2385	0.925409	16	d__Bacteria; p__Actinobacteriota; c__Acidimicrobiia; o__UBA5794; f__UBA11373; g__VGBK01; s__VGBK01 sp016932695	Freshwater sediment biome	Inland water system
GCA_017577575.1	2871500	96.58	1.71	0	69.29	2884	0.944203	20	d__Bacteria; p__Actinobacteriota; c__Acidimicrobiia; o__UBA5794; f__ZC4RG35; g__ZC4RG17; s__ZC4RG17 sp017577575	Compost metagenome	Others
GCA_018680315.1	2862628	92.88	2.14	33.33	66.47	3065	0.931188	36	d__Bacteria; p__Actinobacteriota; c__Acidimicrobiia; o__UBA5794; f__SHLN01; g__SHLN01; s__SHLN01 sp013002865	Beach sand permeable sediment	Beach sand
GCA_018680365.1	2845392	94.42	2.99	25	65.13	2933	0.924273	37	d__Bacteria; p__Actinobacteriota; c__Acidimicrobiia; o__UBA5794; f__SHLN01; g__SHLN01; s__SHLN01 sp004283105	Beach sand permeable sediment	Beach sand
GCA_018680395.1	1828387	80.11	5.13	57.14	65.67	1937	0.944883	10	d__Bacteria; p__Actinobacteriota; c__Acidimicrobiia; o__UBA5794; f__UBA5794; g__JABDIW01; s__JABDIW01 sp013003515	Beach sand permeable sediment	Beach sand
GCA_018680475.1	2455877	84.99	1.38	33.33	59.66	2701	0.931857	10	d__Bacteria; p__Actinobacteriota; c__Acidimicrobiia; o__UBA5794; f__SHLN01; g__JABDOU01; s__JABDOU01 sp013043085	Beach sand permeable sediment	Beach sand
GCA_018680515.1	2651493	93.35	3.94	33.33	59.71	2773	0.932332	12	d__Bacteria; p__Actinobacteriota; c__Acidimicrobiia; o__UBA5794; f__SHLN01; g__JABDOU01; s__JABDOU01 sp013043085	Beach sand permeable sediment	Beach sand
GCA_018680535.1	3039455	90.03	7.63	16.67	65	3159	0.920081	36	d__Bacteria; p__Actinobacteriota; c__Acidimicrobiia; o__UBA5794; f__SHLN01; g__SHLN01; s__SHLN01 sp004283105	Beach sand permeable sediment	Beach sand
GCA_018819625.1	2699795	87.51	2.14	0	68.63	2643	0.915229	13	d__Bacteria; p__Actinobacteriota; c__Acidimicrobiia; o__UBA5794; f__UBA11373; g__JAHJML01; s__JAHJML01 sp018821365	Groundwater metagenome	Inland water system
GCA_018821365.1	2915784	93.07	2.99	0	68.07	3021	0.915825	14	d__Bacteria; p__Actinobacteriota; c__Acidimicrobiia; o__UBA5794; f__UBA11373; g__JAHJML01; s__JAHJML01 sp018821365	Groundwater	Inland water system
GCA_019347585.1	1399202	78.16	2.21	50	67.57	1523	0.942123	8	d__Bacteria; p__Actinomycetota; c__Acidimicrobiia; o__UBA5794; f__ZC4RG35; g__JAHWLC01; s__JAHWLC01 sp019347585	Hyperarid desert	Desert
GCA_020200815.1	2574642	90.74	2.56	25	62.62	2859	0.919038	14	d__Bacteria; p__Actinomycetota; c__Acidimicrobiia; o__UBA5794; f__ZC4RG35; g__JACCTH01; s__JACCTH01 sp013812505	Atacama desert	Desert
GCA_020444505.1	2544456	92.31	2.56	0	72.5	2498	0.942608	14	d__Bacteria; p__Actinomycetota; c__Acidimicrobiia; o__UBA5794; f__UBA11373; g__JAHJML01; s__JAHJML01 sp020444505	River sediment	Inland water system
GCA_021296345.1	2826246	93.59	1.28	0	65.7	2667	0.894074	5	d__Bacteria; p__Actinomycetota; c__Acidimicrobiia; o__UBA5794; f__SZUA-232; g__VXMP01; s__VXMP01 sp021296345	Mediterranean Sea sponge Petrosia ficiformis	Sponge
GCA_021296455.1	2477304	93.16	1.71	0	62.16	2359	0.907689	4	d__Bacteria; p__Actinomycetota; c__Acidimicrobiia; o__UBA5794; f__ZC4RG35; g__Bin76; s__Bin76 sp002238785	Mediterranean Sea sponge Petrosia ficiformis	Sponge
GCA_022561375.1	2487284	98.29	1.28	0	60.39	2578	0.901938	12	d__Bacteria; p__Actinomycetota; c__Acidimicrobiia; o__UBA5794; f__ZC4RG35; g__SZUA-217; s__SZUA-217 sp004356805	Challenger Deep sediment	Marine sediment
GCA_022562055.1	2928660	99.15	2.14	0	59.46	3029	0.904616	22	d__Bacteria; p__Actinomycetota; c__Acidimicrobiia; o__UBA5794; f__UBA5794; g__BMS3BBIN02; s__BMS3BBIN02 sp022562055	Challenger Deep sediment	Marine sediment
GCA_022563365.1	2506753	94.27	3.42	40	64.33	2556	0.88992	15	d__Bacteria; p__Actinomycetota; c__Acidimicrobiia; o__UBA5794; f__UBA5794; g__JACZST01; s__JACZST01 sp022566415	Challenger Deep sediment	Marine sediment
GCA_022563805.1	2727475	99.15	1.28	0	60.41	2886	0.898235	13	d__Bacteria; p__Actinomycetota; c__Acidimicrobiia; o__UBA5794; f__ZC4RG35; g__SZUA-217; s__SZUA-217 sp004356805	Challenger Deep sediment	Marine sediment
GCA_022566415.1	2568766	100	2.14	0	64.21	2657	0.895526	18	d__Bacteria; p__Actinomycetota; c__Acidimicrobiia; o__UBA5794; f__UBA5794; g__JACZST01; s__JACZST01 sp022566415	Challenger Deep sediment	Marine sediment
GCA_022571885.1	2791052	93.16	3.85	0	63.1	2885	0.873349	17	d__Bacteria; p__Actinomycetota; c__Acidimicrobiia; o__UBA5794; f__UBA11373; g__JACZWZ01; s__JACZWZ01 sp022571885	Challenger Deep sediment	Marine sediment
GCA_022573205.1	1408986	71.93	1.3	20	59.39	1564	0.915225	10	d__Bacteria; p__Actinomycetota; c__Acidimicrobiia; o__UBA5794; f__UBA5794; g__BMS3BBIN02; s__BMS3BBIN02 sp022562055	Challenger Deep sediment	Marine sediment
GCA_022573225.1	2459663	86.04	1.71	0	61.22	2586	0.910973	16	d__Bacteria; p__Actinomycetota; c__Acidimicrobiia; o__UBA5794; f__ZC4RG35; g__JACZUI01; s__JACZUI01 sp022573225	Challenger Deep sediment	Marine sediment
GCA_022573445.1	1906843	89	3.42	20	60.46	2107	0.920598	8	d__Bacteria; p__Actinomycetota; c__Acidimicrobiia; o__UBA5794; f__ZC4RG35; g__SZUA-217; s__SZUA-217 sp004356805	Challenger Deep sediment	Marine sediment
GCA_022615295.1	1994142	88.89	2.74	60	66.13	2113	0.943168	16	d__Bacteria; p__Actinomycetota; c__Acidimicrobiia; o__UBA5794; f__ZC4RG35; g__ZC4RG35; s__ZC4RG35 sp022615295	Romania: Movile Cave	Others
GCA_022615745.1	2495184	95.58	6.77	12.5	66.15	2999	0.942256	17	d__Bacteria; p__Actinomycetota; c__Acidimicrobiia; o__UBA5794; f__ZC4RG35; g__ZC4RG35; s__ZC4RG35 sp022615295	Romania: Movile Cave	Others
GCA_022616455.1	2115264	89.32	3.85	20	65.98	2400	0.941121	16	d__Bacteria; p__Actinomycetota; c__Acidimicrobiia; o__UBA5794; f__ZC4RG35; g__ZC4RG35; s__ZC4RG35 sp022615295	Romania: Movile Cave	Others
GCA_022821195.1	2851402	92.74	1.28	0	66.83	2601	0.900602	4	d__Bacteria; p__Actinomycetota; c__Acidimicrobiia; o__UBA5794; f__SZUA-232; g__VXMP01; s__VXMP01 sp022827785	Sponge tissue	Sponge
GCA_022827785.1	2756480	91.88	1.38	0	66.86	2545	0.900701	5	d__Bacteria; p__Actinomycetota; c__Acidimicrobiia; o__UBA5794; f__SZUA-232; g__VXMP01; s__VXMP01 sp022827785	Sponge tissue	Sponge
GCA_023336765.1	2088032	82.91	2.99	0	59.53	2136	0.916385	13	d__Bacteria; p__Actinomycetota; c__Acidimicrobiia; o__UBA5794; f__UBA5794; g__JAMBLL01; s__JAMBLL01 sp023336765	Hydrothermal vent sediment	Marine sediment
GCA_023336815.1	3003993	100	2.99	0	59.18	3073	0.9283	20	d__Bacteria; p__Actinomycetota; c__Acidimicrobiia; o__UBA5794; f__UBA5794; g__JAMBLL01; s__JAMBLL01 sp023336815	Hydrothermal vent sediment	Marine sediment
GCA_023336855.1	2042977	78.77	1.38	33.33	62.68	2152	0.926228	11	d__Bacteria; p__Actinomycetota; c__Acidimicrobiia; o__UBA5794; f__UBA5794; g__JAHEEL01; s__JAHEEL01 sp023336855	Hydrothermal vent sediment	Marine sediment
GCA_023336875.1	2216159	91.3	3.42	0	59.1	2352	0.931128	18	d__Bacteria; p__Actinomycetota; c__Acidimicrobiia; o__UBA5794; f__UBA5794; g__B3-G11; s__B3-G11 sp023336875	Hydrothermal vent sediment	Marine sediment
GCA_024103415.1	2212789	93.16	1.28	0	67.27	2302	0.936365	16	d__Bacteria; p__Actinomycetota; c__Acidimicrobiia; o__UBA5794; f__ZC4RG35; g__ZC4RG35; s__ZC4RG35 sp024103415	Aerobic activated sludge	Others
GCA_024226255.1	4991119	96.15	7.04	18.75	62.29	5116	0.904061	32	d__Bacteria; p__Actinomycetota; c__Acidimicrobiia; o__UBA5794; f__UBA5794; g__JAHEJX01; s__JAHEJX01 sp024226255	Marine sediment Peru: Oxygen minimum zone	Marine sediment
GCA_024228555.1	5375054	100	6.58	9.09	60.87	5910	0.896691	31	d__Bacteria; p__Actinomycetota; c__Acidimicrobiia; o__UBA5794; f__UBA5794; g__JAAETI01; s__JAAETI01 sp024228555	Marine sediment Peru: Oxygen minimum zone	Marine sediment
GCA_024275815.1	2098495	82.21	1.38	0	63.08	2259	0.930954	8	d__Bacteria; p__Actinomycetota; c__Acidimicrobiia; o__UBA5794; f__UBA5794; g__JAMBLL01; s__JAMBLL01 sp024275815	Indian Ocean: Longqi hydrothermal vent field; ultraslow-spreading Southwestern Indian Ridge	Marine sediment
GCA_024280255.1	3157913	96.58	1.28	0	60.27	3235	0.918859	26	d__Bacteria; p__Actinomycetota; c__Acidimicrobiia; o__UBA5794; f__UBA5794; g__BMS3BBIN02; s__BMS3BBIN02 sp013151445	Indian Ocean: Longqi hydrothermal vent field; ultraslow-spreading Southwestern Indian Ridge	Marine sediment
GCA_024421125.1	3534020	94.87	1.28	0	61.62	3355	0.879402	4	d__Bacteria; p__Actinomycetota; c__Acidimicrobiia; o__UBA5794; f__ZC4RG35; g__Bin76; s__Bin76 sp002238785	Sponge	Sponge
GCA_024637275.1	2950507	91.45	2.29	40	60.49	3052	0.930785	26	d__Bacteria; p__Actinomycetota; c__Acidimicrobiia; o__UBA5794; f__JAENVV01; g__JAENVV01; s__JAENVV01 sp024637275	Saline spring sediment	Inland water system
GCA_024638625.1	2805994	90.88	3.85	40	60.71	2793	0.927739	19	d__Bacteria; p__Actinomycetota; c__Acidimicrobiia; o__UBA5794; f__SHLN01; g__JABDOU01; s__JABDOU01 sp024638625	New Zealand: Waiwera River Sediment; Auckland	Brackish sediment
GCA_024638645.1	4126046	91.45	4.7	16.67	62.46	4074	0.907964	41	d__Bacteria; p__Actinomycetota; c__Acidimicrobiia; o__UBA5794; f__UBA5794; g__JAHEJX01; s__JAHEJX01 sp024638645	New Zealand: Waiwera River Sediment; Auckland	Brackish sediment
GCA_024638655.1	2871550	93.16	1.71	0	62.12	2873	0.929196	22	d__Bacteria; p__Actinomycetota; c__Acidimicrobiia; o__UBA5794; f__ZC4RG35; g__SZUA-217; s__SZUA-217 sp024638655	New Zealand: Waiwera River Sediment; Auckland	Brackish sediment
GCA_024639335.1	3198240	88.89	4.27	16.67	64.6	3233	0.907564	19	d__Bacteria; p__Actinomycetota; c__Acidimicrobiia; o__UBA5794; f__ZC4RG35; g__JAHEDH01; s__JAHEDH01 sp024639335	New Zealand: Waiwera River Sediment; Auckland	Brackish sediment
GCA_024639975.1	2350425	95.2	2.14	33.33	68.06	2398	0.940473	16	d__Bacteria; p__Actinomycetota; c__Acidimicrobiia; o__UBA5794; f__JAENVV01; g__JAHEFX01; s__JAHEFX01 sp024639975	New Zealand: Waiwera River Sediment; Auckland	Brackish sediment
GCA_024640745.1	2198694	79.11	0.85	0	65.45	2228	0.925564	10	d__Bacteria; p__Actinomycetota; c__Acidimicrobiia; o__UBA5794; f__UBA5794; g__JAHEEL01; s__JAHEEL01 sp024640745	New Zealand: Waiwera River Sediment; Auckland	Brackish sediment
GCA_024641205.1	2202765	77.26	3.28	60	62.33	2280	0.916587	11	d__Bacteria; p__Actinomycetota; c__Acidimicrobiia; o__UBA5794; f__UBA4744; g__UBA4744; s__UBA4744 sp024641205	New Zealand: Waiwera River Sediment; Auckland	Brackish sediment
GCA_024641245.1	2698545	91.03	1.71	0	62.67	2600	0.918417	19	d__Bacteria; p__Actinomycetota; c__Acidimicrobiia; o__UBA5794; f__JAHEDJ01; g__JAHEDJ01; s__JAHEDJ01 sp024641245	New Zealand: Waiwera River Sediment; Auckland	Brackish sediment
GCA_024641285.1	3402013	90.94	4.47	0	65.65	3362	0.918541	22	d__Bacteria; p__Actinomycetota; c__Acidimicrobiia; o__UBA5794; f__ZC4RG35; g__JAHEDH01; s__JAHEDH01 sp024641285	New Zealand: Waiwera River Sediment; Auckland	Brackish sediment
GCA_024641305.1	3421925	100	2.14	0	60.26	3435	0.924082	30	d__Bacteria; p__Actinomycetota; c__Acidimicrobiia; o__UBA5794; f__JAENVV01; g__JAENVV01; s__JAENVV01 sp024641305	New Zealand: Waiwera River Sediment; Auckland	Brackish sediment
GCA_024641325.1	2926863	93.59	2.14	0	61.81	2888	0.911864	13	d__Bacteria; p__Actinomycetota; c__Acidimicrobiia; o__UBA5794; f__JAHEDJ01; g__JAHEDJ01; s__JAHEDJ01 sp024641325	New Zealand: Waiwera River Sediment; Auckland	Brackish sediment
GCA_024762335.1	2422278	89.59	2.56	25	64.24	2386	0.924836	13	d__Bacteria; p__Actinomycetota; c__Acidimicrobiia; o__UBA5794; f__UBA5794; g__JAHEEL01; s__JAHEEL01 sp024762335	China: Taiwan;Kueishan Island hydrothermal vent sediment	Marine sediment
GCA_024763085.1	1936184	84.33	3.42	0	65.27	2018	0.937427	13	d__Bacteria; p__Actinomycetota; c__Acidimicrobiia; o__UBA5794; f__UBA4744; g__JANTGE01; s__JANTGE01 sp024763085	China: Taiwan;Kueishan Island hydrothermal vent sediment	Marine sediment
GCA_913009805.1	2837866	100	4.27	0	63.76	2830	0.900602	19	d__Bacteria; p__Actinomycetota; c__Acidimicrobiia; o__UBA5794; f__UBA4744; g__BMS3Bbin01; s__BMS3Bbin01 sp002897675	Sub-seafloor massive sulfide	Marine sediment
TVG06_bin169	2419064	89.74	2.99	0	64.2	2445	0.913555	18	d__Bacteria; p__Actinomycetota; c__Acidimicrobiia; o__UBA5794; f__UBA5794; g__; s__	Southwest Indian Ocean sediments	Marine sediment
TVG06_bin389	2502025	80.88	1.71	33.33	64.5	2469	0.899253	13	d__Bacteria; p__Actinomycetota; c__Acidimicrobiia; o__UBA5794; f__UBA5794; g__; s__	Southwest Indian Ocean sediments	Marine sediment
TVG06_bin425	1091827	75.1	2.14	75	62.2	1142	0.934398	6	d__Bacteria; p__Actinomycetota; c__Acidimicrobiia; o__UBA5794; f__ZC4RG35; g__; s__	Southwest Indian Ocean sediments	Marine sediment
TVG06_bin462	1107643	74.36	0	0	62.3	1134	0.939096	20	d__Bacteria; p__Actinomycetota; c__Acidimicrobiia; o__UBA5794; f__ZC4RG35;g__SZUA-217;s__	Southwest Indian Ocean sediments	Marine sediment
TVG06_bin495	2278670	79.91	5.13	10	63.1	2306	0.927175	20	d__Bacteria; p__Actinomycetota; c__Acidimicrobiia; o__UBA5794; f__; g__; s__	Southwest Indian Ocean sediments	Marine sediment
TVG06_bin589	1913663	83.33	1.28	0	65.5	1938	0.925152	16	d__Bacteria; p__Actinomycetota; c__Acidimicrobiia; o__UBA5794; f__UBA5794; g__; s__	Southwest Indian Ocean sediments	Marine sediment
TVG06_bin82	1754403	91.03	1.28	0.621	62.1	1815	0.909247	8	d__Bacteria; p__Actinomycetota; c__Acidimicrobiia; o__UBA5794; f__ZC4RG35;g__SZUA-217;s__	Southwest Indian Ocean sediments	Marine sediment
TVG06_bin98	1956443	84.97	0.43	0	62.7	2143	0.929003	13	d__Bacteria; p__Actinomycetota; c__Acidimicrobiia; o__UBA5794; f__ZC4RG35;g__SZUA-217;s__	Southwest Indian Ocean sediments	Marine sediment
TVG10_bin91	2149266	70.18	5.83	58.33	64.13	2465	0.911978	6	d__Bacteria; p__Actinomycetota; c__Acidimicrobiia; o__UBA5794; f__UBA5794; g__; s__	Southwest Indian Ocean sediments	Marine sediment
