# Supplementary material for: Diverse lifestyles and adaptive evolution of uncultured UBA5794 actinobacteria, a sister order of “Candidatus actinomarinales”
Source: Environ Microbiome. 2025 Apr 19;20:39. doi: 10.1186/s40793-025-00701-w (PMC12008989; doi:10.1186/s40793-025-00701-w)
Supplement: Supplementary file 16 — Supplementary Material 16: Table S6. CAZy-based annotation of 98 non-redundant UBA5794 genomes. [file 40793_2025_701_MOESM16_ESM.xlsx]

## Sheet: Sheet1
Table S8. Pfam-based annotation of 98 non-redundant UBA5794 genomes
PFAM_ID	Description	Bin.29	GCA_001767695.1	GCA_002238785.1	GCA_002403855.1	GCA_002418265.1	GCA_002450985.1	GCA_002898115.1	GCA_003230435.1	GCA_003235475.1	GCA_003242515.1	GCA_003388545.1	GCA_003648875.1	GCA_008501565.1	GCA_009377435.1	GCA_009377735.1	GCA_009837095.1	GCA_009837815.1	GCA_009838635.1	GCA_009839965.1	GCA_009841075.1	GCA_009841105.1	GCA_009843905.1	GCA_011371355.1	GCA_011523395.1	GCA_011523635.1	GCA_011682695.1	GCA_012270885.1	GCA_013001065.1	GCA_013001245.1	GCA_013001485.1	GCA_013002865.1	GCA_013003395.1	GCA_013003515.1	GCA_013003615.1	GCA_013043085.1	GCA_013151445.1	GCA_013152275.1	GCA_013202595.1	GCA_013695075.1	GCA_013812505.1	GCA_015488325.1	GCA_016215655.1	GCA_016650365.1	GCA_016870535.1	GCA_016932695.1	GCA_017577575.1	GCA_018680395.1	GCA_018680515.1
PF00004.32	ATPase family associated with various cellular activities (AAA)	1	2	3	4	2	3	4	1	3	2	1	1	0	3	2	1	2	1	2	1	1	1	3	1	1	3	2	2	2	4	3	5	2	2	3	5	4	3	4	2	2	4	4	4	5	2	1	3
PF00011.24	Hsp20/alpha crystallin family	0	1	1	4	1	2	0	1	1	1	1	0	1	0	0	1	1	1	1	0	1	0	2	1	1	2	1	1	0	0	1	2	0	1	1	0	2	0	1	1	2	1	0	1	1	1	0	1
PF00027.32	Cyclic nucleotide-binding domain	2	2	0	5	0	5	1	5	2	0	2	2	0	0	0	0	0	0	0	0	0	0	1	0	0	2	0	4	2	4	5	6	3	4	3	3	2	5	0	1	2	3	4	3	3	2	3	4
PF00032.20	Cytochrome b (C-terminal)/b6/petD	1	2	1	2	1	1	2	1	1	1	2	0	1	1	1	1	1	1	1	1	1	1	1	1	1	0	1	1	1	1	1	1	1	1	1	2	1	2	1	1	1	2	3	0	0	1	1	1
PF00033.22	Cytochrome b/b6/petB	1	2	1	3	1	4	2	1	1	1	2	0	1	1	1	1	1	0	1	1	1	1	2	1	1	1	0	1	1	1	2	1	2	2	1	2	2	2	1	1	2	2	3	0	0	1	1	1
PF00075.27	RNase H	1	0	2	1	1	1	1	1	1	1	1	2	1	1	1	1	1	1	1	1	1	1	1	1	1	1	2	1	0	1	1	1	1	1	1	1	1	0	1	0	0	0	1	0	0	1	1	1
PF00076.25	RNA recognition motif. (a.k.a. RRM, RBD, or RNP domain)	1	2	0	1	2	2	1	1	2	1	1	1	2	0	0	0	0	0	0	0	0	0	2	0	0	1	0	2	2	4	3	2	1	3	2	1	1	2	1	1	2	2	0	2	2	1	0	2
PF00091.28	Tubulin/FtsZ family, GTPase domain	1	1	1	1	1	0	1	0	1	1	1	1	0	1	1	1	1	1	1	1	1	1	1	0	1	1	1	0	1	1	1	1	1	1	0	1	1	1	1	1	1	1	1	1	1	1	1	1
PF00107.29	Zinc-binding dehydrogenase	1	0	7	3	0	3	1	2	1	2	2	2	1	6	4	11	7	9	10	4	11	3	2	13	13	4	4	4	5	1	1	5	1	2	4	3	3	1	1	1	4	1	8	2	3	5	0	3
PF00108.26	Thiolase, N-terminal domain	5	3	6	6	6	8	5	5	4	4	6	6	2	5	4	4	4	4	4	4	5	3	4	6	6	4	4	4	3	2	3	5	3	5	3	6	4	3	3	4	5	3	5	5	5	4	2	4
PF00109.29	Beta-ketoacyl synthase, N-terminal domain	1	1	2	1	1	2	0	1	1	2	1	1	1	1	1	1	2	2	2	2	2	0	1	1	2	1	1	1	1	0	1	1	1	1	0	1	1	0	1	2	2	1	1	1	1	2	1	1
PF00113.25	Enolase, C-terminal TIM barrel domain	1	1	1	1	1	0	1	1	1	1	1	1	1	1	1	1	1	1	1	1	1	1	0	1	1	1	2	1	1	1	1	1	1	1	1	1	1	1	1	1	1	1	1	1	1	1	1	1
PF00115.23	Cytochrome C and Quinol oxidase polypeptide I	0	2	2	3	2	3	2	2	1	1	3	0	1	3	3	2	1	2	2	2	2	1	4	2	2	0	2	2	1	2	3	2	3	3	2	3	0	2	2	3	3	2	3	0	0	3	2	2
PF00121.21	Triosephosphate isomerase	1	1	1	1	1	0	1	0	1	1	1	1	1	1	1	1	1	1	1	1	1	1	1	1	1	1	1	0	0	1	1	1	0	1	1	1	1	2	1	1	1	1	1	1	0	1	1	1
PF00122.23	E1-E2 ATPase	3	5	1	3	5	3	4	0	3	0	4	1	5	1	6	1	1	1	1	1	1	1	4	0	1	5	1	1	3	2	3	8	1	2	3	5	7	4	1	3	5	2	4	3	3	3	0	4
PF00127.23	Copper binding proteins, plastocyanin/azurin family	1	2	0	0	2	2	2	0	2	2	2	2	2	0	1	0	0	0	0	0	0	0	1	0	0	0	0	0	2	0	0	3	0	0	2	3	0	0	3	2	0	1	1	0	0	3	0	1
PF00132.27	Bacterial transferase hexapeptide (six repeats)	0	0	1	2	2	2	0	1	2	2	4	1	4	1	2	1	1	1	1	2	1	2	1	1	1	1	0	0	2	1	1	2	2	2	1	0	1	1	1	2	3	0	2	3	1	1	1	2
PF00146.24	NADH dehydrogenase	2	2	2	2	2	2	3	4	2	2	2	2	2	3	2	2	2	2	2	2	2	2	2	2	2	2	2	2	2	1	1	1	2	2	2	4	3	2	1	2	3	2	2	2	2	2	1	2
PF00152.23	tRNA synthetases class II (D, K and N)	2	2	2	4	2	3	2	2	2	3	2	2	1	3	3	2	2	2	2	2	2	2	2	2	2	2	2	2	2	1	1	1	1	2	2	2	2	3	2	2	2	2	2	2	3	2	0	2
PF00154.24	recA bacterial DNA recombination protein	1	0	1	1	1	1	0	1	1	1	1	1	1	1	1	0	1	1	1	1	1	1	1	0	1	1	1	1	1	1	0	1	0	1	0	1	1	0	0	1	1	1	1	1	1	1	0	0
PF00160.24	Cyclophilin type peptidyl-prolyl cis-trans isomerase/CLD	2	2	2	2	2	2	2	2	2	2	2	2	0	2	2	0	2	1	1	1	1	1	1	1	2	2	1	1	2	2	2	2	2	2	2	2	2	0	2	1	2	2	3	2	3	2	2	2
PF00162.22	Phosphoglycerate kinase	1	2	1	2	1	0	1	0	1	1	1	1	1	1	1	1	1	1	1	1	1	1	1	1	1	2	1	0	0	1	1	1	0	2	1	1	2	2	1	1	1	2	1	2	1	1	1	1
PF00174.22	Oxidoreductase molybdopterin binding domain	2	2	4	3	2	3	2	1	2	0	2	2	1	1	2	3	4	3	3	2	3	2	1	3	4	0	4	2	2	1	3	2	2	3	3	2	0	2	5	3	2	2	2	0	1	3	1	4
PF00180.23	Isocitrate/isopropylmalate dehydrogenase	2	2	2	3	2	1	1	1	2	2	2	1	2	2	4	3	2	3	3	2	3	2	2	3	3	4	2	4	4	2	4	0	1	4	4	3	4	3	1	2	2	2	1	2	2	3	0	4
PF00188.29	Cysteine-rich secretory protein family	1	0	0	0	2	0	0	1	1	1	1	1	0	0	0	0	0	0	0	0	0	0	1	0	0	1	0	0	0	1	1	0	1	0	0	0	0	0	0	1	1	0	2	0	0	0	1	0
PF00198.26	2-oxoacid dehydrogenases acyltransferase (catalytic domain)	2	1	4	3	3	4	1	2	2	2	1	2	3	2	3	4	4	4	4	3	4	3	4	4	3	4	5	1	3	2	2	3	2	1	1	3	3	2	3	2	3	2	3	1	1	3	1	2
PF00202.24	Aminotransferase class-III	6	4	9	7	5	9	4	5	4	5	6	6	6	6	8	18	6	13	19	6	19	7	6	10	17	6	8	4	5	3	3	7	1	4	6	5	7	12	6	9	7	3	8	6	6	6	0	5
PF00204.28	DNA gyrase B	0	1	1	1	1	0	1	0	1	1	1	1	1	1	0	1	1	1	1	1	1	0	1	1	1	1	1	1	0	0	1	1	1	1	1	1	1	1	1	1	1	0	1	1	1	1	0	1
PF00206.23	Lyase	2	1	5	3	3	2	3	4	3	1	2	2	1	2	5	4	3	5	5	5	5	4	3	4	5	3	3	3	3	3	2	3	2	2	2	2	3	4	3	3	3	2	3	1	0	4	2	3
PF00208.24	Glutamate/Leucine/Phenylalanine/Valine dehydrogenase	0	2	1	3	1	3	1	2	0	1	1	1	0	0	1	1	1	2	1	1	1	1	0	2	1	2	1	0	0	2	1	2	2	1	0	1	3	1	0	0	0	2	0	3	3	2	2	0
PF00215.27	Orotidine 5'-phosphate decarboxylase / HUMPS family	1	0	2	1	1	1	0	1	1	1	1	1	1	1	1	1	1	1	1	1	1	1	1	1	1	1	2	1	0	1	1	1	1	1	1	1	1	2	1	1	1	1	1	1	1	1	1	1
PF00221.22	Aromatic amino acid lyase	1	1	1	1	2	1	1	1	1	1	1	0	1	1	1	1	0	1	1	0	1	0	1	1	1	1	1	0	1	0	1	1	0	1	1	1	1	1	1	1	1	1	1	1	1	1	0	0
PF00224.24	Pyruvate kinase, barrel domain	1	1	1	1	1	1	1	1	1	1	0	1	1	1	1	1	1	1	1	1	1	1	0	1	1	1	1	1	2	1	1	1	1	1	1	1	1	1	1	1	1	1	1	1	1	1	1	1
PF00230.23	Major intrinsic protein	1	0	1	1	1	2	0	1	1	1	2	1	0	1	1	1	1	1	1	1	1	1	0	2	1	0	1	0	0	1	0	1	1	0	1	0	0	1	1	2	1	2	0	1	1	1	1	0
PF00275.23	EPSP synthase (3-phosphoshikimate 1-carboxyvinyltransferase)	2	2	2	2	2	3	2	2	2	2	2	1	2	2	2	2	2	2	2	2	2	2	1	2	2	2	2	1	2	2	2	2	2	2	1	2	2	2	2	3	2	2	2	2	2	2	2	2
PF00282.22	Pyridoxal-dependent decarboxylase conserved domain	1	0	1	3	2	3	2	1	2	1	2	3	2	0	1	1	1	1	1	1	1	1	1	1	1	2	1	1	3	0	1	1	0	0	2	1	3	0	1	2	1	1	2	0	0	2	0	2
PF00288.29	GHMP kinases N terminal domain	1	1	2	2	2	2	1	1	2	1	1	1	1	2	2	1	2	1	1	1	2	1	2	1	1	2	2	2	2	2	1	2	1	2	1	2	1	1	2	1	1	2	1	2	2	2	1	1
PF00294.27	pfkB family carbohydrate kinase	3	2	4	3	5	6	5	3	2	3	1	0	4	2	2	2	5	2	2	2	2	2	2	1	2	4	5	2	2	3	2	2	2	3	3	5	5	6	3	2	3	3	2	5	4	5	2	2
PF00308.21	Bacterial dnaA protein	0	1	1	1	1	1	1	0	1	1	1	1	1	1	1	1	1	1	1	1	1	1	1	1	1	1	1	0	0	1	1	1	1	1	0	1	1	1	1	1	1	1	1	1	1	1	0	1
PF00311.20	Phosphoenolpyruvate carboxylase	1	0	1	0	1	2	1	1	0	0	2	0	1	1	1	1	0	1	1	1	1	1	0	1	1	1	0	1	1	1	1	1	0	2	1	1	1	1	1	1	1	0	1	1	1	1	0	1
PF00312.25	Ribosomal protein S15	1	1	1	1	1	1	1	0	1	1	1	1	1	1	1	1	1	1	1	1	1	0	1	1	1	1	1	1	1	1	1	1	1	1	1	1	1	1	1	1	1	1	1	1	1	1	1	1
PF00313.25	Cold-shock' DNA-binding domain	1	1	1	1	0	1	1	1	1	0	1	1	0	1	2	0	1	0	0	0	0	0	1	0	0	2	1	1	1	1	1	1	0	2	1	1	2	1	1	1	2	1	2	0	0	0	2	1
PF00318.23	Ribosomal protein S2	1	1	1	1	1	1	1	0	1	1	1	1	1	1	1	1	1	1	1	1	1	0	1	1	1	1	1	1	1	1	1	1	1	1	1	1	1	1	1	1	1	1	1	1	1	1	1	1
PF00326.24	Prolyl oligopeptidase family	2	1	2	2	2	6	1	0	2	3	1	3	2	1	0	1	1	1	1	0	1	0	2	1	1	3	2	0	0	1	2	2	2	3	0	1	3	3	2	2	2	3	5	4	4	3	1	0
PF00329.22	Respiratory-chain NADH dehydrogenase, 30 Kd subunit	2	2	2	2	2	2	2	2	2	2	2	1	2	2	2	2	2	2	2	2	2	2	2	2	2	2	2	2	1	1	2	2	3	2	2	2	2	2	2	2	2	2	2	2	2	2	2	2
PF00343.23	Carbohydrate phosphorylase	1	0	0	1	0	0	0	0	0	0	1	0	0	0	0	0	0	0	0	0	0	0	0	0	0	1	0	0	1	0	0	0	1	0	0	0	1	0	0	1	0	0	0	0	0	1	1	0
PF00346.22	Respiratory-chain NADH dehydrogenase, 49 Kd subunit	2	2	2	2	2	0	3	3	2	2	2	1	2	3	2	2	2	2	2	2	2	2	2	2	2	2	2	2	1	1	2	2	3	2	2	4	3	2	2	2	3	2	3	2	1	2	2	2
PF00350.26	Dynamin family	1	0	0	2	2	1	1	2	1	1	1	0	1	1	3	0	0	0	0	0	0	0	0	0	0	2	0	1	2	0	4	0	0	2	1	1	2	1	1	4	2	1	1	1	2	2	2	0
PF00365.23	Phosphofructokinase	2	2	1	3	2	4	2	1	1	1	2	2	1	2	2	1	0	1	1	1	1	1	3	1	1	2	0	1	1	2	3	3	2	5	0	2	2	1	2	2	3	2	3	2	2	3	2	1
PF00370.24	FGGY family of carbohydrate kinases, N-terminal domain	2	2	1	2	1	1	0	2	1	1	1	2	1	1	1	1	1	1	1	1	1	0	1	1	1	2	1	3	1	1	2	2	2	0	2	1	3	1	0	1	1	3	2	3	2	2	0	3
PF00383.26	Cytidine and deoxycytidylate deaminase zinc-binding region	4	1	4	7	3	2	2	1	1	1	0	0	3	2	2	3	2	2	3	2	3	2	2	3	3	1	4	3	3	1	3	3	2	2	2	3	1	2	1	2	2	1	3	2	2	2	1	3
PF00398.23	Ribosomal RNA adenine dimethylase	1	1	1	1	1	1	0	1	1	1	1	1	1	1	1	0	1	1	0	1	1	1	1	0	1	1	2	1	1	1	1	1	1	1	1	1	1	1	1	1	1	1	1	1	1	1	1	0
PF00403.29	Heavy-metal-associated domain	1	1	1	1	2	1	2	1	1	0	1	1	5	0	1	0	1	1	0	1	0	1	1	0	0	1	1	1	1	0	1	1	1	1	1	1	1	1	1	2	2	1	2	1	1	1	1	1
PF00420.27	NADH-ubiquinone/plastoquinone oxidoreductase chain 4L	0	2	2	3	2	3	3	2	2	3	2	2	0	3	2	2	2	2	2	3	2	3	2	2	2	2	2	2	2	3	1	3	3	3	2	4	3	2	2	2	3	2	3	3	3	3	2	2
PF00425.21	chorismate binding enzyme	2	2	2	3	2	3	2	2	2	1	2	1	1	3	2	3	2	2	3	3	3	2	2	2	3	3	2	3	1	2	2	3	2	2	0	2	3	2	1	2	2	1	3	2	1	3	1	2
PF00436.28	Single-strand binding protein family	2	2	1	2	2	2	1	2	1	2	1	2	1	2	2	2	1	2	2	1	2	1	1	2	2	1	1	1	2	2	2	1	3	2	2	2	2	2	2	1	2	2	2	2	2	1	2	2
PF00437.23	Type II/IV secretion system protein	3	6	2	6	5	4	4	4	5	3	4	3	3	2	3	2	3	2	3	2	2	2	6	3	2	6	3	3	3	4	8	8	4	3	5	6	6	7	3	3	4	6	5	6	6	4	3	3
PF00450.25	Serine carboxypeptidase	1	0	0	0	0	1	1	0	1	1	0	0	0	0	0	0	0	0	0	0	0	0	0	0	0	0	0	0	0	1	1	1	1	1	0	0	1	0	0	0	0	0	0	0	0	0	0	0
PF00453.21	Ribosomal protein L20	1	1	1	1	1	1	1	1	1	1	1	1	1	0	2	0	1	1	1	1	1	1	1	1	1	1	1	0	1	1	1	1	1	1	1	1	1	0	1	1	1	1	1	1	1	1	1	0
PF00459.28	Inositol monophosphatase family	2	2	2	1	1	4	2	0	2	1	0	1	2	0	3	3	1	3	4	4	4	3	0	2	3	2	2	2	2	1	2	3	0	3	2	2	3	3	2	1	1	3	1	3	3	2	0	2
PF00463.24	Isocitrate lyase family	0	0	1	1	1	0	1	1	0	1	1	1	1	1	1	1	0	1	1	0	1	0	1	1	1	0	1	1	1	1	1	1	1	2	1	1	0	1	1	1	1	0	1	0	0	1	1	1
PF00464.22	Serine hydroxymethyltransferase	1	1	1	1	1	1	1	2	1	1	1	1	0	0	1	1	1	1	1	1	1	1	2	1	1	1	1	0	1	1	1	1	1	1	1	1	1	1	1	1	2	1	1	0	1	1	1	1
PF00472.23	RF-1 domain	1	1	0	1	1	1	1	1	1	1	1	0	0	0	1	0	0	0	0	1	0	1	0	0	1	1	0	0	1	1	1	1	0	1	1	1	1	0	1	1	1	1	1	1	1	1	0	1
PF00478.28	IMP dehydrogenase / GMP reductase domain	1	1	2	1	1	1	1	1	1	1	1	1	1	1	2	2	2	2	2	1	2	1	1	2	2	1	2	1	1	1	1	1	1	1	1	1	1	1	1	0	1	1	2	1	1	1	1	1
PF00499.23	NADH-ubiquinone/plastoquinone oxidoreductase chain 6	0	2	2	2	2	2	3	2	2	2	2	2	0	3	2	1	2	2	2	2	2	2	2	2	2	2	2	2	2	2	1	2	2	2	2	4	3	2	2	2	3	2	2	2	2	2	1	2
PF00507.22	NADH-ubiquinone/plastoquinone oxidoreductase, chain 3	3	2	2	2	2	2	3	3	2	2	2	2	2	3	1	2	2	2	2	2	2	2	2	1	2	2	2	2	1	1	2	2	4	2	1	4	3	2	1	2	3	2	2	2	2	2	2	2
PF00521.23	DNA gyrase/topoisomerase IV, subunit A	1	1	1	1	1	1	0	0	1	1	1	0	0	1	1	0	1	1	1	1	1	1	1	1	1	1	1	1	0	1	1	1	1	1	0	1	1	1	1	1	1	1	1	0	1	1	0	1
PF00550.28	Phosphopantetheine attachment site	2	1	1	2	1	3	0	0	1	1	1	1	1	1	1	2	2	3	3	2	3	2	1	3	3	1	1	1	3	0	3	2	1	1	0	1	1	1	1	1	1	1	1	1	1	1	1	1
PF00557.27	Metallopeptidase family M24	3	3	7	3	3	4	2	4	5	4	5	3	3	8	9	10	7	10	12	3	12	4	3	9	7	4	7	3	3	5	4	2	3	2	3	4	5	5	3	3	6	3	8	4	3	5	3	4
PF00562.31	RNA polymerase Rpb2, domain 6	1	1	1	1	1	0	0	1	1	1	1	1	1	1	1	1	1	1	1	1	1	2	1	1	1	1	1	1	0	0	1	1	1	1	1	1	1	0	1	0	1	1	1	1	1	1	1	1
PF00576.24	HIUase/Transthyretin family	0	1	0	0	0	0	0	0	0	1	0	0	0	1	1	0	0	0	0	0	0	0	0	0	0	0	0	0	0	0	1	0	0	1	0	0	0	0	0	0	0	1	0	0	0	1	0	0
PF00579.28	tRNA synthetases class I (W and Y)	2	2	2	2	2	2	2	3	2	1	1	2	2	2	2	2	2	2	2	2	2	2	2	2	2	2	1	2	1	3	2	2	0	2	2	2	2	2	1	0	2	2	1	2	2	2	1	1
PF00583.28	Acetyltransferase (GNAT) family	11	12	4	11	10	23	8	6	15	12	16	8	9	8	12	3	3	5	6	4	5	4	5	6	4	11	3	10	15	15	11	15	11	12	12	13	6	20	11	10	8	14	18	15	13	12	10	12
PF00586.27	AIR synthase related protein, N-terminal domain	1	0	1	0	1	1	0	0	1	1	0	1	0	1	1	1	1	1	1	0	1	0	1	1	1	1	2	1	0	1	1	1	0	1	1	1	1	1	1	1	1	0	1	0	0	1	0	1
PF00588.22	SpoU rRNA Methylase family	6	3	4	4	5	4	5	3	6	3	4	5	2	2	5	3	4	3	3	3	3	3	6	3	3	3	4	4	4	6	3	3	5	3	3	5	4	2	4	3	6	3	5	4	4	6	6	3
PF00625.24	Guanylate kinase	1	1	1	1	1	0	0	1	1	0	1	2	1	1	1	1	1	1	1	1	1	1	1	1	0	1	1	1	0	1	1	1	1	1	1	1	1	1	0	1	1	1	1	1	1	1	1	1
PF00672.28	HAMP domain	1	1	1	0	1	2	2	0	1	0	1	1	1	0	0	0	1	0	0	0	0	0	1	0	0	1	1	0	0	1	0	3	1	1	0	2	1	1	3	0	3	1	2	0	0	0	1	0
PF00676.23	Dehydrogenase E1 component	3	3	6	3	4	6	4	2	3	5	2	2	2	6	7	6	6	10	8	5	8	5	3	10	8	5	4	1	3	1	3	3	2	1	3	5	6	4	2	3	6	3	5	3	2	6	0	1
PF00677.20	Lumazine binding domain	0	1	1	1	1	1	0	1	1	1	1	1	0	1	1	0	1	0	0	0	0	0	1	0	0	1	1	1	1	1	1	1	1	1	1	1	1	1	1	1	1	0	1	1	1	1	1	1
PF00692.22	dUTPase	1	0	2	1	1	0	0	1	1	1	1	0	1	1	1	1	0	1	1	1	1	1	1	1	1	1	1	1	1	0	1	1	1	1	0	1	1	1	2	1	1	1	1	1	1	1	0	1
PF00696.31	Amino acid kinase family	4	2	4	5	5	5	2	3	4	2	4	4	2	4	4	3	4	3	4	4	4	4	5	4	4	4	4	4	2	5	5	5	5	5	3	4	4	4	3	3	5	3	4	2	3	4	3	3
PF00698.24	Acyl transferase domain	1	1	1	1	1	1	1	0	1	1	1	0	1	1	1	1	1	1	1	1	1	0	1	1	1	1	1	0	1	1	1	1	1	1	1	1	1	1	1	1	1	1	1	1	1	1	1	0
PF00707.25	Translation initiation factor IF-3, C-terminal domain	1	1	1	1	1	1	1	1	1	1	1	1	1	1	1	0	1	1	1	0	1	0	1	1	1	1	1	0	1	1	1	1	1	1	1	1	1	0	1	1	1	1	1	1	1	1	1	0
PF00708.21	Acylphosphatase	0	1	1	1	0	1	1	1	0	0	1	0	0	1	1	0	1	0	0	0	0	0	1	0	0	1	1	0	1	0	1	1	1	1	1	0	1	1	1	1	1	0	0	1	1	1	1	1
PF00709.24	Adenylosuccinate synthetase	1	1	1	1	1	0	1	1	1	1	0	1	1	1	1	1	1	1	1	1	1	0	1	1	1	1	2	1	1	1	1	1	0	1	2	1	1	1	1	1	1	1	1	1	0	1	0	1
PF00712.22	DNA polymerase III beta subunit, N-terminal domain	0	0	1	0	0	0	1	0	0	0	1	1	0	1	1	0	1	1	0	1	0	1	0	1	1	0	1	0	1	0	0	1	0	0	1	0	0	0	0	1	1	0	1	0	1	1	0	0
PF00717.26	Peptidase S24-like	1	0	1	1	1	1	0	1	1	1	1	1	0	1	1	1	0	1	1	1	1	1	1	1	1	1	1	0	1	1	1	1	1	1	1	1	1	1	1	1	1	2	1	1	1	1	1	1
PF00724.23	NADH:flavin oxidoreductase / NADH oxidase family	3	1	2	0	0	2	0	2	0	1	0	0	0	1	1	3	0	3	4	0	3	0	1	2	4	0	0	1	1	0	1	0	0	0	1	2	0	2	1	1	1	0	0	2	2	1	0	1
PF00730.28	HhH-GPD superfamily base excision DNA repair protein	2	2	3	3	4	4	2	0	3	3	3	4	4	2	3	2	3	3	2	4	3	2	3	3	3	2	2	1	2	5	4	4	3	3	1	4	1	3	4	3	3	4	3	2	1	3	3	0
PF00731.23	AIR carboxylase	1	0	0	0	1	1	1	1	1	1	0	2	1	1	1	1	0	1	1	0	1	0	1	1	1	1	1	1	1	1	1	1	0	1	1	1	1	2	1	1	1	0	1	0	0	1	0	1
PF00766.22	Electron transfer flavoprotein FAD-binding domain	1	1	2	2	1	0	2	3	1	1	1	0	1	1	1	1	1	2	2	2	2	2	1	2	2	1	2	1	1	1	1	1	1	1	2	3	1	2	0	3	1	1	3	2	1	2	1	2
PF00795.25	Carbon-nitrogen hydrolase	2	2	3	2	3	3	3	1	1	3	4	1	2	2	1	4	4	6	5	4	6	4	3	8	6	1	3	1	3	1	5	3	0	2	3	3	2	6	3	1	4	1	6	0	0	1	0	3
PF00805.25	Pentapeptide repeats (8 copies)	1	0	1	0	0	1	0	0	0	0	0	0	3	0	0	0	0	0	0	0	0	0	0	0	0	0	0	0	0	0	0	0	0	1	0	0	0	2	0	2	1	0	0	1	0	0	0	0
PF00809.25	Pterin binding enzyme	2	1	2	5	2	1	1	2	0	1	2	1	0	2	2	2	2	2	2	2	3	1	1	3	3	2	2	1	2	1	1	2	1	1	3	1	2	3	1	3	2	1	2	2	1	3	1	2
PF00825.21	Ribonuclease P	0	1	1	0	1	1	1	1	1	1	0	1	1	1	0	1	0	1	1	1	1	0	1	1	1	1	1	0	0	1	1	1	1	1	0	1	1	1	1	1	0	1	1	1	1	1	0	1
PF00830.22	Ribosomal L28 family	1	1	1	1	0	1	1	1	1	0	1	1	1	1	1	0	1	1	1	1	1	0	1	1	1	1	1	0	1	1	1	1	0	0	1	1	1	0	1	1	1	1	1	1	1	1	1	1
PF00834.22	Ribulose-phosphate 3 epimerase family	1	1	1	1	1	1	0	1	1	1	1	1	1	1	1	1	1	1	1	1	1	1	1	1	1	1	1	1	1	1	0	1	1	1	1	1	1	1	1	1	2	1	1	1	1	1	1	1
PF00850.22	Histone deacetylase domain	0	1	1	1	1	2	1	1	1	1	2	1	1	1	1	1	1	2	2	2	2	2	1	2	2	1	1	1	1	1	1	1	1	1	1	1	1	2	1	2	1	1	3	2	2	1	1	0
PF00885.22	6,7-dimethyl-8-ribityllumazine synthase	1	1	1	1	1	1	1	1	1	1	1	1	1	1	0	0	1	0	0	0	0	0	1	0	0	1	1	0	1	1	1	1	1	1	1	1	1	1	1	1	1	0	1	1	1	1	1	0
PF00886.22	Ribosomal protein S16	1	1	1	1	1	1	1	1	1	1	1	1	1	1	1	1	1	1	1	1	1	0	1	1	1	1	1	0	0	1	1	1	1	1	1	1	1	1	0	1	1	1	1	1	1	1	1	1
PF00889.22	Elongation factor TS	1	1	1	1	1	1	1	1	1	1	1	1	1	1	1	1	1	1	1	1	1	0	1	1	1	1	1	1	1	1	1	1	1	1	1	1	1	0	1	1	1	1	1	1	1	1	1	1
PF00899.24	ThiF family	1	1	2	0	1	1	1	2	1	1	1	1	0	1	1	1	1	1	1	1	1	1	2	1	1	1	1	1	0	1	1	1	1	1	1	1	1	1	1	1	1	1	2	1	1	1	1	1
PF00902.21	Sec-independent protein translocase protein (TatC)	1	1	1	1	2	1	1	1	1	1	1	1	1	1	1	1	1	1	1	1	1	1	1	1	1	1	1	1	1	1	1	1	1	1	1	1	1	0	1	1	1	1	1	0	0	1	1	0
PF00912.25	Transglycosylase	1	2	1	2	1	1	2	1	1	1	0	0	1	1	0	1	0	1	1	1	1	1	2	1	1	2	0	0	0	2	2	1	0	2	2	2	2	2	1	0	1	2	1	2	1	1	1	1
PF00923.22	Transaldolase/Fructose-6-phosphate aldolase	2	1	1	1	2	1	1	3	1	1	1	1	1	0	1	1	1	1	1	1	1	0	1	1	1	1	1	1	1	1	2	1	1	1	1	1	1	2	1	1	1	2	1	2	1	1	1	1
PF00924.21	Mechanosensitive ion channel	2	1	4	4	4	6	1	2	2	1	3	1	4	1	1	2	3	2	2	2	2	1	2	3	2	1	4	5	6	2	5	5	3	4	8	1	1	5	1	1	1	0	2	1	1	1	4	7
PF00926.22	3,4-dihydroxy-2-butanone 4-phosphate synthase	0	1	1	1	1	1	0	1	1	1	1	1	0	1	1	0	1	0	0	0	0	0	1	0	0	1	1	1	1	1	1	1	1	1	1	1	1	1	1	1	1	0	1	1	1	1	1	0
PF00953.24	Glycosyl transferase family 4	2	1	1	1	1	2	1	1	1	1	1	1	1	1	1	1	1	0	1	1	1	1	1	1	1	1	1	1	1	0	1	2	2	1	0	1	1	1	1	1	2	1	1	1	2	1	1	1
PF00958.25	GMP synthase C terminal domain	1	1	1	1	1	1	0	0	1	1	1	1	1	1	1	1	0	1	1	1	1	0	1	1	1	1	0	1	1	1	1	1	1	1	1	1	1	1	1	1	1	1	1	1	1	1	0	1
PF00962.25	Adenosine deaminase	1	2	2	6	1	3	0	0	1	1	1	2	1	1	2	3	1	4	3	2	3	2	1	4	3	2	2	1	1	1	3	2	1	3	2	4	3	1	1	0	3	2	1	2	2	1	1	1
PF00977.24	Histidine biosynthesis protein	4	0	3	2	3	2	1	1	1	2	0	1	2	3	3	2	3	3	3	3	3	3	3	3	3	2	2	3	2	2	1	1	0	3	3	2	2	3	0	1	3	0	3	0	0	3	1	2
PF00994.27	Probable molybdopterin binding domain	0	1	1	1	1	1	1	1	1	1	1	2	1	1	1	1	1	1	1	1	1	1	1	1	1	1	1	1	1	0	1	1	1	1	1	1	1	1	1	1	1	1	2	1	1	1	1	1
PF01012.24	Electron transfer flavoprotein domain	1	2	2	2	1	1	2	3	1	1	0	0	1	1	1	2	2	2	2	2	2	1	1	2	2	1	2	1	1	1	1	1	1	1	2	3	1	2	1	2	3	2	2	3	3	2	1	1
PF01019.24	Gamma-glutamyltranspeptidase	2	1	3	2	1	4	0	1	1	1	2	2	0	1	1	1	2	1	1	1	1	1	2	1	2	2	2	0	1	1	2	2	1	2	1	2	2	2	2	1	2	1	2	1	1	1	0	1
PF01026.24	TatD related DNase	1	1	1	2	1	1	0	1	1	1	1	1	1	2	1	1	1	1	1	1	1	1	1	0	1	1	1	1	1	1	1	1	1	1	1	2	2	1	1	1	1	1	1	1	1	1	1	0
PF01029.21	NusB family	1	1	0	1	1	1	0	1	1	1	1	1	0	1	1	1	0	1	1	1	1	1	1	1	1	1	0	1	1	1	1	0	1	1	1	1	1	1	1	1	1	1	1	1	1	1	1	1
PF01032.21	FecCD transport family	3	2	3	2	3	1	1	2	2	1	1	1	2	0	0	3	4	3	3	3	3	3	1	3	3	1	9	1	1	1	2	2	2	2	0	1	2	2	1	1	0	2	2	3	3	1	1	1
PF01035.23	6-O-methylguanine DNA methyltransferase, DNA binding domain	1	3	2	2	2	2	1	2	2	2	2	1	2	2	3	1	2	2	2	2	3	2	2	2	2	2	2	2	1	1	3	2	1	1	1	1	2	2	1	2	2	2	3	2	1	2	2	2
PF01037.24	Lrp/AsnC ligand binding domain	2	2	1	2	1	4	1	1	1	1	2	1	1	1	1	1	2	1	1	1	1	1	1	0	1	1	2	1	1	1	2	3	0	1	1	1	1	2	1	2	2	1	2	1	1	1	1	1
PF01040.21	UbiA prenyltransferase family	2	3	2	2	2	2	2	2	2	2	2	2	0	3	2	2	1	2	2	1	2	1	2	0	2	1	1	2	3	0	3	2	2	2	2	2	1	2	2	2	2	2	3	2	2	2	2	2
PF01047.25	MarR family	1	0	2	0	0	2	1	0	0	0	2	0	1	0	8	2	1	1	2	0	3	0	2	1	0	2	1	0	0	0	0	0	0	0	0	1	3	1	0	1	2	0	3	0	0	3	0	0
PF01053.23	Cys/Met metabolism PLP-dependent enzyme	4	2	2	3	3	5	3	4	2	3	2	4	4	4	7	2	0	4	3	3	3	1	4	4	3	2	1	3	3	2	2	5	1	5	2	3	5	3	2	5	4	2	5	1	1	5	0	3
PF01058.25	NADH ubiquinone oxidoreductase, 20 Kd subunit	2	4	2	4	2	4	2	2	2	2	3	3	2	2	1	2	2	2	2	2	2	2	2	2	2	3	2	2	2	2	3	3	5	3	3	2	3	3	1	2	2	3	2	4	4	2	3	3
PF01071.22	Phosphoribosylglycinamide synthetase, ATP-grasp (A) domain	0	0	0	0	1	1	1	0	1	1	0	1	1	1	1	1	0	1	1	0	1	0	1	1	1	1	1	1	1	1	1	1	0	1	1	1	1	1	1	1	1	0	1	0	0	1	0	1
PF01078.24	Magnesium chelatase, subunit ChlI	1	1	1	1	1	0	0	1	1	0	1	1	1	1	0	1	1	1	1	1	1	1	1	1	1	1	1	1	0	1	1	1	1	1	0	1	1	1	0	1	1	1	2	1	1	1	1	0
PF01084.23	Ribosomal protein S18	0	1	1	1	1	1	1	1	1	1	1	1	0	1	1	1	1	1	1	1	1	0	1	1	1	1	1	0	1	1	1	0	0	1	1	1	1	1	1	1	1	1	1	1	1	1	1	1
PF01106.20	NifU-like domain	3	2	2	2	3	2	2	2	3	2	2	1	3	2	1	3	2	3	3	2	3	2	4	3	3	2	2	2	2	1	3	3	1	1	1	2	2	1	1	2	2	2	2	2	2	2	0	2
PF01127.25	Succinate dehydrogenase/Fumarate reductase transmembrane subunit	0	1	1	1	1	0	1	0	1	1	1	1	1	0	1	1	1	1	1	1	1	1	1	1	1	1	1	0	1	0	1	1	0	1	1	1	1	0	1	0	1	1	1	1	1	1	0	1
PF01138.24	3' exoribonuclease family, domain 1	1	1	2	2	2	2	1	1	1	2	2	1	1	2	2	1	1	2	2	2	2	2	2	2	2	2	1	0	1	1	2	1	0	2	1	2	1	2	2	2	2	2	2	2	2	2	2	2
PF01145.28	SPFH domain / Band 7 family	1	1	2	3	1	1	1	1	1	1	0	0	1	1	2	1	1	2	2	1	2	1	1	1	2	1	1	0	0	1	2	0	1	2	1	0	1	2	1	3	1	0	2	1	2	2	1	0
PF01148.23	Cytidylyltransferase family	1	1	1	2	1	2	1	1	2	1	1	1	1	1	1	1	1	1	1	1	1	1	1	1	1	1	1	0	0	1	1	1	0	2	1	1	1	1	1	1	1	1	1	1	1	1	0	1
PF01149.27	Formamidopyrimidine-DNA glycosylase N-terminal domain	0	1	1	1	1	3	0	1	1	0	1	1	0	1	1	1	1	2	1	1	1	1	1	2	1	1	1	1	3	2	1	2	0	0	2	2	0	1	1	2	1	1	2	1	1	1	0	1
PF01161.23	Phosphatidylethanolamine-binding protein	1	0	0	2	1	2	1	1	1	1	1	3	0	0	0	1	0	1	1	1	1	0	2	1	1	2	0	1	1	0	1	0	0	1	1	1	2	0	0	0	1	1	0	1	2	2	0	1
PF01168.23	Alanine racemase, N-terminal domain	1	2	5	2	2	2	2	1	2	1	2	3	1	3	4	5	3	4	5	3	4	3	2	1	5	2	5	1	2	0	2	2	0	1	0	2	2	1	1	2	2	0	3	1	2	3	0	1
PF01174.22	SNO glutamine amidotransferase family	1	1	1	1	1	1	1	0	1	0	1	1	1	1	1	1	1	1	1	1	1	1	1	1	1	1	1	0	1	1	1	1	1	1	1	1	1	0	1	1	1	1	1	1	1	1	1	1
PF01177.25	Asp/Glu/Hydantoin racemase	1	2	2	2	0	1	1	2	2	1	1	1	0	1	1	4	2	7	5	2	5	2	1	6	5	4	1	2	2	2	1	1	2	1	2	2	3	3	1	1	1	2	2	2	2	1	2	2
PF01180.24	Dihydroorotate dehydrogenase	1	0	1	2	2	2	0	2	2	1	2	2	2	1	1	1	1	1	1	1	1	1	2	1	1	2	1	2	1	1	1	2	1	2	2	2	2	2	1	1	2	1	1	2	2	1	2	2
PF01182.23	Glucosamine-6-phosphate isomerases/6-phosphogluconolactonase	1	1	2	2	1	1	0	1	1	1	2	0	1	1	1	2	2	2	2	2	2	2	1	2	2	1	1	1	1	1	2	1	1	1	0	1	2	2	1	2	1	1	1	2	1	1	1	0
PF01192.25	RNA polymerase Rpb6	1	1	1	1	1	1	0	1	1	1	1	1	1	1	1	1	1	1	1	1	1	1	1	1	1	1	1	1	0	1	1	1	1	1	1	1	1	1	1	1	1	1	1	1	1	1	1	1
PF01195.22	Peptidyl-tRNA hydrolase	1	1	1	1	1	1	0	1	1	1	1	1	1	1	1	1	1	1	1	1	1	1	1	1	1	1	1	1	1	1	1	1	2	1	1	1	1	1	1	1	1	1	1	1	1	1	1	1
PF01197.21	Ribosomal protein L31	1	1	1	1	1	1	1	1	1	1	1	1	0	1	1	1	1	1	1	1	1	1	1	1	1	1	1	0	1	1	1	1	1	1	1	1	1	1	1	1	1	1	1	1	1	1	1	1
PF01202.25	Shikimate kinase	1	1	1	1	1	2	0	1	1	1	3	0	1	1	1	1	1	1	1	0	1	0	1	1	1	2	1	1	1	1	1	0	2	2	1	1	1	1	1	1	1	1	1	1	1	2	1	1
PF01207.20	Dihydrouridine synthase (Dus)	0	0	0	0	0	0	0	1	0	1	0	0	0	1	1	0	0	0	0	0	0	0	0	0	0	0	0	0	0	0	0	0	0	0	0	0	0	0	0	0	1	0	1	0	0	1	0	0
PF01212.24	Beta-eliminating lyase	0	3	4	3	2	3	1	1	3	1	1	2	2	1	2	1	2	1	1	0	1	1	2	1	1	3	4	0	1	2	1	0	2	4	2	1	2	3	1	1	2	3	2	3	4	2	2	1
PF01220.22	Dehydroquinase class II	0	1	1	1	1	0	1	0	1	1	1	1	1	1	1	1	1	1	1	1	1	1	1	1	1	1	1	1	1	1	1	1	1	2	1	1	1	1	1	1	1	1	1	1	1	1	1	2
PF01243.23	Pyridoxamine 5'-phosphate oxidase	6	3	5	4	5	9	6	5	4	4	6	3	5	8	10	8	4	8	8	5	7	5	3	7	9	1	6	1	3	5	2	6	3	5	1	10	1	7	9	5	4	5	7	3	1	7	3	5
PF01245.23	Ribosomal protein L19	0	1	1	1	1	1	1	1	1	1	1	1	1	1	1	1	1	1	1	1	1	1	1	1	1	1	1	1	1	1	1	1	1	1	1	1	1	0	1	1	1	1	1	1	1	1	1	1
PF01250.20	Ribosomal protein S6	1	1	1	1	1	1	1	1	1	1	1	1	1	1	1	0	1	1	1	1	1	0	1	1	1	1	1	0	1	1	1	0	0	1	1	1	1	1	1	1	1	1	1	1	1	1	1	1
PF01252.21	Signal peptidase (SPase) II	1	1	1	1	1	1	2	1	1	1	1	1	1	1	1	0	1	1	1	1	1	1	1	1	1	1	1	1	1	1	2	1	0	1	1	2	2	1	1	1	1	1	1	1	1	1	1	1
PF01257.22	Thioredoxin-like [2Fe-2S] ferredoxin	1	1	1	2	1	2	1	1	1	1	1	1	0	1	1	0	1	0	0	0	0	0	1	0	0	1	1	1	0	1	1	1	1	2	1	1	1	2	1	1	1	1	1	2	0	1	1	1
PF01259.21	SAICAR synthetase	1	0	0	0	1	1	0	1	1	0	1	0	0	1	1	1	0	1	1	0	1	0	1	1	1	1	2	1	1	1	1	1	1	1	1	1	1	1	1	1	1	0	1	0	0	1	0	1
PF01261.27	Xylose isomerase-like TIM barrel	5	2	8	4	1	6	3	2	1	2	2	1	0	5	4	5	7	4	4	4	5	4	1	3	5	4	7	1	2	3	3	3	3	2	2	2	8	5	3	5	3	2	3	3	2	6	2	2
PF01262.24	Alanine dehydrogenase/PNT, C-terminal domain	1	2	1	2	2	2	2	2	2	2	2	1	1	1	1	2	1	2	2	1	2	1	2	2	2	3	1	1	1	1	1	2	0	1	0	2	3	2	0	2	2	2	2	1	2	2	0	1
PF01264.24	Chorismate synthase	1	1	1	1	1	1	0	1	1	1	1	0	1	1	1	1	1	1	1	1	1	1	1	0	1	1	1	1	1	1	1	0	1	1	1	1	1	1	1	1	1	1	1	1	1	1	1	1
PF01274.25	Malate synthase	0	0	1	1	1	0	1	0	0	1	1	0	1	1	1	1	1	1	1	1	1	1	1	1	1	0	1	1	1	0	1	1	1	1	1	1	0	1	1	1	1	0	1	0	0	1	1	0
PF01281.22	Ribosomal protein L9, N-terminal domain	0	1	1	0	1	0	1	0	0	1	0	0	0	0	0	0	1	0	0	0	0	0	0	0	0	0	1	0	0	0	0	0	0	0	0	1	0	0	0	0	0	0	0	0	0	0	0	0
PF01293.23	Phosphoenolpyruvate carboxykinase	1	0	0	3	1	1	1	1	1	1	1	1	0	1	0	0	0	0	0	0	0	0	1	0	0	1	0	1	1	0	1	0	1	0	1	1	1	0	1	0	1	1	1	0	1	1	0	1
PF01300.21	Telomere recombination	1	1	1	1	1	1	1	1	1	1	1	1	1	1	1	0	1	1	1	1	0	1	1	1	1	2	1	1	1	1	1	2	1	1	1	1	2	1	1	1	1	1	1	2	2	1	1	1
PF01327.24	Polypeptide deformylase	1	1	2	1	2	2	0	1	2	1	1	1	2	1	1	1	1	2	2	1	2	1	1	2	2	1	2	2	1	0	1	1	1	1	2	1	1	1	2	1	1	1	2	1	1	1	1	2
PF01329.22	Pterin 4 alpha carbinolamine dehydratase	1	1	1	1	1	1	0	1	1	1	1	1	1	1	1	1	1	1	1	1	1	1	1	2	1	0	1	0	1	1	1	1	0	1	1	1	0	0	2	1	1	1	0	0	1	1	1	1
PF01330.24	RuvA N terminal domain	1	1	0	1	1	1	1	1	1	0	1	1	0	0	1	1	1	1	1	1	1	1	1	1	1	1	1	1	1	1	1	0	1	1	1	1	1	1	1	1	1	1	1	1	1	1	0	1
PF01368.23	DHH family	1	1	1	0	1	0	1	0	1	0	0	1	1	0	0	1	1	1	1	0	1	0	1	1	1	1	1	1	1	1	0	1	1	1	1	1	1	1	1	1	1	1	0	1	0	1	1	1
PF01409.23	tRNA synthetases class II core domain (F)	1	1	1	1	1	1	1	2	1	1	1	1	1	1	1	1	1	1	1	1	1	1	1	1	1	1	1	1	1	1	1	1	1	1	1	1	1	1	1	1	1	1	1	1	1	1	1	0
PF01411.22	tRNA synthetases class II (A)	1	2	2	2	2	1	1	3	1	2	2	2	1	1	1	1	2	2	2	1	2	2	2	2	2	2	2	1	1	0	1	1	0	1	1	2	2	2	0	2	2	2	2	1	2	2	0	1
PF01424.25	R3H domain	0	1	0	1	0	1	0	0	0	1	1	0	0	0	0	0	0	0	0	0	0	0	0	0	0	0	0	0	0	1	0	0	1	0	0	0	0	0	1	1	0	0	0	0	1	0	0	1
PF01432.23	Peptidase family M3	0	0	1	0	1	1	1	0	1	1	1	0	0	0	1	1	1	1	1	1	1	1	1	0	1	1	1	0	0	1	1	1	1	1	0	1	1	1	1	1	1	1	2	1	1	1	0	0
PF01433.23	Peptidase family M1 domain	0	1	2	3	1	2	2	0	1	1	0	0	1	1	2	0	2	1	1	1	1	1	1	1	1	1	2	1	0	2	1	2	1	1	1	2	1	2	1	2	1	1	3	3	3	1	1	0
PF01471.21	Putative peptidoglycan binding domain	3	6	2	2	3	4	2	1	3	1	1	4	2	1	0	1	1	0	0	0	1	0	7	0	0	2	2	2	1	3	2	2	3	2	2	5	5	8	3	1	3	7	2	5	9	1	2	2
PF01476.23	LysM domain	2	0	1	2	3	1	0	1	2	2	1	2	1	2	2	1	0	1	1	0	1	0	2	0	1	3	1	4	4	2	2	2	1	1	5	2	2	1	1	3	2	2	2	1	1	2	1	5
PF01478.21	Type IV leader peptidase family	1	0	1	0	1	1	0	1	1	1	1	0	1	1	1	1	1	1	1	1	1	1	0	1	1	0	1	0	1	0	0	0	0	0	0	0	0	0	0	1	1	0	0	1	0	1	0	0
PF01494.22	FAD binding domain	0	1	2	1	1	2	2	3	1	1	2	0	1	3	8	1	1	1	1	1	1	0	1	1	1	0	1	1	2	1	0	2	0	0	2	3	0	1	3	2	1	1	2	0	1	2	1	1
PF01497.21	Periplasmic binding protein	3	2	2	2	3	1	1	2	2	1	0	0	2	1	0	3	3	2	2	2	3	2	2	2	2	1	7	1	2	2	2	2	1	2	0	1	2	4	0	1	2	2	2	3	3	2	1	2
PF01509.21	TruB family pseudouridylate synthase (N terminal domain)	1	0	1	1	1	1	1	1	1	1	1	1	1	1	1	1	1	1	1	1	1	1	1	1	1	1	0	1	1	1	1	1	1	1	1	1	1	1	1	1	1	1	0	1	1	1	1	1
PF01512.20	Respiratory-chain NADH dehydrogenase 51 Kd subunit	3	1	2	3	3	3	2	2	2	0	1	2	2	2	1	2	2	2	2	2	2	2	1	2	2	2	2	2	1	1	2	2	3	3	2	3	3	1	1	2	2	1	2	2	0	3	1	1
PF01515.22	Phosphate acetyl/butaryl transferase	0	0	1	1	0	0	0	1	0	0	1	0	0	0	0	0	1	0	0	0	0	0	0	0	0	1	0	1	1	2	0	1	1	0	0	0	1	1	0	1	1	0	0	0	0	1	0	1
PF01521.23	Iron-sulphur cluster biosynthesis	1	1	1	1	1	1	1	0	1	0	1	1	1	1	1	1	1	1	1	2	1	1	1	1	1	0	1	1	1	0	1	1	1	1	1	2	1	1	1	0	1	1	1	0	0	1	1	0
PF01553.24	Acyltransferase	3	5	1	7	5	5	1	3	5	2	4	7	4	2	1	2	1	2	2	2	2	2	6	2	2	3	1	1	2	4	5	2	0	7	2	5	3	4	4	3	2	4	4	4	5	3	2	5
PF01556.21	DnaJ C terminal domain	2	1	2	2	2	2	0	2	2	2	2	1	2	2	2	2	2	2	2	2	2	2	2	2	2	2	2	2	1	2	2	2	2	2	1	2	2	2	2	2	2	2	2	2	1	2	0	2
PF01557.21	Fumarylacetoacetate (FAA) hydrolase family	2	3	5	1	1	6	1	2	2	1	2	2	1	5	4	1	2	4	2	5	2	5	3	6	5	1	3	2	2	3	2	3	0	2	2	2	2	3	2	2	7	3	5	2	2	4	1	2
PF01578.23	Cytochrome C assembly protein	1	0	1	1	1	0	1	1	1	1	1	1	1	1	0	0	1	1	1	1	1	1	1	0	1	1	1	1	0	1	1	1	1	1	1	1	1	1	1	1	1	1	1	1	1	1	2	1
PF01580.21	FtsK/SpoIIIE family	0	0	1	2	1	1	0	0	1	1	1	1	1	0	2	1	1	1	1	1	1	1	0	1	1	2	1	1	1	1	1	1	0	1	1	1	2	1	2	1	1	1	1	1	1	1	0	1
PF01594.19	AI-2E family transporter	3	2	2	4	3	3	1	3	3	2	3	3	3	3	3	1	2	2	2	2	2	2	3	2	2	1	2	2	2	3	3	1	1	1	2	2	1	2	2	3	2	2	2	1	0	5	2	2
PF01596.20	O-methyltransferase	1	0	1	1	0	0	0	1	0	1	1	0	0	0	1	1	1	2	1	1	1	1	0	2	1	0	1	0	1	0	0	0	0	0	0	0	0	1	0	1	1	0	1	0	0	0	0	0
PF01619.21	Proline dehydrogenase	0	0	0	1	1	0	0	0	1	1	1	1	1	0	1	0	0	0	0	0	0	0	1	0	0	2	0	0	1	0	1	1	0	1	0	1	1	1	1	1	0	0	0	1	1	1	1	0
PF01625.24	Peptide methionine sulfoxide reductase	1	1	1	1	1	0	0	1	0	1	1	0	1	1	1	1	1	1	1	1	1	1	1	1	1	1	1	1	1	1	0	1	1	1	1	1	1	1	1	1	1	1	1	2	1	1	0	1
PF01628.24	HrcA protein C terminal domain	1	1	1	1	1	1	0	1	1	1	0	0	1	1	1	1	0	1	1	1	1	1	1	1	1	1	1	1	1	1	1	1	1	1	1	1	1	1	1	1	1	1	1	1	1	1	1	1
PF01632.22	Ribosomal protein L35	1	1	1	1	1	1	1	1	1	1	1	1	1	1	1	0	1	1	1	1	1	1	1	1	1	1	1	0	1	1	0	1	1	1	1	1	1	0	1	1	1	1	1	1	1	1	1	0
PF01636.26	Phosphotransferase enzyme family	3	4	2	5	3	5	3	2	4	3	4	2	4	1	3	1	1	1	2	0	2	0	2	2	2	3	1	2	6	8	4	7	5	2	5	3	4	5	4	5	3	4	7	4	4	3	5	2
PF01649.21	Ribosomal protein S20	1	1	1	1	1	1	0	1	1	1	1	1	0	1	1	1	1	1	1	1	1	1	1	1	1	1	1	1	1	1	1	1	1	1	1	1	1	1	1	1	1	1	1	1	1	1	1	1
PF01653.21	NAD-dependent DNA ligase adenylation domain	0	1	1	1	1	1	1	1	1	0	1	0	1	1	1	2	1	1	1	1	1	1	1	1	1	1	0	1	1	0	1	1	1	1	1	1	1	1	1	1	1	1	0	1	1	1	1	1
PF01668.21	SmpB protein	0	1	1	1	1	1	1	0	1	1	1	1	0	1	1	1	1	1	1	1	1	1	1	1	1	1	1	0	1	1	1	0	1	1	1	1	1	1	1	1	1	1	1	1	1	1	1	1
PF01678.22	Diaminopimelate epimerase	1	0	1	1	1	1	0	1	1	1	1	1	0	1	1	1	1	1	1	1	1	1	1	1	1	1	1	0	1	1	1	1	0	1	1	1	1	0	0	1	1	1	1	1	1	1	1	1
PF01680.20	SOR/SNZ family	1	1	1	1	1	1	1	0	1	0	1	1	1	1	1	1	1	1	1	1	1	1	1	1	1	1	1	0	1	0	1	1	1	1	1	1	1	0	1	1	1	1	1	1	1	1	1	1
PF01687.20	Riboflavin kinase	1	0	1	0	1	0	1	1	0	1	0	1	1	0	0	0	1	0	0	0	0	0	1	0	0	0	0	0	0	1	0	0	1	0	0	0	0	0	0	1	0	0	0	0	0	0	1	0
PF01702.21	Queuine tRNA-ribosyltransferase	1	1	1	1	1	1	1	1	1	1	1	1	1	1	1	1	1	1	1	1	1	1	1	1	1	1	1	1	0	1	1	0	1	1	0	1	1	1	1	1	1	1	1	1	1	1	1	1
PF01709.23	Transcriptional regulator	1	1	1	1	1	1	1	0	1	0	1	1	1	1	1	1	1	1	1	1	1	1	1	1	1	1	1	0	1	1	1	0	1	1	1	1	1	0	1	1	1	1	1	1	1	1	1	1
PF01715.20	IPP transferase	1	0	1	1	1	1	0	0	1	1	1	1	0	1	1	0	1	1	1	1	1	1	1	1	1	1	1	0	1	1	0	1	1	1	0	1	1	0	0	1	1	1	1	0	1	1	0	1
PF01729.22	Quinolinate phosphoribosyl transferase, C-terminal domain	0	1	1	0	0	1	0	0	0	0	1	0	0	0	1	0	1	0	0	0	0	0	0	0	0	1	1	0	0	0	0	1	0	0	0	1	1	1	1	1	0	0	0	1	1	0	0	0
PF01738.21	Dienelactone hydrolase family	3	3	1	1	3	3	1	0	2	3	2	1	1	3	5	2	1	2	2	2	2	2	3	2	2	0	1	1	3	1	1	3	2	1	3	1	0	2	3	8	1	1	4	0	1	3	2	2
PF01743.23	Poly A polymerase head domain	1	1	1	1	1	1	1	1	1	1	1	1	1	1	1	0	1	1	1	1	1	1	1	1	1	1	1	0	0	0	1	1	1	1	0	1	1	0	1	1	1	1	1	1	1	1	0	0
PF01746.24	tRNA (Guanine-1)-methyltransferase	0	1	1	1	1	1	1	1	1	1	1	1	1	0	1	1	1	1	1	1	1	1	1	1	1	1	1	1	1	1	1	1	1	1	1	1	1	0	1	1	1	1	1	1	1	1	1	1
PF01761.23	3-dehydroquinate synthase	1	1	1	1	1	1	0	1	1	1	1	1	0	1	1	1	1	0	1	1	1	1	1	1	0	1	1	1	1	1	1	0	1	1	1	1	1	1	1	1	1	1	1	1	1	1	1	1
PF01765.22	Ribosome recycling factor	1	1	1	1	1	1	1	1	1	1	1	1	1	1	1	1	1	1	1	1	1	1	1	1	1	1	1	0	1	1	1	1	0	1	1	1	1	1	1	1	1	1	1	1	1	1	1	1
PF01782.21	RimM N-terminal domain	1	1	1	1	1	1	0	0	1	1	1	0	1	1	1	1	1	1	1	1	1	0	1	1	1	1	1	1	1	1	1	1	1	1	0	1	1	1	1	1	1	1	1	1	1	1	1	1
PF01784.21	NIF3 (NGG1p interacting factor 3)	1	0	1	1	0	0	1	1	1	1	1	1	0	0	1	1	1	1	1	1	1	1	1	1	1	0	1	1	1	1	1	1	1	1	1	1	0	1	0	1	1	0	1	0	0	1	1	1
PF01790.21	Prolipoprotein diacylglyceryl transferase	2	2	2	2	2	2	2	1	3	1	2	2	0	1	2	1	2	1	1	0	1	0	1	1	1	2	2	0	0	2	2	2	1	2	1	2	3	3	1	2	2	4	2	2	2	2	2	1
PF01791.12	DeoC/LacD family aldolase	1	1	2	3	2	3	2	0	1	1	2	0	2	1	2	2	2	2	3	3	3	3	2	1	3	2	1	2	2	1	1	2	2	3	1	3	5	1	1	2	2	2	1	1	1	2	1	2
PF01795.22	MraW methylase family	1	1	1	1	1	1	0	1	1	1	1	1	1	1	2	2	1	1	1	1	1	1	1	1	1	1	1	1	1	1	1	0	1	1	1	1	1	1	1	1	1	1	1	1	1	1	0	1
PF01808.21	AICARFT/IMPCHase bienzyme	1	0	1	1	1	0	1	0	1	1	1	1	1	1	1	1	1	1	1	1	1	0	1	1	1	1	1	1	1	1	1	0	1	0	1	1	1	1	1	1	0	0	0	0	0	1	0	1
PF01809.21	Putative membrane protein insertion efficiency factor	0	1	0	1	1	1	0	1	1	1	0	1	1	1	1	1	0	1	1	0	1	0	1	1	1	1	0	0	0	1	1	1	1	0	0	1	1	1	0	1	1	1	1	1	1	1	0	1
PF01812.23	5-formyltetrahydrofolate cyclo-ligase family	0	0	1	0	1	1	0	1	1	0	1	0	0	1	1	1	1	1	2	1	2	1	0	2	2	0	1	1	0	1	1	1	0	0	1	2	0	0	1	1	1	0	1	0	0	2	1	1
PF01855.22	Pyruvate flavodoxin/ferredoxin oxidoreductase, thiamine diP-bdg	1	4	1	3	4	3	1	3	1	1	2	3	3	1	1	0	1	1	1	1	1	1	2	1	1	3	1	2	1	1	2	1	1	2	1	4	2	2	1	1	3	5	2	3	4	2	1	2
PF01872.20	RibD C-terminal domain	1	1	2	1	3	1	0	2	3	3	2	2	2	6	14	1	2	1	1	1	2	1	1	1	2	1	2	1	2	1	1	2	2	1	1	1	1	1	7	10	2	0	2	1	1	6	1	2
PF01882.21	Protein of unknown function DUF58	1	1	1	2	1	3	3	1	1	2	2	1	0	1	2	0	1	0	0	0	0	0	3	0	0	2	1	2	2	1	1	2	2	1	2	3	2	1	2	4	4	1	2	1	1	3	3	3
PF01883.22	Iron-sulfur cluster assembly protein	1	0	1	0	2	2	1	1	1	1	1	1	2	1	1	0	0	0	0	0	0	0	2	0	0	0	1	0	0	0	0	0	0	0	0	1	1	0	3	1	1	0	2	0	0	2	0	0
PF01887.19	SAM hydroxide adenosyltransferase N-terminal domain	0	1	1	2	1	1	0	1	1	1	1	1	1	1	1	0	1	0	0	1	1	1	1	1	1	1	1	1	1	1	1	1	0	1	1	1	1	1	1	1	1	1	1	1	1	1	1	1
PF01957.21	NfeD-like C-terminal, partner-binding	2	2	3	3	2	2	1	1	2	2	2	1	2	2	3	1	2	2	2	2	2	2	2	2	2	1	2	0	0	1	2	1	1	2	1	2	1	2	2	2	2	1	2	1	1	3	2	1
PF01966.25	HD domain	2	3	2	2	1	1	3	2	2	3	4	3	2	0	1	2	0	1	1	0	1	0	4	2	2	3	0	1	4	5	5	3	3	5	4	3	4	4	1	4	4	3	4	4	4	3	5	4
PF01967.24	MoaC family	0	1	1	1	1	1	1	1	1	1	1	1	1	0	1	1	1	1	1	1	1	1	1	1	1	1	1	1	1	0	1	1	1	1	1	1	1	1	1	1	1	1	1	1	1	1	1	1
PF01968.21	Hydantoinase/oxoprolinase	1	0	7	1	0	1	0	3	1	1	0	0	0	1	4	8	5	8	9	3	9	4	1	8	7	2	6	0	1	0	1	0	1	1	2	1	1	1	1	1	1	1	1	0	1	1	0	2
PF01988.22	VIT family	1	2	1	1	1	2	1	1	1	1	1	1	1	1	1	1	1	1	1	0	1	0	2	1	0	1	1	1	1	2	2	1	1	2	1	3	0	1	0	1	2	2	2	1	1	1	1	1
PF01996.19	F420-0:Gamma-glutamyl ligase	1	1	1	1	1	1	1	1	1	1	1	1	1	1	1	1	1	1	1	1	1	1	1	1	1	1	1	1	1	1	1	1	1	0	1	1	1	1	1	1	1	1	1	1	1	1	1	1
PF02021.20	Uncharacterised protein family UPF0102	0	1	1	1	1	1	0	0	1	1	0	1	1	1	1	1	1	1	1	1	1	1	1	1	1	0	1	1	0	1	1	1	1	1	1	1	1	0	1	1	1	1	0	1	1	1	1	1
PF02033.21	Ribosome-binding factor A	1	1	1	1	1	1	1	1	1	1	1	1	1	1	1	1	1	1	1	1	1	1	1	1	1	1	1	1	1	1	1	1	1	1	1	1	1	1	1	1	1	1	1	1	1	1	1	1
PF02036.20	SCP-2 sterol transfer family	0	1	1	1	1	1	1	0	1	1	1	1	0	1	1	1	1	1	1	1	1	1	1	1	1	1	1	1	1	1	1	1	1	1	1	1	1	1	1	1	2	1	1	1	1	1	1	1
PF02075.20	Crossover junction endodeoxyribonuclease RuvC	1	1	1	1	1	1	1	1	1	0	1	1	1	0	1	1	1	1	1	1	1	1	1	1	1	1	1	0	1	1	1	0	1	1	1	1	1	1	1	1	1	1	1	1	1	1	1	1
PF02096.23	60Kd inner membrane protein	0	1	1	1	1	1	1	1	1	1	1	1	1	1	1	1	1	1	1	1	1	1	1	1	1	1	1	1	0	1	1	1	1	1	0	1	1	1	1	1	1	1	1	1	0	1	0	0
PF02130.20	Endoribonuclease YbeY	1	1	1	1	0	1	0	1	1	2	1	1	1	1	1	1	1	1	1	1	1	1	1	1	1	1	1	0	0	1	1	1	1	1	0	1	1	1	1	1	1	1	1	1	1	1	1	1
PF02146.20	Sir2 family	1	1	0	2	2	1	1	1	1	1	1	0	1	2	1	1	1	1	1	1	1	0	2	1	1	1	2	1	1	1	1	1	0	1	1	0	1	1	0	1	1	1	1	1	1	2	1	1
PF02148.22	Zn-finger in ubiquitin-hydrolases and other protein	1	0	0	1	0	0	0	0	0	1	1	1	1	0	0	0	0	0	0	0	0	0	0	0	0	0	0	0	0	0	1	0	0	0	1	0	0	1	1	1	0	1	0	0	0	1	0	1
PF02195.21	ParB/Sulfiredoxin domain	0	1	1	1	1	1	1	0	1	1	1	1	1	1	1	1	1	1	1	1	1	1	1	1	1	1	1	0	0	1	1	1	1	1	1	1	1	1	1	1	1	1	1	1	1	1	0	1
PF02224.21	Cytidylate kinase	1	2	1	0	1	1	1	1	1	2	1	1	1	1	1	0	1	1	1	1	1	1	1	1	1	1	1	0	0	1	0	0	1	0	0	1	1	1	1	2	1	1	1	1	1	1	1	0
PF02230.19	Phospholipase/Carboxylesterase	0	0	0	0	0	0	0	0	0	0	0	0	0	0	0	0	0	0	0	0	0	0	0	0	1	0	0	0	0	0	0	0	0	0	0	0	0	0	0	0	0	0	0	0	0	0	0	0
PF02254.21	TrkA-N domain	2	6	2	5	5	5	3	2	3	2	2	3	1	2	2	2	2	2	2	2	2	2	4	2	2	3	3	2	2	5	2	7	2	1	3	3	3	2	1	1	5	1	2	1	3	2	3	2
PF02300.20	Fumarate reductase subunit C	0	0	0	0	0	0	0	0	0	0	0	0	0	0	0	0	0	0	0	0	0	0	0	0	0	0	0	0	0	0	0	0	0	0	0	0	0	0	0	0	0	0	0	0	0	0	0	0
PF02310.22	B12 binding domain	1	2	5	15	3	2	1	4	2	2	1	2	2	1	1	4	3	2	4	2	3	0	1	5	4	1	6	2	3	1	1	4	2	1	3	1	1	3	1	3	1	1	3	3	2	5	1	3
PF02313.20	Fumarate reductase subunit D	0	0	0	0	0	0	0	0	0	0	0	0	0	0	0	0	0	0	0	0	0	0	0	0	0	0	0	0	0	0	0	0	0	0	0	0	0	0	0	0	0	0	0	0	0	0	0	0
PF02325.20	YGGT family	1	1	1	1	1	1	1	1	1	1	1	1	0	1	1	1	1	1	1	1	1	1	1	1	1	1	1	1	1	1	1	1	1	1	1	1	1	0	1	1	1	1	1	1	1	1	0	1
PF02347.19	Glycine cleavage system P-protein	1	2	1	2	1	1	1	1	1	0	1	1	1	1	1	2	1	2	2	2	2	2	1	2	2	2	1	1	1	0	1	1	0	1	0	1	2	2	0	1	0	2	1	3	2	1	0	1
PF02374.18	Anion-transporting ATPase	4	3	0	3	3	3	0	3	2	1	3	2	1	3	3	0	0	0	0	0	0	0	3	0	0	3	0	3	2	3	2	3	3	3	3	0	3	1	3	3	3	3	3	0	0	3	3	2
PF02381.21	MraZ protein, putative antitoxin-like	1	1	1	1	1	1	1	1	1	1	1	1	1	1	1	1	1	1	1	1	1	1	1	1	1	1	1	0	1	1	1	0	1	1	1	1	1	1	1	1	1	1	1	1	1	1	1	1
PF02386.19	Cation transport protein	1	3	1	2	2	2	1	2	1	1	1	1	0	1	2	1	1	1	1	1	1	1	1	1	1	1	1	1	1	1	1	1	0	1	1	1	1	1	0	0	2	0	0	1	1	2	1	1
PF02401.21	LytB protein	0	1	1	1	1	1	1	1	1	1	1	0	1	1	1	1	1	1	1	1	1	1	1	1	1	1	1	1	1	1	1	0	1	1	0	1	1	1	1	1	0	1	1	1	1	1	1	1
PF02410.18	Ribosomal silencing factor during starvation	0	1	1	1	1	0	1	1	1	1	1	0	1	1	1	1	1	1	1	1	1	1	1	1	1	1	1	2	1	0	1	1	1	1	1	1	1	2	1	1	1	1	0	2	2	1	1	1
PF02416.19	mttA/Hcf106 family	1	2	2	2	4	1	2	2	2	1	2	2	2	2	2	2	2	2	2	2	2	2	1	2	2	2	2	1	1	3	3	2	2	2	1	2	2	1	2	1	2	2	2	0	0	2	2	1
PF02433.18	Cytochrome C oxidase, mono-heme subunit/FixO	1	0	1	1	1	0	0	2	1	1	1	0	0	1	1	1	0	1	1	1	1	1	1	1	1	0	1	0	0	0	0	0	0	0	1	0	0	1	0	1	0	1	1	0	0	0	0	1
PF02445.19	Quinolinate synthetase A protein	0	1	1	0	0	1	0	0	0	0	1	1	0	0	0	0	1	0	0	0	0	0	0	0	0	1	1	0	0	0	0	0	0	0	0	1	1	1	1	1	0	0	0	1	1	0	0	0
PF02446.20	4-alpha-glucanotransferase	1	0	0	1	0	1	0	1	0	0	0	0	0	1	1	0	0	0	0	0	0	0	0	0	0	1	0	0	1	0	1	1	1	1	1	0	1	1	1	1	0	0	1	1	1	1	1	1
PF02464.20	Competence-damaged protein	1	0	1	1	1	1	0	1	1	1	1	0	1	1	1	0	1	1	1	1	1	1	1	1	1	1	1	1	1	1	1	1	0	1	1	1	1	1	1	1	1	1	1	0	1	1	1	1
PF02481.18	DNA recombination-mediator protein A	1	1	2	1	2	0	0	1	2	0	1	1	2	1	1	2	2	3	4	3	2	1	1	2	2	1	1	1	0	1	2	2	1	1	0	1	2	1	1	1	2	1	1	2	1	1	0	1
PF02502.21	Ribose/Galactose Isomerase	2	2	1	2	2	1	1	1	2	1	1	0	2	1	2	1	1	1	1	1	1	1	2	1	1	2	2	2	2	2	2	2	2	2	1	1	2	2	0	1	1	2	3	2	2	1	2	2
PF02504.18	Fatty acid synthesis protein	1	1	1	1	1	1	1	1	1	1	1	1	1	1	1	1	1	1	1	1	1	1	1	1	1	1	1	1	1	1	1	1	1	1	1	1	1	1	1	1	1	1	1	1	1	1	1	1
PF02517.19	Type II CAAX prenyl endopeptidase Rce1-like	1	1	1	1	3	5	3	2	2	1	3	2	2	1	3	1	1	3	2	1	2	0	3	2	3	1	1	2	2	4	0	1	2	2	2	2	2	3	2	0	2	3	3	1	2	2	0	2
PF02527.18	rRNA small subunit methyltransferase G	0	1	1	1	1	1	1	0	1	1	0	0	1	1	1	0	1	0	0	0	0	0	1	0	0	1	1	1	0	1	1	1	1	1	0	1	1	1	0	1	1	1	1	1	1	1	0	1
PF02541.19	Ppx/GppA phosphatase family	1	2	1	0	2	1	1	1	1	1	1	0	1	0	1	2	1	0	2	1	2	1	1	2	1	0	0	1	1	1	1	2	1	1	1	1	0	1	0	1	1	1	1	1	1	1	1	1
PF02545.17	Maf-like protein	1	0	0	1	1	1	1	1	1	1	1	1	1	1	1	0	0	0	0	0	0	0	1	0	0	1	0	0	0	0	0	0	0	0	0	1	1	0	0	1	1	0	1	0	0	1	0	0
PF02547.18	Queuosine biosynthesis protein	1	1	1	1	1	1	1	1	1	2	0	2	1	2	3	1	1	1	1	1	1	1	1	1	1	1	1	1	1	1	2	1	0	1	1	1	1	1	2	2	1	1	1	1	1	2	2	1
PF02548.18	Ketopantoate hydroxymethyltransferase	1	1	1	1	1	1	1	0	1	1	1	0	1	0	0	1	1	1	1	1	1	1	1	1	1	1	1	1	1	1	0	0	1	1	1	1	1	1	1	1	0	1	1	1	1	1	0	2
PF02557.20	D-alanyl-D-alanine carboxypeptidase	0	0	0	0	0	1	0	1	0	2	3	0	0	1	1	0	0	0	0	0	0	0	1	0	0	0	0	0	0	0	0	0	0	0	0	2	1	0	0	0	1	0	0	0	0	2	0	0
PF02559.19	CarD-like/TRCF domain	2	2	2	1	2	2	2	1	2	2	2	2	1	1	2	1	2	2	2	2	2	1	2	2	2	1	2	1	2	1	2	2	2	2	1	2	2	1	2	2	1	1	2	2	2	1	2	2
PF02562.19	PhoH-like protein	2	2	1	2	2	2	0	1	2	1	2	2	1	2	2	1	1	1	1	1	1	1	1	1	1	2	1	1	0	2	1	2	1	1	0	2	1	2	1	2	2	2	2	2	2	2	2	1
PF02566.22	OsmC-like protein	5	0	1	1	1	4	0	1	0	2	3	1	0	1	3	2	1	3	2	1	2	1	1	3	2	3	1	1	1	2	1	2	1	1	1	1	2	0	1	4	2	0	6	0	0	2	1	1
PF02572.18	ATP:corrinoid adenosyltransferase BtuR/CobO/CobP	1	0	1	0	1	0	1	1	1	1	1	1	1	0	0	1	2	1	1	1	1	1	0	1	1	0	1	0	1	0	0	0	0	0	0	1	1	1	0	0	0	0	0	0	0	1	0	1
PF02578.18	Multi-copper polyphenol oxidoreductase laccase	1	1	1	1	1	1	1	0	1	1	1	1	0	1	1	1	0	1	1	1	1	0	1	1	1	1	1	1	1	1	1	1	1	1	0	1	1	1	1	1	1	1	1	1	1	1	1	1
PF02580.19	D-Tyr-tRNA(Tyr) deacylase	1	1	1	1	1	1	1	1	1	2	0	1	1	0	1	1	1	1	1	1	1	1	1	1	1	1	1	1	1	1	1	1	1	1	0	1	1	1	1	1	1	1	1	1	1	1	1	1
PF02586.17	SOS response associated peptidase (SRAP)	1	0	1	1	1	2	1	1	1	1	1	1	1	1	1	0	1	1	1	0	1	0	0	1	1	0	1	1	0	0	1	0	1	1	1	1	0	1	1	1	1	1	1	0	0	1	1	1
PF02591.18	C4-type zinc ribbon domain	1	0	1	1	0	0	1	1	0	1	1	1	0	1	0	0	1	0	0	0	0	0	0	0	0	1	1	0	0	1	1	1	1	1	0	1	1	1	1	0	1	1	1	1	0	1	1	0
PF02594.19	Uncharacterised ACR, YggU family COG1872	1	1	1	1	1	1	1	1	1	1	1	0	1	0	0	0	0	0	0	0	0	0	1	0	0	1	0	0	1	0	1	1	1	0	1	0	0	1	0	0	1	1	0	1	1	1	1	1
PF02597.23	ThiS family	1	2	3	1	1	1	1	2	1	1	1	1	1	0	1	1	3	2	2	2	2	0	1	2	2	4	3	2	2	0	3	2	1	1	1	1	3	2	2	2	3	1	1	3	4	1	1	1
PF02616.17	Segregation and condensation protein ScpA	1	1	1	1	1	1	1	1	1	1	1	1	1	1	1	1	1	1	1	1	1	1	1	1	1	1	1	0	0	1	1	1	1	1	1	1	1	1	1	1	1	1	1	1	1	1	1	1
PF02617.20	ATP-dependent Clp protease adaptor protein ClpS	1	1	0	1	1	1	0	1	0	1	1	0	1	1	1	1	0	1	1	1	1	1	0	1	1	0	0	1	1	1	0	1	1	1	1	0	0	1	0	1	1	1	1	0	1	1	1	1
PF02618.19	YceG-like family	1	1	1	1	1	1	1	1	1	1	1	1	1	1	1	1	1	1	1	1	1	1	1	1	1	2	1	0	1	1	2	1	0	2	0	1	2	1	1	1	1	1	1	2	1	1	1	1
PF02620.20	Large ribosomal RNA subunit accumulation protein YceD	1	1	1	1	1	1	1	1	1	1	1	1	1	1	1	1	1	1	1	1	1	1	1	1	1	1	1	1	2	1	1	1	1	1	1	1	1	1	1	1	1	1	1	1	1	1	1	1
PF02625.19	XdhC and CoxI family	0	1	1	0	1	1	0	1	1	1	0	1	1	1	1	1	1	1	1	1	1	1	1	1	1	0	1	1	0	0	2	0	0	0	1	1	1	0	1	0	1	1	1	0	0	1	0	1
PF02627.23	Carboxymuconolactone decarboxylase family	0	2	2	1	5	2	2	1	0	2	2	0	3	1	8	3	1	1	3	1	3	1	4	4	4	2	1	1	1	1	1	3	1	1	0	3	1	0	0	1	2	1	7	1	1	4	0	0
PF02643.18	Uncharacterized ACR, COG1430	1	1	1	1	1	0	1	1	0	1	1	1	1	0	1	0	1	0	0	0	0	0	2	0	0	1	1	0	1	1	1	0	1	1	1	1	1	1	0	1	1	1	1	1	1	1	0	1
PF02678.19	Pirin	1	1	0	1	1	0	1	1	1	1	1	1	0	0	1	0	0	0	0	0	0	0	0	0	0	0	0	0	1	1	3	1	0	1	0	1	0	2	1	1	0	1	3	1	2	0	0	0
PF02683.18	Cytochrome C biogenesis protein transmembrane region	2	3	2	2	1	1	2	5	1	0	1	2	1	1	2	1	1	1	1	2	1	1	1	1	1	2	2	2	1	1	2	4	1	2	2	3	5	4	3	3	5	2	2	2	1	1	0	2
PF02686.18	Glu-tRNAGln amidotransferase C subunit	1	1	1	1	0	1	1	1	1	1	1	0	1	1	1	1	1	1	1	1	1	1	1	1	1	1	1	1	1	1	1	1	1	1	1	1	1	1	1	1	1	0	1	1	1	1	1	1
PF02687.24	FtsX-like permease family	2	4	2	3	5	7	2	1	2	4	3	3	1	3	7	3	2	2	3	2	3	2	4	1	2	3	2	2	3	2	4	2	4	7	3	6	13	7	4	2	4	1	3	3	4	4	1	3
PF02694.18	Uncharacterised BCR, YnfA/UPF0060 family	0	0	0	0	0	0	0	0	0	0	0	0	0	0	1	0	0	0	0	0	0	0	0	0	0	0	0	0	0	0	0	0	0	0	0	0	0	0	0	0	0	0	0	0	0	0	0	0
PF02699.18	Preprotein translocase subunit	1	1	1	1	1	1	1	1	1	1	1	1	1	1	1	1	1	1	1	1	1	1	1	1	1	1	1	1	0	1	1	0	1	1	1	1	1	1	1	1	1	1	1	1	1	1	1	1
PF02700.17	Phosphoribosylformylglycinamidine (FGAM) synthase	1	0	0	0	1	1	0	1	1	1	1	0	0	1	1	1	0	0	0	0	0	0	1	0	0	1	0	1	1	1	1	1	1	1	1	1	1	1	1	1	1	0	1	0	0	1	0	1
PF02729.24	Aspartate/ornithine carbamoyltransferase, carbamoyl-P binding domain	1	1	1	2	1	1	0	1	2	2	0	1	1	1	1	1	1	1	1	1	1	1	1	1	1	2	1	1	1	1	1	0	0	2	1	1	2	3	1	1	2	2	2	1	1	1	0	1
PF02735.19	Ku70/Ku80 beta-barrel domain	1	1	1	1	1	1	0	0	1	1	1	0	1	0	1	1	1	1	1	1	1	1	0	1	1	0	1	1	1	1	1	1	0	1	1	0	0	1	1	1	0	1	1	0	0	2	0	1
PF02738.21	Molybdopterin cofactor-binding domain	2	2	5	9	5	4	2	3	3	0	1	5	4	3	5	2	3	3	3	3	3	2	4	3	4	3	3	3	2	0	3	1	0	4	3	6	2	5	2	1	6	3	3	1	2	2	0	2
PF02769.25	AIR synthase related protein, C-terminal domain	2	0	1	1	2	2	1	4	2	2	1	2	3	1	1	3	1	3	2	1	2	1	2	2	2	3	1	1	1	2	2	3	3	2	1	2	3	2	1	2	2	1	2	1	1	2	2	2
PF02771.19	Acyl-CoA dehydrogenase, N-terminal domain	1	0	1	1	2	1	1	2	1	1	0	1	1	1	1	1	1	0	0	0	0	0	1	0	0	1	0	1	1	1	1	1	1	1	0	1	1	1	1	2	2	1	0	1	1	1	0	1
PF02773.19	S-adenosylmethionine synthetase, C-terminal domain	0	1	1	1	0	0	1	2	0	1	1	0	0	1	1	1	1	1	1	1	1	1	0	1	1	1	1	0	0	0	1	0	0	1	0	1	1	1	0	1	1	1	1	0	1	1	0	0
PF02775.24	Thiamine pyrophosphate enzyme, C-terminal TPP binding domain	3	4	2	4	5	7	2	6	1	2	1	5	5	1	2	4	1	1	1	2	1	1	1	2	1	1	2	3	1	3	0	1	2	1	2	4	2	4	0	0	6	5	2	3	4	1	3	2
PF02779.27	Transketolase, pyrimidine binding domain	2	2	5	4	4	6	4	2	2	2	1	0	3	4	6	6	5	8	7	4	7	3	2	8	5	4	5	1	3	1	2	4	1	0	1	2	7	2	2	2	5	1	5	2	1	3	1	1
PF02812.21	Glu/Leu/Phe/Val dehydrogenase, dimerisation domain	1	1	0	1	1	1	1	1	1	1	1	1	1	0	0	1	0	0	1	0	1	0	1	0	1	0	0	0	0	1	1	1	1	1	0	1	0	1	1	0	1	1	1	1	1	1	1	0
PF02834.19	LigT like Phosphoesterase	1	0	1	1	1	1	0	1	1	1	1	0	1	1	1	0	1	1	1	1	1	1	1	1	1	1	1	1	1	1	1	1	0	1	1	1	1	1	1	1	1	1	1	0	1	1	1	1
PF02866.21	lactate/malate dehydrogenase, alpha/beta C-terminal domain	0	0	0	0	0	0	0	0	0	1	0	0	0	0	1	0	0	0	0	0	0	0	0	0	0	0	0	1	1	0	0	0	0	0	1	0	0	0	0	0	1	0	0	0	0	1	0	1
PF02867.18	Ribonucleotide reductase, barrel domain	1	1	1	1	1	2	0	0	1	1	0	1	0	0	2	1	1	1	2	1	1	0	0	1	1	1	1	0	1	0	1	0	1	0	1	1	1	1	1	1	1	1	0	1	1	1	1	1
PF02873.19	UDP-N-acetylenolpyruvoylglucosamine reductase, C-terminal domain	1	1	1	1	1	1	1	1	1	1	1	0	1	1	1	1	1	1	1	1	1	1	1	1	1	1	1	1	1	1	1	1	1	1	1	1	1	1	1	1	1	1	1	1	1	1	1	1
PF02875.24	Mur ligase family, glutamate ligase domain	1	0	1	1	1	1	1	0	1	0	1	1	1	1	1	0	1	1	1	1	1	1	1	1	1	1	1	2	1	1	2	2	1	0	1	1	1	0	1	1	2	0	0	0	1	1	1	1
PF02878.19	Phosphoglucomutase/phosphomannomutase, alpha/beta/alpha domain I	3	3	2	3	3	2	2	2	3	2	3	2	1	3	3	2	1	2	2	3	2	2	3	2	3	3	1	2	3	0	2	2	0	1	2	2	3	3	1	1	3	3	2	4	3	3	0	2
PF02882.22	Tetrahydrofolate dehydrogenase/cyclohydrolase, NAD(P)-binding domain	1	1	1	1	2	0	1	0	1	1	1	1	1	1	0	1	1	1	1	1	1	1	1	1	1	1	1	1	1	1	1	0	1	1	1	1	1	1	1	1	1	1	1	2	1	1	0	1
PF02900.21	Catalytic LigB subunit of aromatic ring-opening dioxygenase	0	0	1	0	1	0	0	2	1	1	2	0	1	0	2	1	0	0	1	0	1	0	1	0	1	0	0	1	1	0	1	0	0	1	1	0	0	0	0	0	1	1	2	0	0	1	0	1
PF02934.18	GatB/GatE catalytic domain	1	1	1	1	1	0	1	1	1	1	1	0	1	1	1	1	1	1	1	1	1	0	1	1	1	1	1	0	0	0	1	1	0	1	1	1	1	1	1	1	1	0	1	1	1	1	0	1
PF03006.23	Haemolysin-III related	0	1	0	1	2	1	1	2	2	0	2	1	2	0	1	0	0	0	0	0	0	0	1	0	0	1	0	1	1	1	1	1	0	1	1	1	1	2	1	2	1	1	1	1	1	1	1	1
PF03009.20	Glycerophosphoryl diester phosphodiesterase family	3	2	1	2	2	2	4	3	2	1	2	2	1	3	4	1	1	1	1	0	1	1	1	1	1	3	1	2	4	4	3	3	1	3	3	3	2	1	1	2	3	2	2	1	2	2	1	3
PF03030.19	Inorganic H+ pyrophosphatase	1	2	1	1	1	2	1	1	1	1	2	1	1	1	2	1	1	1	1	1	1	1	1	1	1	1	1	0	1	1	0	1	1	1	1	1	1	0	2	2	1	2	2	1	1	1	0	1
PF03033.23	Glycosyltransferase family 28 N-terminal domain	1	1	1	1	1	1	1	1	1	0	1	0	1	1	1	1	1	1	1	1	1	0	1	1	1	1	1	1	1	1	1	1	1	1	1	1	1	1	1	1	1	1	1	1	1	1	1	1
PF03054.19	tRNA methyl transferase HUP domain	0	1	1	1	1	1	1	1	1	1	1	1	1	1	0	0	1	1	1	1	1	1	1	1	1	1	1	1	1	1	1	1	0	1	1	1	1	1	1	1	1	1	1	0	1	1	0	1
PF03060.18	Nitronate monooxygenase	2	0	0	0	1	1	1	1	1	0	0	0	1	0	0	0	0	0	0	0	0	0	1	0	0	2	0	0	0	0	0	0	0	2	0	1	2	1	0	1	0	0	1	1	1	0	0	0
PF03099.22	Biotin/lipoate A/B protein ligase family	1	1	1	1	1	1	1	1	1	1	1	1	1	1	0	1	1	1	1	1	1	0	1	1	1	1	1	1	1	1	1	1	1	1	1	1	1	1	1	1	1	1	1	1	1	1	0	1
PF03100.18	CcmE	1	0	1	1	1	1	1	1	1	1	1	1	1	1	0	0	1	1	1	1	1	1	1	1	1	1	1	1	1	2	1	1	2	1	1	1	1	1	1	1	1	1	1	1	1	1	2	1
PF03129.23	Anticodon binding domain	1	1	1	1	1	1	0	1	1	1	1	1	3	1	1	1	1	1	1	1	1	1	1	1	1	1	1	1	1	1	3	1	2	2	1	1	1	1	2	1	1	1	1	1	1	1	0	1
PF03167.22	Uracil DNA glycosylase superfamily	2	1	3	2	2	4	2	1	2	3	2	0	2	3	2	2	3	2	2	2	2	2	3	2	2	1	3	2	2	2	2	3	2	1	3	2	2	2	2	2	2	2	1	3	3	3	2	3
PF03279.16	Bacterial lipid A biosynthesis acyltransferase	1	1	1	2	1	1	1	1	1	1	1	1	1	1	1	1	1	1	1	1	1	0	1	1	1	2	1	1	1	0	2	1	1	1	1	1	2	1	1	1	1	1	1	1	1	1	0	1
PF03301.16	Tryptophan 2,3-dioxygenase	0	0	0	0	0	1	0	0	0	1	1	0	0	1	1	0	0	0	0	0	0	0	0	0	0	0	0	0	0	0	1	1	0	0	0	0	0	0	1	0	1	0	0	0	0	1	0	0
PF03364.23	Polyketide cyclase / dehydrase and lipid transport	1	0	0	1	1	1	1	1	1	1	1	0	0	1	1	0	0	1	0	1	0	0	1	1	1	1	0	2	2	0	1	1	0	1	1	1	1	1	1	1	0	0	0	0	0	1	0	1
PF03372.26	Endonuclease/Exonuclease/phosphatase family	1	0	1	2	0	7	0	0	2	2	5	0	0	1	4	1	0	1	2	0	1	1	3	1	1	1	1	1	1	4	3	3	4	3	2	3	2	2	2	2	2	0	5	0	0	4	1	1
PF03379.16	CcmB protein	1	0	1	1	1	0	1	1	1	1	1	1	1	2	1	0	1	1	1	1	1	1	1	0	1	1	1	1	1	1	1	1	1	1	0	1	1	1	1	1	1	1	1	1	1	1	2	1
PF03403.16	Platelet-activating factor acetylhydrolase, isoform II	0	0	1	1	0	0	0	1	0	1	1	0	0	1	1	0	1	0	0	0	0	0	0	0	0	0	1	0	0	0	1	0	0	1	0	0	0	0	0	1	1	0	1	0	0	2	0	0
PF03437.18	BtpA family	0	1	1	1	0	1	0	1	1	1	1	1	0	0	1	1	2	1	1	1	1	0	1	2	1	1	1	1	1	0	1	0	1	1	1	0	1	1	0	1	1	1	1	1	1	1	2	0
PF03453.20	MoeA N-terminal region (domain I and II)	0	1	1	1	1	0	1	1	1	1	1	1	1	0	1	1	1	1	1	1	1	1	1	1	1	1	1	1	0	0	1	1	0	1	1	1	1	2	1	1	1	1	1	1	1	1	1	0
PF03471.20	Transporter associated domain	2	1	1	1	0	1	0	1	1	1	1	1	1	1	2	1	1	1	1	1	1	1	1	1	1	0	1	0	0	2	1	1	1	1	0	1	1	0	1	1	1	1	1	1	1	1	2	0
PF03477.19	ATP cone domain	1	0	0	1	1	1	0	1	1	1	1	1	0	1	1	0	0	0	0	0	0	0	1	0	0	1	0	1	1	1	1	1	0	1	1	1	1	1	1	2	1	1	1	1	1	1	0	0
PF03483.20	B3/4 domain	1	1	1	1	1	1	1	0	1	0	0	1	1	1	1	2	1	2	2	1	2	1	0	2	2	1	1	1	1	0	1	1	1	1	1	1	1	0	1	2	1	1	1	1	1	2	0	1
PF03561.18	Allantoicase repeat	0	1	0	0	0	0	0	0	0	1	0	0	0	1	1	0	0	0	0	0	0	0	0	0	0	0	0	0	0	0	0	0	0	0	0	0	0	1	0	0	0	1	0	0	0	1	0	0
PF03602.18	Conserved hypothetical protein 95	1	1	1	1	1	1	1	1	1	1	1	1	1	1	1	1	1	1	1	1	1	1	1	1	1	1	1	1	1	1	1	1	1	1	1	1	1	1	1	1	1	1	1	1	1	1	0	1
PF03641.17	Possible lysine decarboxylase	1	1	0	1	1	2	1	1	1	1	1	1	0	1	1	2	0	2	1	0	2	0	0	2	2	1	0	1	1	1	1	1	1	2	1	1	1	0	1	1	1	1	1	1	1	1	1	1
PF03652.18	Holliday junction resolvase	1	1	1	1	1	1	1	1	1	1	1	1	1	1	1	1	1	1	1	1	1	1	1	1	1	1	1	1	1	0	1	0	0	1	1	1	1	1	1	1	1	1	1	1	1	1	1	1
PF03668.18	P-loop ATPase protein family	1	1	1	1	1	1	1	0	1	1	1	1	0	1	0	1	1	1	1	1	1	1	1	1	1	1	1	1	1	1	1	1	1	1	1	1	1	1	1	1	1	1	1	1	0	1	1	1
PF03703.17	Bacterial PH domain	0	1	0	0	1	2	3	1	1	0	1	0	1	3	2	1	0	0	1	0	1	0	1	0	0	1	0	1	1	0	1	1	0	1	1	1	1	1	0	1	1	1	1	1	1	2	0	1
PF03721.17	UDP-glucose/GDP-mannose dehydrogenase family, NAD binding domain	1	0	0	3	0	1	1	1	0	1	2	0	2	1	1	1	0	1	1	0	1	0	0	1	1	2	0	1	0	0	1	1	1	0	1	2	2	2	2	1	2	0	2	1	2	2	1	1
PF03734.17	L,D-transpeptidase catalytic domain	0	3	1	1	0	1	0	1	0	3	1	0	0	0	0	1	0	1	1	1	1	0	2	1	1	2	0	0	0	0	1	1	1	2	0	0	2	2	0	2	1	2	0	2	2	0	0	0
PF03772.19	Competence protein	1	1	1	1	1	1	0	1	1	0	1	0	0	1	0	0	1	1	0	1	0	1	1	1	1	1	1	0	0	1	1	0	1	1	1	1	1	0	1	1	1	1	1	1	1	1	1	0
PF03796.18	DnaB-like helicase C terminal domain	1	1	1	1	1	2	1	1	1	1	1	1	1	0	1	1	1	1	1	1	1	1	1	1	1	1	1	2	1	1	2	1	0	0	2	1	1	1	1	1	1	1	2	1	1	1	0	1
PF03819.20	MazG nucleotide pyrophosphohydrolase domain	1	0	1	2	1	1	1	1	1	2	1	0	1	1	1	1	1	1	1	1	1	1	1	0	1	1	1	1	1	1	1	0	1	1	0	1	1	1	1	1	1	1	1	1	1	1	2	1
PF03840.17	Preprotein translocase SecG subunit	0	1	1	1	1	0	1	0	1	1	1	0	1	1	1	0	1	1	1	1	1	1	1	1	1	1	1	0	0	1	0	1	0	1	1	1	1	1	1	1	1	1	1	1	0	1	0	0
PF03918.17	Cytochrome C biogenesis protein	1	0	1	1	1	2	1	2	1	0	1	2	0	1	1	1	1	1	1	1	1	0	1	1	1	1	1	1	1	2	1	1	2	1	1	1	2	1	1	1	2	1	1	0	1	1	1	1
PF03966.19	Trm112p-like protein	1	0	0	1	1	1	1	1	0	1	1	1	0	1	1	0	0	0	0	0	0	0	1	0	0	1	0	0	0	0	0	1	1	0	0	1	1	1	0	1	1	1	1	1	1	1	1	0
PF04011.15	LemA family	1	1	0	1	1	1	0	1	0	1	1	1	1	0	0	0	0	0	0	0	0	0	1	0	0	1	0	0	0	0	0	0	0	0	0	0	1	1	1	1	1	1	1	1	1	1	0	1
PF04014.21	Antidote-toxin recognition MazE, bacterial antitoxin	0	1	0	1	2	2	0	2	1	1	1	1	1	2	4	0	1	0	0	0	0	0	1	0	1	1	0	1	1	1	2	1	1	2	1	1	1	2	1	0	2	2	1	2	2	1	1	1
PF04069.15	Substrate binding domain of ABC-type glycine betaine transport system	1	1	6	1	1	2	0	0	1	1	1	0	1	1	1	5	4	4	5	2	5	2	0	5	5	0	5	4	4	1	1	1	0	1	2	1	0	1	2	2	0	1	3	0	0	3	0	2
PF04075.17	F420H(2)-dependent quinone reductase	4	4	2	11	4	7	1	2	3	2	5	5	3	0	4	1	2	1	1	0	1	0	2	1	1	3	3	3	3	6	5	6	2	5	4	1	4	6	1	8	2	3	4	3	5	1	4	3
PF04079.19	Segregation and condensation complex subunit ScpB	1	1	1	1	1	1	1	0	1	1	1	1	1	1	1	1	1	1	1	1	1	1	1	1	1	1	1	0	1	1	1	1	1	1	0	1	1	1	1	1	1	1	1	1	1	1	1	1
PF04085.17	rod shape-determining protein MreC	1	1	1	1	1	1	0	1	1	0	0	1	1	1	1	0	1	1	1	1	1	1	1	1	1	1	1	1	1	1	1	1	2	1	1	1	1	0	1	0	1	1	1	1	1	1	1	1
PF04093.15	rod shape-determining protein MreD	1	1	0	1	1	1	0	1	1	1	0	1	1	1	1	1	1	1	1	1	1	1	1	1	1	0	1	0	0	1	1	1	1	1	0	0	1	0	1	0	1	1	1	1	1	1	1	0
PF04127.18	DNA / pantothenate metabolism flavoprotein	1	1	1	1	1	1	0	1	1	1	1	1	1	1	1	1	1	1	1	1	1	1	1	1	1	1	1	1	0	1	1	0	1	1	1	1	1	1	1	1	1	1	1	1	1	1	1	1
PF04263.19	Thiamin pyrophosphokinase, catalytic domain	1	1	1	1	1	1	0	1	1	1	1	1	1	1	0	1	0	1	1	1	1	1	1	1	1	1	1	0	1	1	1	1	1	1	1	1	1	1	0	1	1	1	1	1	1	1	1	1
PF04294.16	VanW like protein	3	2	2	1	4	2	1	2	3	1	2	2	3	2	3	1	2	1	2	1	2	1	4	1	1	1	2	1	1	1	1	2	1	1	1	1	1	2	2	1	1	2	1	2	2	3	1	1
PF04307.17	LexA-binding, inner membrane-associated putative hydrolase	1	0	1	1	1	1	1	1	1	1	1	1	1	1	1	1	1	1	1	1	1	1	1	1	1	0	1	1	1	1	1	0	1	1	1	0	0	1	0	1	1	1	1	0	0	1	1	1
PF04417.15	Protein of unknown function (DUF501)	1	1	1	1	1	2	1	1	1	1	1	1	1	1	1	0	1	1	1	0	1	1	0	0	1	1	2	1	1	1	1	1	0	1	1	1	1	1	1	1	1	1	1	1	1	1	1	1
PF04452.17	RNA methyltransferase domain	0	0	0	1	0	1	0	1	1	1	1	0	1	1	1	0	0	0	0	0	0	0	1	0	0	1	0	1	0	1	1	1	0	1	0	1	1	0	0	1	0	0	1	0	0	1	1	1
PF04472.15	Cell division protein SepF	1	1	1	1	1	1	1	1	1	1	1	1	0	1	1	1	1	1	1	1	1	1	1	1	1	1	1	1	1	1	1	1	1	1	1	1	1	0	1	1	1	1	1	1	1	1	0	1
PF04519.16	Polymer-forming cytoskeletal	1	1	1	0	0	1	0	1	1	1	0	1	1	0	0	0	0	1	0	1	1	1	1	1	1	1	1	0	0	1	1	1	0	1	0	1	1	0	0	1	0	0	1	0	0	0	0	0
PF04545.19	Sigma-70, region 4	2	1	0	2	1	2	2	0	6	3	2	1	1	2	1	0	0	0	0	2	0	2	3	0	0	1	0	2	3	1	2	1	2	1	4	3	1	2	1	3	2	2	2	3	2	2	2	3
PF04952.17	Succinylglutamate desuccinylase / Aspartoacylase family	0	0	1	0	1	1	0	1	0	1	1	0	1	0	1	1	0	0	1	1	1	1	0	1	0	0	1	1	1	0	1	1	0	0	2	0	0	0	0	0	0	0	1	0	0	0	0	1
PF04977.18	Septum formation initiator	1	1	1	0	1	0	1	1	1	1	1	1	1	1	1	1	1	1	1	1	1	1	1	1	1	1	2	1	1	1	2	1	1	2	1	1	1	1	1	1	2	1	2	1	1	1	1	1
PF04997.15	RNA polymerase Rpb1, domain 1	1	1	1	1	1	0	0	1	1	1	1	0	0	1	1	1	1	1	1	1	1	1	1	1	1	0	0	0	0	1	1	1	1	1	0	1	1	0	1	0	1	1	1	1	0	1	1	0
PF05103.16	DivIVA protein	5	0	2	3	4	1	3	1	2	1	2	4	2	2	2	2	2	2	2	2	2	2	3	2	2	2	2	1	2	5	2	5	1	2	1	5	2	1	0	2	2	0	3	0	1	2	2	2
PF05175.17	Methyltransferase small domain	1	1	1	0	1	1	1	0	1	1	1	1	1	0	0	0	1	1	1	1	1	1	2	0	1	0	1	0	0	1	1	0	1	1	0	1	1	0	0	0	2	1	2	1	1	1	1	0
PF05221.20	S-adenosyl-L-homocysteine hydrolase	1	1	1	1	1	1	1	1	1	1	1	1	1	1	2	1	1	1	1	1	1	1	1	1	1	1	1	0	1	1	1	1	0	0	1	1	1	1	1	1	1	1	1	1	1	1	1	1
PF05258.15	Dna[CI] antecedent, DciA	0	1	1	1	1	1	1	1	1	1	1	0	1	1	1	1	1	1	1	1	1	1	1	1	1	1	1	1	1	1	1	1	1	1	1	1	1	1	1	1	1	1	1	1	1	1	1	1
PF05343.17	M42 glutamyl aminopeptidase	0	0	0	0	0	0	0	0	0	0	0	0	0	0	1	0	0	0	0	0	0	0	0	0	0	0	0	0	0	0	0	0	0	0	0	0	0	0	0	1	0	0	1	0	0	1	0	0
PF05496.15	Holliday junction DNA helicase RuvB P-loop domain	1	1	1	1	1	1	0	1	1	1	1	1	1	1	1	1	1	1	1	1	1	1	1	1	1	1	1	1	1	1	1	0	0	1	1	1	1	1	1	1	1	1	1	1	1	1	1	1
PF05618.14	Putative ATP-dependant zinc protease	0	1	0	0	1	0	0	1	1	1	1	0	0	0	0	0	0	0	0	0	0	0	0	0	0	0	0	1	1	2	1	2	0	1	2	0	0	0	0	0	0	0	1	0	0	0	0	1
PF05639.14	Pup-like protein	1	1	1	1	1	1	1	1	1	1	1	1	0	1	1	1	1	1	1	1	1	1	1	1	1	1	1	1	1	1	1	1	1	1	1	1	1	1	1	1	1	1	1	1	1	1	1	1
PF05768.17	Glutaredoxin-like domain (DUF836)	1	1	1	0	0	1	1	2	1	1	1	1	1	0	1	0	1	0	0	0	0	0	1	0	0	0	1	1	1	0	1	1	0	1	1	1	1	1	1	0	1	1	1	0	0	1	0	1
PF05875.15	Ceramidase	1	0	0	1	1	2	0	0	0	0	1	2	0	0	0	0	0	0	0	0	0	0	1	0	0	0	0	0	2	1	0	2	0	1	1	1	0	1	1	1	1	1	1	0	0	1	0	2
PF05977.16	Transmembrane secretion effector	1	1	1	0	3	1	1	1	2	3	3	1	1	4	4	1	1	4	3	1	3	1	2	5	1	1	1	2	1	3	3	1	1	1	1	1	1	2	1	4	1	3	4	4	4	2	1	1
PF06071.16	Protein of unknown function (DUF933)	1	1	1	1	1	1	0	1	1	1	1	0	1	1	1	1	1	1	1	1	1	1	1	1	1	1	1	0	1	0	1	1	1	1	1	1	1	1	1	1	1	1	1	1	1	1	1	0
PF06089.15	L-asparaginase II	1	1	0	1	1	1	1	1	1	1	1	1	0	1	1	0	0	0	0	0	0	0	1	0	0	1	0	1	1	1	0	1	1	1	0	1	1	1	1	1	1	1	1	1	1	1	1	1
PF06181.14	Urate oxidase N-terminal	0	1	0	0	0	0	0	0	0	0	0	0	0	0	0	0	0	0	0	0	0	0	0	0	0	0	0	0	0	0	0	0	0	0	0	0	0	0	0	0	0	1	0	0	0	0	0	0
PF06224.15	Winged helix DNA-binding domain	0	3	2	3	1	5	0	2	3	1	2	1	0	1	4	0	0	1	1	1	1	0	1	1	1	1	2	0	2	0	2	3	2	2	2	1	1	1	7	5	1	1	1	2	2	4	0	1
PF06240.16	Carbon monoxide dehydrogenase subunit G (CoxG)	1	0	2	1	1	1	0	2	0	1	1	1	2	2	1	1	1	1	1	1	1	1	1	1	1	0	1	1	1	0	1	1	0	0	1	2	2	0	1	1	2	0	1	0	0	1	0	0
PF06243.14	Phenylacetic acid degradation B	1	0	1	0	1	1	1	1	1	1	1	0	1	1	1	0	0	0	0	0	0	0	1	0	0	0	1	0	0	0	0	1	0	0	0	1	0	0	1	1	1	0	1	0	0	1	0	0
PF06314.14	Acetoacetate decarboxylase (ADC)	0	0	3	0	0	0	0	1	0	0	1	0	0	0	0	0	0	0	0	0	0	0	1	0	0	0	0	0	0	0	0	0	0	0	0	0	0	0	0	0	1	0	0	0	0	0	0	0
PF06325.16	Ribosomal protein L11 methyltransferase (PrmA)	0	0	0	0	0	0	0	0	0	1	1	0	0	0	0	1	0	1	1	1	1	1	0	1	1	2	0	1	1	0	0	1	0	0	1	0	2	0	0	0	1	0	0	0	0	0	0	1
PF06348.14	Protein of unknown function (DUF1059)	1	0	0	1	1	1	0	1	0	0	3	0	1	0	0	0	0	0	0	0	0	0	1	0	0	0	0	0	1	0	2	1	0	0	0	0	0	0	0	0	0	0	1	0	0	0	0	0
PF06418.17	CTP synthase N-terminus	1	1	1	1	1	0	1	1	1	0	1	1	1	1	1	1	1	1	1	1	1	0	1	1	1	1	1	0	0	0	1	1	1	1	0	1	1	1	0	1	1	1	1	0	1	1	1	0
PF06463.16	Molybdenum Cofactor Synthesis C	1	2	1	1	1	1	0	0	1	1	1	0	1	1	2	1	1	1	1	1	1	1	1	1	1	1	1	1	1	1	1	1	0	1	1	1	1	1	1	0	1	1	1	1	1	1	1	1
PF06559.14	2'-deoxycytidine 5'-triphosphate deaminase (DCD)	1	0	1	1	1	1	1	1	1	1	1	1	1	0	1	1	0	1	1	1	1	0	1	1	1	1	1	0	0	1	0	0	1	1	1	1	1	1	0	2	1	1	0	0	0	1	1	1
PF06723.16	MreB/Mbl protein	1	1	1	1	1	1	1	1	1	1	1	1	1	1	2	0	1	1	1	1	1	1	1	1	1	1	1	1	1	1	1	1	1	1	1	1	1	0	1	0	1	1	1	1	1	2	2	1
PF06772.14	Bacterial low temperature requirement A protein (LtrA)	1	0	0	3	1	3	0	1	1	0	2	1	0	1	3	0	0	2	0	0	0	0	0	0	0	0	0	2	1	4	1	2	2	2	0	0	0	1	0	2	0	0	1	0	3	0	4	3
PF06803.15	Protein of unknown function (DUF1232)	1	1	1	1	1	1	1	1	1	1	1	1	1	1	0	1	1	1	1	1	1	0	1	1	1	1	1	1	1	1	1	1	0	1	1	1	2	1	1	1	1	2	1	0	0	1	1	1
PF06831.17	Formamidopyrimidine-DNA glycosylase H2TH domain	0	1	1	2	0	1	1	1	0	2	2	0	1	0	2	2	1	0	1	1	1	1	0	0	1	0	1	1	1	0	2	2	3	4	1	0	1	2	1	1	1	1	2	1	0	2	1	2
PF07136.14	Protein of unknown function (DUF1385)	1	1	1	1	1	1	1	1	1	1	1	1	1	1	1	1	1	1	1	1	1	1	1	1	1	1	1	0	1	1	1	1	1	1	1	1	1	1	1	1	1	1	1	1	1	1	1	1
PF07332.14	Putative Actinobacterial Holin-X, holin superfamily III	0	0	1	1	1	1	0	1	0	1	2	1	0	1	1	0	1	0	0	0	0	0	0	0	0	1	1	1	1	0	1	1	1	1	1	1	1	0	2	1	1	1	1	0	0	1	1	1
PF07478.16	D-ala D-ala ligase C-terminus	1	1	1	1	1	1	1	1	1	1	1	1	1	1	1	1	1	1	1	1	1	1	1	1	1	1	1	1	1	1	1	1	0	1	1	1	1	1	1	1	1	1	1	1	1	1	2	1
PF07497.15	Rho termination factor, RNA-binding domain	1	1	1	1	1	0	1	1	1	1	0	1	0	1	1	1	1	1	1	1	1	1	1	1	1	1	1	0	1	0	0	1	1	1	1	1	1	0	1	1	1	1	1	1	1	1	1	1
PF07517.17	SecA DEAD-like domain	0	1	1	1	1	0	1	1	1	1	1	0	1	1	1	0	1	1	1	1	1	1	1	1	1	1	1	1	1	1	1	1	1	1	1	1	1	0	1	1	1	1	1	1	0	1	1	1
PF07722.16	Peptidase C26	1	1	0	0	1	1	1	0	0	1	1	0	1	0	0	0	0	0	0	1	0	1	1	0	0	0	0	1	1	1	1	1	1	1	1	1	0	0	0	0	0	1	2	0	0	0	1	2
PF07724.17	AAA domain (Cdc48 subfamily)	3	3	3	3	3	0	3	1	3	3	3	2	1	2	3	3	3	3	3	3	3	3	3	3	3	3	3	1	2	2	1	1	2	2	2	2	3	1	3	2	3	2	3	4	2	3	3	2
PF07726.14	ATPase family associated with various cellular activities (AAA)	1	1	1	2	1	2	3	1	1	2	2	1	1	2	2	0	1	0	0	0	0	0	3	0	0	2	1	3	3	1	1	2	2	1	3	3	2	1	2	4	4	1	2	1	1	3	2	3
PF07732.18	Multicopper oxidase	0	0	1	0	0	1	1	2	0	1	1	0	0	0	1	0	0	0	0	0	0	0	0	0	0	0	0	0	1	0	0	1	0	0	1	1	0	0	0	1	0	1	2	0	0	2	0	1
PF07733.15	Bacterial DNA polymerase III alpha NTPase domain	1	2	2	2	2	1	0	1	1	1	3	2	0	2	1	1	2	2	2	1	2	0	2	1	1	2	1	1	0	1	2	2	1	2	1	2	2	1	2	2	2	2	2	2	2	2	1	1
PF07994.15	Myo-inositol-1-phosphate synthase	0	0	0	0	0	0	0	1	0	1	1	0	0	0	1	0	0	0	0	0	0	0	0	0	0	0	0	1	1	1	0	1	1	0	1	0	0	1	0	0	1	0	1	0	1	1	1	1
PF07995.14	Glucose / Sorbosone dehydrogenase	1	2	2	2	3	3	1	2	2	3	4	1	1	1	3	1	1	2	1	3	1	2	3	1	1	0	1	3	3	1	5	4	3	2	3	2	1	2	2	6	1	2	3	1	1	2	1	1
PF08148.15	DSHCT (NUC185) domain	1	1	1	1	1	1	1	2	0	1	1	1	1	1	1	1	1	1	1	1	1	1	1	1	1	1	1	0	1	1	1	1	1	1	1	1	1	0	1	0	1	1	1	1	1	1	1	1
PF08207.15	Elongation factor P (EF-P) KOW-like domain	1	1	0	0	1	0	0	0	1	0	0	1	0	0	0	0	0	0	0	0	0	0	0	0	0	0	0	0	0	1	0	0	0	0	0	0	0	0	0	0	0	0	0	0	0	0	0	0
PF08213.14	Mitochondrial mRNA-processing protein COX24, C-terminal	1	1	0	1	0	1	1	1	1	1	1	0	1	1	1	0	0	0	0	0	0	0	1	0	1	1	0	0	0	1	0	1	1	0	0	1	1	1	1	1	1	1	1	1	0	1	1	0
PF08240.15	Alcohol dehydrogenase GroES-like domain	2	3	5	8	6	3	3	4	2	4	3	4	2	7	6	6	3	11	10	5	9	5	1	12	11	4	5	3	3	2	4	1	1	3	5	6	5	3	4	4	5	5	7	4	2	5	2	5
PF08242.15	Methyltransferase domain	0	1	0	0	0	0	0	0	0	0	0	0	0	0	0	0	0	0	0	0	0	0	0	0	0	0	0	0	0	0	0	0	0	0	0	0	0	0	0	0	0	0	0	1	1	0	0	0
PF08323.14	Starch synthase catalytic domain	1	0	0	1	0	0	0	0	0	0	1	0	0	1	1	0	0	0	0	0	0	0	0	0	0	1	0	0	1	0	1	1	0	1	1	0	1	1	1	1	0	0	1	1	0	1	1	1
PF08327.14	Activator of Hsp90 ATPase homolog 1-like protein	1	1	0	1	2	5	0	0	3	4	5	0	1	1	9	0	0	0	0	0	0	0	0	0	0	0	0	2	1	2	4	4	2	3	2	0	0	1	4	6	0	2	3	1	2	6	0	2
PF08348.14	YheO-like PAS domain	0	1	0	0	0	0	0	1	1	0	0	0	0	0	0	0	0	0	0	0	0	0	0	0	0	0	0	0	0	0	0	0	0	0	0	0	0	0	0	0	0	0	0	0	0	0	0	0
PF08436.15	1-deoxy-D-xylulose 5-phosphate reductoisomerase C-terminal domain	1	0	0	1	1	0	1	1	1	0	1	1	1	1	1	0	0	0	0	0	0	0	0	0	0	1	0	1	1	0	1	1	0	1	1	0	1	0	1	1	1	1	1	0	0	1	1	1
PF08442.13	ATP-grasp domain	1	1	1	1	1	1	1	0	1	1	1	1	1	1	1	2	1	2	2	1	2	0	1	3	3	1	1	0	1	1	1	1	1	0	1	1	1	1	1	1	1	1	1	0	1	1	1	1
PF08443.14	RimK-like ATP-grasp domain	0	1	0	0	1	0	0	1	1	0	1	0	1	1	1	0	0	0	0	0	0	0	0	0	1	0	0	1	1	2	1	3	0	1	2	0	0	0	0	0	0	0	2	0	0	0	0	1
PF08459.14	UvrC RNAse H endonuclease domain	1	1	1	1	1	1	1	0	1	1	1	1	1	1	1	1	1	1	1	1	1	1	1	1	1	1	1	1	1	1	1	1	1	1	1	1	1	1	1	1	1	1	1	1	1	1	1	1
PF08478.13	POTRA domain, FtsQ-type	1	1	1	1	1	1	0	0	1	1	1	1	1	1	1	1	1	1	1	1	1	1	1	1	1	1	1	1	1	1	1	1	1	1	1	1	1	1	1	1	1	1	1	1	1	1	1	1
PF08494.14	DEAD/H associated	1	1	1	1	0	0	0	1	1	0	0	0	1	0	1	0	1	1	1	1	1	0	0	1	1	0	1	0	1	1	1	1	0	1	1	1	0	0	1	1	0	1	1	1	1	1	1	0
PF08501.14	Shikimate dehydrogenase substrate binding domain	1	1	1	1	1	1	1	1	1	1	1	1	1	0	2	1	1	1	1	1	1	1	1	1	1	0	1	0	1	1	1	1	0	1	1	1	0	1	0	1	1	1	1	2	1	2	1	0
PF08704.13	tRNA methyltransferase complex GCD14 subunit	1	1	1	1	1	1	0	1	1	1	1	1	0	1	1	1	0	1	1	1	1	1	1	1	1	1	1	1	1	1	1	1	1	1	1	1	1	1	1	1	1	1	1	1	1	1	1	1
PF08712.14	Scaffold protein Nfu/NifU N terminal	0	0	1	1	1	1	0	0	1	1	1	1	1	1	1	1	1	1	1	1	1	1	1	1	1	1	1	1	1	1	1	1	1	1	1	0	0	1	0	1	1	1	0	1	1	1	0	1
PF08713.14	DNA alkylation repair enzyme	1	1	2	2	1	2	0	0	1	1	1	0	0	0	0	1	2	0	1	0	1	1	0	0	1	1	2	1	2	1	1	0	1	1	2	1	1	3	0	1	0	1	1	1	1	1	1	2
PF08962.14	Rv2632c-like	0	0	0	1	0	1	0	1	1	0	0	0	0	0	0	0	0	0	0	0	0	0	0	0	0	1	0	0	1	1	1	1	1	1	1	0	1	1	1	0	1	0	0	1	1	0	1	1
PF09055.14	Nickel-containing superoxide dismutase	1	1	1	1	1	0	0	1	1	1	1	0	0	1	1	0	1	1	1	1	1	2	1	1	1	1	1	0	1	1	1	1	1	1	1	1	1	1	1	1	1	1	1	0	1	1	1	1
PF09136.13	Glucodextranase, domain B	1	0	0	2	1	1	2	0	1	0	1	2	3	0	0	0	0	0	0	0	0	0	1	0	0	0	0	0	0	1	0	0	0	0	0	1	0	0	0	0	1	0	1	0	0	0	1	0
PF09334.14	tRNA synthetases class I (M)	1	1	1	1	1	1	1	1	1	1	1	1	0	1	1	1	1	1	1	1	1	1	1	1	1	1	1	1	1	1	1	1	1	0	1	1	3	1	1	1	1	1	1	1	1	1	1	0
PF09365.13	Conserved hypothetical protein (DUF2461)	0	1	1	1	1	2	0	1	1	0	1	1	1	1	1	0	0	1	1	0	1	0	1	1	1	1	0	1	1	2	1	2	0	1	2	1	1	0	0	1	1	1	0	0	1	1	0	2
PF09413.13	Putative prokaryotic signal transducing protein	0	1	0	2	1	1	0	0	2	0	1	0	2	0	1	0	0	0	0	0	0	0	1	0	0	1	0	0	0	2	0	1	1	1	0	1	1	1	1	0	0	1	0	1	1	1	1	0
PF09424.13	Yqey-like protein	2	1	1	1	1	1	1	0	1	1	1	0	0	1	1	0	1	0	0	0	0	0	1	0	0	1	1	1	1	1	1	1	1	1	1	1	1	1	1	1	1	1	1	1	2	2	1	1
PF09438.13	Domain of unknown function (DUF2017)	1	1	0	1	1	1	0	1	0	1	1	0	1	1	1	1	0	1	1	1	1	1	0	1	1	0	0	1	1	0	0	1	0	1	1	0	0	1	0	1	1	1	1	0	1	1	0	1
PF09656.13	Putative transmembrane protein (PGPGW)	0	1	0	1	0	1	0	1	0	1	1	0	0	0	1	0	0	1	1	0	1	0	0	1	1	0	0	1	0	1	1	1	1	1	0	0	0	1	1	1	1	0	1	0	1	0	1	0
PF09723.13	Zinc ribbon domain	0	0	1	1	0	0	0	1	0	1	1	0	0	0	1	1	1	1	1	1	1	1	0	1	1	1	1	0	0	0	0	0	0	0	0	0	1	0	0	1	1	0	1	0	0	1	0	0
PF09754.12	PAC2 family	2	2	1	2	2	2	1	1	2	1	1	1	2	1	1	1	1	1	1	0	1	0	2	1	1	1	1	2	1	1	1	1	1	1	2	1	1	2	2	1	2	2	2	1	1	1	1	2
PF09826.12	Beta propeller domain	1	1	1	1	1	0	0	1	1	0	0	1	1	1	1	1	1	1	1	0	1	0	1	1	1	1	1	1	2	0	1	1	0	0	1	1	1	1	0	1	1	0	1	1	1	1	0	1
PF09834.12	Predicted membrane protein (DUF2061)	0	0	0	0	0	0	0	0	0	0	0	0	0	0	0	0	0	0	0	0	0	0	0	0	0	0	0	0	0	0	0	0	0	0	0	0	0	0	0	0	0	0	0	0	0	0	0	0
PF09972.12	Predicted membrane protein (DUF2207)	1	1	0	1	1	1	0	1	0	1	1	1	0	0	0	0	0	0	0	0	0	0	1	0	0	1	0	0	0	0	0	0	0	0	0	0	1	0	0	1	0	1	0	0	0	1	0	0
PF10099.12	Anti-sigma-K factor rskA	1	1	0	1	1	1	2	0	0	1	3	0	0	0	1	0	1	1	1	0	0	0	1	0	0	0	0	0	2	1	2	1	1	1	2	2	0	0	2	2	1	0	2	1	1	1	1	2
PF10432.12	Bacterial phospho-glucose isomerase C-terminal SIS domain	0	1	1	1	0	1	0	1	0	1	1	0	0	0	1	0	1	0	0	0	0	0	1	0	0	1	1	0	0	1	0	1	1	0	0	0	1	1	0	1	1	1	0	1	1	0	1	0
PF10502.12	Signal peptidase, peptidase S26	1	2	2	2	2	2	1	2	2	1	1	1	2	2	2	1	2	2	2	2	2	2	2	2	2	2	3	2	2	2	2	2	2	1	2	3	2	2	2	2	2	2	2	2	2	3	2	2
PF10517.12	Electron transfer DM13	0	0	2	1	0	1	1	0	1	0	1	0	1	0	0	1	2	1	1	1	1	1	1	1	1	0	1	0	1	1	1	0	1	1	1	1	0	1	0	3	1	0	0	0	0	0	0	1
PF10609.12	NUBPL iron-transfer P-loop NTPase	2	2	2	3	2	2	1	3	2	1	1	2	3	2	2	1	2	2	2	2	2	2	2	2	2	2	2	2	2	2	2	1	2	2	2	2	2	2	2	2	2	3	2	4	4	2	1	1
PF10611.12	Protein of unknown function (DUF2469)	0	1	0	1	1	1	0	1	0	1	1	0	1	1	0	0	0	0	0	0	0	0	1	0	0	1	0	1	1	1	1	1	1	1	1	1	1	1	1	0	1	1	1	1	1	1	1	1
PF10648.12	Immunoglobulin-like domain of bacterial spore germination	0	1	0	1	0	2	0	0	0	1	2	0	0	0	0	0	0	0	0	0	0	0	0	0	0	1	0	0	1	1	0	0	0	1	0	0	1	1	0	1	0	0	1	0	0	0	0	0
PF10851.11	Protein of unknown function (DUF2652)	1	0	0	0	1	1	0	3	0	0	0	3	0	0	0	0	0	0	0	0	0	0	0	0	0	0	0	0	0	0	0	0	0	0	1	0	0	0	0	1	0	0	1	0	0	0	0	0
PF11239.11	Protein of unknown function (DUF3040)	1	1	1	1	1	1	1	1	1	1	1	0	1	1	1	1	1	1	1	1	1	1	1	1	1	1	1	1	0	1	1	1	0	1	1	1	1	1	1	1	1	1	1	1	1	1	1	1
PF11258.11	Protein of unknown function (DUF3048) N-terminal domain	0	1	1	3	1	1	0	1	1	1	1	1	1	1	0	0	1	1	1	1	1	1	1	1	1	1	1	2	2	1	2	1	0	1	2	2	1	1	1	2	1	1	2	1	1	1	1	2
PF11303.11	Protein of unknown function (DUF3105)	0	1	0	2	0	0	1	1	0	0	0	0	1	1	0	0	0	0	0	0	0	0	1	0	0	0	1	0	0	0	0	3	0	1	0	1	0	1	0	2	1	1	2	1	1	0	0	0
PF11305.11	Protein of unknown function (DUF3107)	1	1	1	1	1	1	1	0	1	1	1	1	1	1	1	1	1	1	1	1	1	0	1	1	1	1	1	1	1	1	1	1	1	1	1	1	1	1	1	1	1	1	1	1	1	1	1	1
PF11716.11	Mycothiol maleylpyruvate isomerase N-terminal domain	4	2	3	2	2	8	5	2	2	2	2	3	1	2	2	2	2	2	3	2	3	1	3	3	2	1	2	2	3	3	2	7	2	3	2	7	1	3	4	2	5	2	6	2	2	6	2	2
PF11967.11	Recombination protein O N terminal	0	1	0	1	0	1	0	1	0	1	1	0	0	0	0	1	1	1	1	1	1	1	1	2	1	0	1	0	0	1	1	0	0	1	0	0	0	1	1	1	1	0	1	1	0	0	1	0
PF12005.11	Protein of unknown function (DUF3499)	0	1	0	1	0	0	1	0	1	1	1	0	0	1	1	0	0	0	0	0	0	0	1	0	0	1	0	0	0	1	1	1	1	0	1	0	0	1	1	1	1	0	1	1	1	1	1	0
PF12072.11	RNase Y N-terminal region	1	0	1	1	1	1	0	0	1	1	0	1	1	1	1	1	1	1	1	1	1	1	1	0	1	1	1	1	1	1	0	1	0	1	1	1	1	1	1	1	1	1	1	1	1	1	0	1
PF12089.11	Transmembrane domain of unknown function (DUF3566)	1	1	1	1	1	1	1	0	1	1	1	1	1	1	1	2	1	2	2	2	2	2	1	2	2	1	1	0	0	1	1	1	0	0	0	1	1	0	1	1	1	1	1	1	1	1	0	1
PF12680.10	SnoaL-like domain	3	1	0	6	2	8	1	4	3	3	6	2	2	1	3	1	0	0	1	0	1	0	0	1	2	2	0	3	3	1	4	4	3	3	3	1	2	4	2	6	3	1	4	0	1	2	0	3
PF12697.10	Alpha/beta hydrolase family	8	2	3	4	8	8	5	5	2	2	5	4	8	3	8	4	3	5	6	5	5	4	7	6	6	6	3	3	4	2	9	11	4	4	4	7	7	6	6	7	8	3	9	4	5	5	3	3
PF12705.10	PD-(D/E)XK nuclease superfamily	2	2	3	3	3	1	2	1	2	5	3	2	1	2	2	1	4	2	1	1	1	2	2	1	2	2	3	2	3	2	2	2	3	2	2	3	2	1	3	2	3	2	2	3	2	3	2	4
PF12706.10	Beta-lactamase superfamily domain	3	2	2	4	2	3	1	0	3	1	2	3	0	1	3	2	1	2	3	1	3	1	4	3	4	2	2	3	4	2	4	5	3	3	4	2	1	2	2	2	3	2	3	3	3	1	3	4
PF12728.10	Helix-turn-helix domain	1	2	1	4	7	4	2	2	1	1	1	1	5	4	2	2	3	1	1	2	2	2	2	2	1	6	1	1	2	2	5	2	3	3	4	1	7	4	2	6	2	3	1	5	5	2	2	2
PF12806.10	Acetyl-CoA dehydrogenase C-terminal like	0	1	1	2	1	1	0	1	1	1	1	1	1	1	2	0	0	0	0	0	0	0	1	0	0	1	0	2	2	0	2	2	1	2	2	1	1	1	2	2	2	0	1	2	1	2	1	2
PF12836.10	Helix-hairpin-helix motif	1	1	1	1	1	2	0	1	1	1	1	1	1	1	0	1	1	1	1	1	1	1	1	1	1	1	1	1	0	1	1	1	0	1	0	1	1	1	1	1	1	1	1	1	1	1	1	1
PF12849.10	PBP superfamily domain	1	1	1	1	1	0	2	0	2	1	1	0	0	1	2	1	1	1	1	1	1	1	0	0	1	2	1	0	0	1	1	1	1	1	1	2	2	2	1	1	1	1	2	2	1	0	1	0
PF12900.10	Pyridoxamine 5'-phosphate oxidase	1	1	1	1	1	4	2	2	1	1	2	1	0	0	1	1	1	1	1	1	1	0	1	1	1	1	1	0	1	4	2	2	1	2	1	1	1	1	0	0	3	1	2	2	2	3	0	1
PF13083.9	KH domain	1	1	1	1	1	1	1	1	1	1	1	1	1	1	1	1	1	1	1	1	1	0	1	1	1	1	1	1	1	1	1	1	1	1	1	1	1	1	1	1	1	1	1	1	1	1	1	1
PF13167.9	GTP-binding GTPase N-terminal	0	1	1	1	1	1	0	1	1	1	1	0	0	0	0	0	1	0	0	0	0	0	1	0	0	1	1	0	0	0	0	1	0	0	0	0	2	1	1	1	0	0	1	1	1	1	0	1
PF13180.9	PDZ domain	0	2	0	1	1	1	0	1	0	2	0	0	1	1	1	2	0	2	2	2	2	1	1	2	2	1	0	0	0	0	1	0	0	1	1	1	1	0	1	0	2	1	1	0	1	0	0	0
PF13185.9	GAF domain	1	1	0	1	0	1	1	1	0	0	0	1	0	0	0	0	0	0	0	0	0	0	1	0	0	1	0	2	0	1	1	3	1	1	2	1	0	0	0	1	2	2	2	1	1	2	2	2
PF13292.9	1-deoxy-D-xylulose-5-phosphate synthase	1	0	0	1	0	1	0	1	1	0	1	1	0	0	0	1	0	1	1	1	1	1	0	1	1	1	0	0	0	0	0	0	0	0	0	1	1	0	1	1	1	0	1	0	0	1	0	0
PF13302.10	Acetyltransferase (GNAT) domain	1	3	1	5	3	2	2	1	3	5	4	3	1	2	9	1	1	2	1	1	1	0	1	2	2	2	1	1	2	3	4	3	3	2	2	2	4	10	3	3	2	3	4	3	3	3	2	2
PF13328.9	HD domain	1	1	1	1	1	0	1	1	1	1	1	1	0	0	1	0	1	1	1	1	1	1	1	1	1	1	1	0	0	0	1	0	1	1	0	1	1	0	1	1	1	1	1	1	1	1	0	1
PF13344.9	Haloacid dehalogenase-like hydrolase	1	1	1	0	1	1	3	2	0	1	1	1	0	1	1	0	1	0	0	0	0	0	1	0	0	1	1	1	0	1	1	1	1	1	1	2	2	1	1	1	3	1	1	1	1	2	1	1
PF13365.9	Trypsin-like peptidase domain	1	3	2	3	2	7	1	2	1	1	3	2	1	1	2	2	2	4	4	2	4	2	2	4	2	5	1	4	4	4	4	6	2	4	4	1	6	3	3	2	3	2	4	3	4	2	3	3
PF13378.9	Enolase C-terminal domain-like	1	1	6	1	1	2	1	3	1	1	1	1	1	3	6	8	5	6	10	2	10	1	1	11	12	1	4	1	1	2	1	6	1	1	4	2	1	2	1	4	1	1	5	1	1	1	0	2
PF13380.9	CoA binding domain	2	2	1	2	1	3	1	0	1	2	1	1	1	0	4	2	0	1	1	1	1	0	0	1	1	2	1	1	2	2	1	1	0	2	1	1	3	2	2	2	1	1	4	1	1	2	1	1
PF13393.9	Histidyl-tRNA synthetase	1	1	1	1	1	1	1	1	1	1	1	1	0	1	1	1	1	1	1	1	1	1	1	1	1	1	1	1	1	0	1	0	1	1	0	1	1	0	1	1	1	1	1	2	1	1	0	1
PF13419.9	Haloacid dehalogenase-like hydrolase	4	3	1	4	4	4	4	4	1	0	3	0	3	2	3	1	3	3	1	2	1	2	1	3	1	3	3	2	3	1	3	5	0	3	3	7	5	6	4	3	6	0	5	1	2	4	1	3
PF13426.10	PAS domain	0	0	0	0	0	0	1	0	0	0	0	0	0	0	0	0	0	0	0	0	0	0	0	0	0	1	0	0	0	0	0	0	0	0	0	2	0	0	0	0	2	0	1	0	0	0	0	0
PF13459.9	4Fe-4S single cluster domain	1	1	1	1	1	2	1	2	2	1	4	1	1	1	1	1	0	1	1	1	1	1	1	1	1	1	1	1	1	2	2	2	2	1	1	2	1	1	2	1	2	2	3	1	1	2	1	1
PF13472.9	GDSL-like Lipase/Acylhydrolase family	3	3	0	3	1	5	0	1	3	2	2	1	1	0	1	0	0	0	0	0	0	0	2	0	0	2	0	4	4	1	7	1	1	5	3	1	1	6	1	0	1	5	1	5	4	2	2	4
PF13473.9	Cupredoxin-like domain	2	3	0	0	2	1	2	1	1	0	1	0	2	0	0	0	0	0	0	0	0	0	4	0	0	2	0	1	0	0	1	3	0	0	0	1	2	0	0	3	5	5	5	0	0	1	0	0
PF13474.9	SnoaL-like domain	0	0	0	0	0	1	0	0	0	0	0	0	0	0	0	0	0	0	0	0	0	0	0	0	0	0	0	0	1	0	0	1	0	0	0	0	0	0	0	0	0	0	1	0	0	0	0	1
PF13484.9	4Fe-4S double cluster binding domain	1	1	1	1	1	1	1	0	1	0	0	1	1	0	1	1	1	1	1	1	1	1	1	1	1	1	1	1	0	1	0	1	1	1	1	1	1	1	1	1	1	1	0	1	1	0	1	1
PF13487.9	HD domain	0	0	0	1	1	1	1	1	0	2	1	0	0	0	2	0	0	0	0	0	0	0	1	0	0	1	0	0	0	1	0	1	0	0	0	0	1	1	1	1	0	0	0	0	0	2	1	0
PF13507.9	CobB/CobQ-like glutamine amidotransferase domain	1	0	0	0	1	1	0	0	1	1	0	1	0	1	1	1	0	1	1	0	1	0	1	1	1	1	1	1	0	1	1	1	0	1	1	1	1	0	1	1	1	0	1	0	0	1	0	1
PF13519.9	von Willebrand factor type A domain	0	0	2	0	0	4	0	0	0	1	2	0	0	0	0	0	1	0	0	0	0	0	0	0	0	0	1	1	0	0	2	0	1	0	2	1	0	0	1	1	1	0	1	0	0	3	1	1
PF13522.9	Glutamine amidotransferase domain	1	0	1	0	1	0	0	1	1	0	0	1	0	0	1	1	0	1	1	0	1	0	1	1	1	0	0	0	1	0	1	1	0	1	1	1	1	1	1	1	1	0	1	0	0	1	1	1
PF13535.9	ATP-grasp domain	1	1	1	1	1	0	0	1	1	0	0	1	1	1	0	0	1	0	0	0	0	0	0	0	0	1	1	0	1	0	1	1	0	1	1	1	1	2	0	2	1	1	1	0	0	0	0	1
PF13603.9	Leucyl-tRNA synthetase, Domain 2	1	1	0	1	1	0	0	0	1	1	0	1	0	0	0	0	1	0	0	0	0	0	1	0	0	0	0	0	0	0	1	0	0	0	0	0	0	0	1	0	0	1	0	1	1	0	0	0
PF13614.9	AAA domain	1	2	1	5	3	4	3	0	3	2	2	1	3	1	1	2	1	2	2	1	2	1	4	2	2	4	1	2	1	2	4	4	2	2	2	3	4	3	2	3	2	2	3	1	1	2	0	3
PF13616.9	PPIC-type PPIASE domain	1	0	1	1	0	0	0	0	0	1	1	2	0	1	1	1	1	1	1	1	1	1	0	0	1	1	1	0	0	1	0	1	1	0	0	0	1	1	1	1	0	0	1	0	2	1	1	0
PF13622.9	Thioesterase-like superfamily	2	2	2	1	2	4	1	3	1	1	1	1	1	2	0	0	2	0	0	0	0	0	3	0	0	1	2	1	2	0	1	2	1	1	1	1	1	2	2	2	2	2	0	2	2	2	1	1
PF13649.9	Methyltransferase domain	4	4	2	7	1	7	1	6	3	3	4	0	1	1	6	2	3	3	3	3	3	2	2	3	3	5	3	2	2	4	8	5	2	8	2	5	8	7	3	4	7	3	2	4	6	2	2	3
PF13692.9	Glycosyl transferases group 1	2	2	1	3	2	4	2	0	1	2	4	1	2	2	2	1	1	1	1	1	1	0	5	1	1	3	1	1	2	0	5	3	1	4	2	2	5	4	5	3	2	2	3	3	4	4	1	2
PF13743.9	Thioredoxin	0	0	0	0	0	0	1	0	0	0	0	0	0	0	0	0	0	0	0	0	0	0	0	0	0	0	0	0	0	0	0	1	0	0	0	1	0	0	0	0	0	0	0	0	0	0	0	0
PF13772.9	AIG2-like family	0	0	0	1	0	1	1	0	0	0	0	1	0	0	0	0	0	0	0	0	0	0	0	0	0	1	0	1	1	1	1	1	1	1	1	1	2	0	0	1	1	0	1	0	0	0	1	1
PF13793.9	N-terminal domain of ribose phosphate pyrophosphokinase	2	1	1	1	1	1	0	0	1	1	1	1	1	1	1	1	1	1	1	1	1	1	1	1	1	0	1	0	1	0	1	1	1	0	1	1	1	0	2	1	1	1	1	1	1	2	1	1
PF13834.9	Domain of unknown function (DUF4193)	1	1	0	1	1	1	1	1	1	1	1	1	0	1	1	1	1	0	1	1	1	1	1	0	0	1	1	1	1	0	1	1	1	1	1	1	1	1	1	1	1	1	1	1	1	1	1	0
PF13847.9	Methyltransferase domain	3	1	0	3	0	2	0	2	1	1	1	4	0	0	1	2	1	2	2	0	2	0	1	2	2	0	1	3	3	0	4	2	1	2	2	1	1	2	3	3	1	1	1	1	0	1	1	3
PF14026.9	Protein of unknown function (DUF4242)	2	0	0	2	0	1	0	1	4	1	0	1	0	0	5	1	0	0	1	1	1	1	0	1	1	0	0	0	0	0	2	0	1	1	0	0	0	1	1	2	0	0	1	0	0	0	0	0
PF14229.9	Domain of unknown function (DUF4332)	1	1	1	1	1	1	1	1	1	1	2	1	1	1	2	0	1	0	0	0	0	0	1	0	0	2	1	1	1	1	0	1	1	1	1	1	1	1	0	1	1	2	1	1	1	1	1	1
PF14464.9	Prokaryotic homologs of the JAB domain	1	1	1	1	1	1	1	1	1	1	1	1	0	1	1	1	1	1	1	1	1	1	1	1	1	0	1	0	0	0	1	1	0	1	1	1	1	0	1	1	1	1	2	1	1	1	1	0
PF14542.9	GCN5-related N-acetyl-transferase	0	0	0	0	1	0	0	1	0	1	1	0	1	0	1	0	0	0	0	0	0	0	0	0	0	0	0	0	0	0	0	0	0	0	0	0	0	0	1	0	0	0	0	0	0	0	0	0
PF14622.9	Ribonuclease-III-like	1	1	1	1	1	1	0	1	1	1	1	1	1	1	1	1	1	1	1	1	1	1	1	0	1	1	1	1	2	1	1	1	1	1	1	1	1	1	1	1	1	1	1	1	1	1	1	1
PF14681.9	Uracil phosphoribosyltransferase	1	1	2	1	1	1	1	1	1	1	1	0	1	1	1	0	2	1	1	1	1	1	1	1	1	1	2	1	1	0	1	1	1	1	1	1	1	1	1	1	1	1	1	1	1	1	1	1
PF14693.9	Ribosomal protein TL5, C-terminal domain	0	0	0	0	0	0	0	0	0	1	1	1	0	1	1	1	0	1	0	1	0	1	0	1	0	1	0	0	0	0	0	0	1	0	0	0	1	0	0	1	1	0	1	0	0	1	0	0
PF14789.9	Tetrahydrodipicolinate N-succinyltransferase middle	0	0	0	0	0	0	0	1	0	1	0	0	0	1	0	0	0	0	0	0	0	0	0	0	0	0	0	0	0	0	0	0	0	0	0	0	0	0	0	0	0	0	0	0	0	1	0	0
PF16575.8	mRNA cleavage and polyadenylation factor CLP1 P-loop	1	1	0	1	1	1	1	1	1	1	1	1	0	1	1	1	0	1	1	0	1	0	1	1	1	0	0	0	0	1	0	1	1	1	0	1	1	1	0	1	1	1	1	1	1	1	1	0
PF17191.7	RecG wedge domain	1	1	0	1	0	0	0	1	0	0	1	0	0	1	1	1	0	0	1	1	1	1	0	1	1	1	0	0	0	1	1	0	0	1	0	0	1	1	1	0	1	0	0	0	0	1	0	0
PF17392.5	Urocanase C-terminal domain	1	1	1	1	2	1	1	1	1	1	0	1	1	1	1	0	0	1	1	0	1	0	1	1	1	1	1	1	0	2	1	1	0	1	1	1	1	1	1	1	1	1	1	1	0	0	0	1
PF17764.4	3'DNA-binding domain (3'BD)	1	0	1	1	1	1	0	0	1	0	1	0	1	1	1	1	1	1	1	1	1	1	1	1	1	1	0	1	0	0	1	0	1	1	1	1	1	1	0	1	1	1	1	1	1	1	1	1
PF17770.4	Ribonuclease J C-terminal domain	1	0	1	1	1	1	0	1	1	1	1	1	0	1	1	0	1	0	0	0	0	0	1	0	0	1	1	0	1	1	1	1	0	1	1	0	1	1	1	1	1	1	1	1	1	1	0	1
PF17831.4	Pyruvate dehydrogenase E1 component middle domain	1	0	1	1	1	1	1	1	1	0	2	0	1	0	2	1	1	1	1	1	1	1	0	1	1	1	1	1	1	1	1	1	0	1	0	1	1	0	1	1	1	0	1	1	1	1	0	1
PF17941.4	Polyphosphate kinase C-terminal domain 1	0	1	1	1	1	1	0	0	0	0	1	0	1	0	0	0	1	1	1	1	1	0	1	1	1	0	1	1	1	1	1	0	0	0	1	0	1	1	1	1	1	1	1	1	1	1	1	1
PF18741.4	REase MTES 1575	0	0	0	0	0	0	1	1	0	0	0	0	0	2	2	1	1	2	1	0	1	0	0	2	1	2	0	0	0	0	0	0	0	0	0	2	3	0	1	3	0	0	1	0	0	1	0	0
PF18854.4	Bacterial archaeo-eukaryotic release factor family 10	0	0	0	1	0	0	0	0	0	0	1	0	0	1	1	0	0	0	0	0	0	0	1	0	0	0	0	0	0	1	0	1	0	0	0	0	0	0	1	0	1	0	1	1	1	1	0	0
PF18920.3	Domain of unknown function (DUF5671)	0	0	0	0	0	1	0	0	0	1	1	1	0	0	0	1	0	1	1	0	1	0	1	1	1	0	0	0	0	0	1	1	0	0	0	0	0	0	0	1	1	0	1	0	0	1	0	0
PF18955.3	Domain of unknown function (DUF5698)	0	1	0	0	1	0	0	1	1	1	1	0	1	1	1	0	0	0	0	0	0	0	0	0	0	1	0	0	0	1	1	0	1	1	0	0	1	1	0	0	0	1	0	1	1	0	1	0
PF18986.3	Family of unknown function (DUF5719)	1	1	1	1	1	1	1	1	1	1	1	0	0	1	1	0	1	1	1	1	1	0	1	0	1	1	1	1	0	1	1	1	1	1	0	1	1	1	1	1	1	1	1	1	1	1	0	0
PF19277.2	Glycerol-3-phosphate acyltransferase C-terminal region	1	1	0	1	1	1	1	1	1	1	1	0	1	0	1	1	0	1	1	1	1	1	0	1	1	1	0	1	1	0	1	0	0	1	1	1	1	1	1	1	1	1	1	0	0	1	0	1
PF19279.2	YegS C-terminal NAD kinase beta sandwich-like domain	1	2	1	0	1	1	1	1	1	1	1	1	1	0	2	1	1	1	1	1	1	1	1	1	1	0	1	1	2	1	1	2	1	1	0	1	0	1	1	1	1	2	1	1	1	1	1	1
PF20143.2	ATP-NAD kinase C-terminal domain	1	1	1	1	1	1	1	1	1	0	1	1	1	1	1	0	1	1	1	1	1	1	1	1	1	1	1	0	0	1	1	1	1	1	0	1	1	1	1	1	1	1	1	2	1	1	1	0
PF20154.2	Apolipoprotein N-acyltransferase N-terminal domain	1	1	1	1	1	2	1	0	1	0	0	0	1	1	0	1	0	1	1	1	1	1	1	1	1	1	1	0	1	1	0	1	1	0	1	1	1	1	1	1	1	1	0	1	1	1	0	1
PF20408.1	Alpha/beta hydrolase domain	1	1	1	1	1	2	1	1	2	2	1	0	1	0	1	1	1	1	1	1	1	1	1	1	1	0	1	1	1	1	2	1	1	1	0	1	0	2	1	1	1	1	1	1	1	1	1	1
PF20434.1	BD-FAE	0	1	0	2	0	1	0	2	1	1	2	0	0	1	1	0	1	0	0	0	0	0	0	0	0	1	0	1	1	1	2	1	1	1	1	0	0	0	1	1	1	1	0	1	1	0	0	1
PF00037.30	4Fe-4S binding domain	2	4	3	3	3	6	4	3	3	3	3	3	3	3	3	3	3	3	3	3	3	3	4	3	3	2	3	3	3	2	2	2	3	3	3	3	4	2	2	3	4	4	3	3	2	3	2	3
PF00085.23	Thioredoxin	4	2	2	6	5	6	4	3	4	2	2	5	2	3	3	1	1	1	1	1	1	1	6	1	1	4	1	2	4	4	5	3	4	6	4	6	4	5	2	2	5	4	5	4	4	3	3	4
PF00133.25	tRNA synthetases class I (I, L, M and V)	2	2	3	4	2	3	2	4	2	2	2	2	0	3	3	1	2	3	2	3	2	3	2	3	3	3	3	2	0	3	2	3	1	3	1	4	3	0	2	2	3	2	2	2	2	3	1	2
PF00144.27	Beta-lactamase	0	1	1	3	0	4	4	0	2	1	1	1	0	2	3	2	1	1	2	0	2	0	0	1	2	2	1	2	2	1	1	3	1	0	1	2	1	3	1	3	1	0	2	2	2	2	2	2
PF00155.24	Aminotransferase class I and II	9	6	10	9	7	9	5	6	7	7	5	7	7	6	9	9	10	10	10	8	10	8	9	8	11	10	10	9	9	6	8	5	3	5	9	10	10	9	6	6	9	5	12	4	4	10	3	9
PF00175.24	Oxidoreductase NAD-binding domain	1	1	2	1	1	2	1	1	1	2	2	2	0	2	2	0	1	2	0	0	1	0	2	2	1	1	2	2	1	1	2	1	2	1	2	2	1	1	1	2	2	1	1	0	0	3	1	2
PF00227.29	Proteasome subunit	2	2	2	2	2	2	2	1	2	2	2	2	0	2	2	3	2	2	2	2	2	2	2	2	2	2	2	2	2	2	2	2	2	2	2	2	2	2	2	2	2	2	2	2	2	2	2	2
PF00266.22	Aminotransferase class-V	6	6	6	5	7	7	3	4	6	4	5	6	6	5	9	8	4	8	10	8	10	6	6	9	10	9	6	2	5	6	8	10	3	6	4	8	11	7	6	6	8	6	7	6	5	8	3	6
PF00384.25	Molybdopterin oxidoreductase	3	2	4	7	6	4	6	5	4	2	3	7	1	2	4	4	4	5	5	4	5	2	3	4	5	5	4	2	4	3	5	5	1	5	3	6	6	5	0	5	6	2	6	2	1	4	1	4
PF00441.27	Acyl-CoA dehydrogenase, C-terminal domain	4	5	10	2	5	11	4	8	6	4	7	4	3	7	9	7	8	5	7	3	7	2	8	8	6	7	11	5	5	3	4	8	5	4	4	6	8	5	8	6	6	5	12	1	2	5	4	5
PF00448.25	SRP54-type protein, GTPase domain	1	2	2	2	2	1	2	2	2	2	2	1	2	2	2	1	2	2	2	2	2	1	2	2	2	2	2	2	2	2	2	2	1	2	2	2	2	2	0	2	2	2	2	2	2	2	2	2
PF00486.31	Transcriptional regulatory protein, C terminal	1	1	1	3	3	6	1	3	1	3	3	0	3	2	5	0	2	2	0	0	0	0	1	0	0	1	2	2	2	3	1	1	1	2	3	2	3	4	2	2	4	1	3	3	4	3	1	2
PF00496.25	Bacterial extracellular solute-binding proteins, family 5 Middle	4	4	19	4	4	4	2	6	3	6	5	1	3	5	7	12	8	11	16	5	16	4	4	14	19	3	13	2	1	2	1	7	2	2	2	4	3	8	3	5	4	4	5	5	6	5	3	2
PF00535.29	Glycosyl transferase family 2	8	3	2	5	9	8	3	2	4	4	5	2	5	1	6	3	2	4	5	4	4	3	9	4	4	7	3	9	8	1	10	7	2	7	7	8	5	8	6	9	9	2	8	5	7	10	2	7
PF00551.22	Formyl transferase	2	1	1	1	2	1	1	1	2	1	3	2	2	2	2	2	1	2	2	1	2	1	1	2	2	2	2	2	2	2	2	1	3	1	2	2	2	2	2	2	2	1	1	2	1	3	2	1
PF00581.23	Rhodanese-like domain	6	4	2	5	2	7	3	5	3	1	4	4	0	4	4	1	2	3	2	2	2	2	9	4	3	2	2	6	5	4	9	11	3	7	6	8	3	4	2	2	4	3	11	2	2	6	1	4
PF00589.25	Phage integrase family	4	2	15	6	10	7	2	11	2	2	2	3	8	4	5	3	3	2	5	2	4	0	3	2	3	8	2	2	2	1	4	2	2	2	1	3	11	3	3	19	5	2	7	5	2	2	1	2
PF00591.24	Glycosyl transferase family, a/b domain	2	1	2	2	2	1	2	2	2	1	1	1	0	2	2	1	2	2	2	2	2	2	2	2	2	2	2	1	2	1	2	2	1	2	2	2	2	2	0	2	2	1	2	1	1	2	1	2
PF00664.26	ABC transporter transmembrane region	4	1	3	6	6	6	1	3	7	2	3	4	2	2	4	4	2	3	3	2	3	2	3	1	3	4	3	1	3	5	3	5	2	4	4	4	5	3	5	5	3	3	7	2	4	5	2	4
PF00701.25	Dihydrodipicolinate synthetase family	2	1	3	2	3	3	1	1	2	2	1	3	3	2	4	3	2	3	3	2	3	2	2	4	4	2	2	1	1	0	3	2	2	2	2	1	2	5	1	3	2	2	2	3	2	2	1	1
PF00817.23	impB/mucB/samB family	0	3	2	3	2	3	1	2	1	3	1	0	2	1	1	2	1	2	2	0	2	0	2	1	1	1	1	1	1	3	3	3	2	2	1	1	3	3	1	2	1	2	3	2	2	1	3	2
PF00849.25	RNA pseudouridylate synthase	2	2	2	2	2	2	2	1	2	2	2	1	2	2	2	1	2	2	2	2	2	2	1	2	2	2	2	1	2	2	2	2	2	2	1	2	2	2	2	2	2	2	2	2	2	2	1	2
PF00881.27	Nitroreductase family	3	3	5	5	4	4	2	3	3	3	3	7	3	2	3	4	5	4	4	3	4	3	3	3	4	4	6	2	3	3	5	3	3	4	3	3	3	3	3	3	5	4	5	4	3	3	1	3
PF00905.25	Penicillin binding protein transpeptidase domain	3	4	3	3	3	3	3	4	3	3	4	3	4	3	3	3	3	2	3	3	3	2	2	3	3	3	3	4	3	2	3	2	5	3	2	3	3	3	3	3	3	3	5	3	3	3	3	2
PF00919.23	Uncharacterized protein family UPF0004	1	0	1	1	1	1	0	1	1	1	0	0	1	1	2	2	0	2	2	1	2	1	1	2	2	1	0	1	1	2	1	1	1	1	1	2	1	2	2	1	1	1	1	1	1	1	1	1
PF01022.23	Bacterial regulatory protein, arsR family	3	3	0	3	1	3	3	4	1	0	3	3	4	0	5	1	0	1	1	0	1	0	2	0	0	5	0	1	1	3	4	4	2	2	1	4	3	5	1	3	4	1	3	2	0	4	1	1
PF01039.25	Carboxyl transferase domain	2	1	2	1	2	6	2	1	2	2	2	3	2	2	2	2	1	1	1	1	1	1	4	2	2	1	3	1	3	1	2	1	3	2	2	2	2	2	2	2	3	2	2	1	1	2	1	2
PF01061.27	ABC-2 type transporter	3	5	6	8	6	12	3	5	3	6	7	3	5	4	11	3	4	4	4	3	4	2	5	4	5	8	5	5	4	2	6	5	5	7	5	7	11	5	7	7	4	4	8	8	7	12	3	3
PF01066.24	CDP-alcohol phosphatidyltransferase	2	3	3	5	3	4	2	4	4	3	3	3	2	3	3	3	3	3	4	3	4	1	3	4	3	5	3	3	3	2	3	3	3	4	3	3	6	3	3	3	3	3	3	3	3	4	4	3
PF01068.24	ATP dependent DNA ligase domain	0	1	1	3	1	2	1	0	1	2	3	1	0	0	3	0	1	2	2	2	2	2	0	2	2	0	1	1	2	2	3	1	1	3	2	1	0	3	2	5	0	1	2	0	1	3	1	1
PF01098.22	Cell cycle protein	3	3	3	3	3	2	3	3	3	2	2	3	2	3	2	3	3	3	3	3	3	1	3	3	3	3	3	3	3	3	3	3	3	3	3	3	3	2	3	3	3	3	3	3	3	3	3	3
PF01156.22	Inosine-uridine preferring nucleoside hydrolase	1	1	1	1	1	2	2	1	2	2	0	0	1	1	1	4	1	5	4	2	4	2	1	4	6	0	0	0	1	0	1	0	0	1	1	2	1	1	1	1	0	2	2	1	2	1	0	0
PF01255.22	Putative undecaprenyl diphosphate synthase	2	2	2	2	2	2	1	2	2	2	2	2	2	1	2	2	2	2	2	1	2	3	2	2	2	2	1	0	1	1	2	2	2	1	1	2	2	2	2	2	2	2	2	2	2	2	2	1
PF01258.20	Prokaryotic dksA/traR C4-type zinc finger	1	3	2	2	3	2	1	2	2	4	2	2	4	2	3	0	2	1	1	1	1	1	2	1	1	2	2	1	2	2	2	2	1	2	1	1	3	2	2	2	3	3	2	2	3	4	2	2
PF01266.27	FAD dependent oxidoreductase	5	5	7	6	5	8	5	10	4	5	9	3	4	5	5	8	4	14	11	5	11	2	8	11	11	8	5	5	5	3	3	9	0	4	4	5	9	3	7	8	7	5	8	2	2	6	1	4
PF01381.25	Helix-turn-helix	2	1	9	2	5	2	2	3	2	4	3	3	4	4	7	2	2	3	4	5	6	4	1	1	2	3	1	1	2	2	1	4	1	3	3	4	3	5	5	6	5	4	5	3	4	7	1	3
PF01402.24	Ribbon-helix-helix protein, copG family	0	0	1	2	1	6	0	6	0	0	0	1	0	8	9	1	0	1	1	0	1	0	1	4	1	0	2	0	0	0	2	2	0	2	1	0	1	1	6	1	1	2	0	4	4	0	0	0
PF01425.24	Amidase	2	3	9	2	2	3	2	2	3	2	2	1	3	2	3	5	6	8	5	4	6	3	2	8	8	3	8	1	1	3	3	2	1	3	2	3	3	4	3	4	4	1	3	3	3	3	3	2
PF01458.20	SUF system FeS cluster assembly, SufBD	2	0	2	3	2	2	2	2	2	2	1	1	2	2	2	2	2	2	2	2	2	2	2	2	2	2	2	1	2	2	2	2	2	2	1	2	2	1	1	2	2	2	2	2	2	2	0	2
PF01464.23	Transglycosylase SLT domain	0	0	0	1	0	1	0	1	0	2	3	0	0	2	1	0	0	0	0	0	0	0	1	0	0	2	0	1	1	1	0	2	1	1	1	1	2	0	1	2	3	0	3	0	0	1	0	2
PF01467.29	Cytidylyltransferase-like	1	2	2	2	2	2	2	1	2	2	2	2	2	2	2	2	2	2	2	2	2	2	2	2	2	2	2	3	2	1	2	2	2	2	2	2	2	2	2	2	2	2	2	2	2	3	2	2
PF01595.23	Cyclin M transmembrane N-terminal domain	1	1	1	2	2	2	0	2	1	1	2	2	2	2	2	1	1	1	1	1	1	1	1	1	1	1	1	2	2	1	3	3	4	2	3	1	1	1	1	2	2	1	2	2	3	3	2	3
PF01613.21	Flavin reductase like domain	3	1	2	2	2	2	2	2	2	3	3	2	2	1	4	3	2	2	3	2	3	1	4	1	3	1	2	2	2	2	2	2	3	2	2	4	1	2	2	1	3	3	3	1	2	2	3	3
PF01642.25	Methylmalonyl-CoA mutase	1	2	4	2	2	1	1	4	2	1	2	1	2	2	2	4	2	2	4	1	4	1	2	5	3	2	3	2	2	2	2	2	2	2	1	2	2	2	2	3	2	3	2	2	2	2	3	2
PF01694.25	Rhomboid family	1	2	1	2	1	2	1	2	1	2	1	1	1	1	2	1	1	2	2	2	2	2	1	2	2	2	1	1	1	3	3	2	3	3	2	2	2	2	2	4	2	2	2	2	1	2	2	2
PF01699.27	Sodium/calcium exchanger protein	1	1	1	1	2	2	1	0	1	0	3	1	1	1	1	0	1	1	0	1	0	0	1	0	0	1	1	2	2	2	2	2	0	2	1	1	1	1	0	1	1	0	2	1	1	1	2	1
PF01842.28	ACT domain	1	1	0	2	0	2	0	3	1	1	1	0	1	2	1	0	0	1	0	0	0	0	1	0	0	0	0	2	0	2	1	3	1	1	1	0	0	1	2	0	2	1	1	1	1	1	2	1
PF01850.24	PIN domain	0	3	16	3	5	13	4	11	0	0	0	3	0	26	27	22	16	14	29	6	25	6	1	18	11	0	13	0	0	0	3	3	0	6	0	1	2	0	24	14	3	1	1	10	8	0	1	0
PF01926.26	50S ribosome-binding GTPase	1	2	2	2	1	4	1	1	3	1	2	4	2	3	3	2	3	3	3	2	3	2	2	3	3	2	2	0	3	2	2	3	2	2	0	2	2	1	3	2	3	2	2	3	3	2	1	3
PF01933.21	2-phospho-L-lactate transferase CofD	2	2	1	2	2	2	2	1	2	2	2	2	2	2	2	1	1	1	1	1	1	1	2	1	1	2	1	1	1	2	2	2	1	2	1	2	2	2	2	2	2	2	2	2	1	2	2	1
PF02163.25	Peptidase family M50	3	3	2	4	3	3	1	2	3	3	3	3	2	2	1	2	2	2	2	2	2	2	3	2	2	2	2	2	2	1	2	3	2	3	2	2	3	3	1	2	2	3	4	2	2	3	2	3
PF02355.19	Protein export membrane protein	2	2	2	2	2	2	2	2	2	0	2	2	1	2	2	2	1	1	2	2	2	2	2	2	1	2	1	2	2	1	2	0	1	2	2	2	2	2	2	2	2	2	2	1	3	1	2	2
PF02463.22	RecF/RecN/SMC N terminal domain	2	3	4	2	3	2	2	2	2	0	3	2	2	3	3	0	2	3	3	3	3	3	2	3	3	3	3	1	2	1	3	3	2	2	2	4	3	3	1	2	3	2	3	3	2	2	2	3
PF02515.20	CoA-transferase family III	5	1	5	2	2	2	2	4	2	3	1	2	2	2	3	1	3	3	2	2	2	2	2	4	3	1	5	1	2	3	1	1	1	1	2	2	3	2	1	3	3	2	10	3	1	3	1	2
PF02589.18	LUD domain	0	0	2	0	0	2	0	3	0	1	2	0	0	0	0	0	2	0	0	0	0	0	2	0	0	1	2	0	0	0	0	0	0	0	0	0	2	0	0	0	2	0	2	2	0	0	0	0
PF02629.22	CoA binding domain	1	2	2	2	2	2	1	1	2	2	2	0	1	1	1	3	2	3	3	2	3	1	1	4	4	2	2	1	2	2	2	2	1	1	2	2	2	2	2	1	2	2	2	2	2	2	2	2
PF02660.18	Glycerol-3-phosphate acyltransferase	0	3	1	3	1	4	1	3	1	4	2	1	1	1	1	1	1	1	1	1	1	1	1	1	1	1	1	2	2	2	1	1	2	1	2	1	1	3	1	2	3	2	2	4	4	3	3	2
PF02720.20	Domain of unknown function (DUF222)	3	4	8	5	7	4	1	10	2	1	1	1	2	6	8	1	5	1	2	2	2	0	1	2	1	4	7	2	2	2	8	3	1	2	2	4	3	3	2	5	2	3	5	11	3	5	1	3
PF02754.19	Cysteine-rich domain	3	2	3	6	2	3	4	5	2	3	3	2	2	3	3	2	3	5	2	2	2	2	2	5	2	3	3	1	0	1	0	2	0	1	0	4	4	4	1	2	6	2	3	6	6	3	0	0
PF02776.21	Thiamine pyrophosphate enzyme, N-terminal TPP binding domain	1	1	6	3	2	3	3	4	3	2	2	2	2	3	6	6	6	7	10	2	10	2	3	4	10	6	6	5	6	2	5	4	2	3	6	4	6	3	2	4	6	1	5	1	1	4	1	5
PF02800.23	Glyceraldehyde 3-phosphate dehydrogenase, C-terminal domain	1	3	2	2	1	0	1	1	1	2	2	1	1	1	1	2	2	2	2	2	2	2	2	2	2	2	2	4	1	1	2	1	1	3	2	1	3	3	1	2	2	3	1	3	3	3	0	1
PF03061.25	Thioesterase superfamily	3	1	4	4	7	3	5	2	6	5	5	7	4	5	4	1	2	0	1	2	1	2	4	0	1	6	4	1	0	3	2	9	2	1	0	6	7	4	6	3	8	1	8	2	5	7	2	1
PF03136.18	Pup-ligase protein	2	2	2	2	2	2	2	2	2	2	2	2	1	2	2	2	2	2	2	2	2	2	2	2	2	2	2	2	2	1	2	2	2	2	2	2	2	2	2	2	2	2	2	2	2	2	1	2
PF03462.21	PCRF domain	2	2	2	2	2	1	2	2	2	2	2	2	1	2	2	1	2	2	2	2	2	2	2	2	2	2	2	2	2	2	2	2	2	2	2	2	2	2	2	2	2	2	2	2	2	2	2	2
PF03572.21	Peptidase family S41	0	1	1	1	0	0	0	2	0	2	2	0	0	1	2	0	1	1	0	1	1	1	0	0	1	1	1	0	0	0	0	1	0	0	0	0	1	1	0	2	2	2	1	0	0	2	0	0
PF03631.18	Virulence factor BrkB	2	0	1	5	1	8	1	2	1	1	3	1	1	1	1	0	0	0	0	0	0	0	1	0	0	0	0	2	3	2	4	3	0	4	3	1	1	1	3	2	1	0	2	0	0	1	1	3
PF03816.17	LytR cpsA psr family	6	5	2	2	6	5	1	4	6	6	3	6	6	3	3	2	1	2	2	1	1	1	7	1	2	4	1	1	2	2	1	3	2	1	1	3	4	7	3	3	4	4	5	7	7	4	2	1
PF04055.24	Radical SAM superfamily	4	6	7	11	7	7	3	8	7	4	3	7	4	1	3	3	8	4	3	3	3	2	9	4	3	11	8	5	6	4	5	5	4	5	6	10	12	4	3	7	11	6	5	7	8	5	5	6
PF05138.15	Phenylacetic acid catabolic protein	2	0	2	0	2	2	2	2	2	1	2	1	2	2	2	0	0	0	0	0	0	0	3	0	0	0	2	0	0	0	0	1	0	0	0	2	0	0	3	2	3	0	2	0	0	2	0	0
PF05193.24	Peptidase M16 inactive domain	0	0	2	1	0	1	0	1	1	1	1	0	1	0	0	1	2	1	1	1	1	1	0	1	1	3	2	1	0	2	1	0	0	1	0	0	3	2	0	0	0	1	1	1	1	1	1	1
PF05762.17	VWA domain containing CoxE-like protein	1	1	3	1	2	2	1	2	1	2	1	2	1	2	2	3	3	2	2	1	2	1	2	2	2	1	3	3	2	1	1	2	1	1	2	2	2	1	2	2	2	1	2	0	0	2	1	2
PF05960.14	Bacterial protein of unknown function (DUF885)	0	3	1	2	1	2	0	0	1	4	3	2	1	1	1	2	0	1	2	1	2	1	0	2	2	2	1	0	0	2	2	4	1	2	0	1	3	2	1	1	2	2	2	3	4	1	1	0
PF07969.14	Amidohydrolase family	1	1	8	4	7	3	2	1	2	3	1	0	3	2	5	6	3	5	6	1	5	1	1	7	6	2	5	2	2	1	2	4	0	2	2	3	3	6	4	4	2	1	6	3	1	4	0	1
PF08541.13	3-Oxoacyl-[acyl-carrier-protein (ACP)] synthase III C terminal	2	2	1	2	1	3	2	1	1	2	4	1	1	1	1	1	1	1	1	1	1	1	1	1	1	2	1	0	1	4	2	3	2	2	0	2	3	1	2	2	2	3	3	2	2	3	1	1
PF10027.12	Predicted integral membrane protein (DUF2269)	1	1	0	0	1	1	1	2	1	1	0	1	0	0	1	1	0	2	1	1	1	0	0	1	1	0	0	1	1	0	0	0	0	0	1	0	0	1	0	1	0	3	0	0	0	1	0	1
PF10604.12	Polyketide cyclase / dehydrase and lipid transport	2	3	1	9	3	7	1	3	4	2	3	3	3	1	3	1	1	1	1	1	1	1	3	1	2	2	2	4	4	7	6	11	3	7	7	5	1	2	2	3	3	3	6	1	3	5	3	7
PF10759.12	Bacterial proteasome activator	1	1	1	1	1	1	1	1	1	1	1	1	1	1	1	0	1	1	1	1	1	0	1	1	1	1	1	0	1	1	1	1	0	1	1	1	1	1	1	1	1	1	1	1	1	1	0	1
PF12146.11	Serine aminopeptidase, S33	4	4	2	7	2	12	6	6	3	2	3	4	3	2	2	2	0	3	2	2	2	2	4	3	4	6	2	1	2	4	3	5	2	6	1	4	5	3	2	3	8	3	4	3	5	3	4	2
PF12804.10	MobA-like NTP transferase domain	3	2	3	3	3	3	3	2	3	2	1	2	3	3	1	3	2	3	3	2	3	2	3	3	3	4	3	5	5	2	4	3	2	4	5	4	5	2	3	2	3	3	3	3	2	4	2	5
PF13085.9	2Fe-2S iron-sulfur cluster binding domain	0	1	1	0	1	0	1	0	1	1	1	1	0	1	1	1	1	1	1	1	1	1	1	1	1	1	1	1	1	1	1	1	1	0	1	1	1	1	1	0	1	1	1	1	1	1	1	1
PF13200.9	Putative glycosyl hydrolase domain	1	1	1	1	1	2	2	2	1	2	1	1	1	1	1	1	1	1	1	1	1	1	1	1	1	0	1	2	2	2	2	2	2	2	2	2	1	1	1	2	1	1	3	1	2	2	1	2
PF13229.9	Right handed beta helix region	0	1	0	0	0	2	2	1	1	1	0	0	1	0	0	0	0	0	0	0	0	0	4	0	0	1	0	1	3	2	3	2	1	4	4	1	2	2	2	1	2	0	2	1	2	2	1	4
PF13280.9	WYL domain	2	1	2	2	1	1	1	0	2	1	2	1	1	3	6	1	2	1	1	1	1	1	1	1	1	1	2	1	1	1	1	3	1	1	1	1	2	1	3	4	1	1	1	2	1	4	1	1
PF13343.9	Bacterial extracellular solute-binding protein	2	1	2	1	2	2	0	2	1	2	1	1	2	2	2	2	2	2	2	2	2	2	2	2	1	1	2	1	2	1	3	2	1	2	1	2	1	2	2	2	2	2	2	2	1	1	2	2
PF13400.9	Putative Flp pilus-assembly TadE/G-like	2	0	1	1	4	5	1	2	0	1	2	0	2	0	0	0	1	1	0	0	0	0	3	1	0	2	1	1	2	1	5	2	0	2	1	1	3	0	2	2	4	1	4	1	1	3	0	2
PF13424.9	Tetratricopeptide repeat	3	0	0	0	1	7	1	2	1	0	0	0	0	0	1	0	0	0	0	0	0	0	1	0	0	0	0	3	1	1	1	3	0	1	2	1	3	2	2	2	0	1	4	0	0	0	0	4
PF13460.9	NAD(P)H-binding	1	0	1	0	0	0	3	1	0	3	0	0	0	3	4	1	1	1	2	1	1	1	1	1	1	0	1	0	1	2	2	1	0	4	1	2	2	1	0	1	3	1	0	0	1	5	0	1
PF13478.9	XdhC Rossmann domain	2	1	2	2	1	3	0	3	1	1	0	2	1	1	2	2	3	2	2	2	2	2	1	2	2	0	3	2	2	0	3	1	0	1	1	2	1	1	1	3	2	1	1	1	1	3	0	1
PF13560.9	Helix-turn-helix domain	2	1	5	2	2	1	1	3	4	2	0	1	1	1	2	1	1	0	1	1	1	2	4	1	1	1	2	2	1	2	2	2	0	1	2	3	2	2	1	3	2	0	1	1	3	2	0	2
PF14534.9	Domain of unknown function (DUF4440)	1	0	0	0	0	1	0	5	1	1	1	0	0	1	2	0	0	0	0	0	0	0	1	0	0	1	0	0	0	1	0	0	2	0	0	2	0	1	0	0	0	0	0	0	0	0	0	0
PF16327.8	Cytochrome c-type biogenesis protein CcmF C-terminal	1	0	1	1	1	2	1	2	1	2	1	2	0	1	1	1	1	1	1	1	1	0	1	1	1	1	1	1	1	2	1	1	2	1	1	1	2	1	1	1	2	1	1	0	1	1	1	1
PF17932.4	Tetracyclin repressor-like, C-terminal domain	2	0	2	0	2	2	2	2	1	2	2	2	2	1	1	0	0	0	0	0	0	0	2	1	1	0	1	0	0	0	0	0	0	0	0	3	2	0	1	1	2	0	1	0	0	2	0	0
PF18029.4	Glyoxalase-like domain	1	2	3	2	1	10	4	1	8	0	4	2	2	2	6	4	3	4	4	1	4	2	1	3	4	1	2	1	1	7	7	12	2	5	1	4	0	4	12	8	1	1	6	3	2	4	7	4
PF20239.1	Family of unknown function (DUF6596)	2	0	0	0	0	1	0	1	0	0	2	0	1	1	4	0	0	0	0	0	0	0	0	0	0	0	0	0	0	0	2	2	0	0	0	3	0	0	0	1	0	0	2	0	0	1	0	0
PF00009.30	Elongation factor Tu GTP binding domain	5	6	8	6	5	3	2	5	6	3	6	5	5	6	7	4	5	6	5	5	5	3	4	5	5	5	7	3	4	4	6	7	3	6	4	4	6	2	4	5	6	6	6	6	5	7	4	1
PF00106.28	short chain dehydrogenase	5	4	8	12	5	10	2	7	7	8	7	2	3	7	8	3	7	2	5	2	4	2	4	2	6	9	9	8	6	4	10	9	8	10	7	6	9	6	6	9	5	4	13	7	4	7	6	6
PF00120.27	Glutamine synthetase, catalytic domain	3	2	2	2	4	2	1	3	1	1	2	0	2	2	2	4	1	4	4	1	4	1	2	2	4	3	1	2	3	1	2	3	2	3	3	2	4	1	2	3	3	2	3	2	1	2	2	2
PF00156.30	Phosphoribosyl transferase domain	7	6	7	5	8	7	6	5	4	5	7	5	7	6	5	7	6	7	8	7	7	6	6	7	7	6	6	6	7	6	5	5	8	5	6	8	5	7	5	4	8	6	7	7	6	7	6	6
PF00291.28	Pyridoxal-phosphate dependent enzyme	6	6	10	11	10	13	6	6	10	5	6	6	6	10	9	13	7	12	13	8	13	7	8	10	12	7	9	4	5	4	5	7	5	7	5	8	8	13	8	5	11	6	8	6	7	6	4	5
PF00296.23	Luciferase-like monooxygenase	11	9	31	13	18	21	12	11	15	16	18	11	10	13	22	16	16	18	17	8	17	7	7	25	16	10	28	12	13	10	15	15	14	13	12	17	12	16	13	19	16	13	20	6	5	18	8	17
PF00355.29	Rieske [2Fe-2S] domain	3	3	3	4	3	6	4	4	2	2	1	1	1	2	4	2	2	5	2	3	3	3	5	5	6	2	2	3	4	4	4	4	2	4	4	4	4	5	2	3	5	4	6	1	1	3	3	4
PF00361.23	Proton-conducting membrane transporter	4	6	6	8	6	8	8	7	6	8	6	6	7	7	7	6	5	6	6	8	6	8	5	6	6	6	6	2	4	6	6	8	14	8	4	10	9	5	8	5	8	6	11	7	8	8	3	5
PF00483.26	Nucleotidyl transferase	6	2	1	4	4	3	0	2	2	3	4	2	3	2	5	2	1	2	2	2	2	2	4	2	2	5	1	4	4	2	5	5	4	4	4	3	4	4	4	3	3	2	4	4	3	2	2	4
PF00497.23	Bacterial extracellular solute-binding proteins, family 3	5	1	4	4	2	4	3	1	2	2	3	2	2	1	6	4	2	6	5	2	5	2	2	5	7	2	1	0	1	0	5	2	1	2	2	3	4	2	2	3	2	2	3	2	1	3	1	2
PF00571.31	CBS domain	1	4	0	5	5	7	2	3	2	3	4	3	4	0	1	0	0	0	0	0	1	0	4	0	1	3	0	3	1	2	3	7	3	2	2	3	2	1	3	3	3	3	4	2	2	6	4	3
PF00580.24	UvrD/REP helicase N-terminal domain	3	3	3	3	4	5	2	4	4	0	2	2	3	4	3	5	1	5	6	5	6	2	2	6	6	3	2	1	0	2	3	4	1	3	1	5	3	4	3	3	2	3	3	2	3	4	1	2
PF00582.29	Universal stress protein family	3	3	1	8	6	6	5	3	2	5	5	4	2	3	5	2	1	2	2	2	2	1	5	2	2	6	1	2	3	6	5	6	5	7	2	5	5	6	2	2	7	3	9	2	2	9	5	3
PF00753.30	Metallo-beta-lactamase superfamily	5	6	6	10	4	9	4	6	4	4	5	5	2	3	12	7	5	8	9	5	9	7	4	8	8	5	6	4	5	6	9	6	4	4	6	7	6	9	3	5	10	6	9	7	7	9	5	6
PF00890.27	FAD binding domain	2	1	2	2	1	1	1	1	1	1	2	2	0	3	4	2	1	2	2	1	2	1	1	3	2	2	1	0	0	1	1	1	1	1	0	2	3	3	3	1	1	1	2	2	2	1	1	0
PF00892.23	EamA-like transporter family	10	10	15	8	8	8	4	2	11	10	7	8	4	4	9	8	11	8	12	6	12	6	5	11	13	9	13	7	5	8	9	6	7	7	8	10	9	12	4	10	5	11	11	6	5	8	4	8
PF00936.22	BMC domain	3	3	2	2	5	3	0	1	3	0	0	0	3	0	0	1	0	0	1	0	1	0	3	0	1	2	0	2	1	1	3	2	2	3	2	0	2	2	0	0	2	2	2	2	2	0	2	1
PF00941.24	FAD binding domain in molybdopterin dehydrogenase	5	3	9	8	5	3	2	10	2	2	3	2	4	3	8	8	5	10	8	5	8	5	3	12	9	3	4	4	2	0	3	2	0	3	3	8	6	7	2	3	7	3	4	4	4	5	0	5
PF01546.31	Peptidase family M20/M25/M40	4	3	8	4	3	5	3	5	4	5	5	3	4	6	5	8	6	11	10	7	10	6	4	14	12	5	6	4	3	4	5	8	4	3	2	6	6	6	4	5	5	1	5	2	2	6	2	5
PF01575.22	MaoC like domain	1	2	3	2	2	1	2	3	2	1	4	2	1	2	3	2	3	3	3	1	3	1	2	4	3	3	3	1	2	0	3	2	1	3	2	2	2	2	2	2	3	3	3	3	1	3	2	2
PF01799.23	[2Fe-2S] binding domain	4	3	8	8	4	4	1	11	2	2	2	2	3	2	8	8	4	10	8	6	9	5	2	12	9	3	5	3	1	0	2	2	0	2	3	8	6	8	2	1	6	3	3	4	4	4	0	3
PF02786.20	Carbamoyl-phosphate synthase L chain, ATP binding domain	3	1	4	1	2	2	1	3	1	3	2	2	2	3	4	2	3	2	2	2	2	2	3	2	2	2	4	2	2	1	3	2	1	1	3	3	3	3	1	4	3	1	3	1	1	3	1	4
PF03319.16	Ethanolamine utilisation protein EutN/carboxysome	3	3	1	3	4	3	0	2	3	0	0	0	3	0	0	1	0	0	1	0	1	0	3	0	1	3	0	3	3	2	3	1	3	3	3	0	3	3	0	0	1	3	2	4	3	0	3	2
PF03795.17	YCII-related domain	3	0	0	0	0	4	0	1	2	0	2	1	2	3	5	0	0	0	0	0	0	0	0	0	0	0	0	0	1	0	3	4	1	0	2	3	0	1	2	2	1	1	2	0	0	1	1	1
PF07728.17	AAA domain (dynein-related subfamily)	2	2	5	2	3	2	1	3	1	2	2	2	0	3	3	4	5	3	3	4	4	3	2	3	4	2	3	3	2	1	1	1	0	2	3	2	3	3	3	3	4	2	3	1	1	3	1	2
PF08245.15	Mur ligase middle domain	4	4	4	4	4	4	3	2	4	4	4	3	3	4	4	4	4	4	4	4	4	4	5	3	4	4	3	3	3	2	3	3	4	4	3	4	4	2	4	3	4	4	4	4	4	4	4	4
PF11376.11	Protein of unknown function (DUF3179)	4	1	2	4	0	4	2	7	0	0	2	4	1	0	0	1	2	2	2	1	2	1	1	2	2	0	1	3	3	1	1	5	2	2	3	3	0	2	2	2	1	0	1	1	0	0	1	3
PF12698.10	ABC-2 family transporter protein	1	2	4	9	1	7	4	4	1	3	3	1	1	0	5	3	3	2	4	0	4	0	1	1	1	5	3	1	0	3	1	5	2	5	4	5	6	5	3	6	4	1	6	3	5	4	2	4
PF20256.1	Molybdopterin cofactor-binding domain	5	1	8	2	1	4	1	6	0	3	3	0	1	3	7	8	4	10	8	7	8	5	2	12	9	0	5	1	2	0	1	2	0	0	2	4	4	4	4	3	3	0	7	2	1	5	0	3
PF00293.31	NUDIX domain	8	3	7	9	7	9	4	4	5	6	4	4	3	4	7	3	6	5	5	4	5	3	7	5	4	7	7	4	4	6	6	9	6	5	6	7	9	7	9	5	10	4	9	6	6	7	6	2
PF00300.25	Histidine phosphatase superfamily (branch 1)	3	4	6	5	6	5	8	5	5	5	5	3	5	5	9	4	6	7	6	6	6	6	6	7	7	5	6	5	5	5	5	6	5	3	5	7	6	8	6	4	7	4	6	5	4	7	4	6
PF01042.24	Endoribonuclease L-PSP	2	2	6	2	1	4	2	3	1	5	3	2	2	3	9	7	4	8	7	3	7	3	1	7	7	2	4	2	2	2	6	3	2	3	2	3	2	3	4	3	3	1	4	1	1	4	1	1
PF01551.25	Peptidase family M23	4	5	4	5	8	5	4	3	7	4	5	5	5	5	6	4	4	3	4	4	4	3	6	4	3	4	4	3	3	3	3	7	4	4	3	7	4	6	2	5	3	4	7	4	6	8	4	5
PF01979.23	Amidohydrolase family	9	4	27	10	11	8	6	5	12	7	13	7	7	9	21	24	20	32	30	13	31	10	8	38	36	7	25	6	6	6	9	8	4	7	6	11	11	17	9	12	7	6	11	6	3	14	2	7
PF02467.19	Transcription factor WhiB	4	3	4	6	5	4	4	2	5	4	5	3	2	4	3	4	4	4	4	4	4	4	5	4	4	3	4	3	4	3	4	5	4	3	4	5	5	4	5	5	4	4	6	4	4	7	3	3
PF04542.17	Sigma-70 region 2	10	6	3	11	14	14	8	7	10	9	7	9	10	5	14	6	4	7	7	3	8	3	8	8	7	8	4	7	8	6	16	14	7	12	11	13	12	7	15	9	12	7	10	3	5	13	6	11
PF07690.19	Major Facilitator Superfamily	16	9	19	22	14	22	8	11	11	9	12	14	11	10	26	14	11	18	17	9	17	7	11	17	18	12	15	9	15	7	14	20	10	14	13	14	15	22	11	9	15	13	38	11	15	14	8	13
PF07811.15	TadE-like protein	3	1	1	3	6	4	2	3	1	1	4	1	4	0	1	1	1	1	1	1	1	1	2	1	1	3	1	2	3	1	7	3	2	3	3	2	5	2	2	2	7	2	4	0	1	6	1	3
PF13442.9	Cytochrome C oxidase, cbb3-type, subunit III	4	5	2	7	4	5	8	3	4	2	4	3	5	2	3	2	3	3	3	3	3	3	5	3	3	1	3	0	2	3	7	6	4	7	3	8	6	9	4	5	5	7	7	0	0	2	5	2
PF00561.23	alpha/beta hydrolase fold	8	4	8	11	8	14	4	8	8	6	10	5	5	8	11	9	7	10	9	7	11	5	9	13	11	6	7	4	5	8	7	14	9	7	4	4	10	7	10	18	7	3	10	5	6	8	6	5
PF02518.29	Histidine kinase-, DNA gyrase B-, and HSP90-like ATPase	10	13	8	22	15	10	10	10	6	9	15	8	8	4	5	5	2	9	6	4	5	4	16	7	8	16	3	14	14	14	16	19	12	16	15	19	13	24	10	18	17	9	28	9	14	11	15	14
PF07992.17	Pyridine nucleotide-disulphide oxidoreductase	4	8	6	11	6	12	5	9	5	4	8	5	5	3	10	7	4	8	9	8	9	6	4	9	8	6	4	6	7	6	9	8	5	6	4	8	12	11	7	9	8	7	10	6	13	8	5	7
PF13561.9	Enoyl-(Acyl carrier protein) reductase	12	7	34	11	14	18	5	11	9	6	8	7	8	14	28	41	25	40	49	19	50	17	9	51	55	7	31	11	12	9	10	14	9	8	13	11	15	15	5	17	17	7	22	15	8	18	6	16
PF00072.27	Response regulator receiver domain	13	14	8	26	17	23	21	14	13	11	14	16	11	8	14	4	1	5	5	2	5	2	16	7	6	16	2	17	18	16	27	26	18	28	15	23	18	18	18	12	20	12	26	15	17	18	18	12
PF00171.25	Aldehyde dehydrogenase family	14	7	7	13	13	11	9	7	9	7	11	5	13	7	12	7	5	8	8	7	8	6	13	8	11	10	7	7	8	5	6	12	7	8	8	13	12	8	11	12	13	9	13	6	6	11	3	8
PF00378.23	Enoyl-CoA hydratase/isomerase	8	6	17	4	15	12	10	17	6	6	8	10	7	6	14	8	8	6	8	4	8	4	11	8	7	7	12	6	5	5	6	8	3	6	4	16	9	5	9	12	15	5	10	6	5	12	5	5
PF00501.31	AMP-binding enzyme	11	5	19	9	10	20	8	9	7	7	8	8	5	5	14	12	12	9	12	7	12	6	11	14	11	12	13	8	5	6	13	10	7	8	7	10	15	6	9	11	14	8	14	5	6	12	3	7
PF00578.24	AhpC/TSA family	4	3	6	7	5	7	3	5	5	3	7	4	4	4	6	6	5	8	8	5	7	5	6	8	7	7	7	6	6	3	4	7	3	2	7	4	5	8	4	5	6	4	6	5	5	5	3	7
PF00211.23	Adenylate and Guanylate cyclase catalytic domain	5	2	0	9	2	20	0	13	11	0	5	5	2	0	0	0	0	0	0	0	0	0	0	0	0	0	0	3	2	4	11	4	1	8	7	1	0	3	2	4	1	7	9	2	1	8	1	5
PF00528.25	Binding-protein-dependent transport system inner membrane component	32	23	68	28	27	27	22	25	22	28	28	11	15	44	86	58	38	64	75	36	78	34	23	72	85	24	59	15	20	21	26	32	13	26	21	36	33	28	34	36	31	25	40	19	16	42	12	23
PF00005.30	ABC transporter	45	51	92	62	62	65	47	49	46	56	53	31	35	62	138	72	56	79	88	45	86	39	50	80	90	58	77	38	36	45	53	57	44	56	42	72	94	52	59	71	68	46	75	53	52	88	35	46
PF00012.23	Hsp70 protein	1	0	1	1	1	2	1	1	1	1	1	0	1	1	2	0	1	1	2	1	1	0	0	2	1	1	1	1	1	1	1	1	1	1	1	1	1	1	1	2	1	1	1	1	0	1	1	1
PF00069.28	Protein kinase domain	1	0	1	1	0	3	0	1	0	0	1	0	0	1	1	0	1	0	0	1	0	1	0	0	1	1	0	0	1	0	1	0	0	2	0	0	0	0	0	1	1	0	1	0	0	0	0	1
PF00079.23	Serpin (serine protease inhibitor)	1	0	5	1	0	0	0	0	0	0	0	0	0	0	1	0	0	0	0	0	0	0	1	0	0	0	1	0	0	0	0	0	0	1	0	0	1	1	0	0	1	1	0	3	2	0	0	0
PF00116.23	Cytochrome C oxidase subunit II, periplasmic domain	1	1	1	2	2	2	1	1	1	1	2	1	1	2	2	0	1	0	1	1	1	1	3	1	1	0	1	0	0	1	2	2	1	2	1	2	0	2	1	2	3	1	2	0	0	1	2	1
PF00119.23	ATP synthase A chain	1	1	1	1	1	1	1	1	1	1	1	1	1	1	1	1	1	1	1	1	1	1	1	1	1	1	1	1	1	1	1	1	1	1	1	1	1	1	1	1	1	1	1	1	1	1	1	1
PF00137.24	ATP synthase subunit C	1	1	1	2	1	1	1	1	1	1	1	1	1	1	1	1	1	1	1	1	1	1	1	1	1	1	1	1	1	1	1	1	1	1	1	1	1	1	1	1	1	1	2	1	1	1	1	1
PF00163.22	Ribosomal protein S4/S9 N-terminal domain	1	1	1	1	1	1	0	1	1	1	1	1	1	1	1	0	1	1	1	1	1	1	1	1	1	1	1	1	1	1	1	1	1	0	1	1	1	1	1	1	1	1	1	1	1	1	1	1
PF00164.28	Ribosomal protein S12/S23	1	1	1	1	1	1	0	1	1	1	1	1	1	1	1	0	1	1	1	1	1	1	1	1	1	0	1	1	1	0	1	1	1	1	1	1	1	0	1	0	1	1	1	1	1	1	1	1
PF00166.24	Chaperonin 10 Kd subunit	1	1	1	1	1	1	1	2	1	1	1	1	1	0	1	1	1	1	1	1	1	0	1	1	1	1	1	1	1	0	2	1	1	1	1	1	1	1	1	1	1	1	1	1	1	1	0	1
PF00177.24	Ribosomal protein S7p/S5e	1	1	1	1	1	1	0	1	1	1	1	1	1	1	1	0	1	1	1	1	1	1	1	1	1	1	1	1	1	0	1	1	1	1	1	1	1	0	1	0	1	1	1	1	1	1	1	1
PF00185.27	Aspartate/ornithine carbamoyltransferase, Asp/Orn binding domain	1	2	1	2	1	4	1	1	2	0	2	4	1	1	1	1	1	1	1	1	1	1	0	1	1	2	1	1	1	1	2	1	2	2	1	1	2	2	1	1	2	2	2	1	3	1	2	1
PF00203.24	Ribosomal protein S19	1	1	1	1	1	0	1	1	1	1	1	1	1	1	1	1	1	1	1	1	1	1	1	1	1	1	1	1	1	2	1	1	1	1	0	1	1	2	1	1	1	1	1	1	1	1	1	1
PF00205.25	Thiamine pyrophosphate enzyme, central domain	1	0	1	1	0	0	1	0	0	0	0	0	0	0	0	1	1	0	0	1	0	1	0	0	0	0	0	0	0	0	0	1	0	0	0	0	0	0	0	0	0	0	1	0	0	0	0	0
PF00210.27	Ferritin-like domain	1	0	0	1	0	1	1	2	0	0	2	0	0	2	2	1	0	1	1	1	1	1	0	1	1	1	0	0	1	0	4	3	0	1	0	1	1	1	0	1	0	0	1	1	1	1	0	0
PF00213.21	ATP synthase delta (OSCP) subunit	1	1	1	1	1	1	1	1	1	1	1	1	0	1	1	1	1	1	1	1	1	1	1	1	1	1	1	1	1	1	1	1	1	1	0	1	1	1	1	1	1	1	1	1	1	1	1	1
PF00231.22	ATP synthase	1	1	1	1	1	0	1	1	1	1	1	0	1	1	1	1	1	1	1	1	1	1	1	1	1	1	1	1	1	1	1	1	0	1	1	1	1	1	1	1	1	1	1	1	1	1	0	1
PF00232.21	Glycosyl hydrolase family 1	1	1	0	2	0	1	0	0	1	0	0	1	0	1	1	1	0	1	1	1	2	1	0	0	1	1	0	0	0	1	1	1	1	2	1	2	1	1	1	1	1	0	0	1	0	1	1	1
PF00237.22	Ribosomal protein L22p/L17e	1	1	1	1	1	0	1	1	1	1	1	1	1	1	1	1	1	1	1	1	1	0	1	1	1	1	1	1	1	2	1	1	1	1	0	1	1	1	1	1	1	1	1	1	1	1	1	1
PF00239.24	Resolvase, N terminal domain	1	1	0	1	1	1	1	0	2	0	0	1	1	0	1	0	0	0	0	0	0	0	1	0	0	1	0	1	0	1	1	1	2	1	1	1	1	3	1	1	0	1	1	2	3	1	1	1
PF00265.21	Thymidine kinase	1	1	0	1	1	0	1	1	1	1	1	1	1	1	1	0	0	0	0	0	0	0	1	0	0	1	0	1	1	1	1	1	1	0	1	1	0	1	1	0	1	1	1	1	1	1	1	1
PF00274.22	Fructose-bisphosphate aldolase class-I	1	0	0	0	0	0	1	0	1	0	0	0	0	1	1	1	0	1	1	1	1	1	0	1	1	0	0	0	0	1	0	1	0	0	0	1	0	1	0	0	1	0	0	0	0	0	0	0
PF00276.23	Ribosomal protein L23	1	1	1	1	1	1	1	1	1	1	1	1	1	1	1	1	1	1	1	1	1	1	1	1	1	1	1	1	1	2	1	1	1	0	0	1	1	1	1	1	1	1	1	1	1	1	1	1
PF00285.24	Citrate synthase, C-terminal domain	1	1	1	2	1	0	2	1	1	1	1	1	1	0	1	2	2	2	2	1	2	1	1	2	1	1	2	1	0	2	1	1	0	1	1	3	1	0	1	2	1	1	1	1	1	2	0	1
PF00290.23	Tryptophan synthase alpha chain	1	1	1	1	1	1	1	0	1	1	0	0	0	0	1	1	1	1	1	1	1	1	1	1	1	1	1	1	1	0	1	1	1	1	1	1	1	1	0	1	1	0	1	0	0	1	1	0
PF00297.25	Ribosomal protein L3	1	1	1	0	1	1	1	1	0	1	1	1	1	1	1	1	1	1	1	1	1	1	1	1	1	1	1	1	1	3	1	1	1	0	0	1	1	1	1	1	1	1	1	1	0	1	1	1
PF00327.23	Ribosomal protein L30p/L7e	1	1	1	1	1	1	1	0	1	1	1	1	1	1	1	1	1	1	1	1	1	1	1	1	1	1	1	1	1	1	1	1	1	1	1	1	1	1	1	1	1	1	1	1	1	1	0	1
PF00334.22	Nucleoside diphosphate kinase	1	1	1	1	1	1	1	0	1	1	1	1	1	1	1	1	1	1	1	1	1	1	1	1	1	1	1	1	1	1	1	1	1	1	1	1	1	0	1	0	1	1	1	1	1	1	1	1
PF00342.22	Phosphoglucose isomerase	1	0	1	1	1	2	0	0	1	0	1	1	1	1	1	1	1	1	1	1	1	0	0	1	1	1	1	1	1	1	0	1	0	1	1	1	1	1	1	1	1	0	1	1	1	1	1	0
PF00344.23	SecY	1	1	1	1	1	1	1	0	1	1	1	1	1	0	1	1	1	1	1	1	1	1	1	1	1	1	1	1	1	1	1	1	1	0	1	1	1	1	1	1	1	1	1	0	1	1	0	1
PF00348.20	Polyprenyl synthetase	1	1	2	1	1	2	1	1	1	1	0	1	0	1	1	2	2	2	2	2	2	2	1	1	2	1	2	1	1	1	1	1	1	1	1	1	1	1	2	0	1	1	1	1	1	1	1	1
PF00380.22	Ribosomal protein S9/S16	1	1	1	1	1	1	1	1	1	1	1	1	1	1	1	1	1	1	1	1	1	1	1	1	1	1	1	1	1	1	1	1	1	1	1	1	1	1	1	1	1	1	1	1	1	1	0	1
PF00390.22	Malic enzyme, N-terminal domain	1	1	0	0	1	2	0	0	0	0	0	0	1	0	0	0	0	1	1	1	1	1	0	1	1	0	0	0	2	0	0	1	0	0	2	1	0	0	0	0	0	0	1	0	0	0	0	2
PF00391.26	PEP-utilising enzyme, mobile domain	1	1	0	1	1	2	1	3	0	0	0	1	1	0	1	0	0	1	0	1	0	1	1	1	1	1	0	1	1	1	0	1	0	0	0	1	2	1	0	0	2	1	0	1	1	1	0	0
PF00393.22	6-phosphogluconate dehydrogenase, C-terminal domain	1	1	1	1	1	1	1	1	1	1	1	1	1	0	1	1	1	1	1	1	1	0	1	1	1	0	1	1	1	0	1	1	0	1	1	1	0	0	1	1	1	0	1	1	1	1	1	1
PF00400.35	WD domain, G-beta repeat	1	2	0	0	0	4	0	0	0	0	0	0	0	0	0	0	0	0	0	0	0	0	0	0	0	0	0	1	2	0	0	0	0	0	1	0	0	0	0	1	0	0	0	0	0	0	0	0
PF00406.25	Adenylate kinase	1	1	1	0	1	1	1	0	1	1	1	1	1	0	1	0	1	1	1	1	1	1	1	1	1	1	1	1	1	1	1	1	1	1	1	1	1	1	1	1	1	1	1	0	1	1	0	1
PF00411.22	Ribosomal protein S11	1	1	1	1	1	1	0	1	1	1	1	1	1	1	1	1	1	1	1	1	1	1	1	1	1	1	1	1	1	1	1	1	1	1	1	1	1	1	1	1	1	1	1	1	0	1	1	1
PF00416.25	Ribosomal protein S13/S18	1	1	1	1	1	0	0	1	1	1	1	1	1	1	1	1	1	1	1	1	1	1	1	1	1	1	1	1	1	1	1	1	1	1	1	1	1	1	1	1	1	1	1	1	1	1	1	1
PF00430.21	ATP synthase B/B' CF(0)	1	0	1	1	1	1	1	1	1	1	1	1	1	1	1	1	1	1	1	1	1	1	1	1	1	1	1	1	1	1	1	1	1	1	1	1	1	1	1	1	1	1	1	1	1	1	1	1
PF00466.23	Ribosomal protein L10	1	1	1	1	1	1	0	1	1	1	1	1	1	1	0	1	1	1	1	1	1	1	1	1	1	1	1	0	0	1	1	1	1	0	0	1	0	0	1	1	1	1	1	1	0	1	1	0
PF00471.23	Ribosomal protein L33	1	1	1	0	1	0	1	0	1	1	0	1	1	0	1	0	0	1	0	1	1	0	1	1	1	1	0	0	1	0	1	1	1	1	0	1	1	0	1	0	1	1	1	1	1	1	0	0
PF00475.21	Imidazoleglycerol-phosphate dehydratase	1	0	1	1	1	1	1	0	0	1	0	0	1	1	1	1	1	1	1	1	1	1	1	1	1	1	1	1	1	1	0	1	0	1	1	1	1	1	0	0	1	0	1	0	0	1	1	1
PF00476.23	DNA polymerase family A	1	1	1	2	1	1	0	0	1	1	1	0	1	1	1	1	1	1	1	1	1	1	1	1	1	1	1	0	1	0	1	2	1	1	1	1	1	1	1	1	1	1	1	1	1	1	1	0
PF00484.22	Carbonic anhydrase	1	0	0	0	0	1	0	0	0	1	0	0	0	0	0	1	0	1	1	1	1	1	1	0	1	0	1	0	1	0	1	2	0	1	1	1	0	0	0	0	1	1	2	0	0	0	0	1
PF00510.21	Cytochrome c oxidase subunit III	1	1	1	1	2	0	1	1	1	1	1	1	1	1	1	1	1	1	1	1	1	1	2	1	1	0	1	1	1	1	0	1	2	1	1	2	0	1	1	1	3	1	1	0	0	1	1	1
PF00542.22	Ribosomal protein L7/L12 C-terminal domain	1	1	1	1	1	1	0	1	1	1	1	1	0	1	0	1	1	1	1	1	1	1	1	1	1	1	1	0	0	1	1	1	1	1	1	1	1	0	1	1	1	1	1	1	1	1	1	1
PF00549.22	CoA-ligase	1	0	0	2	0	1	0	1	0	0	0	1	1	0	0	0	0	0	0	0	0	1	1	0	0	0	0	1	0	0	0	0	0	2	0	0	0	1	0	1	0	0	0	1	1	0	1	0
PF00572.21	Ribosomal protein L13	1	1	1	1	1	1	1	1	1	1	1	1	1	1	1	1	1	1	1	1	1	1	1	1	1	1	1	1	1	1	1	1	1	1	1	1	1	1	1	1	1	1	1	1	1	1	0	1
PF00573.25	Ribosomal protein L4/L1 family	1	1	1	1	1	1	1	1	1	1	1	1	1	1	1	1	1	1	1	1	1	1	1	1	1	1	1	1	1	2	1	1	1	0	0	1	1	1	1	1	0	1	1	1	1	1	1	1
PF00574.26	Clp protease	1	1	1	1	1	1	1	1	1	2	2	1	0	1	2	1	1	1	1	1	1	1	1	1	1	2	1	1	1	1	1	1	1	1	1	1	1	0	2	2	1	1	1	1	1	3	2	1
PF00590.23	Tetrapyrrole (Corrin/Porphyrin) Methylases	1	1	1	1	1	1	0	1	1	1	1	1	1	2	3	1	1	1	1	1	1	1	1	1	1	2	1	1	1	1	1	1	1	1	1	2	2	1	1	1	1	1	1	1	1	1	1	1
PF00654.23	Voltage gated chloride channel	1	1	0	2	4	5	1	1	1	1	1	1	1	1	2	0	0	0	0	0	0	0	1	0	0	3	0	0	0	0	1	1	1	1	0	2	3	1	0	1	2	0	1	0	1	1	0	0
PF00670.24	S-adenosyl-L-homocysteine hydrolase, NAD binding domain	1	0	0	1	0	0	0	0	0	0	0	0	1	0	1	1	0	1	1	1	1	1	0	0	1	0	0	0	0	0	0	0	1	0	0	0	0	0	0	0	0	0	1	0	0	0	0	0
PF00675.23	Insulinase (Peptidase family M16)	1	0	0	0	1	1	1	0	1	0	0	1	0	0	1	1	0	1	1	1	1	1	1	1	1	0	1	0	0	0	0	1	1	1	0	1	0	0	1	1	1	0	0	0	0	0	1	0
PF00685.30	Sulfotransferase domain	1	0	0	0	0	2	0	0	0	0	3	0	0	0	0	0	0	0	0	0	0	0	0	0	0	0	0	0	0	0	0	1	0	0	0	0	0	3	3	1	0	0	1	2	1	1	0	1
PF00691.23	OmpA family	1	0	0	1	1	1	2	0	1	1	1	1	0	0	1	0	0	0	0	0	0	0	3	0	0	0	0	1	0	3	2	3	1	3	1	1	0	1	1	1	1	0	1	0	0	1	1	1
PF00702.29	haloacid dehalogenase-like hydrolase	1	0	1	1	1	1	2	0	0	2	0	0	1	0	0	0	0	1	0	1	0	1	3	2	2	0	0	3	2	1	1	0	0	0	2	0	0	0	1	2	2	0	0	2	1	0	0	1
PF00719.22	Inorganic pyrophosphatase	1	0	0	0	1	0	0	0	0	1	1	0	1	1	1	0	0	0	0	0	0	0	0	0	0	0	0	1	1	0	1	1	0	0	1	0	0	0	1	1	0	1	1	2	2	1	0	1
PF00723.24	Glycosyl hydrolases family 15	1	0	0	0	1	0	0	0	0	0	1	0	0	0	0	0	0	0	0	0	0	0	0	0	0	2	0	0	0	0	0	0	0	0	0	1	0	0	0	0	0	0	1	0	0	0	0	0
PF00732.22	GMC oxidoreductase	1	0	1	0	0	0	0	0	0	0	1	0	0	0	1	1	1	1	2	0	2	0	0	1	1	0	1	1	1	0	0	1	0	1	1	1	0	0	0	1	1	0	3	0	0	1	0	1
PF00742.22	Homoserine dehydrogenase	1	0	1	1	1	1	1	1	1	1	1	1	1	1	1	1	1	1	1	1	1	1	1	1	1	1	1	0	0	1	1	1	1	1	1	1	1	1	1	1	1	1	1	1	1	1	1	1
PF00743.22	Flavin-binding monooxygenase-like	1	0	0	0	0	0	0	0	1	0	0	1	0	0	0	0	0	0	0	0	0	0	1	0	0	0	0	0	0	0	0	0	0	0	0	0	0	0	0	0	0	0	0	0	0	0	0	0
PF00749.24	tRNA synthetases class I (E and Q), catalytic domain	1	0	1	1	1	1	1	0	1	1	1	1	1	0	1	1	1	1	1	1	1	1	1	1	1	1	1	1	0	1	1	1	0	1	1	1	1	0	1	1	1	1	1	1	1	1	1	1
PF00750.22	tRNA synthetases class I (R)	1	0	1	1	1	0	1	1	1	1	1	0	0	1	1	1	0	1	1	1	1	1	1	1	1	0	1	1	0	1	1	1	0	1	1	1	1	0	0	1	1	0	1	0	0	1	1	0
PF00781.27	Diacylglycerol kinase catalytic domain	1	1	0	1	1	2	1	1	1	1	2	0	1	1	1	0	0	1	1	1	1	1	1	1	1	2	0	2	1	1	1	1	0	1	1	1	2	1	1	1	1	0	1	0	0	1	1	1
PF00797.20	N-acetyltransferase	1	0	0	0	0	0	0	0	0	0	0	1	0	0	0	0	0	0	0	0	0	0	0	0	0	0	0	0	0	0	0	1	0	0	0	1	0	1	1	0	0	0	0	0	0	0	0	0
PF00815.23	Histidinol dehydrogenase	1	0	1	1	1	1	1	1	0	1	0	0	0	1	1	1	1	1	1	1	1	1	1	1	1	1	1	1	2	1	0	1	0	1	0	1	1	1	0	0	1	0	2	0	0	1	1	2
PF00828.22	Ribosomal proteins 50S-L15, 50S-L18e, 60S-L27A	1	1	1	1	1	1	1	0	1	1	1	1	1	1	1	1	1	1	1	1	1	1	1	1	1	1	1	1	1	2	1	1	1	1	1	1	1	1	1	1	1	0	1	1	1	1	0	1
PF00829.24	Ribosomal prokaryotic L21 protein	1	1	1	1	1	1	1	1	1	1	0	1	1	1	1	1	1	1	1	1	1	1	1	1	1	0	1	1	0	1	1	1	1	1	0	1	0	0	1	1	1	1	1	1	1	1	1	1
PF00872.21	Transposase, Mutator family	1	0	1	0	2	1	0	0	0	0	0	0	0	2	7	0	0	0	0	0	0	0	0	0	0	0	2	0	0	1	0	0	0	0	0	1	1	1	0	0	2	0	0	1	0	1	0	0
PF00883.24	Cytosol aminopeptidase family, catalytic domain	1	1	1	1	1	1	1	1	1	1	1	0	0	0	1	1	2	1	1	1	1	1	1	1	1	1	2	0	1	1	1	1	1	1	0	1	1	1	1	0	1	1	1	1	1	2	1	1
PF00884.26	Sulfatase	1	0	2	4	2	5	0	4	0	1	0	2	2	2	7	6	2	6	6	1	6	1	1	2	6	0	2	0	1	0	1	2	1	0	0	1	0	0	1	1	0	0	0	0	0	1	0	0
PF00908.20	dTDP-4-dehydrorhamnose 3,5-epimerase	1	0	0	1	1	0	0	0	0	2	0	0	1	0	1	0	0	0	0	0	0	0	1	0	0	1	0	1	0	1	1	1	0	1	1	0	0	1	1	1	1	1	1	2	1	0	0	1
PF00920.24	Dehydratase family	1	0	1	1	2	3	0	1	1	1	1	0	2	1	1	2	1	1	1	1	1	1	1	1	1	1	1	0	1	1	1	1	1	0	0	2	1	0	0	1	1	0	1	0	0	1	0	0
PF00929.27	Exonuclease	1	0	1	2	1	2	1	1	1	0	1	0	1	1	2	0	1	0	0	1	0	1	2	0	0	3	1	1	1	1	1	1	1	1	0	1	2	0	1	1	2	1	2	1	1	1	0	1
PF00950.20	ABC 3 transport family	1	1	2	1	1	1	1	2	0	1	1	1	0	1	1	0	2	2	1	1	1	1	1	2	2	1	1	1	1	0	1	2	1	1	0	1	1	1	1	1	1	1	1	1	1	1	1	1
PF00988.25	Carbamoyl-phosphate synthase small chain, CPSase domain	1	0	1	0	1	1	0	1	0	1	0	1	1	1	1	0	1	1	1	1	1	1	1	1	1	0	1	0	0	1	1	1	1	0	1	1	1	0	0	1	1	0	1	0	0	1	1	1
PF01016.22	Ribosomal L27 protein	1	1	1	1	1	1	1	1	1	1	1	1	1	1	1	1	1	1	1	1	1	1	1	1	1	1	1	1	0	1	1	1	1	1	0	1	1	0	1	1	1	1	1	1	1	1	1	1
PF01018.25	GTP1/OBG	1	1	1	1	1	1	1	0	1	1	1	0	1	1	1	1	0	1	1	1	1	1	1	1	1	1	1	1	0	1	1	1	1	1	0	1	1	0	1	1	1	1	1	1	1	1	1	1
PF01025.22	GrpE	1	0	1	1	1	1	0	1	1	1	1	0	1	1	1	0	1	1	1	1	1	0	0	1	1	1	1	1	1	1	1	1	1	1	1	1	1	1	1	1	1	1	1	1	0	1	1	1
PF01050.21	Mannose-6-phosphate isomerase	1	0	0	0	1	0	0	0	1	0	0	1	0	0	0	0	0	0	0	0	0	0	0	0	0	0	0	0	0	0	0	0	0	0	0	0	0	0	0	0	0	0	1	0	0	1	0	0
PF01070.21	FMN-dependent dehydrogenase	1	0	0	0	1	0	1	0	1	0	0	1	0	0	1	1	0	1	1	1	1	0	0	1	1	0	0	2	3	2	1	1	0	1	1	1	0	1	3	1	0	0	1	1	1	1	0	1
PF01073.22	3-beta hydroxysteroid dehydrogenase/isomerase family	1	1	0	0	0	0	0	0	1	0	0	1	1	0	0	0	0	0	0	0	0	0	0	0	0	1	0	0	0	2	0	0	0	0	0	2	1	0	1	0	0	0	1	0	0	0	0	0
PF01083.25	Cutinase	1	0	0	0	0	0	0	0	1	0	0	0	0	0	0	1	0	1	1	0	2	0	0	1	1	0	0	0	0	0	0	0	0	0	0	0	0	0	0	0	0	0	0	0	0	0	0	0
PF01118.27	Semialdehyde dehydrogenase, NAD binding domain	1	0	1	1	1	1	1	1	0	1	1	0	1	1	1	1	1	1	1	1	1	1	1	1	1	1	1	0	0	1	1	1	1	1	1	1	1	0	0	1	1	0	1	0	0	1	1	1
PF01128.22	2-C-methyl-D-erythritol 4-phosphate cytidylyltransferase	1	1	1	1	1	1	1	1	1	1	1	1	1	1	1	1	2	1	1	1	1	1	1	1	1	1	1	1	1	1	1	1	1	1	1	1	1	1	1	1	1	1	1	1	1	1	1	1
PF01131.23	DNA topoisomerase	1	1	1	1	1	0	0	1	1	1	0	0	0	1	0	1	1	1	1	1	1	1	1	1	1	1	1	0	0	1	0	1	1	1	0	1	1	1	1	1	1	0	1	1	1	1	1	1
PF01152.24	Bacterial-like globin	1	0	1	0	0	1	0	0	1	1	1	1	1	1	1	1	1	1	1	0	1	0	0	1	1	0	1	0	1	0	0	1	0	0	1	1	0	0	1	1	0	0	1	0	0	1	0	1
PF01189.20	16S rRNA methyltransferase RsmB/F	1	0	0	0	0	1	0	0	0	0	0	0	0	0	0	1	0	1	1	1	1	1	1	1	1	0	0	0	0	1	0	1	1	1	0	1	0	0	0	0	0	0	1	0	0	0	1	0
PF01196.22	Ribosomal protein L17	1	1	1	1	1	1	1	0	1	1	1	1	1	1	1	1	1	1	1	1	1	1	1	1	1	1	1	1	1	1	1	1	1	1	1	1	1	1	1	1	1	1	1	1	1	1	1	1
PF01206.20	Sulfurtransferase TusA	1	1	0	3	2	1	1	2	1	0	2	1	2	1	1	0	0	0	0	0	0	0	2	0	0	1	0	1	1	0	1	1	1	2	1	1	1	1	0	0	2	0	1	0	2	0	1	1
PF01209.21	ubiE/COQ5 methyltransferase family	1	1	1	1	1	1	0	2	1	1	1	1	1	2	2	0	1	1	1	1	1	1	1	1	1	1	1	1	1	1	1	1	0	1	1	1	1	1	1	2	1	1	1	1	1	1	1	1
PF01210.26	NAD-dependent glycerol-3-phosphate dehydrogenase N-terminus	1	0	0	0	0	1	0	0	0	0	0	0	0	0	0	0	0	0	0	0	0	0	0	0	1	0	0	0	0	0	0	0	0	0	0	0	0	0	0	0	0	0	0	0	0	0	0	0
PF01226.20	Formate/nitrite transporter	1	0	0	0	0	0	0	0	0	0	0	0	0	0	0	0	0	0	0	0	0	0	0	0	0	0	0	0	0	0	0	0	0	0	0	0	0	0	0	0	0	0	0	0	0	0	0	0
PF01227.25	GTP cyclohydrolase I	1	1	0	1	1	0	0	1	1	1	1	0	1	1	1	2	0	1	1	1	1	1	1	1	1	1	0	1	1	1	1	1	1	1	1	1	1	1	0	1	1	1	1	1	1	2	0	1
PF01244.24	Membrane dipeptidase (Peptidase family M19)	1	1	4	0	0	1	1	0	0	0	0	0	0	0	0	1	1	1	1	1	1	1	0	1	1	3	1	1	1	0	0	0	0	0	1	1	1	0	1	0	0	1	0	0	0	0	0	1
PF01256.20	Carbohydrate kinase	1	1	1	1	1	1	1	0	1	1	1	1	1	1	1	1	1	1	1	1	1	1	1	1	1	1	1	0	1	0	1	0	1	0	0	1	1	1	1	1	1	0	1	1	1	1	0	0
PF01268.22	Formate--tetrahydrofolate ligase	1	0	1	1	2	1	0	1	1	0	0	1	1	0	0	1	1	1	1	1	1	0	1	1	1	1	1	0	1	1	1	1	1	2	0	1	1	0	0	1	1	0	1	1	0	1	1	1
PF01288.23	7,8-dihydro-6-hydroxymethylpterin-pyrophosphokinase (HPPK)	1	1	0	1	1	0	1	0	0	1	0	1	0	1	1	1	0	1	1	1	1	1	0	1	1	1	0	0	1	1	1	1	1	1	1	1	1	1	0	1	1	1	1	2	2	1	1	1
PF01345.21	Domain of unknown function DUF11	1	1	0	1	1	3	2	0	1	0	1	0	2	0	0	0	0	0	0	0	0	0	0	0	0	0	0	2	2	2	1	2	2	2	1	1	0	2	1	1	0	0	0	0	0	0	3	2
PF01351.21	Ribonuclease HII	1	1	1	1	1	1	1	1	1	1	1	1	0	1	1	1	1	0	1	1	1	1	1	1	2	1	1	1	0	0	1	1	1	1	1	1	1	1	1	1	0	1	1	1	1	1	1	1
PF01371.22	Trp repressor protein	1	0	1	1	0	1	1	0	0	0	0	0	0	1	1	1	1	1	1	1	1	0	2	1	1	0	1	1	0	1	0	1	0	0	1	1	0	1	0	0	1	0	1	0	0	1	1	1
PF01380.25	SIS domain	1	1	2	1	1	1	1	0	1	1	1	1	1	3	2	3	1	2	3	1	3	1	4	2	2	2	1	1	1	0	1	2	0	1	1	2	1	2	1	2	1	1	1	1	1	3	1	1
PF01406.22	tRNA synthetases class I (C) catalytic domain	1	0	1	1	1	1	1	1	1	1	1	1	1	0	2	1	1	1	1	1	1	1	1	1	1	0	1	1	1	1	1	0	1	1	1	1	1	1	1	1	1	1	1	1	1	1	1	1
PF01416.23	tRNA pseudouridine synthase	1	1	1	1	1	1	1	0	1	1	1	1	0	1	1	1	1	1	1	1	1	1	1	1	1	1	1	1	1	1	1	0	1	1	1	1	1	1	0	1	1	1	1	1	1	1	1	1
PF01418.20	Helix-turn-helix domain, rpiR family	1	0	0	0	0	0	0	0	1	0	0	1	1	0	0	0	0	0	0	0	0	0	0	0	0	0	0	0	0	0	0	0	0	1	0	0	0	0	0	0	0	0	0	0	0	0	0	0
PF01434.21	Peptidase family M41	1	1	1	1	1	2	0	1	1	1	1	1	1	2	2	2	1	2	2	2	2	2	3	2	2	2	1	0	4	2	2	1	2	2	3	1	2	2	1	2	4	2	1	1	1	3	2	3
PF01451.24	Low molecular weight phosphotyrosine protein phosphatase	1	1	2	3	2	2	2	2	2	1	3	1	2	3	4	0	1	0	0	0	0	0	2	1	0	2	1	1	0	2	4	2	2	2	2	2	2	0	1	2	3	1	1	3	4	2	2	1
PF01474.19	Class-II DAHP synthetase family	1	0	0	0	1	0	1	0	1	0	0	1	1	0	0	0	0	0	0	0	0	0	0	0	0	0	0	1	1	0	0	1	0	0	1	1	0	0	0	0	0	0	0	0	0	0	0	1
PF01502.21	Phosphoribosyl-AMP cyclohydrolase	1	0	1	1	0	0	0	0	0	0	0	0	0	1	1	1	0	1	1	1	1	1	1	1	1	0	1	1	1	1	0	0	0	0	1	0	0	0	0	0	1	0	1	0	0	1	0	1
PF01507.22	Phosphoadenosine phosphosulfate reductase family	1	0	0	0	0	0	0	0	0	0	1	0	1	2	2	0	0	0	0	0	0	0	0	0	0	1	0	0	0	0	0	1	0	0	0	1	1	1	0	0	0	0	1	0	0	1	0	0
PF01522.24	Polysaccharide deacetylase	1	1	1	1	0	2	0	0	1	0	1	0	0	0	1	2	1	1	2	1	2	0	0	3	3	0	1	1	1	0	2	1	0	1	1	0	0	5	1	2	2	2	1	1	2	2	0	2
PF01547.28	Bacterial extracellular solute-binding protein	1	1	3	5	2	5	1	2	1	0	1	1	0	2	6	1	2	4	3	3	2	3	2	2	2	2	3	0	1	1	1	3	0	1	1	3	3	1	2	3	2	0	1	0	1	4	0	1
PF01558.21	Pyruvate ferredoxin/flavodoxin oxidoreductase	1	1	0	1	2	0	2	3	0	0	0	2	2	0	0	0	0	0	0	0	0	0	0	0	0	0	0	0	0	0	0	0	0	0	0	2	1	3	0	0	2	2	0	3	2	0	0	0
PF01565.26	FAD binding domain	1	1	2	1	1	2	0	1	1	1	2	2	1	1	2	1	1	1	1	2	1	1	1	1	1	1	1	0	0	0	1	1	0	1	0	0	2	1	1	2	1	1	1	0	0	3	0	1
PF01569.24	PAP2 superfamily	1	1	0	2	2	2	0	1	0	0	2	6	1	0	0	0	0	0	0	0	0	0	0	0	0	1	0	1	1	2	5	4	2	3	2	0	2	3	0	0	0	0	1	0	1	1	0	1
PF01588.23	Putative tRNA binding domain	1	1	0	0	1	0	0	0	0	0	0	0	1	0	0	0	0	0	0	0	0	0	0	0	0	1	0	0	0	1	1	1	1	1	0	0	1	0	0	0	0	1	0	0	0	0	1	0
PF01592.19	NifU-like N terminal domain	1	0	1	1	1	1	0	0	1	1	0	0	0	0	1	0	1	1	1	1	1	1	1	1	1	1	1	1	1	1	1	1	1	1	1	1	1	1	1	1	1	1	1	0	1	2	1	1
PF01614.21	Bacterial transcriptional regulator	1	0	2	1	1	2	2	2	0	0	0	0	1	0	7	3	2	3	3	1	3	1	1	4	4	0	2	0	2	0	0	2	0	0	1	2	1	0	2	2	1	0	2	1	0	4	0	1
PF01634.21	ATP phosphoribosyltransferase	1	0	1	1	1	1	1	0	0	1	1	0	1	1	1	1	1	1	1	1	1	1	1	1	1	1	1	1	1	1	0	1	0	1	1	1	1	1	0	0	1	0	1	0	0	1	1	1
PF01638.20	HxlR-like helix-turn-helix	1	0	0	0	0	1	1	1	2	0	1	0	0	1	4	0	0	0	0	0	0	0	0	0	0	0	0	0	0	1	1	0	0	0	0	1	0	0	0	1	2	0	0	1	1	1	1	0
PF01645.20	Conserved region in glutamate synthase	1	0	2	0	2	0	1	1	0	0	0	1	1	1	2	1	1	1	1	0	1	1	3	1	1	0	1	1	3	1	1	1	1	1	2	1	0	2	1	1	2	0	0	0	0	1	2	1
PF01648.23	4'-phosphopantetheinyl transferase superfamily	1	1	1	1	1	2	1	0	1	1	1	1	1	0	0	2	2	2	2	2	2	2	1	2	2	1	1	1	1	0	1	1	0	2	1	1	1	1	1	1	2	1	2	1	1	1	1	1
PF01658.20	Myo-inositol-1-phosphate synthase	1	1	1	0	1	1	1	0	1	0	0	1	1	0	0	1	1	1	1	0	1	0	0	1	1	1	1	0	0	0	1	0	0	1	0	1	1	0	1	0	0	1	1	0	0	0	0	0
PF01661.24	Macro domain	1	1	2	1	1	1	0	0	0	1	1	1	1	1	1	1	1	1	1	1	1	1	1	1	1	1	1	0	0	0	1	1	1	1	0	0	1	1	1	0	1	1	1	1	1	1	0	0
PF01663.25	Type I phosphodiesterase / nucleotide pyrophosphatase	1	1	1	2	1	1	1	1	1	1	1	1	1	1	2	1	1	1	2	1	2	0	1	2	2	3	1	0	1	0	1	1	1	1	0	2	2	0	1	2	2	1	1	1	1	1	1	1
PF01695.20	IstB-like ATP binding protein	1	0	6	0	0	0	0	0	0	0	0	0	0	1	2	1	0	1	0	0	1	0	0	0	0	1	3	0	0	0	0	0	0	0	0	0	0	0	3	4	0	0	0	3	0	0	0	0
PF01725.19	Ham1 family	1	0	1	1	1	1	1	0	1	1	1	0	0	1	1	1	2	1	1	1	1	1	1	1	1	1	1	0	0	0	1	1	0	1	1	1	1	1	1	1	1	1	1	1	1	1	1	1
PF01728.22	FtsJ-like methyltransferase	1	1	1	1	1	1	1	0	1	0	0	1	0	0	0	0	1	1	1	1	1	1	1	1	1	1	1	0	0	1	1	1	1	1	0	1	1	1	0	0	0	1	1	1	1	1	1	0
PF01740.24	STAS domain	1	0	1	0	0	0	0	0	0	1	2	0	0	0	0	1	1	1	1	1	1	0	0	0	1	0	1	1	2	0	1	1	0	0	2	0	0	0	3	2	0	0	0	0	0	0	0	2
PF01756.22	Acyl-CoA oxidase	1	0	0	0	0	0	0	0	0	0	0	0	0	0	1	0	0	0	0	0	0	0	0	0	0	0	0	0	0	0	0	0	0	0	0	0	0	0	0	0	1	0	0	0	0	0	0	0
PF01758.19	Sodium Bile acid symporter family	1	1	0	1	1	0	0	1	0	0	0	0	2	0	0	0	0	0	0	0	0	0	0	0	0	5	0	0	0	0	1	0	0	1	0	1	2	1	0	0	1	1	1	1	1	0	1	0
PF01794.22	Ferric reductase like transmembrane component	1	1	0	0	1	0	2	0	0	0	1	0	0	0	0	0	0	0	0	0	0	0	1	0	0	1	0	0	0	0	1	2	0	1	0	2	1	0	0	0	2	0	2	0	0	0	0	0
PF01796.20	DUF35 OB-fold domain, acyl-CoA-associated	1	0	2	2	2	1	1	3	0	0	0	1	1	0	0	3	2	1	3	1	3	1	1	3	3	1	1	0	0	0	0	0	1	1	0	1	1	1	0	0	1	0	0	1	3	0	0	0
PF01810.21	LysE type translocator	1	2	0	2	1	2	1	1	0	0	1	1	1	1	0	0	0	0	0	0	0	0	1	0	0	1	0	0	0	0	0	0	0	2	0	0	1	1	0	2	2	0	1	0	0	1	0	0
PF01814.26	Hemerythrin HHE cation binding domain	1	0	0	0	3	0	1	1	0	0	1	1	3	0	1	0	0	0	0	0	0	0	1	0	0	0	0	1	1	0	2	1	0	0	0	1	0	0	0	0	2	0	2	0	0	1	0	1
PF01817.24	Chorismate mutase type II	1	1	0	0	0	0	0	1	1	0	0	1	0	0	0	0	0	0	0	0	0	0	0	0	0	0	0	1	1	0	0	0	0	0	1	0	0	1	0	0	0	0	0	0	0	0	0	1
PF01841.22	Transglutaminase-like superfamily	1	0	1	1	1	1	1	0	2	0	1	1	1	0	0	1	1	1	1	0	1	0	1	1	1	1	1	1	1	0	1	0	0	1	2	1	2	0	0	0	2	0	0	0	1	0	0	1
PF01894.20	Uncharacterised protein family UPF0047	1	2	1	2	1	1	0	1	0	1	0	1	2	1	1	1	1	1	1	0	1	0	1	1	1	1	2	0	2	1	2	2	1	2	2	1	1	2	1	1	1	1	0	4	3	1	1	2
PF01895.22	PhoU domain	1	1	1	2	2	2	0	1	2	2	2	0	2	1	3	1	1	1	1	1	1	1	1	1	1	2	0	1	3	2	2	2	1	1	2	2	2	2	1	1	2	1	3	2	1	2	2	1
PF01910.20	Thiamine-binding protein	1	0	0	1	1	1	1	0	0	0	0	1	1	1	1	1	0	1	1	1	1	1	0	1	1	0	0	0	0	0	0	0	0	0	0	1	0	0	0	1	0	0	1	0	1	0	0	0
PF01935.20	Helicase HerA, central domain	1	1	0	2	1	0	0	0	1	1	0	0	0	0	1	0	0	0	0	0	0	0	1	0	1	1	0	0	0	1	1	1	0	1	1	1	0	0	1	1	1	0	1	0	0	1	1	0
PF01939.19	Endonuclease NucS	1	0	1	1	1	0	1	1	1	1	1	1	1	1	1	1	1	1	1	1	1	1	1	1	1	1	1	1	1	1	1	1	1	1	1	1	1	0	1	1	1	1	1	1	1	1	1	0
PF01941.22	S-adenosylmethionine synthetase (AdoMet synthetase)	1	0	0	0	1	1	0	0	1	0	0	1	1	0	0	0	0	0	0	0	0	0	1	0	0	0	0	1	0	1	0	0	0	0	1	0	0	0	1	0	1	0	0	0	0	0	0	1
PF01989.19	Aconitase X swivel domain	1	1	0	0	0	0	1	1	0	1	1	0	0	0	1	1	0	2	1	0	1	0	0	2	1	0	0	0	0	0	0	1	0	0	1	1	0	0	0	0	0	1	1	0	0	1	0	0
PF02082.23	Iron-dependent Transcriptional regulator	1	2	0	1	1	1	2	1	1	2	1	3	1	0	1	0	0	0	0	0	0	0	1	0	0	1	0	1	1	1	1	0	1	0	1	3	2	4	1	1	2	2	2	2	3	0	0	1
PF02153.20	Prephenate dehydrogenase, nucleotide-binding domain	1	0	2	1	1	0	0	0	1	0	1	0	1	0	1	1	1	1	1	1	1	0	1	1	1	1	1	1	1	1	0	1	1	0	1	1	1	1	0	1	1	0	1	0	0	1	0	1
PF02223.20	Thymidylate kinase	1	1	2	2	1	2	0	1	2	0	1	0	0	1	1	1	1	1	1	1	1	1	1	1	1	1	1	1	1	1	1	1	0	2	1	1	1	1	1	1	1	1	1	1	1	1	1	1
PF02225.25	PA domain	1	0	0	0	0	0	0	0	0	0	0	0	0	0	0	0	0	0	0	0	0	0	0	0	0	0	0	0	0	0	0	0	0	0	0	0	0	0	0	0	0	0	0	0	0	0	0	0
PF02233.19	NAD(P) transhydrogenase beta subunit	1	1	0	1	1	1	1	0	1	1	1	1	1	0	0	1	0	1	1	0	1	0	1	1	1	1	0	0	0	1	0	1	1	0	0	1	1	1	0	1	1	1	1	0	1	1	0	0
PF02245.19	Methylpurine-DNA glycosylase (MPG)	1	1	1	1	1	1	1	1	1	0	0	1	1	1	2	1	1	1	1	1	1	0	0	1	1	1	1	1	1	1	1	1	1	1	1	1	1	1	0	0	0	1	1	1	1	1	2	1
PF02274.20	Arginine deiminase	1	1	0	2	1	2	1	0	1	1	0	1	0	0	0	0	0	0	0	0	0	0	1	0	0	1	0	0	0	0	1	0	0	1	0	1	1	2	1	1	0	1	0	1	1	0	0	0
PF02308.19	MgtC family	1	1	0	1	1	1	1	1	1	1	0	0	1	1	1	0	0	0	0	0	0	0	1	0	0	1	0	0	1	0	1	1	1	1	1	2	1	1	0	1	1	1	1	0	0	1	1	1
PF02350.22	UDP-N-acetylglucosamine 2-epimerase	1	0	1	2	2	0	0	0	1	1	2	0	1	0	0	1	1	1	1	1	1	1	1	1	1	1	1	2	2	0	1	1	1	1	2	0	1	0	0	1	1	0	0	0	0	0	0	2
PF02353.23	Mycolic acid cyclopropane synthetase	1	0	1	0	2	0	1	2	2	0	0	0	1	1	1	1	0	1	1	0	1	0	1	0	0	1	1	2	2	0	3	1	0	1	2	1	2	0	0	0	1	0	1	0	0	1	0	1
PF02367.20	Threonylcarbamoyl adenosine biosynthesis protein TsaE	1	1	1	1	1	1	1	0	1	1	0	0	1	1	1	1	1	1	1	1	1	1	1	1	1	1	1	0	0	1	1	1	1	1	1	1	1	1	0	1	1	1	1	1	1	1	1	1
PF02371.19	Transposase IS116/IS110/IS902 family	1	0	3	1	0	1	0	1	0	0	0	0	1	0	3	0	0	0	0	0	0	0	0	0	1	0	1	0	0	0	0	0	0	0	0	2	2	3	2	1	0	0	1	0	2	0	0	0
PF02391.20	MoaE protein	1	1	1	1	1	1	0	0	1	1	1	1	1	1	1	1	1	1	1	1	1	0	1	1	1	1	1	1	1	0	1	0	0	1	1	1	1	1	1	0	1	1	1	0	1	1	1	1
PF02424.18	ApbE family	1	1	0	0	2	1	1	0	1	0	1	0	1	0	0	0	0	0	0	0	0	0	1	0	0	1	0	0	0	1	0	1	1	1	0	1	2	1	1	0	1	1	3	0	0	0	0	0
PF02511.18	Thymidylate synthase complementing protein	1	1	1	1	1	1	1	1	1	1	1	0	1	1	1	0	1	0	0	0	0	0	1	0	0	1	1	0	0	1	1	0	1	1	0	1	1	0	1	1	1	1	0	1	1	0	1	0
PF02538.17	Hydantoinase B/oxoprolinase	1	0	9	1	0	1	0	2	1	1	1	0	0	1	4	9	6	10	13	5	12	6	1	12	11	2	8	1	0	1	1	0	1	1	1	1	1	1	1	1	1	1	1	0	1	1	0	1
PF02542.19	YgbB family	1	1	1	1	1	1	1	1	1	1	1	1	1	1	1	1	1	1	1	1	1	1	0	1	1	0	1	1	1	1	1	1	1	1	2	1	1	1	1	1	1	1	1	1	1	1	1	1
PF02567.19	Phenazine biosynthesis-like protein	1	1	1	1	0	1	1	0	1	0	1	1	0	1	1	0	1	0	0	0	0	0	0	0	0	0	1	0	1	1	1	1	1	1	0	1	1	1	1	0	1	1	1	1	1	0	1	1
PF02568.17	Thiamine biosynthesis protein (ThiI)	1	0	0	0	1	0	1	0	1	0	0	1	0	0	0	0	0	0	0	0	0	0	0	0	0	0	0	0	0	0	0	0	0	0	0	1	0	0	0	0	0	0	0	0	0	0	0	0
PF02569.18	Pantoate-beta-alanine ligase	1	1	1	1	1	1	1	0	2	2	1	1	0	0	0	1	1	1	1	1	1	1	1	1	1	1	1	1	1	1	1	1	1	1	1	1	1	1	1	1	0	1	1	1	1	1	1	1
PF02575.19	YbaB/EbfC DNA-binding family	1	1	0	1	1	1	1	1	1	1	1	1	0	1	1	0	0	0	0	0	0	0	1	0	0	1	0	1	1	1	1	1	0	1	1	1	1	1	1	1	1	0	1	1	1	1	1	1
PF02576.20	RimP N-terminal domain	1	1	1	1	1	1	0	1	1	1	1	1	1	0	1	1	0	1	1	1	1	1	1	1	1	1	1	1	1	1	1	1	1	0	1	0	1	0	1	1	1	1	1	1	1	1	1	1
PF02579.20	Dinitrogenase iron-molybdenum cofactor	1	0	0	1	0	0	0	0	0	0	0	0	0	0	0	0	0	0	0	0	0	0	0	0	0	1	0	0	0	0	0	0	0	0	0	0	1	0	0	0	0	0	0	1	1	0	0	0
PF02600.19	Disulfide bond formation protein DsbB	1	1	1	1	1	1	1	0	1	1	1	1	1	1	0	1	1	0	1	1	1	1	1	0	1	1	1	1	1	1	1	1	1	1	1	1	1	1	1	0	1	1	1	1	1	1	0	1
PF02622.18	Uncharacterized ACR, COG1678	1	1	1	1	1	1	1	0	1	0	1	1	0	1	1	0	1	1	1	1	1	0	1	1	1	1	1	0	0	0	1	1	0	1	0	1	1	1	0	0	1	1	0	1	1	1	1	0
PF02628.18	Cytochrome oxidase assembly protein	1	2	1	1	1	0	2	1	1	1	1	1	1	1	1	1	0	1	1	0	1	0	2	0	1	0	0	1	1	1	1	1	1	1	1	2	0	1	1	1	1	1	2	0	0	1	1	1
PF02632.17	BioY family	1	0	1	0	1	1	1	1	1	1	1	1	1	1	1	1	1	1	1	1	1	0	1	1	1	1	1	0	0	1	1	1	1	1	0	1	1	1	0	0	1	0	1	0	0	1	0	0
PF02633.17	Creatinine amidohydrolase	1	0	1	0	0	0	0	0	0	0	0	1	0	2	2	1	1	1	1	0	1	0	0	2	2	0	1	0	0	0	0	0	0	0	0	1	0	0	1	0	0	0	1	0	0	0	0	0
PF02634.18	FdhD/NarQ family	1	0	1	1	1	1	1	1	1	0	0	1	1	1	1	0	1	1	1	1	1	0	1	1	1	1	1	1	0	1	1	0	1	1	0	1	1	1	1	1	1	0	1	1	0	1	0	1
PF02646.19	RmuC family	1	0	1	0	1	0	0	1	1	0	0	1	1	1	1	1	1	0	1	1	1	1	1	1	1	0	1	0	0	0	0	0	0	0	0	1	0	1	0	0	1	0	0	0	1	0	0	0
PF02661.21	Fic/DOC family	1	1	6	1	2	1	4	4	0	0	0	2	2	1	1	4	7	4	3	2	3	2	0	4	4	1	5	0	0	0	1	0	0	1	0	1	0	5	0	1	2	0	1	2	1	0	0	0
PF02674.19	Colicin V production protein	1	1	1	1	0	0	1	0	1	1	1	1	0	1	1	0	1	1	1	1	1	1	1	1	1	1	1	1	1	0	1	0	0	0	1	1	1	1	1	0	1	0	1	0	1	1	0	1
PF02690.18	Na+/Pi-cotransporter	1	0	1	2	1	1	0	1	1	1	1	2	1	0	1	0	1	0	0	0	0	0	1	1	0	1	0	1	1	1	2	1	0	1	2	1	1	2	0	0	1	0	1	1	0	1	0	1
PF02705.19	K+ potassium transporter	1	1	0	0	1	1	1	2	1	0	0	0	0	1	1	0	0	0	0	0	0	0	1	0	0	1	0	1	1	0	1	1	0	0	1	1	1	0	1	1	1	1	2	0	0	0	0	1
PF02719.18	Polysaccharide biosynthesis protein	1	0	0	0	0	1	0	0	0	0	1	0	0	0	0	0	0	0	0	0	0	0	0	0	0	0	0	1	1	1	0	2	1	0	2	0	0	0	1	0	1	0	0	1	0	1	1	1
PF02774.21	Semialdehyde dehydrogenase, dimerisation domain	1	1	1	1	1	1	0	2	1	1	1	1	0	1	1	0	1	1	1	1	1	1	1	1	1	1	1	1	1	1	1	1	1	0	1	1	1	1	1	0	1	1	2	1	1	1	1	1
PF02781.19	Glucose-6-phosphate dehydrogenase, C-terminal domain	1	1	1	1	2	2	0	0	0	0	1	0	1	1	1	1	1	1	1	1	1	1	0	0	1	1	0	1	1	0	1	1	0	1	0	1	2	1	1	0	1	0	2	1	1	1	1	1
PF02782.19	FGGY family of carbohydrate kinases, C-terminal domain	1	0	0	0	0	1	1	0	0	0	0	0	0	0	0	1	0	1	1	1	1	1	0	0	1	0	0	0	1	1	0	0	1	1	0	1	1	1	0	0	0	1	0	0	1	0	1	0
PF02784.19	Pyridoxal-dependent decarboxylase, pyridoxal binding domain	1	0	1	1	1	2	1	1	0	0	1	1	1	1	1	2	1	1	2	1	2	1	1	2	2	1	1	1	2	1	1	1	1	2	2	0	1	1	0	1	1	1	1	1	1	1	1	2
PF02806.21	Alpha amylase, C-terminal all-beta domain	1	0	0	1	0	0	0	0	0	0	0	0	0	0	0	0	0	0	0	0	0	0	0	0	0	1	0	1	1	0	0	0	0	0	1	0	1	0	1	0	0	0	1	0	0	1	0	1
PF02810.18	SEC-C motif	1	0	0	1	3	2	1	3	0	0	0	0	2	1	1	0	0	0	0	0	0	0	0	0	0	1	0	0	0	0	1	0	0	1	0	0	5	0	0	1	0	0	0	0	0	0	0	0
PF02823.19	ATP synthase, Delta/Epsilon chain, beta-sandwich domain	1	1	1	1	1	0	1	1	1	1	1	0	1	1	1	1	1	1	1	1	1	1	1	1	1	1	1	1	1	1	1	1	1	1	1	1	1	0	1	1	1	1	1	1	1	1	0	1
PF02843.19	Phosphoribosylglycinamide synthetase, C domain	1	0	0	0	0	0	0	1	0	0	0	0	0	0	0	0	0	0	0	0	0	0	0	0	0	0	0	0	0	0	0	0	0	0	0	0	0	0	0	0	0	0	0	0	0	0	0	0
PF02899.20	Phage integrase, N-terminal SAM-like domain	1	0	0	0	0	0	0	0	0	0	0	0	0	0	1	0	0	0	0	0	0	0	0	0	0	1	0	0	0	0	0	0	0	0	0	0	0	0	0	0	0	0	0	0	0	0	0	0
PF02909.20	Tetracyclin repressor-like, C-terminal domain	1	1	0	0	1	2	0	2	0	1	2	0	1	1	1	0	0	0	0	0	0	0	0	0	0	1	0	0	0	1	1	0	0	0	0	2	0	0	0	3	0	0	0	0	0	2	0	0
PF02913.22	FAD linked oxidases, C-terminal domain	1	1	1	1	1	1	1	1	1	1	1	1	1	1	2	2	1	2	2	1	2	2	1	2	2	2	2	2	1	0	0	2	0	0	0	2	2	1	0	1	2	1	2	0	1	1	0	1
PF02922.21	Carbohydrate-binding module 48 (Isoamylase N-terminal domain)	1	0	0	0	0	0	0	0	0	0	2	0	0	1	2	0	0	0	0	0	0	0	0	0	0	0	0	0	0	0	1	0	0	1	0	0	0	0	0	1	0	0	0	0	0	1	0	0
PF03007.19	Wax ester synthase-like Acyl-CoA acyltransferase domain	1	1	0	1	1	4	0	1	1	1	1	1	1	1	1	0	0	0	0	0	0	0	1	0	0	1	0	1	1	0	2	2	0	2	1	0	1	1	1	1	1	1	1	0	1	1	0	1
PF03023.17	Lipid II flippase MurJ	1	1	1	1	1	1	0	1	1	0	1	0	2	1	1	1	1	1	1	1	1	1	1	1	1	1	1	0	1	1	1	1	1	0	1	1	1	1	1	2	1	1	1	1	1	1	1	1
PF03069.18	Acetamidase/Formamidase family	1	0	1	0	0	0	0	1	0	0	0	0	0	0	1	1	1	2	1	2	1	2	0	2	2	0	3	0	0	0	0	0	0	0	0	0	0	0	0	0	1	0	1	0	0	0	0	0
PF03116.18	NQR2, RnfD, RnfE family	1	0	0	0	0	0	0	0	0	0	0	0	0	0	0	0	0	0	0	0	0	0	0	0	0	0	0	0	0	0	0	0	0	0	0	1	1	0	0	0	0	0	0	0	0	1	0	0
PF03118.18	Bacterial RNA polymerase, alpha chain C terminal domain	1	0	1	0	1	1	1	0	0	0	0	0	1	0	0	1	1	1	0	0	0	0	0	1	0	0	1	0	0	1	0	0	1	0	0	1	0	1	1	1	0	1	0	1	1	0	1	0
PF03143.20	Elongation factor Tu C-terminal domain	1	0	0	1	0	0	0	1	0	2	0	2	0	0	0	0	0	0	0	0	0	0	2	0	1	0	0	0	2	0	0	1	2	0	0	0	2	0	0	0	2	0	1	0	0	2	1	1
PF03190.18	Protein of unknown function, DUF255	1	1	1	1	1	1	0	0	0	1	1	0	1	0	1	1	1	1	1	1	1	1	0	1	1	1	1	0	1	1	1	1	0	1	1	1	1	0	0	1	1	1	1	1	1	1	1	1
PF03243.18	Alkylmercury lyase	1	0	0	2	0	0	0	1	0	0	1	1	0	1	1	0	0	0	0	0	0	0	0	0	0	0	0	0	1	1	1	0	0	0	0	1	0	0	0	1	0	0	2	0	0	0	0	0
PF03308.19	Methylmalonyl Co-A mutase-associated GTPase MeaB	1	1	1	1	1	1	1	1	0	1	1	1	1	1	1	2	1	1	2	1	2	1	1	2	1	1	1	1	1	1	1	1	1	1	1	1	1	0	1	2	1	1	1	1	1	1	1	1
PF03309.17	Type III pantothenate kinase	1	1	1	1	1	1	1	0	1	0	0	1	0	0	0	0	1	1	1	1	1	1	1	1	1	1	1	1	1	1	1	1	1	1	1	1	1	1	1	1	0	1	1	1	1	1	1	1
PF03320.16	Bacterial fructose-1,6-bisphosphatase, glpX-encoded	1	0	1	1	1	1	1	2	1	1	1	1	1	1	1	0	1	0	0	0	0	0	1	0	0	1	1	1	1	1	1	1	0	1	1	1	1	1	1	0	1	1	1	1	1	1	1	1
PF03352.16	Methyladenine glycosylase	1	1	1	1	1	1	1	1	1	1	1	1	1	1	1	0	1	0	0	1	0	0	1	0	0	1	1	0	1	0	1	1	1	1	1	1	1	1	1	1	1	0	1	1	1	1	0	0
PF03358.18	NADPH-dependent FMN reductase	1	0	1	1	0	1	0	2	0	0	1	0	0	1	2	1	1	1	1	1	1	1	0	1	1	0	1	1	1	1	3	2	1	1	1	1	0	0	0	1	0	0	2	1	1	1	0	2
PF03413.22	Peptidase propeptide and YPEB domain	1	0	0	0	1	0	0	0	0	0	0	0	0	0	0	0	0	0	0	0	0	0	0	0	0	1	0	0	0	0	0	0	0	0	0	0	1	0	0	0	0	0	0	1	0	0	0	0
PF03448.20	MgtE intracellular N domain	1	0	1	1	1	1	0	1	1	0	1	1	0	0	0	1	0	0	0	0	0	0	1	0	0	1	1	0	0	0	0	0	0	0	0	0	0	0	0	0	1	1	0	1	0	1	0	0
PF03449.18	Transcription elongation factor, N-terminal	1	1	1	1	1	1	0	1	1	0	0	1	0	1	1	1	1	1	1	1	1	1	1	1	1	1	1	0	1	1	1	1	1	1	1	1	1	1	1	1	1	1	1	1	1	1	1	1
PF03461.18	TRCF domain	1	0	0	0	0	0	0	1	0	1	0	0	1	0	0	0	0	0	0	0	0	0	0	0	0	0	0	1	0	1	0	0	0	0	0	0	0	0	0	0	0	1	0	0	0	0	0	0
PF03576.17	Peptidase family S58	1	1	0	1	1	2	0	0	1	1	0	1	1	1	1	1	0	1	1	1	1	1	1	1	1	1	0	1	1	0	1	0	0	0	1	1	1	1	2	2	1	1	2	2	2	1	0	1
PF03625.17	Domain of unknown function DUF302	1	0	0	1	1	1	1	1	1	0	0	1	1	0	0	0	0	0	0	0	0	0	1	0	0	1	0	1	0	0	0	1	0	1	0	1	1	0	0	0	1	0	1	1	1	0	1	1
PF03699.16	Uncharacterised protein family (UPF0182)	1	1	1	1	1	1	1	0	1	1	1	1	1	1	1	1	1	1	1	1	1	1	0	1	1	1	1	1	1	1	1	1	1	1	1	0	1	1	0	1	1	1	2	1	1	1	1	1
PF03779.17	SPW repeat	1	0	0	0	0	0	1	2	0	0	0	0	0	0	0	0	0	0	0	0	0	0	0	0	0	0	0	0	0	0	0	0	0	0	0	1	1	0	0	0	0	0	0	0	0	0	0	0
PF03808.16	Glycosyl transferase WecG/TagA/CpsF family	1	0	0	1	0	0	0	0	0	0	0	0	0	0	0	0	0	0	0	0	0	0	1	0	0	1	0	1	1	0	2	1	1	1	0	1	1	0	1	1	0	0	0	0	0	0	0	1
PF03824.19	High-affinity nickel-transport protein	1	0	0	0	0	0	1	0	0	0	0	0	0	0	0	0	0	0	0	0	0	0	0	0	0	0	0	0	0	0	0	0	0	0	0	1	1	0	1	1	1	1	0	0	0	0	0	0
PF03853.18	YjeF-related protein N-terminus	1	0	0	1	0	0	0	0	0	0	0	0	0	0	0	0	0	0	0	0	0	0	0	0	0	1	0	1	0	1	1	1	0	1	0	1	1	1	0	0	1	0	1	0	0	0	0	1
PF03916.17	Polysulphide reductase, NrfD	1	1	0	0	0	1	3	3	1	0	1	2	0	0	0	0	0	0	0	0	0	0	0	0	0	1	0	0	0	2	0	0	0	0	0	2	1	0	0	0	1	1	1	0	0	0	0	1
PF03947.21	Ribosomal Proteins L2, C-terminal domain	1	1	1	1	1	0	1	1	1	1	1	1	1	1	1	1	1	1	1	1	1	1	1	1	1	1	1	1	1	2	1	1	1	1	0	1	1	1	1	1	1	1	1	1	1	1	1	1
PF03949.18	Malic enzyme, NAD binding domain	1	1	0	0	1	1	1	1	1	0	0	1	0	1	1	0	0	0	0	0	0	0	1	0	0	0	0	0	0	0	0	0	0	1	0	1	0	1	0	0	0	2	0	2	1	0	0	0
PF03972.17	MmgE/PrpD N-terminal domain	1	0	1	1	0	0	0	0	0	0	0	1	0	0	1	0	0	4	0	0	0	0	0	4	0	1	0	0	0	0	0	0	0	0	0	0	3	0	0	0	0	0	2	0	0	0	0	0
PF04012.15	PspA/IM30 family	1	0	0	1	0	1	0	1	1	0	1	0	1	1	1	0	0	0	0	0	0	0	1	0	0	1	0	1	1	0	1	0	1	1	1	1	1	1	1	1	1	0	1	1	1	1	0	1
PF04018.16	Domain of unknown function (DUF368)	1	1	0	0	1	1	0	0	1	1	1	1	1	0	0	1	0	1	1	1	1	1	1	1	1	0	0	1	1	1	1	1	1	1	1	0	0	1	0	0	1	1	1	0	0	1	1	1
PF04041.16	beta-1,4-mannooligosaccharide phosphorylase	1	1	0	0	2	0	1	2	0	1	0	0	0	1	0	0	0	0	0	0	0	0	0	0	0	1	0	1	1	0	0	0	0	0	1	1	1	2	1	1	2	1	2	0	0	1	0	1
PF04138.17	GtrA-like protein	1	0	0	1	1	1	1	0	1	0	0	1	0	0	0	0	0	0	0	0	0	0	1	0	0	1	0	0	1	1	1	1	1	0	1	1	1	0	1	1	0	0	1	1	1	0	1	1
PF04186.16	FxsA cytoplasmic membrane protein	1	0	1	1	1	1	0	1	1	0	1	1	0	1	0	1	1	1	1	1	1	1	1	1	1	0	1	0	0	1	1	1	0	1	0	1	0	0	0	0	1	0	1	0	0	0	0	0
PF04227.15	Indigoidine synthase A like protein	1	0	1	0	1	0	0	0	0	0	0	0	1	0	0	0	1	0	0	0	0	0	0	0	0	0	1	0	0	0	0	1	0	0	0	1	0	0	0	0	0	0	0	0	0	0	0	0
PF04230.16	Polysaccharide pyruvyl transferase	1	0	1	1	1	0	0	0	0	0	0	0	0	1	0	1	1	1	1	1	1	0	0	1	1	0	1	0	0	0	0	0	0	0	0	0	0	0	0	1	0	1	0	0	0	1	0	0
PF04248.15	Domain of unknown function (DUF427)	1	0	0	2	1	2	1	2	2	1	1	2	1	1	0	0	0	0	0	0	0	0	1	0	0	0	0	1	0	2	1	3	1	1	1	2	0	2	0	1	1	1	2	0	0	0	2	2
PF04255.17	Protein of unknown function (DUF433)	1	0	5	0	0	2	0	0	0	0	0	0	0	0	3	1	4	1	1	4	2	5	1	2	3	1	1	0	0	0	0	0	0	0	0	0	1	0	0	1	0	1	0	0	0	0	0	0
PF04264.16	YceI-like domain	1	1	1	1	1	1	1	1	1	2	1	0	2	0	2	2	1	2	2	1	2	1	0	1	2	0	3	3	3	2	2	2	1	3	2	3	0	1	1	2	2	1	2	0	0	1	0	2
PF04290.15	Tripartite ATP-independent periplasmic transporters, DctQ component	1	0	2	0	0	0	0	1	0	0	1	0	0	0	0	0	2	1	1	1	1	0	1	1	1	1	2	2	1	0	0	1	0	0	2	0	0	0	0	0	1	0	1	0	0	0	0	1
PF04295.16	D-galactarate dehydratase / Altronate hydrolase, C terminus	1	0	0	0	0	0	0	0	0	0	0	0	0	0	0	0	0	0	0	0	0	0	0	0	0	0	0	0	0	1	0	0	1	1	0	0	0	0	0	0	0	0	0	0	0	0	1	0
PF04303.16	PrpF protein	1	0	0	0	1	0	1	2	0	0	0	1	0	0	2	0	0	0	0	0	0	0	2	0	0	0	0	1	1	0	0	0	0	0	0	1	0	0	0	0	1	0	0	0	0	0	0	1
PF04304.16	Protein of unknown function (DUF454)	1	1	1	1	1	1	0	1	1	1	1	0	1	1	1	1	1	1	1	1	1	1	0	1	1	1	1	0	1	1	1	1	1	3	1	1	1	2	0	1	1	1	1	1	1	1	1	1
PF04412.16	Aconitase X	1	1	0	0	0	0	1	1	0	0	1	0	0	0	1	1	0	2	1	1	1	1	0	2	1	0	0	0	0	0	0	1	1	0	1	1	0	0	0	0	0	1	1	0	0	1	0	1
PF04461.16	Protein of unknown function (DUF520)	1	1	0	1	1	1	1	0	1	0	0	1	0	0	0	0	0	0	0	0	0	0	1	0	0	0	0	0	1	1	1	1	1	1	1	1	0	0	1	0	0	1	1	0	0	0	1	1
PF04480.15	Protein of unknown function (DUF559)	1	0	0	0	2	1	0	0	2	0	0	1	1	0	0	0	0	0	0	0	0	0	0	0	0	0	0	0	0	0	2	0	0	1	0	0	1	1	0	3	0	0	1	0	0	0	1	0
PF04525.15	LURP-one-related	1	0	0	0	0	1	0	0	0	0	0	0	0	0	0	0	0	0	0	0	0	0	0	0	0	0	0	0	0	0	0	0	0	0	0	0	0	0	0	0	0	0	0	0	0	0	0	0
PF04539.19	Sigma-70 region 3	1	1	1	1	0	1	1	1	1	1	0	1	1	1	1	0	1	0	0	0	0	0	0	0	0	1	1	1	1	2	1	1	0	1	1	1	1	1	0	1	1	1	1	1	2	2	1	2
PF04551.17	GcpE protein	1	1	1	1	1	1	1	0	1	1	1	1	1	1	1	1	1	1	1	1	1	1	1	1	1	1	1	1	1	1	1	1	1	1	1	1	1	1	1	1	1	1	1	1	1	1	1	1
PF04608.16	Phosphatidylglycerophosphatase A	1	1	1	1	1	1	1	1	1	1	1	1	1	0	1	1	1	1	1	1	1	0	1	1	1	1	1	1	1	1	1	1	0	1	1	1	1	1	1	1	1	1	1	1	1	1	0	1
PF04784.17	Protein of unknown function, DUF547	1	0	0	1	0	1	0	0	0	0	1	1	0	0	0	0	0	0	0	0	0	0	0	0	0	0	0	1	1	1	1	1	0	1	0	1	0	1	1	1	0	0	0	0	0	0	0	1
PF04794.15	YdjC-like protein	1	0	0	0	0	0	0	0	0	0	0	0	0	0	0	0	0	0	0	1	0	1	0	0	0	0	0	0	0	0	0	0	0	0	0	0	0	0	0	0	0	0	0	0	0	0	0	0
PF04909.17	Amidohydrolase	1	1	4	1	2	2	0	3	0	0	0	0	1	6	13	17	2	12	19	4	19	3	1	22	27	1	1	2	2	2	1	1	1	1	2	1	1	3	3	0	1	0	13	1	0	2	1	1
PF04945.16	YHS domain	1	1	0	0	0	0	1	0	0	0	0	0	0	1	0	0	0	0	0	0	0	0	0	0	0	1	0	0	0	0	0	0	0	0	0	3	1	0	0	0	1	0	1	0	0	1	0	0
PF04954.16	Siderophore-interacting protein	1	0	0	1	0	1	0	0	1	0	0	0	0	0	0	0	0	0	0	0	0	0	1	0	0	0	0	0	0	2	1	1	1	1	0	0	0	0	0	0	1	0	0	0	0	0	0	0
PF04993.16	TfoX N-terminal domain	1	1	0	0	0	0	1	2	1	0	2	0	0	0	1	0	0	0	0	0	0	0	0	0	0	0	0	3	4	0	3	3	2	1	3	1	0	2	1	2	0	0	0	0	0	0	3	2
PF05088.15	Bacterial NAD-glutamate dehydrogenase	1	0	0	1	1	1	0	0	1	0	0	1	1	1	1	0	0	0	0	0	0	0	1	0	0	0	0	1	1	0	1	1	0	1	1	0	0	0	1	0	1	0	1	0	0	1	0	1
PF05173.17	Dihydrodipicolinate reductase, C-terminus	1	1	1	1	1	0	1	0	1	1	1	1	1	1	1	1	1	0	1	1	1	1	1	1	1	1	1	1	1	1	1	1	1	1	0	1	1	1	1	1	1	1	2	1	1	1	1	1
PF05369.15	Monomethylamine methyltransferase MtmB	1	0	0	10	2	0	0	0	0	0	0	0	0	0	0	0	0	0	0	0	0	0	0	0	0	0	0	0	0	0	0	0	0	0	0	0	0	0	0	0	0	0	0	0	0	0	0	0
PF05552.15	Conserved TM helix	1	0	1	1	0	0	0	1	1	0	0	0	1	1	2	1	0	1	1	0	1	0	0	3	1	0	1	1	1	0	0	3	1	2	2	0	0	0	0	0	0	0	1	0	0	1	0	2
PF05605.15	Drought induced 19 protein (Di19), zinc-binding	1	0	0	0	0	0	0	0	0	0	0	0	0	0	0	0	0	0	0	0	0	0	0	0	0	0	0	0	0	0	0	0	0	0	0	0	0	0	0	0	0	0	0	0	0	0	0	0
PF05635.14	23S rRNA-intervening sequence protein	1	1	0	1	1	1	0	0	0	0	0	0	1	0	0	0	0	0	0	0	1	0	0	0	0	1	0	0	0	1	1	0	0	3	0	0	1	0	0	1	0	0	0	0	0	0	0	0
PF05649.16	Peptidase family M13	1	0	0	0	1	1	1	0	1	0	0	1	1	0	0	0	0	0	0	0	0	0	0	0	0	0	0	0	1	0	1	0	0	0	0	0	0	0	0	0	0	0	0	0	0	0	0	0
PF05656.17	Protein of unknown function (DUF805)	1	0	1	1	0	0	1	0	2	0	0	0	0	0	0	0	0	0	0	0	0	0	0	0	0	0	0	1	1	0	0	1	0	0	1	1	0	1	0	0	0	0	0	0	1	0	0	1
PF05697.16	Bacterial trigger factor protein (TF)	1	0	1	0	1	0	0	1	0	0	0	1	0	0	1	0	1	0	0	1	0	0	1	0	0	1	1	0	0	0	0	0	0	0	0	0	0	0	0	0	0	0	0	0	0	0	0	0
PF05988.15	Bacterial protein of unknown function (DUF899)	1	0	0	0	0	0	1	0	0	0	0	0	0	0	2	0	0	0	0	0	0	0	0	0	0	0	0	0	0	0	0	0	0	0	0	1	0	0	0	1	0	0	0	0	0	0	0	0
PF05991.14	YacP-like NYN domain	1	1	0	1	1	1	1	0	0	0	0	1	1	0	0	1	1	1	1	1	1	1	1	1	1	1	1	0	1	0	1	1	0	1	0	1	1	0	1	0	0	1	0	1	1	0	0	1
PF06144.16	DNA polymerase III, delta subunit	1	0	0	1	1	0	0	1	1	1	0	0	0	0	0	1	0	1	1	1	1	1	0	1	1	1	1	0	0	0	0	1	0	1	0	1	0	0	0	1	0	1	1	0	0	1	0	0
PF06155.15	Gamma-butyrobetaine hydroxylase-like, N-terminal	1	0	0	0	0	1	0	0	0	0	0	0	0	0	0	0	0	0	0	0	0	0	0	0	0	0	0	1	1	1	1	1	1	1	0	0	0	0	1	0	0	1	1	0	0	0	1	0
PF06167.15	Glucose-regulated metallo-peptidase M90	1	0	0	0	1	1	0	0	0	0	0	0	0	0	1	0	0	0	0	0	0	0	0	0	0	0	0	0	0	0	0	0	0	0	0	0	1	0	0	0	0	0	1	1	1	0	0	0
PF06245.14	Protein of unknown function (DUF1015)	1	0	1	1	0	0	1	0	0	0	0	0	0	1	1	1	1	0	1	1	1	1	1	1	1	1	1	0	1	1	1	1	1	1	1	1	1	0	1	0	0	0	1	0	0	0	0	1
PF06253.14	Trimethylamine methyltransferase (MTTB)	1	0	3	3	0	0	0	3	0	0	0	0	0	0	0	2	2	2	3	2	3	2	0	2	3	0	2	3	3	0	0	1	1	0	3	0	0	3	0	4	0	0	1	1	0	1	0	3
PF06262.14	Zincin-like metallopeptidase	1	1	1	2	1	0	1	0	1	1	0	1	0	1	1	1	1	1	1	1	1	1	0	1	1	1	1	0	0	0	1	2	1	1	0	1	1	1	1	1	1	1	2	1	1	0	0	1
PF06315.14	Isocitrate dehydrogenase kinase/phosphatase (AceK) kinase domain	1	0	0	1	1	1	0	1	0	0	1	1	1	1	1	0	0	0	0	0	0	0	1	0	0	0	0	1	1	0	1	0	0	1	1	1	0	1	1	1	1	0	1	0	0	1	0	0
PF06468.16	Spondin N	1	0	0	2	0	0	0	0	0	0	0	0	0	0	0	0	0	0	0	1	0	0	1	0	1	0	0	0	0	0	0	1	0	1	0	0	0	0	0	1	1	0	0	0	0	0	0	0
PF06500.14	Esterase FrsA-like	1	0	0	0	0	0	0	0	0	0	0	0	0	0	3	0	0	0	0	0	0	0	0	0	0	0	0	0	0	0	0	0	0	0	0	0	1	0	0	0	0	0	3	0	0	0	0	0
PF06781.15	Cell division protein CrgA	1	1	1	1	1	1	1	1	1	1	0	1	1	0	1	1	1	1	1	1	1	1	1	1	1	1	1	0	1	1	1	1	1	0	1	1	2	1	1	1	1	1	1	1	1	1	1	1
PF06790.14	Uncharacterised protein family (UPF0259)	1	0	1	1	0	0	0	0	0	0	0	0	0	0	0	0	0	0	0	0	0	0	0	0	0	0	0	0	0	0	0	0	0	0	0	0	0	0	0	0	0	0	0	0	0	0	0	0
PF06808.15	Tripartite ATP-independent periplasmic transporter, DctM component	1	0	2	0	0	0	0	1	0	0	1	0	0	0	1	1	2	1	1	1	1	1	1	1	1	0	2	3	2	0	0	1	0	0	2	0	0	0	0	0	1	0	2	0	0	0	0	1
PF06897.15	Protein of unknown function (DUF1269)	1	0	0	1	1	5	0	1	0	0	0	0	0	0	0	0	0	0	0	0	0	0	0	0	0	0	0	0	0	0	0	0	0	0	0	0	0	0	0	0	0	0	1	1	1	0	0	0
PF06941.15	5' nucleotidase, deoxy (Pyrimidine), cytosolic type C protein (NT5C)	1	0	0	1	1	1	1	0	1	1	1	1	1	1	1	0	0	0	0	0	0	0	1	0	0	1	0	0	0	1	0	1	1	0	0	1	0	0	1	1	1	0	1	0	0	1	1	0
PF06965.15	Na+/H+ antiporter 1	1	1	1	1	1	1	1	1	1	1	2	1	1	0	1	1	1	1	1	1	1	1	1	1	1	1	1	1	1	1	1	1	1	1	1	1	2	1	2	2	1	1	1	2	1	2	1	1
PF07287.14	Acyclic terpene utilisation family protein AtuA	1	0	2	0	0	1	1	0	0	0	0	1	0	0	0	0	1	0	0	0	0	0	1	0	0	0	2	1	1	0	0	0	0	0	1	1	1	0	1	1	1	0	1	0	0	1	0	1
PF07336.14	Putative stress-induced transcription regulator	1	0	0	0	0	1	0	0	0	1	1	1	0	0	1	0	0	0	0	0	0	0	0	0	0	0	0	0	0	0	1	1	0	0	1	0	0	0	0	0	0	0	0	0	0	0	0	1
PF07394.15	Protein of unknown function (DUF1501)	1	0	0	0	0	0	1	0	0	0	0	0	0	0	0	0	0	0	0	0	0	0	2	0	0	0	0	0	0	1	0	1	0	0	0	2	0	0	0	0	1	0	0	0	0	0	0	1
PF07398.14	MDMPI C-terminal domain	1	0	0	1	0	0	0	2	0	0	0	0	0	0	0	0	0	0	0	0	0	0	0	0	0	0	0	0	0	1	0	0	0	0	0	2	0	3	0	0	0	0	1	0	0	0	0	0
PF07516.16	SecA Wing and Scaffold domain	1	0	0	0	0	0	0	0	0	0	0	0	0	0	0	1	0	0	0	0	0	0	0	0	0	0	0	0	0	0	0	0	0	0	0	0	0	1	0	0	0	0	0	0	1	0	0	0
PF07681.15	DoxX	1	1	1	2	1	1	0	1	1	1	1	1	0	1	1	1	0	2	1	0	1	0	0	2	1	1	0	1	0	1	1	1	0	0	2	1	0	1	1	2	1	1	2	0	0	1	1	2
PF07687.17	Peptidase dimerisation domain	1	0	1	1	1	1	1	1	1	2	0	1	1	2	1	3	2	1	2	0	2	0	1	1	1	1	2	0	0	2	0	2	1	0	1	1	1	1	0	1	1	1	1	1	1	0	0	0
PF07698.14	7TM receptor with intracellular HD hydrolase	1	0	0	0	0	0	0	0	0	1	0	0	0	1	1	1	0	0	1	0	0	0	0	0	0	0	1	0	0	0	0	0	1	0	0	0	0	0	0	0	0	0	0	1	0	0	0	1
PF07729.15	FCD domain	1	3	4	1	2	3	0	1	0	0	0	0	5	6	10	1	1	0	1	0	1	0	0	0	0	1	2	0	0	1	0	2	0	0	0	3	3	5	1	1	4	2	3	2	2	1	0	0
PF07731.17	Multicopper oxidase	1	0	0	0	0	1	1	0	0	1	0	0	0	0	0	0	0	0	0	0	0	0	0	0	0	0	0	1	0	1	1	0	1	0	0	0	0	0	0	0	1	0	0	0	0	0	0	0
PF07739.16	TipAS antibiotic-recognition domain	1	1	0	1	1	0	0	0	1	0	0	0	1	0	0	0	0	0	0	0	0	0	0	0	0	0	0	1	1	0	1	1	1	1	0	1	0	1	1	0	0	1	1	0	1	0	0	1
PF07796.14	Protein of unknown function (DUF1638)	1	0	1	1	1	0	0	1	0	0	0	0	0	0	0	0	1	0	1	1	1	0	0	1	1	0	1	1	1	0	0	1	0	0	1	0	0	1	0	1	0	0	1	0	0	1	0	2
PF07876.15	Stress responsive A/B Barrel Domain	1	1	0	0	2	0	1	0	0	0	0	0	1	1	1	0	0	0	0	0	0	0	0	0	0	0	0	0	0	0	0	1	0	0	0	0	0	2	0	0	0	1	0	1	1	0	0	0
PF07885.19	Ion channel	1	1	2	1	1	4	1	2	1	0	1	1	1	0	0	0	0	0	1	0	0	0	1	0	1	0	1	0	0	1	0	0	2	2	0	1	0	0	0	0	0	1	0	0	1	0	0	0
PF07907.14	YibE/F-like protein	1	0	1	1	0	1	0	0	0	0	1	0	0	1	2	1	1	1	1	1	1	1	0	1	1	0	1	0	0	1	0	1	0	1	1	0	0	0	1	1	0	1	0	0	0	0	1	1
PF07973.17	Threonyl and Alanyl tRNA synthetase second additional domain	1	0	0	0	0	1	0	0	0	0	0	0	0	1	1	0	0	0	0	1	0	1	0	0	0	0	0	1	1	1	1	0	0	1	1	0	0	0	1	0	0	0	0	0	0	0	0	1
PF07991.15	Acetohydroxy acid isomeroreductase, NADPH-binding domain	1	0	2	1	1	1	1	1	1	1	1	0	0	1	1	1	2	2	2	2	2	1	1	2	2	1	1	1	0	1	1	0	1	1	1	1	1	1	0	1	1	0	1	1	1	1	1	0
PF08002.14	Protein of unknown function (DUF1697)	1	0	1	0	1	0	0	0	1	2	1	1	1	0	1	1	0	2	2	1	1	1	0	0	1	0	1	1	0	1	2	0	1	1	1	0	1	0	1	1	0	0	1	0	0	1	0	0
PF08275.14	DNA primase catalytic core, N-terminal domain	1	1	1	1	2	1	0	1	1	1	0	1	1	1	1	1	1	2	1	1	1	1	1	1	1	1	1	1	0	1	1	1	0	1	1	1	1	1	1	1	1	1	1	1	1	1	0	1
PF08309.14	LVIVD repeat	1	0	2	0	0	0	0	0	0	0	0	0	0	2	2	0	0	0	0	0	0	0	0	0	0	0	0	0	0	0	0	1	0	0	0	0	0	0	0	0	0	0	1	0	0	0	0	0
PF08338.14	Domain of unknown function (DUF1731)	1	1	0	1	0	1	0	0	1	0	1	0	2	0	0	0	0	0	0	0	0	0	0	0	0	0	0	0	0	1	0	1	0	0	0	0	0	1	0	1	0	1	1	1	1	0	0	0
PF08352.15	Oligopeptide/dipeptide transporter, C-terminal region	1	0	1	0	0	4	0	1	0	1	1	0	0	1	0	2	0	0	0	0	0	1	1	0	0	0	2	0	0	1	0	0	0	0	0	1	0	3	1	1	0	0	0	2	0	0	2	0
PF08402.13	TOBE domain	1	0	0	0	0	0	0	0	0	1	0	0	0	0	1	0	0	0	0	0	0	1	0	0	0	0	1	0	0	1	0	0	0	0	1	0	0	1	0	0	0	0	0	0	0	0	1	0
PF08445.13	FR47-like protein	1	0	0	0	0	1	0	0	0	0	0	1	0	0	1	1	0	1	1	0	2	0	0	1	1	0	0	0	0	0	0	1	0	1	0	0	0	1	0	1	0	0	0	1	0	0	0	0
PF08486.13	Stage II sporulation protein	1	1	0	2	0	2	1	0	1	0	1	0	2	0	1	0	0	0	0	0	0	0	1	0	0	1	1	1	1	1	1	1	2	1	1	1	1	0	2	1	1	0	2	1	0	1	2	0
PF08592.14	Anthrone oxygenase	1	0	0	0	0	0	0	0	0	0	0	0	0	0	1	0	0	0	0	0	0	0	0	0	0	0	0	1	1	0	1	0	0	0	1	0	0	0	0	0	0	0	0	0	0	0	0	1
PF08666.15	SAF domain	1	1	1	1	1	2	1	0	2	0	1	0	1	0	2	0	1	0	0	0	0	0	1	0	0	0	2	0	0	2	1	0	1	1	0	0	1	0	0	0	0	1	1	1	1	3	1	0
PF08669.14	Glycine cleavage T-protein C-terminal barrel domain	1	0	0	0	0	0	0	0	0	0	0	0	0	1	0	1	2	1	0	1	0	1	0	1	1	0	0	1	0	0	0	1	0	1	3	0	0	1	0	0	1	0	0	0	0	0	0	1
PF08803.14	Putative mono-oxygenase ydhR	1	0	0	0	0	0	0	0	0	0	0	0	0	0	0	0	0	0	0	0	0	0	0	0	0	0	0	0	0	0	0	0	0	0	0	0	0	0	0	0	0	0	0	0	0	0	0	0
PF08818.14	Domain of unknown function (DU1801)	1	3	0	1	1	4	0	0	3	2	6	0	2	0	2	1	1	1	1	1	1	1	0	1	1	0	1	6	8	3	4	4	1	1	6	0	0	0	2	4	1	2	2	1	2	1	1	6
PF08922.14	Domain of unknown function (DUF1905)	1	0	0	0	0	1	0	0	0	0	0	0	0	0	1	0	0	0	0	0	0	0	0	0	0	0	0	0	0	0	0	1	0	1	0	0	0	0	0	1	0	0	0	0	0	0	0	0
PF09459.13	Ethylbenzene dehydrogenase	1	0	0	0	1	1	1	0	1	0	0	0	0	0	0	0	0	0	0	0	0	0	0	0	0	0	0	0	0	1	0	0	1	0	0	1	0	1	0	0	0	1	1	0	0	0	1	0
PF09579.13	Sporulation protein YtfJ (Spore YtfJ)	1	1	0	1	0	0	0	0	0	0	0	0	0	0	0	0	0	0	0	0	0	0	0	0	0	0	0	0	0	0	0	0	0	0	0	0	0	0	0	0	0	0	1	0	0	0	0	0
PF09685.13	Domain of unknown function (DUF4870)	1	0	0	1	0	0	0	0	0	0	1	1	0	1	1	0	0	0	0	0	0	0	1	0	0	1	0	1	1	0	0	1	1	0	1	0	1	0	0	0	0	0	2	0	0	1	0	1
PF09922.12	Cell wall-active antibiotics response 4TMS YvqF	1	2	1	2	1	0	0	1	1	2	2	1	0	0	0	0	0	0	0	0	1	0	0	0	0	2	0	1	2	2	0	0	2	1	1	0	2	1	0	1	0	2	2	2	2	2	0	1
PF09995.12	ER-bound oxygenase mpaB/B'/Rubber oxygenase, catalytic domain	1	1	2	1	1	1	0	0	1	0	1	0	1	1	1	2	2	2	3	2	3	2	1	2	2	0	1	2	2	2	2	1	0	2	1	0	0	0	1	1	1	1	1	0	0	1	0	1
PF09996.12	Uncharacterized protein conserved in bacteria (DUF2237)	1	1	1	0	1	0	0	1	0	1	1	0	1	1	0	1	1	1	1	0	1	0	1	0	1	0	1	0	0	0	1	1	0	0	1	0	0	0	1	2	1	1	1	0	0	0	0	1
PF10041.12	Uncharacterized conserved protein (DUF2277)	1	1	1	0	1	1	1	1	1	1	1	0	0	0	1	1	1	1	1	1	1	1	0	1	1	0	1	1	1	1	1	1	0	1	1	1	0	1	1	1	0	0	0	0	0	1	1	1
PF10150.12	Ribonuclease E/G family	1	1	1	1	1	1	1	1	1	1	1	1	1	1	1	1	1	1	1	1	1	1	1	1	1	1	1	1	1	1	1	1	1	1	0	1	0	0	1	1	1	1	1	1	1	1	1	0
PF10369.12	Small subunit of acetolactate synthase	1	0	1	1	1	1	1	1	1	1	1	0	0	1	1	1	1	1	1	1	1	1	1	1	1	1	1	1	1	1	1	1	1	1	1	1	1	1	0	1	1	0	1	0	0	1	1	1
PF10437.12	Bacterial lipoate protein ligase C-terminus	1	0	0	0	0	0	1	1	0	0	0	0	0	0	0	0	0	0	0	0	0	0	0	0	0	0	0	0	0	0	0	0	0	0	0	0	0	0	0	0	1	0	0	0	0	0	0	0
PF10635.12	DisA bacterial checkpoint controller linker region	1	1	0	0	1	1	1	0	1	1	1	1	1	1	1	1	0	1	1	0	1	0	1	1	1	0	0	0	0	0	1	1	1	1	1	1	1	0	1	0	1	1	1	1	1	1	1	1
PF10728.12	Domain of unknown function (DUF2520)	1	1	1	1	1	1	1	0	1	1	1	1	0	0	0	1	1	1	1	0	1	0	1	1	1	1	1	0	0	1	1	1	1	1	0	1	1	1	1	1	0	1	1	1	1	1	0	0
PF10756.12	Bacterial PH domain	1	0	0	0	0	0	0	0	0	0	0	0	0	0	0	0	0	0	0	0	0	0	0	0	0	0	0	0	0	0	0	0	0	0	0	0	0	0	1	0	0	0	0	0	0	0	0	0
PF10823.11	Protein of unknown function (DUF2568)	1	0	0	1	1	0	0	0	0	0	1	0	0	0	0	0	0	0	0	0	0	0	0	0	0	0	0	0	0	0	0	0	0	0	0	0	0	0	0	0	0	0	1	0	0	0	0	0
PF11010.11	Protein of unknown function (DUF2848)	1	0	0	0	0	0	0	0	0	0	0	0	0	0	3	0	0	0	0	0	0	0	0	0	0	0	0	0	0	0	0	0	0	0	0	1	0	0	0	0	0	0	0	0	0	0	0	0
PF11139.11	Sap, sulfolipid-1-addressing protein	1	0	0	1	1	1	0	1	0	1	0	1	0	0	0	0	0	0	0	0	0	0	0	0	0	0	0	0	0	0	0	0	0	0	0	0	0	0	0	0	0	0	0	0	0	1	0	0
PF11225.11	Protein of unknown function (DUF3024)	1	0	0	0	0	0	0	0	0	0	0	0	0	0	0	0	1	0	0	0	0	0	0	0	0	0	1	0	0	0	0	0	0	0	0	0	1	0	0	0	0	0	0	0	0	0	0	0
PF11255.11	Protein of unknown function (DUF3054)	1	1	0	0	1	1	0	0	1	1	0	1	0	0	0	0	0	0	0	0	0	0	1	0	0	1	0	0	0	0	1	1	0	1	0	1	0	1	0	0	0	0	0	0	0	0	0	0
PF11695.11	Domain of unknown function (DUF3291)	1	0	0	0	0	0	1	0	0	0	1	0	0	0	0	0	0	0	0	0	0	0	0	0	0	0	0	1	0	1	1	0	0	0	0	1	0	0	0	0	0	0	0	0	0	0	0	0
PF11700.11	Vacuole effluxer Atg22 like	1	2	1	1	1	1	1	1	1	1	0	1	1	2	1	1	1	1	1	1	1	1	2	1	1	2	2	1	2	1	2	4	2	3	1	1	2	2	1	2	2	2	1	2	1	1	2	1
PF12002.11	MgsA AAA+ ATPase C terminal	1	1	1	1	1	1	1	1	1	1	1	1	1	1	1	1	1	1	1	1	1	1	1	2	1	1	1	1	1	0	0	0	0	1	1	1	1	1	1	1	1	1	1	1	1	1	0	1
PF12038.11	Domain of unknown function (DUF3524)	1	0	0	1	1	0	1	0	1	0	0	1	1	0	0	0	0	0	0	0	0	0	1	0	0	0	0	0	1	1	1	1	0	1	1	1	0	1	0	0	1	1	1	0	0	1	1	1
PF12399.11	Branched-chain amino acid ATP-binding cassette transporter	1	0	0	0	0	0	0	1	0	0	0	1	0	0	1	1	0	0	0	0	0	0	0	0	0	0	0	0	1	0	0	0	0	0	0	0	0	0	0	0	0	0	0	0	0	1	0	0
PF12401.11	FhaA, N-terminal domain	1	0	0	1	0	0	1	0	1	1	0	1	0	0	0	0	0	0	0	0	0	0	0	0	0	0	0	1	1	0	1	1	0	1	1	1	0	0	1	0	1	1	0	1	1	0	1	1
PF12576.11	Protein of unknown function (DUF3754)	1	0	0	0	0	0	0	0	0	0	0	1	0	0	0	0	0	0	0	0	0	0	0	0	0	0	0	0	0	0	0	0	0	0	0	0	0	0	0	0	0	0	0	0	0	0	0	0
PF12710.10	haloacid dehalogenase-like hydrolase	1	2	1	3	1	5	2	2	3	3	4	2	2	1	4	1	1	1	1	1	1	1	2	1	1	3	1	1	1	3	3	3	3	3	1	1	3	2	2	2	3	2	3	1	0	4	3	1
PF12769.10	4TM region of pyridine nucleotide transhydrogenase, mitoch	1	1	0	1	1	1	1	1	1	1	1	1	1	0	0	1	0	1	1	0	1	0	1	1	1	1	0	0	0	0	0	1	0	0	0	1	1	1	0	1	1	1	1	0	1	1	0	0
PF12773.10	Double zinc ribbon	1	0	0	1	0	0	1	0	0	1	1	1	0	0	1	0	0	0	0	0	0	0	0	0	0	2	0	0	0	0	0	1	0	0	0	1	2	0	0	1	1	0	1	0	1	0	0	0
PF12811.10	Bax inhibitor 1 like	1	0	0	0	1	0	0	1	1	0	1	1	1	1	1	0	0	0	0	0	0	0	1	0	0	0	0	0	0	0	0	0	0	0	0	0	0	0	1	0	0	0	0	0	0	0	0	0
PF12850.10	Calcineurin-like phosphoesterase superfamily domain	1	0	0	0	0	0	1	0	1	0	1	0	0	0	0	0	0	0	0	0	0	0	1	0	0	0	0	0	1	0	0	0	0	0	0	2	0	0	0	0	0	0	0	0	0	0	0	0
PF12852.10	Cupin	1	0	0	0	0	0	0	0	0	0	0	0	0	0	0	0	0	0	0	0	0	0	0	0	0	0	0	1	1	0	0	1	0	0	1	0	0	0	0	0	0	0	0	0	0	0	0	1
PF12860.10	PAS fold	1	0	0	0	0	0	0	0	0	0	0	0	0	0	0	0	0	0	0	0	0	0	0	0	0	0	0	0	0	0	0	0	0	0	0	0	0	0	0	0	0	0	0	0	0	0	0	0
PF12902.10	Ferritin-like	1	0	0	1	0	1	0	0	1	0	0	0	0	0	0	0	0	0	0	0	0	0	0	0	0	0	0	2	1	0	1	1	0	0	2	0	0	0	0	0	0	0	0	0	0	0	1	1
PF12973.10	ChrR Cupin-like domain	1	0	0	0	0	1	0	0	0	0	0	0	0	0	1	0	0	0	0	0	0	0	0	0	0	0	0	0	0	0	0	1	0	0	0	1	0	0	0	0	0	0	0	0	0	0	0	0
PF13160.9	Protein of unknown function (DUF3995)	1	0	0	0	0	0	1	0	0	0	0	0	0	0	0	0	0	0	0	0	0	0	0	0	0	0	0	0	0	0	0	0	0	0	0	1	0	0	0	0	0	0	0	0	0	0	0	0
PF13177.9	DNA polymerase III, delta subunit	1	2	2	2	2	2	1	2	2	1	0	2	1	1	2	1	1	2	2	2	2	2	2	2	2	2	2	2	1	2	2	2	1	2	1	2	2	2	2	2	2	2	2	2	2	2	1	2
PF13184.9	NusA-like KH domain	1	1	1	1	1	1	0	1	1	1	1	1	1	1	1	1	1	1	1	1	1	1	1	1	1	1	1	1	1	1	1	1	1	0	1	1	1	0	1	1	1	1	1	1	1	1	1	1
PF13199.9	Glycosyl hydrolase family 66	1	0	0	0	1	0	0	0	0	0	0	0	0	0	0	0	0	0	0	0	0	0	0	0	0	2	0	0	0	0	0	0	0	0	0	0	0	0	0	0	0	0	0	0	0	0	0	0
PF13224.9	Domain of unknown function (DUF4032)	1	0	0	0	0	1	0	0	1	1	1	1	0	1	1	0	0	0	0	0	0	0	0	0	0	1	0	0	1	1	1	2	1	1	0	1	1	0	1	1	1	0	1	1	1	1	0	0
PF13230.9	Glutamine amidotransferases class-II	1	0	0	0	0	0	0	0	0	0	0	0	0	0	0	0	0	0	0	0	0	0	0	0	0	0	0	0	0	0	0	0	0	0	0	0	0	0	0	0	0	0	0	0	0	0	0	0
PF13276.9	HTH-like domain	1	0	2	0	1	0	0	1	0	0	0	0	0	0	2	0	0	0	0	0	1	0	0	0	0	2	1	0	0	0	0	0	0	0	0	0	1	0	0	0	1	0	0	0	1	1	0	0
PF13298.9	DNA polymerase Ligase (LigD)	1	0	0	0	1	0	0	0	1	0	0	0	1	0	0	0	0	0	0	0	0	0	0	0	0	0	0	0	0	0	0	0	0	0	0	0	0	0	0	0	0	0	0	0	0	0	0	0
PF13305.9	Tetracyclin repressor-like, C-terminal domain	1	0	0	0	0	2	1	1	0	0	0	0	0	0	0	0	0	0	0	0	0	0	0	0	0	0	0	0	0	0	0	0	0	0	0	1	0	0	0	1	1	0	1	0	1	0	0	0
PF13309.9	HTH domain	1	0	1	1	1	1	1	1	0	0	0	1	1	0	0	1	1	1	1	1	1	1	0	1	1	0	1	0	1	0	0	1	0	0	1	1	0	0	0	0	0	0	1	0	0	0	0	1
PF13338.9	Transcriptional regulator, AbiEi antitoxin	1	0	0	0	3	1	2	0	0	0	1	1	0	1	2	0	0	0	0	0	0	0	0	0	1	1	0	0	0	0	0	1	0	0	0	0	1	0	0	1	1	0	0	1	0	0	0	0
PF13396.9	Phospholipase D-nuclease N-terminal	1	0	0	3	6	1	0	0	1	0	2	3	3	0	0	0	0	0	0	0	0	0	1	0	0	1	0	0	0	0	1	2	1	1	0	0	1	0	0	0	0	0	2	1	1	0	0	0
PF13407.9	Periplasmic binding protein domain	1	1	6	2	0	4	0	2	1	1	1	0	0	2	3	2	3	1	4	1	2	2	0	3	4	3	5	3	3	1	1	1	3	0	3	1	4	1	2	3	1	0	1	3	1	4	1	3
PF13414.9	TPR repeat	1	0	0	0	0	0	0	0	0	0	0	0	0	0	0	0	0	0	0	0	0	0	0	0	0	0	0	0	0	0	0	0	0	0	0	0	0	0	0	0	0	0	0	1	0	0	0	0
PF13468.9	Glyoxalase-like domain	1	1	1	0	1	0	0	0	0	0	1	0	1	0	0	1	1	1	1	0	1	0	2	1	1	0	1	0	0	0	0	0	0	0	0	0	0	0	0	0	1	1	1	0	0	1	0	0
PF13480.10	Acetyltransferase (GNAT) domain	1	4	1	1	1	2	1	0	1	1	1	1	1	1	1	1	1	1	1	0	1	0	1	1	1	0	1	1	1	1	0	1	1	1	1	1	0	3	1	1	1	3	1	3	3	4	1	1
PF13481.9	AAA domain	1	1	0	1	0	1	1	0	1	1	1	0	1	1	0	0	0	0	0	0	0	0	0	0	0	0	0	1	1	0	0	0	2	1	1	1	0	1	1	2	1	1	0	1	1	0	0	1
PF13482.9	RNase H superfamily	1	0	0	0	1	0	0	0	1	0	0	0	1	0	0	0	0	0	0	0	0	0	0	0	0	0	0	0	0	0	0	0	0	0	0	0	0	0	0	0	0	0	0	0	0	0	0	1
PF13508.10	Acetyltransferase (GNAT) domain	1	1	0	0	2	1	0	1	0	0	0	0	1	0	1	1	1	0	1	0	1	1	1	0	0	0	0	1	1	1	0	1	1	0	1	2	0	2	1	0	0	2	0	0	0	0	1	0
PF13510.9	2Fe-2S iron-sulfur cluster binding domain	1	0	0	0	1	0	1	1	1	0	0	0	1	0	0	1	0	1	1	0	1	0	0	1	1	0	0	1	1	1	1	0	1	0	1	1	0	0	0	0	1	0	1	0	0	0	0	0
PF13517.9	FG-GAP-like repeat	1	2	0	1	1	3	0	0	0	0	1	1	1	0	0	0	0	0	0	0	0	0	1	0	0	1	1	1	4	7	4	2	1	3	2	0	1	3	1	4	1	1	1	2	1	2	3	1
PF13521.9	AAA domain	1	0	0	1	0	1	0	0	2	0	1	1	0	0	0	0	0	0	0	0	0	0	1	0	0	0	0	1	1	0	0	0	0	1	1	0	0	1	0	1	0	1	1	1	1	0	0	1
PF13539.9	D-alanyl-D-alanine carboxypeptidase	1	0	0	2	1	4	0	0	1	1	0	1	0	1	2	0	0	0	0	0	0	0	0	0	0	0	0	1	0	0	2	2	0	2	1	1	1	0	1	3	1	0	3	1	1	2	0	1
PF13549.9	ATP-grasp domain	1	1	1	2	1	1	1	0	1	0	1	1	1	0	2	1	1	2	2	1	2	1	1	2	2	2	0	1	2	0	1	1	1	2	1	1	1	2	0	1	1	1	1	3	3	1	1	1
PF13570.9	PQQ-like domain	1	0	0	1	1	1	0	0	1	1	1	1	0	1	1	0	0	0	0	0	0	0	1	0	0	1	0	0	1	2	2	1	0	2	0	0	2	0	1	1	1	2	3	1	1	2	1	0
PF13631.9	Cytochrome b(N-terminal)/b6/petB	1	0	0	0	1	0	0	0	0	0	0	0	0	0	0	0	0	0	0	0	0	0	0	0	0	1	1	0	0	0	1	0	0	1	0	0	2	0	0	0	0	0	0	0	0	0	0	0
PF13641.9	Glycosyltransferase like family 2	1	0	1	3	2	0	1	0	1	4	3	0	0	1	2	0	1	1	0	1	1	0	2	1	0	2	1	1	1	0	2	2	0	1	0	1	1	1	1	2	2	1	3	2	0	2	0	1
PF13646.9	HEAT repeats	1	2	0	3	2	2	2	0	1	1	2	1	1	0	0	0	0	0	0	0	0	0	2	0	0	3	0	1	1	2	4	3	2	3	1	3	3	3	2	1	1	2	3	1	2	2	0	1
PF13660.9	Domain of unknown function (DUF4147)	1	1	1	1	0	0	0	1	1	1	0	1	0	0	0	1	1	1	1	1	1	0	1	1	1	0	1	0	0	0	0	1	0	1	0	1	1	1	0	0	1	0	0	0	1	1	0	0
PF13662.9	Toprim domain	1	1	1	1	1	1	1	1	1	1	1	1	0	1	0	0	1	1	1	1	1	1	1	1	1	1	1	1	0	1	1	1	0	1	1	1	1	1	1	1	1	1	1	1	1	1	2	1
PF13672.9	Protein phosphatase 2C	1	1	2	1	2	1	1	0	1	1	1	1	1	0	1	2	1	2	2	2	2	2	1	2	2	1	1	0	0	0	2	1	1	1	0	1	1	1	1	1	1	1	2	1	1	1	1	0
PF13683.9	Integrase core domain	1	1	3	0	3	0	0	1	0	0	0	0	2	0	0	0	0	0	0	0	0	0	0	0	0	4	4	0	0	1	1	1	0	0	0	2	2	3	1	0	3	0	1	1	0	0	0	0
PF13686.9	DsrE/DsrF/DrsH-like family	1	2	0	3	2	2	3	3	2	0	3	1	2	1	1	0	0	0	0	0	0	0	2	0	0	1	0	2	2	3	2	2	1	2	2	3	2	2	0	0	4	1	2	1	3	0	2	2
PF13769.9	Virulence factor	1	0	1	1	0	0	0	0	0	0	0	0	0	0	0	0	1	0	1	1	1	0	0	1	1	0	1	1	1	0	0	1	0	0	1	0	0	0	0	1	0	0	1	0	0	1	0	1
PF13845.9	Septum formation	1	1	0	1	2	3	3	0	0	0	2	2	1	0	0	0	0	0	0	0	0	0	1	0	0	0	0	1	0	2	1	3	1	1	0	2	0	2	2	2	0	1	2	0	0	0	0	1
PF13911.9	AhpC/TSA antioxidant enzyme	1	0	0	0	0	1	0	0	0	0	1	0	0	0	0	0	0	0	0	0	0	0	0	0	0	0	0	1	0	0	1	0	0	2	1	0	0	0	0	0	0	0	1	0	0	0	0	1
PF13924.9	Lipocalin-like domain	1	0	0	0	1	1	0	0	1	0	1	1	1	0	1	0	0	0	0	0	0	0	1	0	0	0	0	0	1	0	0	0	0	0	1	0	0	0	0	0	0	0	0	0	0	0	0	1
PF14013.9	MT0933-like antitoxin protein	1	0	0	0	1	0	0	0	1	1	1	0	1	1	1	0	0	0	0	0	0	0	1	0	0	1	0	1	1	0	0	0	0	0	0	0	1	1	0	0	0	0	1	0	0	0	0	1
PF14064.9	HmuY protein	1	0	0	0	0	0	1	1	0	0	0	1	0	0	0	0	0	0	0	0	0	0	0	0	0	0	0	0	0	0	0	0	0	0	0	1	0	0	0	0	0	0	0	0	0	0	0	0
PF14213.9	STAS-like domain of unknown function (DUF4325)	1	0	0	0	0	0	0	1	0	0	0	0	2	0	0	0	0	0	0	0	0	0	0	0	0	0	0	0	0	0	0	0	0	0	0	0	0	0	0	0	0	0	0	0	0	0	0	0
PF14257.9	Domain of unknown function (DUF4349)	1	1	1	1	0	1	1	1	0	0	1	1	1	0	1	0	0	2	2	1	3	1	0	1	1	1	0	1	1	1	0	0	0	1	1	1	1	2	0	1	1	1	1	1	1	0	0	0
PF14279.9	HNH endonuclease	1	1	1	1	1	0	0	1	0	0	1	0	0	1	1	1	1	1	1	1	1	1	0	2	1	0	1	1	0	1	1	1	1	1	1	0	0	1	1	1	1	1	1	1	1	1	1	1
PF14333.9	Domain of unknown function (DUF4389)	1	1	0	1	2	2	0	0	2	1	1	2	1	0	0	0	0	0	0	0	0	0	0	0	0	0	0	1	0	1	1	1	1	1	1	0	1	3	0	1	0	1	0	1	2	0	0	1
PF14520.9	Helix-hairpin-helix domain	1	0	1	2	1	0	0	1	1	1	0	1	1	2	1	0	0	0	0	1	0	1	1	0	0	0	0	0	0	0	1	0	1	1	0	1	0	2	0	0	1	1	2	1	1	1	1	0
PF14584.9	Protein of unknown function (DUF4446)	1	1	0	1	1	1	0	0	1	0	0	1	1	0	0	0	0	0	0	0	0	0	1	0	0	0	0	0	0	1	0	1	1	0	0	1	0	1	1	0	0	1	0	1	1	0	1	0
PF14691.9	Dihydroprymidine dehydrogenase domain II, 4Fe-4S cluster	1	1	0	2	1	0	1	0	1	0	0	2	1	0	0	0	0	0	0	0	0	0	0	0	0	1	0	0	0	0	0	1	1	0	0	0	1	0	0	0	0	0	1	1	1	0	1	0
PF14697.9	4Fe-4S dicluster domain	1	0	0	0	0	0	0	0	0	0	0	0	0	0	0	0	0	0	0	0	0	0	0	0	0	0	0	0	0	0	0	0	0	0	0	0	0	0	0	0	0	0	0	0	0	0	0	0
PF14748.9	Pyrroline-5-carboxylate reductase dimerisation	1	0	1	1	1	1	0	1	1	1	0	1	1	1	1	1	1	1	1	1	1	1	1	1	1	1	1	1	0	1	1	1	1	1	1	1	1	1	1	1	1	0	1	1	1	1	1	1
PF14791.9	DNA polymerase beta thumb	1	0	1	0	1	0	0	0	1	0	0	1	1	0	0	1	0	1	1	1	1	1	1	1	1	0	0	0	1	1	1	0	0	1	1	0	0	1	0	1	1	0	0	1	1	1	1	0
PF14805.9	Tetrahydrodipicolinate N-succinyltransferase N-terminal	1	1	1	1	1	1	0	0	1	0	0	0	1	0	0	0	1	0	1	1	1	0	1	1	1	1	1	1	1	1	1	1	0	1	1	1	1	1	1	1	1	1	1	1	1	0	0	1
PF16321.8	Sigma 54 modulation/S30EA ribosomal protein C terminus	1	1	1	1	1	0	1	0	1	0	1	1	0	0	0	0	1	0	0	1	0	1	1	0	1	1	1	0	0	0	1	1	1	1	0	1	1	1	1	1	1	1	1	1	1	1	1	0
PF16653.8	Saccharopine dehydrogenase C-terminal domain	1	1	0	1	1	0	0	0	1	0	0	1	1	0	0	0	0	0	0	0	0	0	0	0	0	2	0	0	0	0	0	0	0	0	0	0	1	2	0	1	0	1	0	3	2	1	0	0
PF16897.8	C-terminal region of MMR HSR1 domain	1	0	0	0	0	0	0	0	0	0	0	0	0	0	0	0	0	0	0	0	0	0	0	0	0	0	0	0	0	0	0	0	0	0	0	0	0	0	0	0	0	0	0	0	0	0	0	0
PF17210.6	SdrD B-like domain	1	0	0	2	1	2	1	0	0	0	1	0	0	0	0	0	0	0	0	0	0	0	2	0	0	1	0	0	1	1	2	2	1	1	0	0	2	0	0	0	1	1	2	0	1	0	3	1
PF17248.5	Family of unknown function (DUF5317)	1	0	0	1	1	1	1	1	1	1	1	1	1	1	1	0	0	0	0	0	0	0	1	0	0	1	0	0	0	1	1	1	1	1	1	1	1	0	1	1	1	0	1	0	0	1	1	1
PF17319.5	Family of unknown function (DUF5362)	1	0	0	0	0	0	0	0	0	0	0	0	0	0	0	0	0	0	0	0	0	0	1	0	0	1	0	0	0	0	0	0	0	0	0	0	1	0	0	0	1	0	1	0	0	0	0	0
PF17765.4	MmyB-like transcription regulator ligand binding domain	1	0	0	0	0	0	1	1	0	0	0	0	0	0	0	0	0	0	0	0	0	0	0	0	0	0	0	0	0	0	0	0	1	0	0	1	0	0	0	0	0	0	0	0	0	1	0	0
PF17767.4	Nicotinate phosphoribosyltransferase (NAPRTase) N-terminal domain	1	0	1	0	1	1	0	0	0	1	1	0	0	0	1	0	1	1	1	1	1	1	1	1	1	1	1	0	0	0	0	1	0	0	0	0	1	1	0	0	1	0	1	1	1	1	0	0
PF17773.4	UPF0176 acylphosphatase like domain	1	0	0	0	1	0	0	0	0	0	0	0	1	0	0	0	0	0	0	0	0	0	0	0	0	0	0	1	1	0	0	0	0	0	0	1	0	0	0	0	0	0	0	0	0	0	0	0
PF17936.4	Bacterial Ig domain	1	0	0	0	0	0	0	0	0	0	0	0	0	0	0	0	0	0	0	0	0	0	0	0	0	0	0	0	0	0	0	0	0	0	0	0	0	0	0	0	0	0	0	0	0	0	0	0
PF18075.4	FtsX extracellular domain	1	1	0	1	1	1	1	0	1	0	0	1	1	0	0	0	0	0	0	1	0	1	1	1	0	1	0	1	1	1	1	0	1	2	1	1	1	0	0	0	0	1	1	1	1	0	1	1
PF18478.4	PIN like domain	1	0	0	0	0	0	0	0	0	0	0	0	0	0	0	1	1	1	2	0	2	0	0	1	1	0	1	0	0	0	0	0	0	0	0	0	0	0	0	0	0	0	0	0	0	0	0	0
PF19112.3	Vanillate O-demethylase oxygenase C-terminal domain	1	0	0	2	1	0	0	0	0	0	0	0	0	0	0	2	0	3	4	0	4	0	0	2	2	0	0	0	0	0	0	0	0	0	0	0	0	0	0	0	0	0	1	0	0	0	0	0
PF19238.2	Radical SAM-like domain	1	0	0	0	1	0	1	0	1	0	0	0	1	0	0	0	0	0	0	0	0	0	1	0	0	0	0	0	0	0	1	1	0	1	0	1	0	0	1	0	0	0	0	0	0	0	1	0
PF19459.2	Family of unknown function (DUF5996)	1	1	0	0	2	1	0	0	1	0	0	1	1	0	0	0	0	0	0	0	0	0	1	0	0	0	0	0	1	0	1	1	0	1	0	0	0	0	1	0	0	1	0	0	0	0	1	1
PF19671.2	Family of unknown function (DUF6174)	1	0	0	1	0	0	0	0	0	0	0	0	0	0	0	0	0	0	0	0	0	0	0	0	0	0	0	1	1	0	0	0	0	1	1	0	0	1	0	0	0	1	1	0	3	0	0	1
PF20229.1	Protein ChrB, N-terminal	1	0	0	0	0	0	1	0	0	0	0	0	0	0	0	0	0	0	0	0	0	0	0	0	0	0	0	0	0	0	1	0	0	0	0	1	0	0	0	0	0	0	0	0	0	0	0	0
PF20381.1	Family of unknown function (DUF6676)	1	0	0	1	0	0	0	0	1	0	1	0	0	1	1	0	0	0	0	0	0	0	0	0	0	1	0	1	0	0	0	0	0	1	1	1	1	1	1	0	0	0	1	0	1	0	0	1
PF00006.28	ATP synthase alpha/beta family, nucleotide-binding domain	2	1	2	4	2	0	3	1	2	2	2	0	1	2	2	1	2	2	2	2	2	1	3	2	2	1	2	2	1	2	3	1	1	2	2	2	2	0	2	2	3	2	4	2	2	3	0	0
PF00270.32	DEAD/DEAH box helicase	2	3	4	2	4	3	1	0	2	0	0	2	2	1	0	0	1	3	3	4	1	4	3	2	1	3	1	1	3	2	2	3	2	2	0	2	3	3	1	2	3	2	3	2	2	2	1	3
PF00271.34	Helicase conserved C-terminal domain	2	0	5	0	3	1	1	0	1	1	0	1	2	0	0	0	7	1	2	5	5	4	1	3	1	0	4	2	2	0	0	1	1	0	3	1	1	0	0	1	0	1	1	1	1	0	0	2
PF00364.25	Biotin-requiring enzyme	2	0	3	0	0	2	2	0	0	0	2	0	0	0	1	3	2	4	3	1	3	1	1	4	5	0	1	0	2	1	1	1	1	1	0	1	1	0	2	0	2	0	0	0	0	0	0	0
PF00456.24	Transketolase, thiamine diphosphate binding domain	2	3	1	3	2	3	2	1	2	1	1	2	1	1	3	1	1	1	2	1	2	1	1	2	2	2	1	1	0	1	1	1	0	1	1	2	3	2	2	1	1	2	0	2	3	1	0	1
PF00485.21	Phosphoribulokinase / Uridine kinase family	2	0	0	1	0	1	0	0	1	2	1	1	1	1	1	1	0	1	1	1	1	1	1	1	1	1	0	1	1	1	2	2	2	2	1	1	1	1	1	2	3	1	2	1	2	2	2	0
PF00491.24	Arginase family	2	3	0	3	0	1	1	2	2	2	1	0	1	2	2	1	0	1	1	1	1	1	0	1	1	1	0	1	1	1	2	1	2	1	1	2	0	2	1	2	2	1	1	0	0	1	2	1
PF00498.29	FHA domain	2	3	1	2	3	1	2	2	2	1	2	3	3	0	2	2	1	1	2	3	2	3	3	1	1	2	1	2	2	0	1	1	1	1	2	2	3	0	1	2	2	2	2	2	2	2	1	2
PF00754.28	F5/8 type C domain	2	1	0	0	4	0	3	1	1	0	1	1	1	1	1	0	0	0	0	0	0	0	1	0	0	0	0	1	1	0	1	2	0	0	0	2	0	0	0	1	1	0	0	0	0	0	0	0
PF00814.28	tRNA N6-adenosine threonylcarbamoyltransferase	2	2	2	2	2	2	2	1	2	2	2	0	2	2	2	0	2	2	2	2	2	1	2	2	2	2	2	2	0	2	2	2	2	2	2	2	2	2	2	2	2	2	1	2	2	2	2	1
PF00932.22	Lamin Tail Domain	2	1	0	0	1	2	4	0	1	3	0	0	1	0	2	0	0	0	0	0	0	0	3	0	0	0	0	2	2	0	2	2	0	1	2	2	0	1	1	0	1	1	0	1	2	1	1	3
PF01048.23	Phosphorylase superfamily	2	2	4	2	2	2	3	1	1	2	2	1	2	2	3	6	2	8	7	4	6	3	1	7	8	3	4	2	2	2	2	2	1	2	2	3	4	3	2	3	4	3	1	1	1	3	0	2
PF01063.22	Amino-transferase class IV	2	1	2	2	2	3	1	3	2	2	3	2	1	2	4	2	2	1	2	2	2	1	2	1	2	3	2	1	4	3	2	3	2	3	4	4	3	2	2	1	3	1	3	1	1	4	2	3
PF01326.22	Pyruvate phosphate dikinase, AMP/ATP-binding domain	2	1	1	2	2	5	3	3	0	0	1	0	2	2	2	2	1	3	2	3	2	3	4	3	2	1	1	1	0	0	1	3	0	1	1	2	2	0	0	0	3	0	1	1	1	1	0	1
PF01527.23	Transposase	2	0	8	0	1	0	2	1	0	0	0	0	1	0	2	0	0	0	0	1	1	1	0	0	0	2	2	0	0	0	0	0	0	0	0	1	1	4	1	1	3	0	2	2	0	1	0	0
PF01545.24	Cation efflux family	2	3	3	3	2	2	2	1	1	0	1	3	3	1	2	1	2	5	2	2	2	2	2	4	4	3	3	1	1	1	2	3	1	1	3	2	3	5	2	3	3	2	4	1	2	1	1	1
PF01597.22	Glycine cleavage H-protein	2	1	1	1	1	1	3	3	1	1	1	1	0	1	1	1	1	1	1	1	1	1	1	1	1	1	1	1	0	1	1	1	1	1	1	3	1	1	1	1	3	1	1	1	1	1	1	1
PF01734.25	Patatin-like phospholipase	2	1	0	5	1	3	1	5	1	1	2	2	1	0	1	0	0	0	0	0	0	0	1	0	0	2	0	2	2	1	5	3	1	1	2	1	2	1	1	1	1	2	1	0	0	1	2	2
PF01869.23	BadF/BadG/BcrA/BcrD ATPase family	2	0	0	0	2	0	2	1	0	0	0	2	0	0	1	0	0	0	0	1	0	1	2	0	0	0	0	0	0	0	0	0	0	0	0	2	2	0	0	0	2	0	0	1	1	0	0	0
PF01936.21	NYN domain	2	1	1	1	2	1	0	2	1	0	1	0	1	2	1	3	1	3	7	1	4	1	1	4	2	1	0	0	0	0	0	1	0	0	0	2	1	1	1	1	1	1	1	2	1	1	0	0
PF01983.19	Guanylyl transferase CofC like	2	1	1	1	1	1	1	0	1	1	1	1	1	1	1	1	1	1	1	1	1	1	1	1	1	1	1	1	1	1	1	1	1	1	1	1	1	1	1	1	1	1	1	1	1	1	1	1
PF02397.19	Bacterial sugar transferase	2	1	1	2	1	4	1	2	2	4	1	1	3	1	2	1	1	1	1	1	1	1	3	1	1	2	1	5	5	1	3	2	0	5	4	2	3	2	1	2	2	1	2	4	2	2	0	2
PF02452.20	PemK-like, MazF-like toxin of type II toxin-antitoxin system	2	1	1	2	4	8	0	3	0	0	0	1	1	6	12	6	0	4	6	0	6	0	0	6	3	0	1	0	0	2	4	1	2	0	1	2	2	2	3	3	0	2	1	12	8	0	1	0
PF02537.18	CrcB-like protein, Camphor Resistance (CrcB)	2	0	2	0	2	2	1	0	2	1	1	0	1	0	1	0	2	0	0	0	0	0	2	0	0	2	2	2	2	0	2	1	1	2	2	1	2	2	0	0	2	0	1	0	0	2	1	2
PF02585.20	GlcNAc-PI de-N-acetylase	2	1	2	3	2	4	1	0	2	1	2	2	2	1	3	3	2	2	3	2	3	2	0	2	3	1	2	2	2	2	2	3	3	2	2	2	1	2	3	3	2	2	2	2	2	2	3	2
PF02604.22	Antitoxin Phd YefM, type II toxin-antitoxin system	2	1	9	0	2	7	0	4	0	0	0	4	0	8	9	12	9	7	15	6	11	7	0	16	8	0	5	0	0	0	0	1	0	2	0	0	1	0	9	3	1	0	1	10	4	0	1	0
PF02668.19	Taurine catabolism dioxygenase TauD, TfdA family	2	0	0	0	0	0	0	0	0	0	0	0	0	0	0	0	0	0	0	0	0	0	0	0	0	0	0	0	0	0	0	1	0	0	0	0	0	0	0	0	0	0	1	0	0	0	0	0
PF02737.21	3-hydroxyacyl-CoA dehydrogenase, NAD binding domain	2	0	2	1	3	1	1	1	2	1	2	3	2	1	2	3	2	2	3	2	3	2	3	3	3	2	2	4	3	0	1	3	2	1	4	4	2	1	2	2	1	0	2	1	2	2	0	4
PF02811.22	PHP domain	2	2	2	2	2	2	2	2	2	1	2	1	2	1	3	1	2	1	1	1	1	1	1	1	1	2	2	1	3	2	2	2	2	0	3	1	2	1	3	1	1	2	2	0	1	3	0	2
PF02894.20	Oxidoreductase family, C-terminal alpha/beta domain	2	0	3	1	0	3	0	0	1	0	1	0	0	2	2	1	3	2	2	3	2	2	0	3	3	0	2	1	1	3	2	3	2	3	1	1	2	4	0	0	1	0	2	0	0	2	1	1
PF03109.19	ABC1 atypical kinase-like domain	2	0	0	0	0	2	0	1	0	0	0	0	0	0	1	0	0	0	0	0	0	0	0	0	0	0	0	0	0	0	0	0	0	0	0	1	1	0	0	0	1	0	1	0	0	1	0	0
PF03176.18	MMPL family	2	3	4	4	2	6	2	3	1	1	2	3	3	0	1	3	5	5	4	2	4	2	4	4	5	3	4	2	1	2	2	3	3	3	3	5	3	5	1	1	2	1	1	1	2	1	3	3
PF03328.17	HpcH/HpaI aldolase/citrate lyase family	2	0	4	2	0	2	0	0	0	0	0	1	0	0	3	3	2	3	3	2	3	1	1	3	2	1	1	2	2	0	0	1	0	0	2	1	2	0	0	0	1	0	5	2	0	0	0	2
PF03417.19	Acyl-coenzyme A:6-aminopenicillanic acid acyl-transferase	2	0	0	0	1	2	0	0	1	1	1	1	0	1	1	1	0	1	1	1	1	1	0	1	1	0	1	0	1	0	0	1	0	0	1	0	0	0	0	1	1	0	1	0	1	0	0	1
PF03551.17	Transcriptional regulator PadR-like family	2	1	0	3	3	4	5	0	2	3	2	1	4	0	3	0	0	1	0	0	0	0	4	1	1	3	1	1	2	2	2	1	1	2	2	4	8	3	4	5	2	1	5	0	1	3	1	1
PF03706.16	Lysylphosphatidylglycerol synthase TM region	2	1	0	2	4	9	0	2	2	1	2	5	2	0	2	1	0	1	1	1	2	0	3	0	2	3	0	0	0	0	2	1	1	2	0	0	2	2	0	1	0	0	2	3	3	1	2	0
PF03793.22	PASTA domain	2	1	0	0	2	3	1	0	1	1	1	1	1	0	1	1	0	1	1	0	1	0	0	1	1	0	0	0	2	1	1	2	1	1	0	1	0	1	1	1	0	1	1	1	2	1	3	1
PF03841.16	L-seryl-tRNA selenium transferase	2	0	1	1	1	1	0	1	1	0	1	1	0	0	0	1	1	1	1	1	1	1	1	1	1	2	1	0	1	0	1	1	1	1	1	1	1	1	0	1	1	1	1	0	0	1	0	0
PF03976.17	Polyphosphate kinase 2 (PPK2)	2	1	1	2	1	3	1	1	3	0	2	3	2	1	2	1	2	1	1	1	1	1	2	1	1	2	1	4	2	2	4	2	1	3	3	2	2	2	2	1	1	1	1	1	1	1	2	3
PF04073.18	Aminoacyl-tRNA editing domain	2	3	3	4	1	2	2	2	1	4	2	0	1	2	2	1	2	1	1	1	1	1	1	1	1	4	3	4	4	2	3	2	0	1	2	3	5	5	2	0	3	3	4	2	2	4	3	3
PF04087.17	Domain of unknown function (DUF389)	2	0	0	3	2	2	0	0	2	0	0	1	2	0	0	0	0	0	0	0	0	0	1	0	0	0	0	1	1	0	1	0	0	0	1	0	0	0	0	0	0	0	2	0	0	0	0	1
PF04191.16	Phospholipid methyltransferase	2	1	1	3	1	1	0	0	1	0	0	1	1	0	0	0	0	0	0	0	0	0	1	1	0	2	1	1	0	1	0	2	1	1	1	1	1	1	1	0	0	1	0	2	2	0	1	0
PF04203.16	Sortase domain	2	1	0	3	2	3	1	1	2	1	1	2	2	0	2	0	0	0	0	0	0	0	2	0	0	2	0	1	2	2	1	4	1	2	2	1	2	1	0	2	1	1	2	3	2	1	1	2
PF04321.20	RmlD substrate binding domain	2	0	0	0	1	1	0	1	0	1	0	0	0	0	1	0	0	0	0	1	0	1	1	0	0	1	0	1	2	0	3	0	0	2	1	0	1	2	1	0	0	0	1	1	0	0	0	2
PF04820.17	Tryptophan halogenase	2	0	0	1	0	3	0	0	0	0	1	0	0	0	0	0	0	0	0	0	0	0	0	0	0	0	0	0	0	0	0	3	0	0	0	0	0	0	4	2	0	0	0	0	0	0	0	0
PF04893.20	Yip1 domain	2	0	1	3	2	2	0	0	2	0	1	2	1	0	0	0	0	0	0	0	0	0	2	0	0	2	0	2	3	1	2	1	1	2	3	0	2	1	2	1	2	1	1	1	1	1	0	3
PF04962.15	KduI/IolB family	2	0	1	1	0	2	1	1	0	0	0	0	0	1	0	0	1	0	0	1	0	0	0	0	0	0	1	0	0	0	0	1	0	0	0	0	1	0	1	1	1	0	0	0	0	1	0	0
PF04964.17	Flp/Fap pilin component	2	0	0	3	2	6	2	0	3	1	3	0	2	0	0	0	0	0	0	0	0	0	2	0	0	1	0	0	0	1	1	4	0	3	1	2	1	2	1	1	2	1	1	0	0	0	0	1
PF04978.15	Protein of unknown function (DUF664)	2	1	0	1	0	2	1	0	3	0	0	0	0	1	2	0	0	0	0	0	0	0	0	0	0	0	0	1	1	0	1	2	0	1	1	1	0	3	2	0	1	0	4	2	1	2	1	1
PF05362.16	Lon protease (S16) C-terminal proteolytic domain	2	0	1	1	0	1	0	0	1	1	1	1	0	1	1	0	1	0	0	0	0	0	0	0	0	0	1	1	1	1	0	1	0	0	0	0	0	2	1	2	1	1	0	1	0	2	0	1
PF06271.15	RDD family	2	0	2	1	1	2	3	4	1	0	1	1	0	1	0	1	1	1	2	0	1	0	0	0	0	0	0	1	1	0	1	0	0	1	1	2	0	1	0	2	1	0	0	0	0	1	0	1
PF06305.14	Lipopolysaccharide assembly protein A domain	2	2	0	2	1	0	0	1	1	0	0	1	1	1	2	0	0	0	0	0	0	0	0	0	0	1	1	1	1	1	1	0	0	0	1	0	1	1	0	1	1	1	2	1	1	1	1	1
PF07355.15	Glycine/sarcosine/betaine reductase selenoprotein B (GRDB)	2	0	0	0	0	0	1	1	1	0	0	1	0	0	0	2	0	2	2	1	2	1	0	2	2	0	0	0	0	1	0	0	0	1	0	2	0	1	0	0	1	0	2	0	0	0	1	0
PF07730.16	Histidine kinase	2	0	0	1	2	9	4	5	2	3	4	1	3	3	6	0	0	0	0	0	0	0	1	0	0	3	0	2	1	0	2	5	2	1	2	6	3	2	2	0	2	1	0	0	0	5	1	1
PF07804.15	HipA-like C-terminal domain	2	1	0	0	0	0	1	1	0	0	0	0	1	0	0	0	1	0	0	0	0	0	0	0	0	0	0	0	0	0	0	0	0	0	0	0	1	1	0	0	0	0	0	0	1	0	0	0
PF07920.14	Protein of unknown function (DUF1684)	2	1	0	0	0	1	1	1	0	0	1	1	0	0	0	0	0	0	0	0	0	0	0	0	0	1	0	0	1	0	1	1	1	1	1	2	0	2	0	0	0	1	2	0	0	0	0	0
PF08484.14	C-methyltransferase C-terminal domain	2	0	0	0	0	1	0	0	0	1	1	0	0	0	0	0	0	0	0	0	0	0	0	0	0	2	0	0	0	0	0	1	0	0	0	0	2	0	1	1	0	0	0	0	0	0	0	0
PF09084.14	NMT1/THI5 like	2	1	4	0	2	1	1	1	1	0	2	1	1	4	19	3	1	7	4	2	4	2	0	7	7	1	2	2	2	1	1	1	0	0	2	2	1	1	1	1	1	1	2	1	1	3	0	1
PF09278.14	MerR, DNA binding	2	0	0	0	0	1	1	2	1	0	1	0	0	2	2	0	0	0	0	0	0	0	0	0	0	0	0	0	0	0	2	1	0	0	1	0	1	1	0	0	1	0	0	0	0	1	0	0
PF09594.13	Glycosyltransferase family 87	2	0	0	1	0	0	3	0	2	0	3	0	2	0	0	0	0	0	0	0	0	0	0	0	0	1	0	0	0	1	1	0	0	1	0	4	1	0	0	1	1	0	3	0	0	0	0	0
PF09851.12	Short C-terminal domain	2	1	0	1	4	2	1	2	0	0	0	2	4	1	1	0	0	0	0	0	0	0	1	0	0	2	0	0	0	1	0	2	0	0	0	2	2	3	2	0	2	2	1	1	0	1	0	0
PF09948.12	Predicted metal-binding integral membrane protein (DUF2182)	2	0	0	0	0	0	0	1	0	0	0	0	0	1	0	0	0	0	0	0	0	0	0	0	0	0	0	0	0	0	0	0	0	0	0	0	0	0	0	0	0	0	0	0	0	0	0	0
PF10017.12	Histidine-specific methyltransferase, SAM-dependent	2	0	0	0	0	0	1	1	0	0	0	1	0	0	0	0	0	0	0	0	0	0	1	0	0	0	0	0	0	0	0	0	0	0	0	1	0	0	0	0	1	0	0	0	0	0	0	0
PF10081.12	Alpha/beta-hydrolase family	2	0	0	0	3	0	0	1	2	0	1	2	3	0	2	0	0	0	0	0	0	0	2	0	0	0	0	0	0	0	0	0	0	0	0	0	0	0	0	0	0	0	0	0	0	1	0	0
PF10103.12	Zincin-like metallopeptidase	2	2	1	2	2	1	1	2	2	2	1	2	1	2	2	2	1	2	2	2	2	2	2	2	2	2	1	1	1	2	2	2	1	2	2	2	2	1	2	1	2	2	2	2	2	2	0	1
PF11127.11	Protein of unknown function (DUF2892)	2	0	0	1	0	1	0	0	0	0	0	0	0	0	0	0	0	0	0	0	0	0	1	0	0	0	0	0	0	0	1	0	0	2	0	1	1	0	0	0	1	0	0	1	0	0	0	0
PF12679.10	ABC-2 family transporter protein	2	1	2	1	8	4	4	3	3	1	1	4	5	0	1	1	2	1	1	1	1	1	4	1	1	1	2	3	2	3	3	0	4	1	3	3	2	1	1	3	2	1	2	1	1	3	3	2
PF12974.10	ABC transporter, phosphonate, periplasmic substrate-binding protein	2	1	0	1	1	0	1	0	1	2	1	0	1	1	3	1	0	1	1	0	1	0	1	1	1	2	1	0	0	1	1	2	1	1	0	1	2	0	1	2	1	0	1	0	0	1	1	0
PF13247.9	4Fe-4S dicluster domain	2	1	1	2	2	3	4	1	1	0	0	3	0	0	1	1	1	1	1	1	1	1	1	1	1	2	1	1	1	2	2	1	1	1	0	3	3	1	0	0	2	1	3	0	0	0	1	0
PF13416.9	Bacterial extracellular solute-binding protein	2	2	4	3	2	3	1	4	1	3	1	2	1	3	6	5	3	4	7	3	9	3	3	8	10	3	2	3	3	3	2	3	1	3	3	4	6	2	3	3	5	3	3	2	1	4	1	3
PF13469.9	Sulfotransferase family	2	0	0	0	0	7	1	0	0	0	1	0	5	3	4	0	0	0	0	0	0	0	0	0	0	2	0	3	4	0	2	10	0	2	3	1	1	4	7	0	1	0	0	5	3	1	0	2
PF13490.9	Putative zinc-finger	2	1	1	2	3	1	1	2	3	2	2	3	2	1	1	1	1	0	1	0	1	0	2	0	0	1	1	1	1	2	2	2	1	2	1	2	3	1	2	1	2	2	3	2	1	2	1	2
PF13520.9	Amino acid permease	2	1	1	0	1	1	3	1	1	1	1	0	0	0	1	0	0	0	0	0	0	0	1	0	0	1	0	1	1	0	1	1	0	0	1	2	1	0	2	3	1	1	3	4	2	0	0	1
PF13527.10	Acetyltransferase (GNAT) domain	2	1	1	3	0	6	2	0	2	0	3	1	0	0	3	1	1	0	1	0	1	0	0	1	1	1	1	1	1	1	3	3	1	2	0	1	1	2	2	1	2	2	3	2	2	2	0	1
PF13602.9	Zinc-binding dehydrogenase	2	2	0	2	1	4	0	4	0	0	1	2	2	0	2	0	0	0	0	0	0	0	0	0	0	2	0	1	0	3	2	1	0	2	0	2	3	1	0	2	0	0	4	1	0	0	0	2
PF13714.9	Phosphoenolpyruvate phosphomutase	2	0	0	0	0	0	1	0	0	2	1	0	0	0	1	0	0	0	0	0	0	0	0	0	0	0	0	1	1	0	3	1	0	1	0	1	0	0	1	1	0	0	0	0	0	1	0	1
PF14535.9	AMP-binding enzyme C-terminal domain	2	0	1	0	3	1	1	1	0	0	0	1	1	0	0	0	0	0	1	0	1	0	2	1	1	0	0	0	0	0	0	0	0	0	0	2	1	0	0	0	3	0	0	0	0	0	0	0
PF14559.9	Tetratricopeptide repeat	2	0	0	0	1	0	0	1	0	1	0	1	0	0	1	0	0	0	0	0	0	0	0	0	0	0	0	0	1	0	2	0	0	0	1	0	0	1	0	0	0	0	0	0	1	2	0	1
PF14863.9	Alkyl sulfatase dimerisation	2	0	0	0	1	0	0	2	0	0	0	1	1	0	0	0	0	0	0	0	0	0	0	0	0	0	0	0	0	0	0	0	0	0	0	0	0	0	0	0	0	0	0	0	0	0	0	0
PF16363.8	GDP-mannose 4,6 dehydratase	2	1	0	3	4	1	0	0	2	2	2	0	3	1	3	1	0	1	1	1	1	1	3	1	1	4	0	3	3	2	2	1	1	1	3	3	3	2	2	1	1	1	2	4	3	2	1	2
PF16976.8	Flp pilus assembly protein RcpC/CpaB	2	1	1	2	1	2	2	0	1	2	2	1	0	1	0	1	1	1	1	1	1	0	2	2	1	2	1	2	2	2	2	3	2	1	2	2	2	2	1	1	2	1	1	1	0	1	2	1
PF17757.4	UvrB interaction domain	2	1	1	0	1	0	1	0	1	0	1	0	1	2	1	0	1	1	1	1	1	1	1	1	1	0	1	0	0	0	0	1	1	1	0	1	1	1	1	1	2	1	0	1	0	1	1	1
PF17760.4	UvrA interaction domain	2	1	1	0	1	0	1	0	1	0	1	0	0	1	0	0	0	1	1	1	1	1	1	1	1	0	1	0	1	1	0	0	1	1	1	1	1	0	0	0	1	1	1	1	1	1	1	1
PF19289.2	PmbA/TldA metallopeptidase C-terminal domain	2	2	0	0	2	2	2	0	2	0	0	2	2	0	0	0	0	0	0	0	0	0	2	0	0	0	0	1	2	1	4	2	2	2	2	2	0	2	2	0	0	2	2	3	0	0	2	2
PF00117.31	Glutamine amidotransferase class-I	3	1	4	3	3	4	2	1	1	3	2	1	3	2	3	5	3	3	4	2	4	2	3	3	3	4	4	1	4	2	2	1	2	3	3	2	4	4	2	2	4	0	3	2	1	3	3	2
PF00128.27	Alpha amylase, catalytic domain	3	1	0	5	0	8	0	1	2	1	3	1	0	3	2	1	0	1	1	1	2	1	1	1	1	3	0	1	2	4	5	5	3	3	1	1	5	5	4	4	1	0	6	5	7	3	3	1
PF00149.31	Calcineurin-like phosphoesterase	3	2	1	3	1	2	1	1	0	1	1	1	0	1	1	2	1	2	2	1	2	1	2	2	2	2	1	4	6	2	4	0	0	3	3	1	1	5	2	1	2	3	2	0	1	1	1	5
PF00480.23	ROK family	3	2	4	3	3	4	3	2	3	1	4	3	2	3	3	2	3	4	4	4	4	3	1	4	4	4	3	2	2	2	4	3	2	2	1	6	5	3	4	5	3	1	3	3	3	7	3	2
PF00587.28	tRNA synthetase class II core domain (G, H, P, S and T)	3	3	3	3	3	2	2	3	3	3	3	3	2	2	3	3	3	3	3	3	3	3	3	3	3	3	3	2	2	4	2	3	0	2	2	3	3	3	3	3	3	3	3	3	3	3	2	2
PF00682.22	HMGL-like	3	0	3	3	5	1	4	5	2	3	3	3	2	6	4	1	2	3	3	3	3	3	5	4	4	3	3	2	2	2	4	4	2	2	3	5	2	3	1	1	6	1	4	0	0	3	2	1
PF00694.22	Aconitase C-terminal domain	3	0	1	1	3	1	2	2	1	1	1	2	2	1	1	0	1	1	1	1	1	1	3	1	1	1	2	1	1	1	1	1	1	1	1	2	1	2	0	1	2	0	1	0	0	1	0	1
PF00857.23	Isochorismatase family	3	0	6	1	3	2	0	0	1	2	2	2	2	1	7	3	3	3	3	3	3	3	2	3	3	3	4	1	1	0	0	2	1	2	1	1	5	4	3	2	1	0	2	2	1	1	0	1
PF00903.28	Glyoxalase/Bleomycin resistance protein/Dioxygenase superfamily	3	3	6	2	1	6	4	5	8	1	5	3	5	5	17	5	2	4	6	3	5	3	3	6	7	2	4	7	4	6	9	12	4	10	8	7	0	3	9	12	6	4	3	2	2	8	7	6
PF00999.24	Sodium/hydrogen exchanger family	3	2	1	7	3	9	1	1	3	0	6	3	3	1	3	1	3	1	1	1	1	1	3	1	1	2	1	3	2	1	4	5	3	4	2	3	1	1	4	2	1	1	2	1	3	4	2	3
PF01121.23	Dephospho-CoA kinase	3	1	1	1	1	1	0	1	1	1	1	0	1	1	0	1	1	1	1	1	1	1	1	1	1	1	1	1	0	0	1	1	1	1	0	1	1	1	0	0	1	1	1	1	1	1	1	1
PF01144.26	Coenzyme A transferase	3	0	3	0	0	2	0	5	3	0	0	3	0	1	2	5	2	3	9	3	9	3	2	8	9	0	2	0	0	0	0	0	0	2	0	0	0	0	2	0	2	0	0	5	4	3	0	0
PF01323.23	DSBA-like thioredoxin domain	3	0	2	1	3	1	0	1	1	1	0	0	1	0	2	0	1	0	0	0	0	0	1	0	0	1	3	0	0	2	1	2	0	0	0	1	1	2	2	0	2	0	1	0	0	2	1	0
PF01408.25	Oxidoreductase family, NAD-binding Rossmann fold	3	2	9	5	1	7	1	2	0	1	4	0	1	5	9	8	7	6	8	4	9	5	1	8	8	6	10	2	4	2	3	4	2	2	2	2	8	3	2	5	6	1	12	4	3	3	2	3
PF01633.23	Choline/ethanolamine kinase	3	0	0	0	0	0	0	0	0	0	0	0	0	0	0	0	0	0	0	0	0	0	0	0	0	0	0	0	0	0	0	0	0	0	0	0	0	0	0	0	0	0	0	0	0	0	0	0
PF02826.22	D-isomer specific 2-hydroxyacid dehydrogenase, NAD binding domain	3	1	7	3	2	6	1	2	3	3	3	2	2	3	5	6	7	6	8	5	8	2	4	7	8	2	8	1	3	2	4	5	2	5	2	3	3	4	2	1	3	1	8	2	2	4	0	3
PF03724.19	META domain	3	1	1	0	1	2	0	2	3	2	3	1	1	0	1	0	0	0	0	0	0	0	3	0	0	0	0	1	0	1	0	1	1	1	0	1	0	0	0	0	1	1	1	1	1	1	1	1
PF03781.19	Sulfatase-modifying factor enzyme 1	3	0	1	0	0	1	1	1	0	0	0	2	2	0	0	1	1	1	1	1	1	0	1	1	1	0	0	0	1	0	1	1	0	1	1	1	0	0	0	0	1	0	0	1	0	0	0	0
PF04199.16	Putative cyclase	3	1	3	2	0	0	0	1	0	0	1	1	0	3	6	2	3	1	2	1	2	1	0	2	2	1	3	0	1	0	0	0	0	0	0	0	2	1	0	1	0	1	3	1	1	1	0	1
PF06050.16	2-hydroxyglutaryl-CoA dehydratase, D-component	3	0	0	0	2	0	2	2	0	0	0	2	2	0	0	0	0	0	0	0	0	0	2	0	0	0	0	0	0	0	0	0	0	0	0	2	2	0	0	0	2	0	0	2	2	0	0	0
PF07040.14	Protein of unknown function (DUF1326)	3	0	0	0	0	0	0	0	0	0	0	0	0	2	0	0	0	0	0	0	0	0	0	0	0	0	0	0	0	0	0	0	0	0	0	0	0	0	0	0	0	0	0	0	0	0	0	0
PF07045.14	Domain of unknown function (DUF1330)	3	0	0	0	0	0	0	1	1	0	0	0	0	0	1	0	0	1	1	0	0	0	0	0	1	0	0	0	0	0	0	0	1	0	0	5	0	1	0	0	0	0	1	0	0	0	0	0
PF08534.13	Redoxin	3	3	1	1	1	2	3	3	2	3	2	2	2	0	2	1	2	0	1	1	1	1	2	0	1	3	2	3	2	5	0	3	4	3	2	3	6	4	6	4	3	2	2	2	2	1	3	1
PF12840.10	Helix-turn-helix domain	3	4	1	3	5	5	5	1	6	4	5	3	2	1	7	0	1	0	0	0	0	0	2	0	0	3	1	1	2	7	2	5	6	5	2	5	5	2	6	6	3	2	3	3	5	10	2	2
PF13286.9	Phosphohydrolase-associated domain	3	1	1	1	1	1	1	1	1	1	1	1	0	1	1	1	1	1	1	1	1	1	1	1	1	1	1	1	1	1	0	1	1	0	1	1	2	1	1	1	1	1	1	0	0	1	1	1
PF13404.9	AsnC-type helix-turn-helix domain	3	1	0	0	1	2	0	0	3	0	0	1	1	0	0	0	0	0	0	0	0	0	1	0	0	0	0	1	1	0	0	1	1	0	1	1	0	4	1	0	1	0	2	2	1	0	0	0
PF13411.9	MerR HTH family regulatory protein	3	3	3	3	6	4	5	4	4	5	4	1	7	4	4	4	3	5	5	5	5	5	5	5	5	4	4	4	4	5	4	6	4	4	3	8	5	3	6	4	5	3	5	4	3	5	3	4
PF13458.9	Periplasmic binding protein	3	3	11	6	4	1	3	4	2	3	3	3	2	7	20	11	5	11	11	4	11	3	3	9	8	7	6	3	2	2	4	3	2	4	2	5	13	4	4	4	8	3	5	3	1	10	2	3
PF13669.9	Glyoxalase/Bleomycin resistance protein/Dioxygenase superfamily	3	1	3	1	2	3	3	1	1	1	1	2	1	1	3	7	3	3	6	1	7	1	2	8	8	1	3	1	1	2	2	1	3	0	1	2	2	4	1	4	2	1	3	3	1	2	1	1
PF00330.23	Aconitase family (aconitate hydratase)	4	1	2	2	3	1	3	4	2	1	2	3	4	3	3	2	2	2	2	2	2	2	2	2	2	3	1	2	2	2	2	2	1	1	1	3	3	1	1	2	3	1	2	1	1	2	1	2
PF01925.22	Sulfite exporter TauE/SafE	4	1	1	5	2	5	3	1	2	1	4	2	2	1	4	0	1	1	1	1	1	0	4	1	1	3	2	3	2	4	2	5	3	1	3	6	4	2	0	2	5	2	5	2	4	2	3	3
PF03446.18	NAD binding domain of 6-phosphogluconate dehydrogenase	4	0	3	1	3	2	1	1	2	1	1	1	2	7	7	3	2	4	5	3	5	2	0	2	5	2	2	0	0	1	1	2	1	1	2	3	2	2	2	1	2	0	9	2	1	3	1	2
PF07366.15	SnoaL-like polyketide cyclase	4	0	4	1	0	2	0	1	5	0	0	1	0	2	3	0	4	0	0	0	0	0	0	0	0	0	4	0	0	0	0	1	0	1	1	1	0	0	0	0	0	0	1	0	1	0	0	1
PF12802.10	MarR family	4	3	1	1	2	3	3	1	2	1	4	0	1	2	8	0	0	1	1	0	0	0	4	1	1	1	0	3	4	1	2	4	2	1	3	6	0	1	3	4	3	1	1	1	1	3	1	2
PF13377.9	Periplasmic binding protein-like domain	4	0	1	2	0	4	3	2	0	1	0	2	0	6	7	1	0	3	0	0	0	0	0	3	1	0	1	1	2	1	1	3	1	1	2	4	3	1	3	1	4	0	4	1	1	11	0	2
PF13489.9	Methyltransferase domain	4	0	0	1	2	4	1	0	0	0	3	2	2	0	2	1	0	1	1	0	1	0	1	0	0	1	0	1	2	1	2	4	0	0	1	0	1	0	3	5	0	0	2	0	1	2	0	1
PF00196.22	Bacterial regulatory proteins, luxR family	5	0	2	1	2	8	4	3	0	1	3	2	3	6	9	0	0	0	0	0	0	0	2	0	0	1	0	3	1	1	1	3	1	1	3	5	0	1	2	4	4	2	4	0	0	3	1	2
PF01571.24	Aminomethyltransferase folate-binding domain	5	2	9	3	2	4	2	4	3	2	2	4	2	1	2	13	4	10	12	5	12	4	2	11	10	1	6	6	5	1	2	10	2	2	5	2	1	3	2	7	2	2	8	1	0	6	2	10
PF02608.17	ABC transporter substrate-binding protein PnrA-like	5	3	3	5	6	2	3	3	2	2	0	3	1	3	2	6	3	6	6	3	6	2	4	5	6	2	2	0	2	1	2	1	1	3	1	5	4	2	1	4	4	3	2	2	2	2	1	1
PF00440.26	Bacterial regulatory proteins, tetR family	6	2	1	4	9	8	8	9	3	2	6	7	6	1	10	2	0	3	2	1	4	1	4	2	4	4	0	4	8	3	5	6	3	5	6	12	8	6	5	9	6	1	8	4	3	5	2	5
PF00482.26	Type II secretion system (T2SS), protein F	6	3	4	7	7	8	5	1	5	4	3	3	4	2	3	3	5	3	4	3	3	3	6	3	4	7	5	7	2	4	9	9	3	3	4	6	6	2	2	4	6	4	5	5	4	4	2	5
PF07883.14	Cupin domain	6	4	7	7	5	5	1	4	3	3	4	2	3	9	19	4	3	7	4	2	5	2	2	10	11	2	6	2	3	3	6	5	1	3	2	5	2	3	2	3	3	5	11	3	2	6	2	2
PF01370.24	NAD dependent epimerase/dehydratase family	7	1	4	6	6	8	4	2	2	2	4	1	3	2	8	4	4	4	4	3	4	2	5	4	3	8	3	4	6	1	4	7	2	2	6	5	7	5	5	4	5	2	7	3	3	4	3	6
PF08281.15	Sigma-70, region 4	7	5	1	4	11	9	13	7	10	7	9	15	6	4	9	0	2	1	0	1	0	1	4	0	0	1	1	2	4	4	20	6	2	21	2	13	10	2	3	8	7	6	18	10	11	6	3	3
PF03704.20	Bacterial transcriptional activator domain	8	0	0	2	0	11	0	3	2	0	4	1	1	1	1	0	0	0	0	0	0	0	0	0	0	2	0	1	0	2	3	3	2	5	1	1	0	0	0	1	0	0	3	0	1	0	1	0
PF08241.15	Methyltransferase domain	8	3	2	3	2	10	6	4	4	3	5	2	1	3	9	2	2	2	2	1	2	1	3	2	5	7	1	3	2	4	5	11	3	6	3	7	6	3	4	4	3	3	5	4	3	5	2	3
PF00534.23	Glycosyl transferases group 1	10	6	1	5	4	11	4	3	2	0	6	2	4	2	2	2	1	2	2	2	2	1	6	2	2	7	1	4	3	1	5	8	3	2	4	7	6	6	6	6	8	5	4	5	6	5	2	3
PF02653.19	Branched-chain amino acid transport system / permease component	13	13	23	19	17	15	13	19	9	9	8	10	7	20	43	16	15	23	21	12	21	12	14	20	20	22	20	9	8	9	14	11	10	15	8	21	38	12	14	18	23	12	16	15	8	28	5	8
PF00056.26	lactate/malate dehydrogenase, NAD binding domain	0	1	2	2	2	0	1	0	1	0	1	1	1	0	0	1	1	1	1	1	1	1	1	1	1	1	1	0	0	1	1	1	1	1	0	1	1	0	0	1	1	1	0	1	1	1	1	0
PF00118.27	TCP-1/cpn60 chaperonin family	0	1	1	2	2	1	1	2	1	1	1	0	1	0	1	1	1	1	1	1	1	0	1	1	1	1	1	1	1	0	2	1	1	1	1	1	1	1	1	1	1	1	1	1	1	1	0	1
PF00189.23	Ribosomal protein S3, C-terminal domain	0	1	1	1	1	1	0	1	1	0	0	1	1	1	1	1	1	1	1	1	1	1	1	1	1	1	1	1	1	1	1	1	1	1	0	1	1	1	0	1	1	1	1	0	0	0	0	1
PF00216.24	Bacterial DNA-binding protein	0	1	0	1	1	1	1	1	1	1	1	1	0	1	1	1	0	1	1	0	1	0	2	1	1	2	1	1	2	2	1	0	1	1	2	2	2	1	1	2	2	1	1	1	1	1	1	2
PF00218.24	Indole-3-glycerol phosphate synthase	0	1	1	1	1	1	1	1	1	1	1	0	1	1	1	1	1	1	1	1	1	1	1	1	1	1	1	0	1	0	1	1	2	1	0	1	1	1	0	1	1	0	1	0	0	1	0	1
PF00238.22	Ribosomal protein L14p/L23e	0	1	1	1	1	1	1	1	1	1	1	1	1	1	1	1	1	1	1	1	1	1	1	1	1	1	1	0	1	1	1	1	1	1	1	1	1	1	1	1	1	1	1	1	1	1	0	1
PF00248.24	Aldo/keto reductase family	0	1	2	5	0	3	0	0	1	0	1	1	0	2	3	2	1	2	2	2	2	2	0	2	2	1	2	1	1	2	4	1	2	2	1	1	2	1	1	0	0	1	7	3	3	5	0	1
PF00252.21	Ribosomal protein L16p/L10e	0	1	1	1	1	1	1	1	1	1	1	1	1	1	1	1	1	1	1	1	1	1	1	1	1	1	1	0	1	1	1	1	1	1	1	1	1	1	1	1	1	1	1	1	1	1	0	1
PF00253.24	Ribosomal protein S14p/S29e	0	1	1	1	1	1	1	1	1	1	1	1	1	1	1	1	1	1	1	1	1	1	1	1	1	1	1	0	1	1	1	1	1	1	1	1	1	1	1	0	1	1	1	1	1	1	0	1
PF00254.31	FKBP-type peptidyl-prolyl cis-trans isomerase	0	1	0	0	1	1	0	0	1	0	0	0	0	0	0	0	0	0	0	0	0	0	1	0	0	0	0	1	1	2	1	2	0	1	1	2	0	1	1	0	1	0	0	0	0	0	0	1
PF00306.30	ATP synthase alpha/beta chain, C terminal domain	0	1	0	0	0	0	0	0	0	0	0	0	1	0	0	0	0	0	0	0	0	1	0	0	0	0	0	0	1	0	0	0	0	0	0	0	0	1	0	0	0	0	0	0	0	0	0	1
PF00338.25	Ribosomal protein S10p/S20e	0	1	1	1	1	1	1	1	0	1	1	1	1	1	1	1	1	1	1	1	1	1	1	1	1	1	1	1	1	2	1	1	1	0	0	1	1	1	1	1	1	1	1	1	0	1	1	1
PF00347.26	Ribosomal protein L6	0	1	1	1	1	0	1	1	1	1	1	1	1	1	1	1	1	1	1	1	1	1	1	1	1	1	1	1	1	1	1	1	1	1	1	1	1	1	1	1	1	1	1	1	1	1	0	1
PF00351.24	Biopterin-dependent aromatic amino acid hydroxylase	0	1	0	0	0	0	0	0	0	0	0	0	0	0	0	0	0	0	0	0	0	0	0	0	0	0	0	1	1	0	0	0	0	0	1	0	0	0	0	0	0	1	0	0	0	0	0	1
PF00366.23	Ribosomal protein S17	0	1	1	1	1	1	1	1	1	1	1	1	1	1	2	1	1	1	1	1	1	1	1	1	1	1	1	0	1	1	1	1	1	1	1	1	1	1	1	1	1	1	1	1	1	1	0	1
PF00410.22	Ribosomal protein S8	0	1	1	1	1	1	1	1	1	1	1	1	1	1	1	1	1	1	1	1	1	1	1	1	1	1	1	1	1	1	1	1	1	1	1	1	1	1	1	1	1	1	1	1	1	1	0	1
PF00462.27	Glutaredoxin	0	1	0	0	0	0	0	0	0	0	0	0	0	0	0	0	0	0	0	0	0	0	0	0	0	0	0	2	2	0	1	1	0	1	2	1	1	2	0	0	0	0	2	1	0	0	0	2
PF00512.28	His Kinase A (phospho-acceptor) domain	0	1	0	2	2	0	0	2	1	0	2	0	1	0	1	1	0	0	0	0	0	0	1	0	0	1	0	0	0	0	0	1	0	3	0	0	1	1	0	7	0	1	2	1	1	1	1	0
PF00563.23	EAL domain	0	1	0	1	1	0	1	0	1	1	0	1	1	0	0	0	0	0	0	0	0	0	1	0	0	2	0	0	0	0	2	3	0	2	0	2	2	1	0	0	1	1	4	0	0	0	0	0
PF00570.26	HRDC domain	0	1	1	0	1	0	0	0	1	0	0	1	0	0	1	1	1	0	0	1	0	1	0	0	0	0	1	0	0	0	1	0	1	1	0	1	0	0	1	0	0	1	1	0	0	0	1	0
PF00575.26	S1 RNA binding domain	0	1	1	1	1	1	1	0	2	1	1	0	1	1	0	1	1	1	1	1	1	1	1	1	1	1	2	1	1	1	1	1	3	1	2	1	1	1	1	1	1	1	1	1	1	1	1	0
PF00584.23	SecE/Sec61-gamma subunits of protein translocation complex	0	1	1	1	1	1	1	1	1	1	1	1	1	1	1	0	1	1	1	1	1	1	1	1	1	1	1	1	0	1	1	1	1	1	0	1	1	1	1	1	1	1	1	1	1	1	1	1
PF00639.24	PPIC-type PPIASE domain	0	1	0	0	2	1	1	1	1	0	0	0	1	0	0	0	0	0	0	0	0	0	1	0	0	0	0	0	0	0	0	0	0	0	0	1	0	0	0	0	1	1	0	1	0	0	0	0
PF00673.24	ribosomal L5P family C-terminus	0	1	1	1	1	1	1	1	1	1	1	1	1	1	1	1	1	1	1	1	1	1	1	1	1	1	1	0	1	1	1	1	1	1	1	1	1	1	1	1	1	1	1	1	1	1	0	1
PF00687.24	Ribosomal protein L1p/L10e family	0	1	1	1	1	1	0	1	1	1	0	1	1	1	1	0	1	1	1	1	1	1	1	1	1	1	1	0	1	1	1	1	1	1	0	1	1	0	1	1	1	1	1	1	1	1	1	1
PF00697.25	N-(5'phosphoribosyl)anthranilate (PRA) isomerase	0	1	1	1	2	1	1	1	1	1	1	0	2	1	1	1	1	1	1	1	1	1	1	1	1	1	1	1	1	0	1	1	1	1	1	1	1	1	0	1	1	0	2	0	0	1	1	1
PF00768.23	D-alanyl-D-alanine carboxypeptidase	0	1	1	1	1	1	1	1	1	0	1	1	1	1	1	1	1	1	1	2	1	1	1	1	1	1	1	0	0	1	1	1	0	1	0	1	1	0	1	1	1	1	1	1	1	1	1	0
PF00793.23	DAHP synthetase I family	0	1	2	2	1	2	2	2	0	2	2	0	1	2	2	2	2	2	2	2	2	1	2	1	2	3	2	0	0	2	2	2	2	2	0	2	3	0	1	2	2	1	3	0	1	2	1	0
PF00831.26	Ribosomal L29 protein	0	1	1	1	1	1	1	1	1	1	1	1	1	1	1	1	1	1	1	1	1	1	1	1	1	1	1	0	1	1	1	1	1	1	1	1	1	1	1	1	1	1	1	1	1	1	0	1
PF00861.25	Ribosomal L18 of archaea, bacteria, mitoch. and chloroplast	0	1	1	1	1	1	1	1	1	1	1	1	1	1	1	1	1	1	1	1	1	1	1	1	1	1	1	1	1	1	1	1	1	1	1	1	1	1	1	1	1	1	1	1	1	1	0	1
PF00875.21	DNA photolyase	0	1	0	0	0	0	0	0	0	0	0	0	0	0	0	0	0	0	0	0	0	0	0	0	0	0	0	0	0	0	1	0	0	0	0	0	0	0	0	0	0	0	0	0	0	0	0	0
PF00916.23	Sulfate permease family	0	1	2	4	2	4	0	1	1	1	1	1	2	0	0	2	1	2	2	1	2	1	0	1	2	1	1	2	2	0	2	3	1	1	0	0	1	1	1	0	0	1	2	0	0	0	1	1
PF01000.29	RNA polymerase Rpb3/RpoA insert domain	0	1	0	1	0	0	0	0	1	1	1	1	0	1	1	0	0	0	1	1	1	0	1	0	1	1	0	1	1	0	1	1	0	1	1	0	1	0	0	0	1	0	1	0	0	1	0	1
PF01008.20	Initiation factor 2 subunit family	0	1	1	1	0	0	0	0	0	0	0	0	0	0	1	1	1	1	1	1	1	0	1	1	1	2	1	0	0	0	0	0	0	0	0	0	2	1	0	3	1	0	1	1	1	1	0	0
PF01171.23	PP-loop family	0	1	2	2	1	1	0	1	1	1	1	1	1	1	1	1	1	1	1	1	1	1	1	1	1	2	2	2	1	0	2	1	0	2	2	1	2	1	1	2	2	1	1	1	1	2	1	2
PF01176.22	Translation initiation factor 1A / IF-1	0	1	1	1	1	1	0	1	1	1	1	1	1	1	1	1	1	1	1	1	1	1	1	1	1	1	1	1	1	1	2	1	0	1	1	0	1	1	1	1	2	1	1	2	2	1	0	1
PF01184.22	GPR1/FUN34/yaaH family	0	1	0	0	0	0	0	0	0	0	0	0	0	0	0	0	0	0	0	0	0	0	0	0	0	0	0	0	0	0	0	0	0	0	0	0	0	1	0	0	0	0	1	2	1	0	0	0
PF01186.20	Lysyl oxidase	0	1	0	0	0	0	0	0	0	0	0	0	0	0	1	0	0	0	0	0	0	0	0	0	0	0	0	0	0	0	0	0	0	0	0	0	0	0	0	0	0	0	0	0	0	0	0	0
PF01225.28	Mur ligase family, catalytic domain	0	1	0	0	0	0	0	0	0	0	0	0	0	0	0	1	0	0	0	0	0	0	0	0	0	0	0	0	0	0	0	0	0	1	1	0	0	1	0	0	0	1	0	1	0	0	0	0
PF01263.23	Aldose 1-epimerase	0	1	0	1	0	0	0	0	0	0	0	0	0	0	0	0	0	0	0	0	0	0	0	0	0	0	0	0	0	0	1	0	0	1	0	0	0	0	0	0	0	0	1	1	1	0	0	0
PF01297.20	Zinc-uptake complex component A periplasmic	0	1	2	1	1	1	1	2	0	0	1	1	0	1	1	1	2	3	1	1	1	1	1	2	2	1	1	1	1	0	1	2	1	1	0	1	1	1	1	0	1	1	1	1	1	1	2	1
PF01384.23	Phosphate transporter family	0	1	0	0	0	0	0	0	0	0	0	0	0	1	1	0	0	0	0	0	0	0	0	0	0	0	0	0	0	0	0	0	0	0	0	0	0	0	0	1	0	1	0	0	1	0	0	0
PF01386.22	Ribosomal L25p family	0	1	1	1	1	1	0	1	1	0	0	0	1	0	0	0	1	0	1	0	1	0	0	0	1	0	1	1	1	0	1	1	1	1	1	1	0	1	1	0	0	1	0	1	1	0	1	1
PF01391.21	Collagen triple helix repeat (20 copies)	0	1	0	0	0	0	0	0	0	0	0	0	0	0	0	0	0	0	0	0	0	0	0	0	0	0	0	0	0	0	0	0	0	0	0	0	0	0	0	0	0	0	0	0	0	0	0	0
PF01436.24	NHL repeat	0	1	0	1	1	1	1	1	1	0	0	0	3	0	0	0	0	0	0	0	0	0	0	0	0	3	0	0	0	0	1	1	1	1	0	2	2	1	1	0	0	0	0	0	1	0	0	0
PF01455.21	HupF/HypC family	0	1	0	1	0	1	0	0	0	0	1	1	0	0	0	0	0	0	0	0	0	0	1	0	0	1	0	1	0	1	1	1	2	1	1	0	1	2	0	0	0	1	0	1	1	0	1	1
PF01544.21	CorA-like Mg2+ transporter protein	0	1	0	0	1	1	1	1	0	0	2	0	1	1	0	0	0	0	0	0	0	0	0	0	0	0	0	2	2	1	1	2	0	1	2	1	0	0	2	1	0	1	1	1	1	0	1	1
PF01548.20	Transposase	0	1	7	0	2	2	0	2	0	0	0	0	2	0	2	0	0	0	1	0	0	0	1	0	0	0	5	0	1	0	1	0	0	1	0	1	1	4	1	3	0	0	1	1	1	0	0	0
PF01641.21	SelR domain	0	1	1	1	1	1	0	1	1	1	1	0	1	0	1	1	1	1	1	1	1	1	0	1	1	0	1	0	2	2	1	0	1	1	1	0	0	1	1	1	1	0	1	1	1	1	1	1
PF01654.20	Cytochrome bd terminal oxidase subunit I	0	1	0	0	0	0	0	0	0	0	1	0	0	1	0	0	0	0	0	0	0	0	0	0	0	1	0	0	0	0	0	0	0	0	0	0	1	1	0	1	1	0	0	1	1	0	0	0
PF01747.20	ATP-sulfurylase	0	1	0	1	0	1	0	0	0	0	0	0	0	0	0	0	0	0	0	0	0	0	0	0	0	1	0	2	1	0	1	0	0	1	1	1	1	1	0	0	1	1	0	1	0	0	0	0
PF01757.25	Acyltransferase family	0	1	3	5	1	5	1	0	2	1	1	1	0	0	0	1	0	1	1	0	1	0	1	2	2	0	0	1	2	1	1	0	0	1	2	1	0	3	1	0	1	4	2	4	2	2	1	1
PF01783.26	Ribosomal L32p protein family	0	1	0	1	1	1	1	1	0	1	1	1	0	1	1	0	1	0	0	1	0	1	0	0	1	0	1	0	0	0	0	0	0	1	0	1	1	1	1	0	1	0	0	1	1	0	0	0
PF01865.19	Protein of unknown function DUF47	0	1	0	0	0	0	0	0	0	0	0	0	0	1	1	0	0	0	0	0	0	0	0	0	0	0	0	0	0	0	0	0	0	0	0	0	0	0	0	1	0	1	0	0	1	0	0	0
PF01891.19	Cobalt uptake substrate-specific transmembrane region	0	1	0	1	1	1	0	0	0	1	1	0	1	1	1	0	0	0	0	0	0	0	0	0	0	1	0	0	1	2	0	0	0	0	0	0	1	1	1	1	0	0	1	0	1	1	1	1
PF01923.21	Cobalamin adenosyltransferase	0	1	0	1	0	1	0	0	0	0	0	0	0	1	1	0	0	0	0	0	0	0	1	0	0	1	0	0	0	1	1	1	1	1	0	0	1	1	2	1	0	1	1	1	1	0	1	0
PF01938.23	TRAM domain	0	1	0	0	0	0	0	0	0	0	0	0	0	0	0	0	0	0	0	0	0	0	1	0	0	0	0	1	1	0	1	0	0	0	1	0	0	0	0	0	0	0	1	1	1	0	0	1
PF01965.27	DJ-1/PfpI family	0	1	0	1	0	2	0	1	0	1	0	0	0	0	0	0	0	0	0	0	0	0	1	0	0	1	0	0	0	1	1	0	1	0	0	1	1	1	3	0	0	0	0	1	0	1	1	0
PF01975.20	Survival protein SurE	0	1	0	2	0	0	0	0	0	0	1	0	0	2	2	1	0	1	1	1	1	1	1	1	1	1	0	0	0	0	1	0	0	0	0	0	1	1	0	0	1	0	0	1	1	2	0	0
PF02104.18	SURF1 family	0	1	1	1	1	0	0	0	0	1	0	1	0	1	1	1	1	1	1	1	1	1	1	1	1	0	1	1	1	1	1	0	0	1	0	1	0	1	1	0	1	1	1	0	0	1	0	1
PF02152.21	Dihydroneopterin aldolase	0	1	0	1	1	1	0	1	1	1	1	0	1	1	1	1	0	1	1	0	1	0	1	1	1	1	0	1	1	1	1	1	1	1	1	1	1	1	0	1	1	1	1	1	1	1	1	0
PF02239.19	Cytochrome D1 heme domain	0	1	0	0	0	0	1	0	0	0	0	0	0	0	0	0	0	0	0	0	0	0	0	0	0	0	0	0	0	0	0	1	0	0	0	0	0	0	0	0	0	0	0	0	0	0	0	0
PF02317.20	NAD/NADP octopine/nopaline dehydrogenase, alpha-helical domain	0	1	1	2	2	0	0	0	0	1	0	0	0	0	0	0	1	1	0	0	0	0	0	1	0	0	1	0	0	0	0	0	0	0	0	0	0	0	0	0	1	0	0	1	1	1	0	0
PF02322.18	Cytochrome bd terminal oxidase subunit II	0	1	0	0	0	0	0	0	0	0	1	0	0	1	0	0	0	0	0	0	0	0	0	0	0	1	0	0	0	0	0	0	0	0	0	0	1	1	0	1	0	0	0	1	1	0	0	0
PF02357.22	Transcription termination factor nusG	0	1	1	1	1	1	1	1	1	1	1	1	1	1	1	0	1	1	1	1	1	1	1	1	1	1	1	1	1	1	1	1	1	0	0	1	1	1	1	1	1	1	1	1	1	1	1	1
PF02361.19	Cobalt transport protein	0	1	0	1	1	1	0	0	0	1	0	0	1	3	4	1	0	1	1	0	0	0	0	1	1	1	0	0	1	2	0	0	0	0	0	0	1	1	1	1	0	0	1	0	1	2	1	1
PF02421.21	Ferrous iron transport protein B	0	1	0	1	0	0	0	0	0	0	0	0	0	0	0	0	0	0	0	0	0	0	0	0	0	1	0	0	0	0	0	0	0	0	0	0	1	0	0	0	0	0	0	1	1	0	0	0
PF02423.18	Ornithine cyclodeaminase/mu-crystallin family	0	1	1	1	0	3	0	2	0	1	2	1	1	2	2	1	1	1	1	1	1	1	2	1	2	1	1	1	0	1	3	0	1	0	1	1	1	1	0	0	2	1	1	1	0	2	0	0
PF02540.20	NAD synthase	0	1	1	1	1	1	0	1	1	1	1	1	0	1	1	1	1	1	1	1	1	0	1	1	1	1	1	1	1	1	1	1	1	1	1	1	1	1	1	1	1	1	1	1	1	1	0	1
PF02577.17	Bifunctional nuclease domain	0	1	1	1	1	1	1	1	1	1	2	1	0	1	1	1	1	1	1	1	1	0	1	1	1	1	1	1	1	1	1	1	3	0	1	1	1	1	1	0	1	1	1	1	1	1	1	1
PF02583.20	Metal-sensitive transcriptional repressor	0	1	0	2	1	3	1	0	1	0	1	2	1	2	2	0	0	0	0	0	0	0	2	0	0	2	0	0	1	0	0	2	0	0	0	1	2	1	2	2	2	2	2	0	0	1	0	0
PF02592.18	Putative vitamin uptake transporter	0	1	0	0	0	0	1	1	0	1	1	0	0	1	1	0	0	0	0	0	0	0	0	0	0	0	0	1	0	2	1	1	0	1	1	1	0	0	0	0	0	0	0	1	1	1	1	1
PF02613.18	Nitrate reductase delta subunit	0	1	0	0	1	0	1	2	0	0	0	0	0	0	0	0	0	0	0	0	0	0	0	0	0	0	0	0	0	0	0	0	0	0	0	1	0	0	0	0	2	0	0	0	0	0	0	0
PF02630.17	SCO1/SenC	0	1	0	2	1	3	0	0	0	1	1	0	1	1	1	0	0	0	0	0	0	0	3	0	0	0	0	0	0	4	2	0	2	2	1	0	0	1	0	0	1	1	0	0	0	2	2	0
PF02635.18	DsrE/DsrF-like family	0	1	0	0	0	1	0	0	1	0	0	0	0	0	0	0	0	0	0	0	0	0	0	0	0	0	0	0	0	1	0	0	1	0	1	1	1	1	1	0	0	0	0	0	0	0	0	1
PF02636.20	Putative S-adenosyl-L-methionine-dependent methyltransferase	0	1	1	1	1	1	1	0	0	1	1	1	1	1	1	1	1	1	1	1	1	1	1	1	1	1	2	0	0	1	1	0	2	1	1	1	1	1	1	1	1	1	1	1	1	1	0	0
PF02662.19	Methyl-viologen-reducing hydrogenase, delta subunit	0	1	0	3	0	0	0	1	0	0	0	0	0	0	0	0	0	0	0	0	0	0	0	0	0	0	0	0	0	0	0	0	1	0	0	0	0	0	0	0	0	0	0	2	3	0	1	0
PF02669.18	K+-transporting ATPase, c chain	0	1	0	0	0	0	0	0	0	0	0	0	0	0	1	0	0	0	0	0	0	0	0	0	0	0	0	0	0	0	0	0	0	0	0	0	0	0	0	0	0	0	0	0	0	0	0	0
PF02673.21	Bacitracin resistance protein BacA	0	1	1	1	1	1	1	1	1	1	1	1	1	1	1	1	1	1	1	1	1	1	1	1	1	1	1	0	1	1	1	1	1	1	1	1	1	1	1	1	1	1	1	1	1	1	0	0
PF02702.20	Osmosensitive K+ channel His kinase sensor domain	0	1	0	0	0	0	0	0	0	0	0	0	0	0	2	0	0	0	0	0	0	0	0	0	0	0	0	0	0	0	0	0	0	0	0	0	0	0	0	0	0	0	1	0	1	0	0	0
PF02739.19	5'-3' exonuclease, N-terminal resolvase-like domain	0	1	1	1	1	2	0	1	1	1	0	1	1	1	1	1	1	1	1	1	1	1	0	1	1	1	1	2	2	1	1	0	0	0	1	1	1	1	1	1	1	1	1	1	1	1	0	1
PF02742.18	Iron dependent repressor, metal binding and dimerisation domain	0	1	0	1	1	0	0	0	0	0	0	1	1	1	1	1	0	1	1	1	1	1	1	1	1	0	0	1	1	0	1	0	0	1	1	1	0	1	1	1	1	1	1	1	1	1	0	0
PF02767.19	DNA polymerase III beta subunit, central domain	0	1	0	1	1	1	0	0	0	0	0	0	1	0	0	0	0	0	1	0	1	0	1	0	0	1	0	0	0	1	1	0	1	1	0	1	1	1	1	0	0	1	0	0	0	0	0	0
PF02896.21	PEP-utilising enzyme, PEP-binding domain	0	1	2	1	1	1	1	1	1	1	2	1	0	0	2	0	2	1	1	1	1	1	0	1	1	3	2	2	3	1	1	1	1	1	1	1	2	1	1	1	1	1	3	1	1	3	1	1
PF03062.22	MBOAT, membrane-bound O-acyltransferase family	0	1	0	1	0	1	0	0	0	0	0	0	0	0	0	0	0	0	0	0	0	0	0	0	0	0	0	1	2	0	2	0	0	3	2	0	0	2	0	1	1	1	1	1	1	1	0	2
PF03239.17	Iron permease FTR1 family	0	1	0	1	1	1	0	0	0	0	0	0	0	0	0	0	0	0	0	0	0	0	0	0	0	1	0	0	0	0	0	0	0	0	0	0	1	0	0	1	1	1	1	0	0	0	0	0
PF03241.16	4-hydroxyphenylacetate 3-hydroxylase C terminal	0	1	0	0	0	0	0	0	0	0	0	0	0	0	0	0	0	0	0	0	0	0	0	0	0	0	0	0	0	0	0	0	0	0	0	0	0	0	0	0	0	0	0	0	0	0	0	0
PF03332.16	Eukaryotic phosphomannomutase	0	1	0	0	1	0	0	0	0	0	0	0	0	0	0	0	0	0	0	0	0	0	0	0	0	0	0	0	0	0	0	0	0	0	0	0	0	0	0	0	0	0	1	0	0	0	0	0
PF03405.17	Fatty acid desaturase	0	1	0	0	0	0	0	1	0	0	1	0	0	0	0	0	0	0	0	0	0	0	0	0	0	0	0	1	1	1	0	1	1	0	1	0	0	0	0	1	1	1	1	0	0	1	1	1
PF03479.18	Plants and Prokaryotes Conserved (PCC) domain	0	1	0	0	0	0	0	0	0	0	0	0	0	0	0	1	0	1	1	0	1	0	1	1	1	0	0	1	1	0	1	0	0	1	1	0	0	0	0	0	0	1	0	0	0	0	1	0
PF03537.16	Glycoside-hydrolase family GH114	0	1	0	0	0	0	0	0	0	0	0	0	0	0	0	0	0	0	0	0	0	0	0	0	0	0	0	0	0	0	0	0	0	0	0	0	0	1	0	0	0	1	0	1	0	0	0	0
PF03591.17	AzlC protein	0	1	0	1	1	1	1	1	1	2	1	1	0	1	1	0	0	0	0	0	0	0	0	0	0	1	0	0	1	1	1	1	0	1	1	1	0	1	1	1	1	0	2	1	1	2	0	1
PF03600.19	Citrate transporter	0	1	3	0	0	0	0	0	0	0	0	0	0	0	1	2	3	3	3	2	3	2	0	2	3	1	3	0	0	1	1	0	1	0	0	1	2	1	1	1	0	0	0	1	1	1	0	0
PF03626.17	Prokaryotic Cytochrome C oxidase subunit IV	0	1	1	1	0	1	1	1	1	1	1	0	0	1	1	1	1	1	1	1	1	1	1	0	1	0	1	1	1	1	0	1	1	1	1	2	0	1	1	1	2	1	1	0	0	1	1	1
PF03632.18	Glycosyl hydrolase family 65 central catalytic domain	0	1	0	1	1	2	0	0	0	0	0	0	1	1	1	0	0	0	0	0	0	0	0	0	0	0	0	0	0	0	0	0	0	0	0	1	1	0	1	1	1	0	0	0	0	1	0	0
PF03719.18	Ribosomal protein S5, C-terminal domain	0	1	1	0	0	0	0	0	0	0	0	0	0	0	1	0	1	0	0	0	0	0	1	0	0	0	1	1	1	1	0	1	1	1	1	0	0	1	1	1	0	0	0	1	1	0	0	1
PF03803.18	Scramblase	0	1	0	0	0	0	1	0	0	0	0	0	0	0	0	0	0	0	0	0	0	0	0	0	0	1	0	0	0	0	0	0	0	0	0	1	1	1	0	0	0	1	0	1	1	1	0	0
PF03924.16	CHASE domain	0	1	0	0	0	0	0	0	0	0	0	0	0	0	0	0	0	0	0	0	0	0	0	0	0	0	0	0	0	0	0	1	0	0	0	1	1	1	0	0	0	1	0	1	0	1	0	0
PF03946.17	Ribosomal protein L11, N-terminal domain	0	1	0	1	1	1	1	0	1	0	0	1	1	0	0	0	0	1	1	1	1	1	0	1	1	1	0	1	1	1	1	1	1	1	0	1	1	0	1	0	0	1	1	1	1	0	1	1
PF03992.19	Antibiotic biosynthesis monooxygenase	0	1	2	1	1	1	2	0	0	0	2	1	0	1	3	5	1	5	5	0	5	0	2	6	5	0	2	0	1	2	1	3	0	3	1	2	0	3	0	0	2	0	2	1	1	1	1	1
PF04023.17	FeoA domain	0	1	0	1	0	0	0	0	0	0	0	0	0	0	0	0	0	0	0	0	0	0	0	0	0	1	0	0	0	0	0	0	0	0	0	0	1	1	0	0	0	0	0	1	1	0	0	0
PF04024.15	PspC domain	0	1	1	5	2	2	0	0	1	4	1	0	1	0	2	0	0	2	2	0	1	0	0	2	2	1	0	3	3	1	0	0	1	1	3	2	3	2	1	0	0	2	3	1	2	4	0	4
PF04107.16	Glutamate-cysteine ligase family 2(GCS2)	0	1	3	1	1	1	1	1	1	1	1	1	1	1	1	0	1	1	1	1	1	1	1	1	1	1	2	1	1	0	1	1	1	1	0	1	1	1	1	1	2	0	1	0	0	1	1	1
PF04167.16	Protein of unknown function (DUF402)	0	1	0	0	0	1	0	1	1	1	1	0	0	0	1	0	0	0	0	0	0	0	0	0	0	1	0	0	0	1	1	0	1	1	0	0	0	0	0	0	0	1	2	0	0	1	2	0
PF04228.16	Putative neutral zinc metallopeptidase	0	1	0	1	0	1	0	0	0	1	1	0	0	0	1	0	0	0	0	0	0	0	1	0	0	0	0	0	1	1	0	1	1	1	1	0	0	1	1	1	0	2	1	0	1	1	0	1
PF04311.16	Protein of unknown function (DUF459)	0	1	0	0	0	1	0	0	0	0	0	0	0	0	0	0	0	0	0	0	0	0	0	0	0	0	0	0	0	0	0	0	0	2	0	0	0	1	0	1	0	0	0	0	2	1	0	0
PF04314.16	Copper chaperone PCu(A)C	0	1	0	1	1	1	0	0	0	1	1	0	1	1	0	0	0	0	0	0	0	0	1	0	0	0	0	0	0	1	1	0	1	1	1	0	0	1	0	0	1	1	0	0	0	2	0	0
PF04350.16	Pilus assembly protein, PilO	0	1	0	1	0	0	1	0	0	0	0	0	0	0	0	0	0	0	0	0	0	0	1	0	0	1	0	1	1	1	1	1	1	1	1	1	1	1	0	0	0	1	1	1	1	0	1	1
PF04358.16	DsrC like protein	0	1	0	1	1	1	1	0	1	0	1	1	1	0	0	0	0	0	0	0	0	0	1	0	0	1	0	1	1	2	1	1	0	1	1	1	1	1	0	0	1	1	0	1	1	0	1	1
PF04432.16	Coenzyme F420 hydrogenase/dehydrogenase, beta subunit C terminus	0	1	0	1	1	0	0	0	0	0	0	1	1	0	0	0	0	0	0	0	0	0	0	0	0	0	0	0	0	0	0	0	0	0	0	1	1	1	0	0	1	1	0	0	0	0	0	0
PF04456.15	Protein of unknown function (DUF503)	0	1	1	1	0	1	1	1	0	1	0	0	0	1	1	1	1	1	1	1	1	1	1	1	1	1	1	1	1	1	1	1	1	1	1	1	1	1	1	0	1	1	1	1	1	1	1	1
PF04474.15	Protein of unknown function (DUF554)	0	1	0	0	0	0	0	0	0	0	0	0	0	0	1	0	0	0	0	0	0	0	0	0	0	0	0	0	0	1	1	0	1	1	0	0	0	1	0	0	0	1	0	1	1	0	0	0
PF04536.17	TPM domain	0	1	0	1	0	1	1	0	0	0	0	0	0	0	1	0	0	0	0	0	0	0	0	0	0	0	0	1	0	0	1	1	0	0	1	1	1	0	0	0	0	1	1	0	0	1	0	1
PF04932.18	O-Antigen ligase	0	1	0	1	0	0	1	0	1	1	0	0	1	0	0	0	0	0	0	0	0	0	2	0	0	3	0	4	5	2	5	6	1	1	3	1	2	1	0	3	2	1	1	2	1	0	1	3
PF05016.18	ParE toxin of type II toxin-antitoxin system, parDE	0	1	2	0	1	2	0	0	0	0	0	0	0	0	0	0	1	1	0	1	0	1	0	1	0	0	1	0	0	0	0	1	0	1	0	0	0	0	2	0	0	0	0	7	3	0	0	0
PF05090.17	Vitamin K-dependent gamma-carboxylase	0	1	0	0	0	1	0	0	0	0	0	0	0	0	0	0	0	0	0	0	0	0	0	0	0	0	0	1	1	0	1	0	0	1	0	0	0	1	0	1	1	1	0	0	0	0	0	0
PF05235.17	CHAD domain	0	1	0	2	0	2	0	1	0	1	1	1	1	1	1	0	0	1	1	0	1	0	0	0	0	1	0	0	0	1	1	0	0	1	0	0	1	1	1	1	1	0	0	1	1	0	1	0
PF05437.15	Branched-chain amino acid transport protein (AzlD)	0	1	0	1	1	1	1	1	1	2	1	1	0	1	1	0	0	0	0	0	0	0	0	0	0	1	0	0	1	1	2	1	0	1	1	1	0	1	1	1	0	1	2	1	1	2	0	1
PF05544.14	Proline racemase	0	1	2	0	0	1	0	1	0	0	1	0	0	0	0	2	2	2	2	2	2	1	0	2	2	0	2	1	1	0	0	1	0	0	1	0	0	0	0	0	1	1	0	0	0	0	0	0
PF05698.17	Bacterial trigger factor protein (TF) C-terminus	0	1	0	0	0	1	1	0	1	1	1	0	0	1	0	1	0	1	1	0	1	0	0	1	1	1	0	0	1	1	1	1	1	1	1	1	1	0	1	0	1	1	1	1	1	1	1	1
PF05761.17	5' nucleotidase family	0	1	0	1	0	1	0	0	0	0	0	0	0	0	0	0	0	0	0	0	0	0	1	0	0	0	0	0	0	1	1	0	0	1	0	1	0	0	0	0	0	1	1	1	1	0	0	0
PF05932.16	Tir chaperone protein (CesT) family	0	1	0	0	0	0	0	0	0	0	0	0	0	0	0	0	0	0	0	0	0	0	0	0	0	0	0	0	0	0	0	0	0	0	0	0	0	0	0	0	0	0	0	0	0	0	0	0
PF05958.14	tRNA (Uracil-5-)-methyltransferase	0	1	0	0	1	0	1	0	1	1	0	0	1	0	1	0	0	0	0	0	0	0	1	0	0	1	0	0	0	0	0	1	1	0	0	1	1	1	1	1	1	1	1	1	1	0	0	0
PF06170.15	Protein of unknown function (DUF983)	0	1	0	0	0	1	1	1	0	1	1	0	0	1	1	0	0	0	0	0	0	0	0	0	0	0	0	1	1	0	0	1	1	1	1	1	0	1	0	0	0	1	0	0	0	1	0	1
PF06210.14	Protein of unknown function (DUF1003)	0	1	0	0	0	1	1	0	1	0	0	0	0	0	0	0	0	0	0	0	0	0	0	0	0	0	0	0	0	0	0	0	0	0	0	1	1	0	0	0	0	0	1	0	0	0	0	0
PF06445.18	GyrI-like small molecule binding domain	0	1	0	1	0	1	1	0	0	0	2	0	1	0	1	0	0	0	0	0	0	0	0	0	0	1	0	1	1	2	0	2	0	1	1	1	1	1	0	2	0	1	1	1	0	2	1	1
PF06545.14	Protein of unknown function (DUF1116)	0	1	0	1	0	1	0	0	0	0	0	0	0	0	0	0	0	0	0	0	0	0	0	0	0	0	0	0	0	0	0	0	0	1	0	0	0	1	0	0	0	0	0	0	1	0	0	0
PF06736.14	Endosomal/lysosomal potassium channel TMEM175	0	1	0	1	1	2	0	0	0	0	0	0	0	0	0	0	0	0	0	0	0	0	0	0	0	0	0	0	0	0	0	0	0	0	0	0	0	1	0	1	0	1	0	0	1	0	0	0
PF06750.16	Bacterial Peptidase A24 N-terminal domain	0	1	0	1	0	0	1	0	0	0	0	0	0	0	0	0	0	0	0	0	0	0	1	0	0	1	0	1	0	0	1	1	0	1	1	1	1	1	0	0	0	1	1	1	1	0	1	1
PF06792.14	Uncharacterised protein family (UPF0261)	0	1	1	1	0	0	0	0	0	0	0	0	0	0	0	1	0	2	1	0	1	0	0	2	2	1	0	0	0	0	0	0	0	0	0	0	1	1	0	0	0	1	0	1	2	0	0	0
PF06818.18	Fez1	0	1	0	0	0	0	0	0	0	0	0	0	0	0	0	0	0	0	0	0	0	0	0	0	0	0	0	0	0	0	0	0	0	0	0	0	0	0	0	0	0	0	0	0	0	0	0	0
PF06990.14	Galactose-3-O-sulfotransferase	0	1	0	0	0	0	0	0	0	0	0	0	0	0	0	0	0	0	0	0	0	0	0	0	0	0	0	0	0	0	0	0	0	0	0	0	0	0	0	0	0	0	0	0	1	0	0	0
PF07382.14	Histone H1-like nucleoprotein HC2	0	1	0	0	0	0	0	0	0	0	0	0	0	0	0	0	0	0	0	0	0	0	1	0	0	0	0	0	0	1	0	1	0	0	0	0	0	0	0	0	0	0	0	0	0	0	0	0
PF07479.17	NAD-dependent glycerol-3-phosphate dehydrogenase C-terminus	0	1	0	2	1	1	0	1	1	1	1	1	1	0	0	1	0	1	1	1	1	0	1	1	0	1	0	1	0	1	1	1	1	1	1	1	1	1	0	1	1	1	1	1	1	0	1	1
PF07494.14	Two component regulator propeller	0	1	0	0	0	0	0	0	0	0	0	0	0	0	0	0	0	0	0	0	0	0	0	0	0	0	0	0	0	0	0	0	0	2	0	0	0	0	0	0	0	1	0	0	2	0	0	0
PF07603.14	Protein of unknown function (DUF1566)	0	1	0	1	0	0	0	0	0	0	0	0	0	0	0	0	0	0	0	0	0	0	0	0	0	0	0	0	0	0	0	0	0	0	0	0	0	0	0	0	0	0	0	0	0	0	0	0
PF07670.17	Nucleoside recognition	0	1	0	1	0	0	0	0	0	0	0	0	0	0	0	0	0	0	0	0	0	0	0	0	0	0	0	0	0	0	0	0	0	0	0	0	0	1	0	0	0	0	0	0	0	0	0	0
PF07685.17	CobB/CobQ-like glutamine amidotransferase domain	0	1	0	0	1	0	0	0	0	0	0	0	0	0	0	1	1	1	1	1	1	1	0	0	1	0	0	0	0	0	0	0	0	0	0	0	1	1	0	0	0	1	0	1	1	0	0	0
PF07699.16	Tyrosine-protein kinase ephrin type A/B receptor-like	0	1	0	0	0	0	0	0	0	0	0	0	0	0	0	0	0	0	0	0	0	0	0	0	0	0	0	0	0	0	0	0	0	0	0	0	0	0	0	0	0	1	0	0	0	0	0	0
PF07704.14	Rv0623-like transcription factor	0	1	1	0	0	0	0	0	0	0	0	0	0	1	1	0	0	0	0	0	0	0	0	0	0	0	0	0	0	0	0	0	0	0	0	0	0	0	0	0	0	0	0	0	0	0	0	0
PF07719.20	Tetratricopeptide repeat	0	1	0	1	0	1	0	2	0	0	1	0	0	1	0	0	0	0	0	0	0	0	1	0	0	0	0	3	4	0	0	0	1	1	4	0	1	1	1	0	0	0	0	1	0	0	1	2
PF07837.15	Formiminotransferase domain, N-terminal subdomain	0	1	0	0	0	0	0	0	0	0	0	1	0	0	0	0	0	0	0	0	0	0	0	0	0	1	0	0	0	0	0	0	0	1	0	0	1	1	0	0	0	0	0	1	1	0	0	0
PF07843.14	Protein of unknown function (DUF1634)	0	1	0	0	0	0	0	0	0	0	0	0	0	0	0	0	0	0	0	0	0	0	0	0	0	0	0	0	0	0	0	0	0	0	0	0	0	0	0	0	1	0	0	0	0	0	0	0
PF07849.14	Protein of unknown function (DUF1641)	0	1	0	1	0	1	0	0	0	0	0	0	0	0	0	0	0	0	0	0	0	0	0	0	0	0	0	0	0	2	1	0	0	1	0	0	0	0	0	0	1	1	0	0	0	0	1	0
PF07884.17	Vitamin K epoxide reductase family	0	1	0	2	0	0	0	0	0	0	1	0	0	0	0	0	0	0	0	0	0	0	0	0	0	0	0	0	0	0	0	0	0	1	0	0	0	2	0	0	0	0	0	1	1	0	0	0
PF07929.14	Plasmid pRiA4b ORF-3-like protein	0	1	0	0	0	1	0	0	0	0	0	0	0	1	0	0	0	0	0	0	0	0	0	0	0	1	0	0	0	0	0	0	0	0	0	1	0	0	0	1	0	0	0	0	0	0	0	0
PF07947.17	YhhN family	0	1	0	1	1	1	0	0	0	0	0	0	1	0	0	0	0	0	0	0	0	0	0	0	0	1	0	1	1	1	0	0	1	1	1	1	1	1	0	0	0	0	1	1	1	0	1	1
PF08298.14	PrkA AAA domain	0	1	0	0	0	0	0	0	0	0	0	0	0	0	0	0	0	0	0	0	0	0	0	0	0	0	0	0	0	0	0	0	0	0	0	0	0	0	0	0	0	1	0	0	0	0	0	0
PF08353.13	MurT ligase C-terminal	0	1	0	0	0	0	0	0	0	0	0	0	0	0	0	0	0	0	0	0	0	0	0	0	0	0	0	0	0	0	0	0	0	0	0	0	0	1	0	0	0	1	0	1	1	0	0	0
PF08450.15	SMP-30/Gluconolactonase/LRE-like region	0	1	3	0	1	3	0	0	0	0	1	0	1	0	0	2	2	2	3	1	2	1	0	2	2	2	3	0	1	2	2	3	0	0	1	1	2	2	1	2	1	0	1	0	0	0	1	0
PF08495.13	FIST N domain	0	1	0	0	0	0	0	1	0	0	0	0	0	0	0	0	0	0	0	0	0	0	0	0	0	0	0	1	1	0	1	0	0	1	0	0	0	0	0	0	0	1	1	1	0	0	0	1
PF08734.14	GYD domain	0	1	0	0	0	0	0	1	0	0	1	0	1	0	0	0	0	0	0	0	0	0	0	0	0	0	0	1	1	0	1	0	0	0	1	0	0	1	0	1	0	1	0	1	1	0	0	1
PF09056.14	Prokaryotic phospholipase A2	0	1	0	0	0	0	0	0	0	0	0	0	0	0	0	0	0	0	0	0	0	0	0	0	0	0	0	0	0	0	0	0	0	0	0	0	0	0	0	0	0	0	0	0	1	0	0	0
PF09347.13	Domain of unknown function (DUF1989)	0	1	0	0	0	0	0	0	0	0	1	0	0	0	1	1	0	1	1	1	1	1	0	1	2	1	0	0	0	0	0	0	0	0	0	0	1	1	0	0	0	0	0	0	0	0	0	0
PF09349.13	OHCU decarboxylase	0	1	0	0	0	0	0	0	0	0	0	0	0	0	0	0	0	0	0	0	0	0	0	0	0	0	0	0	0	0	0	0	0	0	0	0	0	0	0	0	0	1	0	0	0	0	0	0
PF09350.13	DnaJ homologue, subfamily C, member 28, conserved domain	0	1	0	1	0	0	0	1	0	1	1	0	0	0	1	0	0	0	0	0	0	0	1	0	0	1	0	0	1	1	1	0	0	1	0	0	1	1	0	0	1	1	1	0	0	1	0	0
PF09527.13	Putative F0F1-ATPase subunit Ca2+/Mg2+ transporter	0	1	0	1	1	1	1	1	1	1	1	2	1	1	1	1	0	1	1	1	1	1	1	1	1	1	0	1	1	1	0	1	1	1	1	1	1	0	1	1	1	1	1	1	1	1	1	1
PF09604.13	F subunit of K+-transporting ATPase (Potass KdpF)	0	1	0	0	0	0	0	0	0	0	0	0	0	0	0	0	0	0	0	0	0	0	0	0	0	0	0	0	0	0	0	0	0	0	0	0	0	0	0	0	0	0	0	0	0	0	0	0
PF09678.13	Cytochrome c oxidase caa3 assembly factor (Caa3 CtaG)	0	1	1	1	1	1	0	0	0	1	1	0	0	2	4	1	1	1	1	1	1	1	1	1	1	0	1	0	1	1	0	2	0	1	0	1	0	1	1	2	2	1	1	0	0	1	1	0
PF09719.13	Putative redox-active protein (C GCAxxG C C)	0	1	0	0	0	0	0	0	0	0	0	0	0	0	0	0	0	0	0	0	0	0	0	0	0	1	0	0	0	0	0	0	0	0	0	0	0	1	0	0	0	1	0	1	2	0	0	0
PF09860.12	Uncharacterized protein conserved in bacteria (DUF2087)	0	1	0	0	0	1	0	0	0	1	0	0	0	0	0	0	0	0	0	0	0	0	0	0	0	1	0	0	0	1	0	1	1	1	0	1	0	1	1	1	0	0	1	1	1	0	0	0
PF09863.12	Uncharacterized protein conserved in bacteria (DUF2090)	0	1	0	0	0	0	0	0	0	0	0	0	0	0	0	0	0	0	0	0	0	0	0	0	0	1	0	0	0	0	0	0	0	0	0	0	1	0	0	0	0	1	1	0	1	0	0	0
PF09957.12	Bacterial antitoxin of type II TA system, VapB	0	1	0	0	0	1	1	3	0	0	0	0	0	3	3	0	0	1	1	1	1	0	0	1	1	0	1	0	0	0	0	1	0	0	0	0	0	0	1	1	0	1	0	2	2	0	0	0
PF10418.12	Iron-sulfur cluster binding domain of dihydroorotate dehydrogenase B	0	1	0	1	0	1	1	0	0	0	0	1	0	0	0	0	0	0	0	0	0	0	0	0	0	1	0	0	0	1	0	1	1	0	0	1	1	1	0	0	0	0	1	1	1	0	1	0
PF10646.12	Sporulation and spore germination	0	1	0	0	0	2	0	0	0	0	1	0	0	1	0	0	0	0	0	0	0	0	0	0	0	1	0	1	2	0	2	0	2	0	0	0	2	0	2	0	0	1	2	2	2	2	1	1
PF11066.11	Protein of unknown function (DUF2867)	0	1	1	1	1	1	2	0	1	0	2	2	0	0	0	1	0	1	1	0	1	0	0	1	1	1	0	1	1	1	1	1	0	1	1	0	1	1	2	0	0	2	1	2	1	0	1	1
PF11104.11	Type IV pilus assembly protein PilM;	0	1	0	1	0	0	1	0	0	0	0	0	0	0	0	0	0	0	0	0	0	0	1	0	0	1	0	1	1	1	1	1	1	1	1	1	1	1	0	0	0	1	1	2	1	0	1	1
PF11369.11	Protein of unknown function (DUF3160)	0	1	0	1	0	1	0	0	0	0	0	0	0	0	0	0	0	0	0	0	0	0	0	0	0	2	0	0	0	0	0	0	0	0	0	0	0	0	0	0	0	0	0	1	1	0	0	0
PF11380.11	Stealth protein CR2, conserved region 2	0	1	0	0	0	1	0	0	0	0	0	0	0	0	0	0	0	0	0	0	0	0	0	0	0	0	0	0	0	0	0	0	0	0	0	0	0	0	0	0	0	0	0	0	0	0	0	0
PF11392.11	Protein of unknown function (DUF2877)	0	1	0	1	0	1	0	0	0	0	0	0	0	0	0	0	0	0	0	0	0	0	0	0	0	0	0	0	0	0	0	0	0	1	0	0	0	1	0	0	0	0	0	0	1	0	0	0
PF11662.11	Protein of unknown function (DUF3263)	0	1	0	1	0	1	1	1	0	1	1	0	0	0	0	0	0	1	1	1	1	0	1	1	1	1	0	1	1	1	0	0	1	0	1	1	1	1	1	1	1	1	1	0	1	0	1	1
PF11823.11	Putative Se/S carrier protein-like	0	1	0	0	0	0	0	0	0	0	0	0	0	0	0	0	0	0	0	0	0	0	0	0	0	0	0	0	0	0	0	0	0	0	0	0	0	0	0	0	0	0	0	0	0	0	0	0
PF11992.11	TgpA N-terminal domain	0	1	0	0	0	1	0	1	0	1	0	0	0	1	1	0	0	0	0	0	0	0	0	0	0	0	0	0	1	0	1	1	1	1	0	0	0	1	0	1	0	1	2	1	1	1	1	1
PF12120.11	Rifampin ADP-ribosyl transferase	0	1	0	0	1	0	0	0	1	0	0	0	1	0	0	0	0	0	0	0	0	0	0	0	0	0	0	0	1	0	0	0	0	0	1	0	0	0	0	0	0	0	0	0	0	0	0	1
PF12663.10	Protein of unknown function (DUF3788)	0	1	0	0	0	0	0	0	0	0	0	0	0	0	0	0	0	0	0	0	0	0	0	0	0	0	0	0	0	0	0	0	0	0	0	0	0	0	0	0	0	0	0	0	0	0	0	0
PF12730.10	ABC-2 family transporter protein	0	1	1	1	1	1	1	1	1	0	1	0	1	0	1	1	1	1	1	1	1	1	1	1	1	0	0	0	0	0	1	1	0	1	0	1	0	1	0	0	0	1	0	1	1	0	0	0
PF13115.9	YtkA-like	0	1	0	0	0	0	0	0	0	0	0	0	0	0	0	0	0	0	0	0	0	0	0	0	0	0	0	0	0	0	0	0	0	0	0	0	0	0	0	0	0	0	0	0	0	0	0	0
PF13190.9	PDGLE domain	0	1	0	0	1	1	0	0	0	0	0	0	1	0	0	0	0	0	0	0	0	0	0	0	0	0	0	0	0	0	0	0	0	0	0	0	0	1	1	0	0	0	0	0	1	0	0	0
PF13231.9	Dolichyl-phosphate-mannose-protein mannosyltransferase	0	1	0	0	0	0	0	0	0	0	0	0	0	0	0	0	0	1	0	1	0	0	0	0	0	0	0	0	0	1	0	0	0	0	0	0	0	0	0	1	0	1	2	1	1	0	0	0
PF13240.9	zinc-ribbon domain	0	1	0	0	1	0	0	0	0	0	0	0	0	0	0	0	0	0	0	0	0	0	0	0	0	0	0	0	0	0	0	0	0	0	0	0	0	0	0	0	0	1	0	0	1	0	0	0
PF13288.9	DXP reductoisomerase C-terminal domain	0	1	0	0	0	1	0	0	0	1	0	0	0	0	0	1	0	1	1	1	1	1	1	1	1	0	0	0	0	1	0	0	1	0	0	1	0	1	0	0	0	0	0	1	1	0	0	0
PF13349.9	Putative adhesin	0	1	0	0	0	2	0	1	1	1	1	0	1	0	1	0	0	0	0	0	0	0	0	0	0	1	0	0	0	2	1	2	0	0	0	0	1	1	1	1	0	1	1	1	1	2	1	0
PF13350.9	Tyrosine phosphatase family	0	1	0	1	0	0	0	0	0	1	0	0	0	0	0	0	0	0	0	0	0	0	0	0	0	0	0	0	0	0	0	0	0	0	0	1	0	2	0	1	0	1	0	1	3	0	0	0
PF13354.9	Beta-lactamase enzyme family	0	1	1	0	0	0	0	0	0	1	1	0	0	0	0	0	1	0	0	0	0	0	0	0	1	0	1	0	0	0	0	0	0	0	0	0	0	0	0	1	0	1	0	0	1	1	0	0
PF13360.9	PQQ-like domain	0	1	0	0	0	1	0	0	0	0	0	0	0	0	1	0	0	1	1	0	1	0	0	0	0	1	0	1	1	0	1	0	0	0	0	0	1	3	0	0	1	1	0	1	2	0	0	0
PF13376.9	Bacteriocin-protection, YdeI or OmpD-Associated	0	1	1	1	2	2	0	2	0	1	0	0	1	0	2	0	0	0	0	0	0	0	0	0	0	0	0	1	1	0	1	2	1	3	3	0	0	0	1	2	0	1	2	1	1	1	1	1
PF13384.9	Homeodomain-like domain	0	1	0	0	1	1	0	1	0	0	1	0	1	0	1	0	0	0	0	0	0	0	0	0	0	1	0	0	0	0	1	0	0	1	0	0	1	1	1	1	1	0	0	1	0	0	0	0
PF13399.9	LytR cell envelope-related transcriptional attenuator	0	1	1	2	0	0	1	1	0	1	1	0	0	0	1	0	1	1	1	1	1	1	1	2	1	2	1	1	1	0	1	1	1	1	1	1	2	1	0	1	1	1	1	1	1	1	1	1
PF13440.9	Polysaccharide biosynthesis protein	0	1	0	0	0	0	0	0	0	1	0	0	0	0	0	0	0	0	0	0	0	0	0	0	0	1	0	0	0	1	0	2	0	1	0	0	0	2	0	0	1	2	0	1	1	0	0	0
PF13450.9	NAD(P)-binding Rossmann-like domain	0	1	3	1	1	3	1	0	1	0	2	0	0	1	2	1	1	1	1	0	1	0	0	1	1	0	1	1	1	1	1	0	0	1	1	2	2	1	0	1	1	1	2	0	0	1	0	1
PF13531.9	Bacterial extracellular solute-binding protein	0	1	1	2	1	2	0	1	0	0	3	0	0	1	1	0	1	1	1	1	1	0	2	0	1	0	1	1	1	0	2	1	0	2	1	0	0	1	2	2	1	1	0	2	3	1	0	1
PF13534.9	4Fe-4S dicluster domain	0	1	0	1	0	0	0	0	0	0	0	0	0	0	0	0	0	0	0	0	0	0	0	0	0	0	0	0	0	0	0	0	0	0	0	0	0	1	0	0	0	0	0	1	2	0	0	0
PF13558.9	SbcC/RAD50-like, Walker B motif	0	1	0	0	0	1	0	1	0	0	1	0	0	0	0	1	0	0	0	0	0	0	0	0	0	0	0	0	0	0	0	0	0	0	0	0	0	1	0	0	0	0	0	0	0	0	0	1
PF13583.9	Metallo-peptidase family M12B Reprolysin-like	0	1	0	0	0	0	0	0	0	0	0	0	0	0	0	0	0	0	0	0	0	0	0	0	0	0	0	0	0	0	0	0	0	0	0	0	0	0	0	0	0	0	0	0	0	0	0	0
PF13607.9	Succinyl-CoA ligase like flavodoxin domain	0	1	1	0	0	0	0	0	0	0	0	0	0	0	0	2	0	1	2	1	2	1	0	2	2	0	1	1	0	0	0	1	0	0	0	0	0	1	0	0	0	1	0	2	2	0	0	0
PF13673.10	Acetyltransferase (GNAT) domain	0	1	1	1	0	0	1	0	1	0	1	0	0	0	2	0	0	0	0	0	0	0	0	1	0	0	0	0	0	0	0	1	2	0	0	0	0	1	0	1	1	0	0	1	1	0	2	0
PF13684.9	Dihydroxyacetone kinase family	0	1	0	1	0	1	0	0	0	0	0	0	0	0	0	0	0	0	0	0	0	0	0	0	0	1	0	0	0	0	0	0	0	1	0	0	0	1	0	0	1	1	0	1	1	0	0	0
PF13685.9	Iron-containing alcohol dehydrogenase	0	1	0	0	0	0	0	0	0	0	0	0	0	0	0	0	0	0	0	1	0	1	0	0	0	0	0	0	0	0	0	0	0	0	0	1	0	0	0	0	0	0	0	0	0	0	0	0
PF14029.9	Protein of unknown function (DUF4244)	0	1	1	1	1	1	1	1	1	1	0	1	1	1	1	1	1	1	1	0	1	0	1	1	1	0	1	1	0	1	2	1	1	0	1	1	1	1	0	1	0	1	1	1	1	1	0	1
PF14437.9	MafB19-like deaminase	0	1	1	0	0	0	0	1	1	0	1	1	1	0	1	0	1	1	1	1	1	1	0	1	1	0	1	1	1	1	1	1	0	0	1	1	0	1	2	1	1	1	0	1	1	1	0	1
PF14716.9	Helix-hairpin-helix domain	0	1	0	1	0	1	0	1	0	1	0	0	0	0	0	0	1	0	0	0	0	0	0	0	0	0	1	0	0	0	0	1	1	0	0	1	0	0	1	0	0	1	1	0	0	1	0	0
PF15902.8	Sortilin, neurotensin receptor 3,	0	1	0	1	1	0	0	0	0	0	0	0	0	2	1	0	0	2	0	0	0	0	0	2	0	0	0	0	0	1	1	2	0	0	0	0	0	1	1	2	1	0	0	0	0	0	0	0
PF16859.8	Tetracyclin repressor-like, C-terminal domain	0	1	0	0	0	1	1	0	0	0	0	0	0	0	0	1	0	1	1	0	1	0	1	1	0	1	0	0	0	0	0	1	0	0	0	2	1	1	0	0	0	0	1	0	0	0	0	0
PF17136.7	Ribosomal proteins 50S L24/mitochondrial 39S L24	0	1	1	1	1	1	1	1	1	1	1	1	1	1	1	1	1	1	1	1	1	1	1	1	1	1	1	0	1	1	1	1	1	1	1	1	1	1	1	1	1	1	1	1	1	1	0	1
PF17179.7	4Fe-4S dicluster domain	0	1	0	1	0	1	0	0	0	0	0	1	0	0	0	0	0	0	0	0	0	0	0	0	0	1	0	1	1	0	1	1	1	1	1	0	1	1	0	0	0	1	0	1	1	0	1	1
PF17754.4	MftR C-terminal domain	0	1	0	0	1	0	0	0	0	0	0	0	0	0	1	0	0	0	0	0	0	0	0	0	0	0	0	0	0	0	0	0	0	0	0	1	0	0	0	0	0	0	0	0	0	0	0	0
PF18306.4	SLOG cluster4 family	0	1	1	1	0	1	0	1	0	1	1	1	0	0	0	0	1	0	1	1	0	1	1	0	0	0	1	0	0	1	1	0	0	0	0	1	1	1	0	0	1	1	0	1	1	0	1	0
PF18761.4	Heliorhodopsin	0	1	0	1	1	1	0	0	1	0	0	0	1	0	0	0	0	0	0	0	0	0	0	0	0	0	0	0	0	1	1	1	0	1	0	0	0	0	0	0	0	1	1	1	1	0	1	0
PF19187.3	PafC helix-turn-helix domain	0	1	0	1	1	1	1	1	0	1	1	1	1	0	0	1	0	1	1	1	1	1	1	1	1	1	0	1	1	1	1	0	1	1	1	1	1	1	1	0	1	1	1	0	1	0	1	1
PF19288.2	CofH/MqnC C-terminal region	0	1	0	0	1	0	1	1	0	0	0	1	1	0	0	1	0	0	1	1	1	1	0	0	1	0	0	1	1	0	0	0	0	0	1	0	0	1	0	1	0	0	1	1	1	0	0	1
PF19368.2	AraR C-terminal winged HTH domain	0	1	0	0	0	1	1	0	0	0	0	0	0	0	0	0	0	0	0	0	0	0	0	0	0	1	0	0	0	0	0	0	0	0	0	1	1	1	1	0	0	0	0	1	1	0	0	0
PF19656.2	Family of unknown function (DUF6159)	0	1	1	1	0	0	1	0	0	0	0	0	0	0	0	0	1	1	1	0	1	0	0	1	1	0	1	0	1	1	1	0	1	0	0	1	1	1	0	0	1	1	1	1	1	0	0	1
PF19684.2	Family of unknown function (DUF6186)	0	1	0	0	0	0	0	0	0	0	0	0	0	0	0	0	0	0	0	0	0	0	0	0	0	1	0	0	0	0	0	0	0	0	0	0	1	0	0	0	0	0	0	0	1	0	0	0
PF19927.2	Family of unknown function (DUF6390)	0	1	0	1	0	1	0	0	0	0	1	0	0	0	0	0	0	0	0	0	0	0	1	0	0	0	0	1	1	1	1	1	1	1	0	0	0	1	1	0	0	1	0	0	0	0	1	1
PF20334.1	Family of unknown function (DUF6629)	0	1	0	1	0	0	0	0	0	0	0	0	0	0	0	0	0	0	0	0	0	0	0	0	0	0	0	0	0	0	0	0	0	0	0	0	0	1	0	0	0	1	0	1	0	0	0	0
PF20510.1	Homogentisate 1,2-dioxygenase N-terminal	0	1	0	0	0	0	1	0	1	0	0	0	0	1	1	0	0	0	0	0	0	0	0	0	0	0	0	0	0	0	1	1	1	1	1	1	0	1	0	1	0	1	0	0	0	0	1	0
PF20568.1	Domain of unknown function (DUF6777)	0	1	0	0	0	0	0	0	0	0	0	0	0	0	0	0	0	0	0	0	0	0	0	0	0	0	0	0	0	0	1	0	0	0	0	0	0	1	0	0	0	1	0	0	0	0	0	0
PF20586.1	Family of unknown function (DUF6788)	0	1	0	0	0	0	0	0	0	0	0	0	0	0	0	0	0	0	0	0	0	0	0	0	0	1	0	0	0	1	0	0	0	0	0	0	1	0	0	0	1	0	1	1	1	0	0	0
PF00034.24	Cytochrome c	0	2	1	1	1	2	1	2	0	0	1	1	0	0	0	0	1	1	0	0	1	0	2	1	1	0	1	0	0	1	1	0	0	2	1	0	0	3	1	1	1	1	3	0	0	2	1	0
PF00089.29	Trypsin	0	2	0	0	0	2	0	0	0	0	1	0	0	0	0	0	0	0	0	0	0	0	1	0	0	0	0	0	0	0	0	2	0	0	0	0	1	3	0	0	0	1	0	1	1	0	0	0
PF00374.22	Nickel-dependent hydrogenase	0	2	0	2	0	2	0	0	0	0	1	1	0	0	0	0	0	0	0	0	0	0	1	0	0	2	0	1	0	1	1	1	1	1	1	0	2	2	0	0	0	1	0	2	2	0	0	1
PF00990.24	Diguanylate cyclase, GGDEF domain	0	2	0	2	0	1	1	0	1	1	0	1	0	1	1	0	0	0	0	0	0	0	2	0	0	1	0	3	2	2	2	4	2	3	1	2	1	3	0	0	0	1	2	2	1	1	1	3
PF01155.22	Hydrogenase/urease nickel incorporation, metallochaperone, hypA	0	2	0	3	0	1	0	0	0	1	0	1	0	0	0	0	0	0	0	0	0	0	0	0	0	2	0	1	0	1	2	0	2	2	1	0	2	1	0	0	0	1	0	2	1	2	1	0
PF01230.26	HIT domain	0	2	1	2	1	2	0	0	1	2	1	0	1	1	1	1	1	1	1	1	1	1	1	1	1	2	1	2	1	3	2	3	2	2	1	1	2	1	2	2	2	2	1	2	2	3	2	1
PF01475.22	Ferric uptake regulator family	0	2	2	3	2	3	1	2	1	1	2	1	1	2	2	1	2	2	1	2	1	2	1	2	2	3	2	0	2	2	1	2	1	1	0	3	3	3	2	2	3	1	2	2	2	2	2	1
PF01750.21	Hydrogenase maturation protease	0	2	0	2	0	1	0	0	0	0	1	1	0	0	0	0	0	0	0	0	0	0	1	0	0	2	0	1	0	1	1	1	1	1	1	0	2	2	0	0	0	1	0	2	2	0	1	0
PF01804.21	Penicillin amidase	0	2	0	1	0	2	1	1	1	1	1	1	1	0	1	0	0	0	0	0	0	0	2	0	0	2	2	0	0	0	0	0	1	0	0	1	2	1	1	0	1	1	0	1	1	1	1	0
PF02645.19	Uncharacterised protein, DegV family COG1307	0	2	0	3	0	1	0	0	0	0	0	0	0	0	0	0	0	0	0	0	0	0	0	0	0	1	0	0	0	0	0	0	0	1	0	0	1	1	0	0	2	1	0	2	3	0	0	0
PF03590.18	Aspartate-ammonia ligase	0	2	0	1	0	1	0	0	0	0	0	0	0	0	0	0	0	0	0	0	0	0	0	0	0	1	0	0	0	0	0	0	1	0	0	0	1	0	0	0	0	1	0	0	0	0	0	0
PF04143.17	Sulphur transport	0	2	0	0	0	0	0	0	0	0	0	0	0	0	0	0	0	0	0	0	0	0	1	0	0	2	0	0	0	0	0	0	0	0	0	0	2	0	0	0	0	0	0	0	0	0	0	0
PF06966.15	Protein of unknown function (DUF1295)	0	2	0	2	0	1	0	0	0	0	0	0	0	0	0	0	0	0	0	1	0	0	0	0	0	0	0	0	0	0	0	1	0	1	0	0	0	1	1	1	0	1	1	2	2	0	0	0
PF07963.15	Prokaryotic N-terminal methylation motif	0	2	0	1	0	0	1	0	0	0	0	0	0	0	0	0	0	0	0	0	0	0	2	0	0	2	0	2	1	1	2	2	0	2	2	1	2	2	0	0	0	2	3	4	2	0	1	2
PF08570.13	Protein of unknown function (DUF1761)	0	2	1	0	0	0	0	0	0	1	0	0	0	0	0	1	0	1	1	0	2	0	0	2	1	0	0	0	0	0	0	0	0	0	1	0	0	1	2	0	0	2	0	0	0	0	0	0
PF09394.13	Chagasin family peptidase inhibitor I42	0	2	0	0	0	1	0	0	0	0	0	0	0	0	0	0	0	0	0	0	0	0	0	0	0	0	0	0	0	1	0	0	0	0	0	0	0	0	0	0	0	2	1	1	0	0	0	0
PF09587.13	Bacterial capsule synthesis protein PGA cap	0	2	1	2	1	4	1	2	1	2	2	0	2	1	1	2	0	0	2	0	2	0	2	0	2	1	0	1	1	1	1	0	1	1	1	1	1	0	0	1	0	2	1	1	3	2	1	1
PF13379.9	NMT1-like family	0	2	1	0	0	1	0	0	0	0	1	0	0	1	1	2	0	1	2	0	2	0	0	1	0	0	1	0	0	0	0	0	0	0	0	0	0	0	0	1	0	1	2	1	1	0	0	0
PF13620.9	Carboxypeptidase regulatory-like domain	0	2	0	1	1	2	3	0	0	0	0	0	1	0	0	0	0	0	0	0	0	0	1	0	0	0	0	0	0	1	0	2	0	0	0	3	2	0	0	0	0	1	0	2	1	0	0	0
PF14242.9	Domain of unknown function (DUF4342)	0	2	0	0	0	0	0	0	0	0	0	0	0	0	0	0	0	0	0	0	0	0	0	0	0	0	0	0	0	0	0	0	1	0	0	0	0	1	0	0	0	1	0	1	1	1	0	0
PF12867.10	DinB superfamily	0	3	0	0	0	0	2	0	0	0	1	0	0	0	0	0	0	0	0	0	0	0	0	0	0	0	0	1	1	3	0	1	2	0	1	1	0	1	0	4	0	5	1	2	2	1	1	0
PF18917.3	Domain of unknown function (DUF5668)	0	3	1	2	1	1	0	0	0	0	1	0	0	0	0	1	1	1	1	0	1	0	0	1	1	1	1	0	0	0	0	1	1	0	0	0	0	3	1	0	0	3	1	2	2	0	0	0
PF00353.22	RTX calcium-binding nonapeptide repeat (4 copies)	0	9	0	0	0	0	2	0	0	0	0	0	0	1	0	0	0	0	0	0	0	0	1	0	0	0	0	0	0	0	1	1	0	0	0	5	0	22	0	1	0	4	0	15	18	0	0	0
PF00078.30	Reverse transcriptase (RNA-dependent DNA polymerase)	0	0	1	0	0	0	0	1	0	0	0	0	0	0	1	0	0	0	0	0	0	0	0	1	0	0	0	0	0	0	0	0	0	0	0	0	0	0	0	1	0	0	1	0	0	0	0	0
PF00080.23	Copper/zinc superoxide dismutase (SODC)	0	0	1	0	0	0	0	0	0	0	0	0	0	0	0	1	0	1	1	0	1	0	0	1	1	0	0	0	0	0	0	0	0	0	0	0	0	0	0	0	0	0	1	0	0	0	0	0
PF00082.25	Subtilase family	0	0	1	2	1	5	2	0	3	3	2	0	0	2	11	0	1	0	1	0	0	0	2	0	0	2	0	1	3	2	3	5	1	5	1	2	2	1	5	2	3	0	3	0	3	4	1	3
PF00092.31	von Willebrand factor type A domain	0	0	1	0	0	0	1	0	0	0	0	0	0	0	0	1	0	1	1	0	1	0	2	1	1	0	0	1	1	1	1	0	2	0	1	1	0	1	1	1	1	0	0	0	0	0	1	1
PF00176.26	SNF2-related domain	0	0	1	0	0	0	1	0	0	0	0	0	0	1	0	1	0	1	3	2	0	3	0	1	0	0	0	0	0	0	0	0	0	0	0	0	0	0	1	0	0	0	0	0	0	0	0	0
PF00194.24	Eukaryotic-type carbonic anhydrase	0	0	1	0	0	0	0	0	1	0	0	1	1	0	0	0	0	0	0	0	0	0	0	0	0	0	0	0	0	0	0	0	0	0	0	0	0	0	0	0	0	0	0	1	1	0	0	0
PF00226.34	DnaJ domain	0	0	1	0	0	0	0	0	0	0	0	0	0	0	2	0	0	0	0	0	0	0	0	0	1	0	0	0	1	0	0	0	0	0	0	0	0	0	0	0	0	0	0	0	0	0	0	1
PF00298.22	Ribosomal protein L11, RNA binding domain	0	0	1	0	0	0	0	1	0	1	1	0	0	1	1	0	1	0	0	0	0	0	1	0	0	0	1	0	0	0	0	0	0	0	0	0	0	0	0	1	1	0	0	0	0	1	0	0
PF00303.22	Thymidylate synthase	0	0	1	0	0	0	0	0	0	0	0	0	0	0	0	1	0	1	1	1	1	1	0	1	1	0	0	1	0	0	0	1	0	0	0	0	0	0	0	0	0	0	1	0	0	1	0	0
PF00359.25	Phosphoenolpyruvate-dependent sugar phosphotransferase system, EIIA 2	0	0	1	0	0	0	0	0	0	0	0	0	0	1	1	1	1	1	1	1	1	1	0	1	1	1	1	0	1	0	0	1	0	0	0	0	0	0	0	0	0	0	1	0	0	3	0	0
PF00376.26	MerR family regulatory protein	0	0	1	1	0	0	0	1	0	1	1	0	0	1	1	0	1	0	0	0	0	0	0	0	0	1	1	0	1	0	0	0	0	0	0	0	0	1	0	1	1	0	1	0	0	1	0	0
PF00381.22	PTS HPr component phosphorylation site	0	0	1	0	0	0	0	0	0	0	0	0	0	0	0	0	1	1	0	1	1	0	0	1	1	1	1	0	0	0	0	0	0	0	0	0	1	0	0	0	0	0	1	0	0	1	0	0
PF00454.30	Phosphatidylinositol 3- and 4-kinase	0	0	1	0	0	0	0	0	0	0	0	0	0	0	0	0	0	0	0	0	0	0	0	0	0	0	1	0	0	0	0	0	0	0	0	0	0	0	0	0	0	0	1	0	0	0	0	0
PF00455.25	DeoR C terminal sensor domain	0	0	1	1	0	2	0	0	0	0	0	0	0	0	0	0	0	0	0	0	0	0	0	0	0	0	0	1	1	1	0	0	0	1	1	0	1	0	0	0	0	0	1	1	0	0	0	1
PF00465.22	Iron-containing alcohol dehydrogenase	0	0	1	0	0	0	0	0	0	0	0	0	0	0	0	0	0	0	0	0	0	0	0	0	0	0	0	0	0	0	0	1	0	0	0	0	1	0	0	0	0	0	0	1	0	0	0	0
PF00764.22	Arginosuccinate synthase	0	0	1	1	1	1	1	0	1	1	1	1	1	1	1	1	1	1	1	1	1	1	1	1	1	1	1	1	1	0	0	1	1	0	1	1	1	1	0	1	1	0	1	0	0	1	1	1
PF00800.21	Prephenate dehydratase	0	0	1	1	1	1	0	0	1	0	0	0	1	1	1	3	3	2	2	2	2	3	1	2	2	1	1	0	0	2	1	1	0	1	1	1	1	1	0	1	1	0	1	0	0	1	1	1
PF00871.20	Acetokinase family	0	0	1	0	0	0	0	0	0	0	0	0	0	0	0	2	1	1	1	0	1	0	0	1	1	0	1	0	0	1	0	0	0	0	0	0	0	0	0	0	0	0	0	0	0	0	0	0
PF00930.24	Dipeptidyl peptidase IV (DPP IV) N-terminal region	0	0	1	0	0	0	0	0	0	0	0	0	0	0	0	0	1	1	0	1	0	1	0	1	0	0	2	0	0	1	0	0	0	0	0	0	0	0	0	0	0	0	0	0	0	0	1	0
PF01041.20	DegT/DnrJ/EryC1/StrS aminotransferase family	0	0	1	0	0	1	0	0	0	1	3	0	2	0	0	1	2	1	1	4	1	4	1	0	1	1	2	1	4	3	1	3	1	1	3	1	1	1	1	2	3	0	1	5	1	1	1	1
PF01116.23	Fructose-bisphosphate aldolase class-II	0	0	1	1	0	0	0	1	0	1	1	1	0	0	0	0	1	0	0	0	0	0	0	0	0	0	1	0	0	0	1	0	0	1	0	1	0	0	0	1	0	0	1	1	0	1	0	1
PF01139.20	tRNA-splicing ligase RtcB	0	0	1	1	0	1	0	1	0	1	0	0	0	0	0	0	0	0	0	0	0	0	1	0	0	1	1	1	1	0	0	0	1	1	0	0	1	0	0	1	1	0	0	1	1	1	1	1
PF01208.20	Uroporphyrinogen decarboxylase (URO-D)	0	0	1	2	0	0	1	0	0	0	1	0	0	1	0	0	1	1	1	0	1	0	2	1	1	1	2	0	0	0	0	0	0	0	0	1	1	4	1	1	1	0	0	0	0	1	0	0
PF01336.28	OB-fold nucleic acid binding domain	0	0	1	0	0	0	0	1	0	0	0	0	0	0	0	0	0	0	0	0	0	0	0	0	0	0	0	0	0	0	0	0	0	0	0	0	0	0	0	0	0	0	0	0	0	0	0	0
PF01361.24	Tautomerase enzyme	0	0	1	0	0	1	0	0	0	0	0	0	0	0	0	0	1	2	1	2	1	2	1	2	2	0	1	0	0	0	0	0	0	0	0	0	0	0	0	0	1	0	1	0	0	0	0	0
PF01396.22	Topoisomerase DNA binding C4 zinc finger	0	0	1	0	0	0	0	0	0	0	0	0	0	0	0	0	0	0	1	0	0	0	0	0	0	0	1	0	0	0	0	0	0	0	0	0	0	0	0	0	0	0	0	0	0	0	0	0
PF01435.21	Peptidase family M48	0	0	1	2	2	1	0	0	1	1	1	1	2	0	1	1	1	1	1	1	1	1	0	1	1	1	2	1	3	0	1	4	0	1	2	1	3	0	2	2	2	1	1	1	1	1	1	1
PF01493.22	GXGXG motif	0	0	1	1	1	1	0	0	0	0	0	1	0	0	0	1	0	1	1	0	1	0	0	1	1	0	0	0	0	0	0	0	0	0	0	0	0	1	0	0	1	0	0	0	0	0	0	0
PF01520.21	N-acetylmuramoyl-L-alanine amidase	0	0	1	2	0	2	2	1	0	2	2	0	0	0	0	0	1	2	1	1	1	0	0	1	2	0	1	1	0	2	1	2	0	1	1	2	0	0	1	0	0	0	0	0	0	1	1	1
PF01541.27	GIY-YIG catalytic domain	0	0	1	0	0	0	0	0	0	0	0	0	0	0	0	0	0	0	0	1	0	1	0	0	0	0	0	0	0	0	0	0	0	0	0	0	0	0	0	0	0	0	0	0	0	0	0	0
PF01656.26	CobQ/CobB/MinD/ParA nucleotide binding domain	0	0	1	2	1	1	0	1	0	0	3	0	0	0	0	0	1	0	0	0	0	0	1	0	0	1	1	0	0	0	2	2	0	0	0	0	1	1	0	0	0	0	0	3	1	0	0	0
PF01676.21	Metalloenzyme superfamily	0	0	1	1	0	0	0	0	0	0	0	0	0	0	0	0	1	0	0	0	0	0	0	0	0	0	1	0	0	0	1	1	0	1	0	0	0	0	0	1	0	0	1	0	0	0	0	0
PF01717.21	Cobalamin-independent synthase, Catalytic domain	0	0	1	0	0	0	1	2	0	0	1	0	0	0	3	0	0	1	1	1	1	1	1	1	2	0	0	0	0	0	0	1	0	0	0	0	0	0	1	0	1	0	2	0	0	0	0	0
PF01863.20	YgjP-like, metallopeptidase domain	0	0	1	1	1	1	0	0	0	0	0	0	0	0	1	1	0	1	2	2	1	1	0	1	2	0	1	0	0	1	1	1	0	1	0	1	0	0	1	1	0	1	1	0	0	0	2	0
PF01867.19	CRISPR associated protein Cas1	0	0	1	0	0	0	0	0	0	0	0	0	0	0	0	0	0	1	1	1	0	1	1	0	0	1	0	0	0	0	0	0	0	0	0	0	0	1	0	0	2	0	0	0	1	0	0	0
PF01906.20	Putative heavy-metal-binding	0	0	1	1	0	0	2	0	0	0	0	0	0	0	0	0	0	0	0	0	0	0	0	0	0	1	0	1	3	1	1	3	1	3	1	1	2	0	0	0	2	0	4	0	0	0	1	1
PF01934.20	Ribonuclease HepT-like	0	0	1	0	0	0	0	0	0	0	0	0	0	2	2	0	1	0	0	0	0	0	0	0	0	0	0	0	0	0	0	0	0	0	0	0	0	0	0	0	0	0	0	0	1	0	0	0
PF01954.19	AF2212-like	0	0	1	0	0	0	0	0	0	0	0	0	0	0	0	0	1	0	0	0	0	0	0	0	0	0	0	0	0	0	0	0	0	0	0	0	0	0	0	0	0	0	0	0	0	0	0	0
PF01960.21	ArgJ family	0	0	1	0	0	1	1	0	0	0	1	1	0	0	0	1	1	1	1	1	1	0	1	1	1	1	1	1	0	0	1	0	0	1	1	1	1	1	0	0	1	0	1	0	0	1	0	1
PF01970.19	Tripartite tricarboxylate transporter TctA family	0	0	1	0	0	0	0	0	0	0	0	1	0	2	3	0	0	0	0	0	0	0	0	0	0	0	0	0	0	0	0	0	0	0	0	0	0	0	0	0	0	0	0	0	0	0	0	0
PF01987.20	Mitochondrial biogenesis AIM24	0	0	1	0	0	0	1	0	0	0	0	1	0	0	0	1	1	2	1	1	1	1	0	1	1	0	2	0	0	0	0	0	0	0	0	1	0	1	0	0	0	0	0	0	1	0	0	0
PF02028.20	BCCT, betaine/carnitine/choline family transporter	0	0	1	0	0	0	0	0	0	0	0	0	0	0	0	1	1	1	1	1	1	1	0	1	1	0	1	1	0	0	0	1	0	0	0	0	0	0	0	0	0	0	0	0	0	0	0	0
PF02037.30	SAP domain	0	0	1	0	0	0	0	0	0	0	0	0	0	0	0	0	0	0	0	0	0	1	0	0	1	0	0	0	0	0	0	0	0	0	0	0	0	0	0	0	0	0	0	0	0	0	0	0
PF02219.20	Methylenetetrahydrofolate reductase	0	0	1	0	1	1	0	1	0	0	0	0	0	0	0	1	1	0	1	1	1	1	0	1	1	0	1	1	0	0	1	1	0	1	1	0	0	2	1	1	1	0	1	1	0	1	0	1
PF02283.19	Cobinamide kinase / cobinamide phosphate guanyltransferase	0	0	1	0	1	0	1	0	0	0	0	0	0	0	0	0	1	1	1	1	1	1	1	1	1	0	1	0	0	0	0	0	0	0	0	1	1	1	0	0	1	0	0	0	0	0	0	0
PF02302.20	PTS system, Lactose/Cellobiose specific IIB subunit	0	0	1	0	0	0	0	0	0	0	0	0	0	1	1	1	1	1	1	1	1	1	0	1	1	1	1	0	1	0	0	2	0	0	0	0	0	0	0	0	0	0	1	0	0	3	0	0
PF02378.21	Phosphotransferase system, EIIC	0	0	1	0	0	0	0	0	0	0	0	0	0	0	0	1	1	1	1	1	1	1	0	1	1	0	1	0	0	0	0	1	0	0	0	0	0	0	0	0	0	0	1	0	0	1	0	0
PF02417.18	Chromate transporter	0	0	1	0	0	0	0	0	0	0	0	0	0	0	0	1	1	3	2	0	1	0	0	3	0	1	1	0	1	0	1	0	0	0	1	0	0	0	1	1	0	0	0	0	0	0	0	1
PF02457.19	DisA bacterial checkpoint controller nucleotide-binding	0	0	1	1	0	0	0	0	0	0	0	0	0	0	0	0	1	0	0	1	0	1	0	0	0	0	1	0	0	0	0	0	0	0	0	0	0	0	0	1	0	0	0	0	0	0	0	0
PF02525.20	Flavodoxin-like fold	0	0	1	0	0	0	0	0	0	0	0	0	0	0	0	0	1	0	0	0	0	0	0	0	0	0	1	0	0	0	0	0	0	0	0	0	0	0	0	0	0	0	0	0	0	0	0	0
PF02565.18	Recombination protein O C terminal	0	0	1	0	1	0	0	0	1	0	0	1	0	1	1	0	0	0	0	0	0	0	0	0	0	1	0	1	1	0	0	1	1	0	1	1	1	0	0	0	0	1	0	0	1	1	0	1
PF02574.19	Homocysteine S-methyltransferase	0	0	1	1	0	1	1	1	0	1	0	1	0	1	1	1	1	1	1	0	1	0	0	1	1	0	1	0	0	0	0	1	1	0	1	2	0	1	2	1	0	0	1	1	0	1	0	0
PF02596.18	Uncharacterised ArCR, COG2043	0	0	1	0	0	0	0	0	0	0	1	0	0	1	0	0	1	0	0	0	0	0	0	0	0	0	0	0	0	0	0	0	0	0	0	0	0	0	0	0	0	0	0	0	0	0	0	0
PF02601.18	Exonuclease VII, large subunit	0	0	1	0	0	1	0	0	0	1	1	0	0	0	0	0	1	0	0	0	0	0	0	0	0	0	1	0	0	0	0	0	0	0	0	0	0	0	1	0	0	0	0	0	0	1	0	0
PF02609.19	Exonuclease VII small subunit	0	0	1	0	0	1	0	0	0	1	1	0	0	0	0	0	1	0	0	0	0	0	0	0	0	0	1	0	0	0	0	0	0	0	0	0	0	0	1	0	0	0	0	0	0	1	0	0
PF02610.18	L-arabinose isomerase	0	0	1	0	0	0	0	0	0	0	0	0	0	0	0	1	2	1	1	1	1	1	0	1	1	0	0	0	0	0	0	0	0	0	0	0	1	0	0	0	0	0	0	0	0	0	0	0
PF02615.17	Malate/L-lactate dehydrogenase	0	0	1	0	0	0	0	0	0	0	1	1	0	1	4	1	0	4	1	0	1	0	0	4	1	0	1	0	0	0	0	0	0	0	0	0	0	0	0	0	0	0	2	0	0	0	0	0
PF02657.18	Fe-S metabolism associated domain	0	0	1	0	0	1	0	0	0	0	0	0	0	1	1	0	1	0	0	0	0	0	1	0	0	0	1	1	1	0	1	1	0	0	1	0	0	1	1	1	0	0	1	0	0	1	0	1
PF02679.18	(2R)-phospho-3-sulfolactate synthase (ComA)	0	0	1	0	0	0	0	0	0	0	0	0	0	0	0	1	0	0	1	1	1	1	0	0	1	0	0	0	0	0	0	0	0	0	0	0	0	1	0	0	0	0	0	0	0	0	0	0
PF02733.20	Dak1 domain	0	0	1	0	0	0	1	0	0	0	0	0	0	1	2	1	1	1	0	1	1	1	0	1	1	0	0	0	0	0	0	0	0	0	0	1	1	0	1	0	0	0	0	0	0	1	0	0
PF02734.20	DAK2 domain	0	0	1	0	0	0	1	0	0	0	0	0	0	1	1	1	1	1	0	1	1	1	0	1	1	0	0	0	0	0	0	0	0	0	0	1	1	0	1	0	0	0	0	0	0	2	0	0
PF02768.18	DNA polymerase III beta subunit, C-terminal domain	0	0	1	0	0	0	0	0	1	0	0	0	0	0	0	0	1	1	0	0	0	0	0	0	0	0	1	0	0	0	0	0	0	0	0	0	0	0	0	0	0	0	0	1	0	0	1	1
PF02863.21	Arginine repressor, C-terminal domain	0	0	1	1	1	0	1	0	1	0	0	1	1	1	1	0	1	1	1	1	1	1	1	1	1	0	1	1	1	1	1	1	1	1	1	1	0	1	1	1	1	0	1	0	0	1	1	1
PF02872.21	5'-nucleotidase, C-terminal domain	0	0	1	1	0	4	0	0	0	0	1	0	0	0	1	0	0	1	0	1	0	1	0	1	1	1	1	0	0	0	0	1	0	0	0	1	0	0	1	0	0	0	1	1	1	1	0	0
PF02979.19	Nitrile hydratase, alpha chain	0	0	1	0	0	0	0	0	0	0	0	0	0	1	1	0	1	0	0	0	0	0	0	0	0	0	1	0	0	0	0	0	0	0	0	0	0	0	0	0	0	0	0	0	0	0	0	0
PF03098.18	Animal haem peroxidase	0	0	1	0	0	0	0	0	0	0	0	0	0	0	0	0	0	0	0	0	0	0	0	0	0	0	0	0	0	0	0	0	0	0	0	0	0	0	0	1	0	0	0	0	0	0	0	0
PF03401.17	Tripartite tricarboxylate transporter family receptor	0	0	1	0	0	0	0	0	0	0	0	1	0	2	2	0	0	0	0	0	0	0	0	0	0	0	0	0	0	0	0	0	0	0	0	0	0	0	0	0	0	0	1	0	0	0	0	0
PF03441.17	FAD binding domain of DNA photolyase	0	0	1	1	0	2	0	0	1	0	1	0	0	0	0	0	1	0	0	1	0	1	0	1	0	0	0	0	1	1	2	1	1	2	1	0	0	0	0	0	0	1	0	1	1	0	2	1
PF03447.19	Homoserine dehydrogenase, NAD binding domain	0	0	1	0	0	0	0	0	0	0	0	0	0	0	0	0	0	1	0	0	0	0	0	0	0	0	0	0	0	0	1	0	1	0	0	0	0	0	0	0	1	0	0	0	0	0	0	0
PF03473.20	MOSC domain	0	0	1	1	0	1	0	0	0	1	1	0	0	1	2	0	1	0	0	0	0	0	0	0	0	0	1	1	1	0	0	0	0	1	1	1	0	1	1	1	0	0	1	0	0	1	0	1
PF03601.17	Conserved hypothetical protein 698	0	0	1	0	0	0	0	0	0	0	0	0	0	0	0	0	0	1	1	0	1	0	0	1	1	0	0	0	0	2	0	0	0	1	0	0	0	1	0	1	0	0	0	0	0	0	0	0
PF03737.18	Aldolase/RraA	0	0	1	1	1	1	0	1	0	0	0	0	0	2	1	2	0	1	2	1	2	1	0	0	2	1	0	3	3	0	0	0	0	0	1	1	1	0	0	1	1	0	1	0	0	0	0	1
PF03747.17	ADP-ribosylglycohydrolase	0	0	1	3	0	0	0	1	0	1	1	0	0	1	0	0	1	0	0	1	0	0	1	0	0	2	1	0	0	1	0	0	1	0	0	0	1	1	0	1	1	0	0	0	0	3	1	0
PF03773.16	Predicted permease	0	0	1	0	0	0	0	0	0	0	0	0	0	0	0	2	0	1	2	0	1	0	0	1	1	2	1	0	0	0	0	0	0	0	0	0	0	2	0	0	0	0	0	1	1	0	0	0
PF04070.15	Domain of unknown function (DUF378)	0	0	1	0	0	0	0	0	0	0	0	0	0	0	0	0	3	1	1	0	0	1	0	0	0	0	1	0	0	0	0	0	0	0	0	0	0	0	0	0	0	0	0	0	0	1	0	0
PF04168.15	A predicted alpha-helical domain with a conserved ER motif.	0	0	1	0	0	1	0	0	0	0	0	0	0	0	0	1	1	1	1	0	1	0	0	1	1	0	1	1	1	0	1	0	0	1	1	0	0	0	0	0	0	0	0	0	0	0	0	1
PF04226.16	Transglycosylase associated protein	0	0	1	0	0	2	0	0	1	1	2	0	1	1	1	0	1	0	0	0	0	0	0	0	0	1	1	0	1	0	1	0	0	0	1	0	1	0	0	2	1	0	1	0	0	0	0	0
PF04235.15	Protein of unknown function (DUF418)	0	0	1	0	0	0	0	0	0	0	0	0	0	0	0	1	0	1	1	0	1	0	0	0	1	0	0	0	0	0	0	0	0	0	0	0	0	0	0	0	0	0	0	0	0	0	0	0
PF04250.16	Protein of unknown function (DUF429)	0	0	1	1	0	1	0	0	0	0	0	0	0	0	0	0	0	0	0	0	0	0	0	0	0	0	1	0	1	1	0	1	0	0	1	0	0	0	0	0	1	0	1	0	0	0	0	1
PF04266.17	ASCH domain	0	0	1	0	0	1	0	0	0	0	0	0	0	0	0	0	0	0	0	0	0	0	0	0	0	0	0	0	0	0	0	1	0	0	0	0	0	0	1	1	0	0	0	0	0	0	0	0
PF04267.15	Sarcosine oxidase, delta subunit family	0	0	1	0	0	0	0	1	0	0	0	0	0	0	0	2	0	2	2	0	2	0	0	2	2	0	0	1	1	0	0	1	0	0	1	0	0	0	1	1	0	0	0	0	0	1	0	1
PF04607.20	Region found in RelA / SpoT proteins	0	0	1	0	0	0	0	0	0	0	0	0	1	0	0	0	0	0	0	0	0	0	0	0	0	0	0	0	0	0	0	0	0	0	1	0	0	0	0	0	0	0	0	0	0	0	0	0
PF04657.16	Putative inner membrane exporter, YdcZ	0	0	1	0	0	0	0	0	0	1	0	0	0	0	0	0	1	0	0	0	0	0	0	0	0	1	1	0	0	0	0	0	0	0	0	0	0	1	0	1	1	0	0	0	0	0	0	0
PF04879.19	Molybdopterin oxidoreductase Fe4S4 domain	0	0	1	1	0	1	0	0	0	0	1	1	0	0	0	0	1	0	0	1	0	1	1	0	0	1	1	0	0	0	1	1	0	1	0	0	1	1	0	1	0	0	0	0	0	1	0	0
PF04892.15	VanZ like family	0	0	1	0	0	0	1	0	0	1	1	0	1	0	0	1	1	1	1	0	1	0	0	1	1	0	2	0	0	0	1	0	0	0	1	0	0	1	0	0	1	0	2	0	0	1	0	1
PF05015.16	RelE-like toxin of type II toxin-antitoxin system HigB	0	0	1	0	0	0	0	0	0	0	0	0	0	0	0	1	1	2	0	0	1	0	0	1	0	0	0	0	0	0	0	0	0	0	0	0	0	0	0	0	0	0	0	0	0	0	0	0
PF05063.17	MT-A70	0	0	1	0	0	0	0	0	0	0	0	0	0	0	0	0	1	0	0	1	1	1	0	0	0	0	2	0	0	0	0	0	0	0	0	0	0	0	0	0	0	0	0	0	0	0	0	0
PF05336.16	L-rhamnose mutarotase	0	0	1	0	0	0	0	0	0	0	0	0	0	0	0	0	0	1	1	0	1	0	0	1	1	0	0	0	0	0	0	0	0	0	0	0	0	0	0	0	0	0	0	1	0	0	0	0
PF05598.14	Transposase domain (DUF772)	0	0	1	0	0	0	0	0	0	0	0	0	1	1	0	0	0	0	0	0	0	0	0	0	0	0	0	0	0	0	0	0	0	0	0	1	1	0	0	1	0	0	0	0	0	0	0	0
PF05719.14	Golgi phosphoprotein 3 (GPP34)	0	0	1	0	0	0	0	0	0	0	0	0	0	0	0	1	1	1	1	1	1	1	0	1	1	0	1	0	0	0	0	1	0	0	0	0	0	0	0	0	0	0	0	0	0	0	0	0
PF05901.14	Excalibur calcium-binding domain	0	0	1	0	0	1	0	0	0	0	0	0	0	0	0	0	0	1	0	0	0	0	0	1	0	0	0	0	0	0	0	0	0	0	0	0	0	0	0	0	0	0	0	0	0	0	0	0
PF05930.15	Prophage CP4-57 regulatory protein (AlpA)	0	0	1	0	0	0	0	0	0	0	0	0	0	0	0	0	0	0	2	0	2	0	0	0	0	0	0	0	0	0	0	0	0	0	0	0	0	0	0	0	0	0	0	0	0	0	0	0
PF05973.17	Phage derived protein Gp49-like (DUF891)	0	0	1	0	0	0	0	1	0	0	1	0	0	0	1	0	0	0	1	0	0	0	0	0	1	0	0	0	0	1	0	0	0	0	0	1	0	0	1	0	0	0	0	0	0	0	0	0
PF06172.14	Cupin superfamily (DUF985)	0	0	1	0	0	0	0	0	0	0	0	0	0	1	0	0	1	1	1	1	1	1	1	1	1	0	1	0	0	0	0	0	0	0	0	0	0	0	0	1	1	0	0	0	0	1	0	0
PF06276.15	Ferric iron reductase FhuF-like transporter	0	0	1	0	0	0	0	0	0	0	0	0	0	0	0	0	0	1	0	0	0	0	0	1	0	0	0	0	0	0	0	0	0	0	0	0	0	0	0	0	0	0	0	0	0	0	0	0
PF06616.14	BsuBI/PstI restriction endonuclease domain	0	0	1	0	0	0	0	0	0	0	0	0	0	0	0	0	0	0	0	0	0	0	0	0	0	0	0	0	0	0	0	0	0	0	0	0	0	0	0	0	0	0	0	0	0	0	0	0
PF06695.14	Putative small multi-drug export protein	0	0	1	1	0	1	1	0	0	0	0	0	0	0	0	0	1	0	0	0	0	0	0	0	0	1	1	0	0	0	0	0	0	0	0	1	1	0	0	0	0	0	0	0	0	0	0	0
PF06902.14	Divergent 4Fe-4S mono-cluster	0	0	1	1	0	0	0	0	1	0	0	0	0	0	1	0	0	1	0	0	0	0	0	1	0	0	1	1	1	0	0	1	0	0	0	0	0	0	0	0	0	0	0	0	0	0	0	1
PF07110.14	EthD domain	0	0	1	0	0	0	0	0	0	0	0	0	0	0	1	2	1	1	2	1	2	1	0	2	1	0	1	0	0	0	1	0	0	0	0	0	0	0	0	0	0	0	0	0	0	0	0	0
PF07584.14	Aerotolerance regulator N-terminal	0	0	1	0	0	0	0	0	0	0	0	0	0	0	0	0	1	0	0	0	0	0	1	0	0	0	1	0	0	0	0	0	0	0	0	0	0	0	1	1	0	0	0	0	0	0	0	0
PF07697.14	7TM-HD extracellular	0	0	1	1	1	1	0	1	1	0	0	0	0	0	0	0	1	1	0	1	1	1	0	1	1	1	0	1	0	1	1	1	0	1	0	1	1	0	1	1	1	1	1	0	1	1	1	0
PF07702.16	UTRA domain	0	0	1	1	0	3	0	0	1	1	2	1	0	0	4	0	2	0	0	0	0	0	1	1	0	0	2	0	0	0	2	0	0	1	0	0	2	0	0	2	1	0	1	0	0	1	0	0
PF07853.14	Domain of unknown function (DUF1648)	0	0	1	0	0	0	1	0	0	0	1	0	0	0	0	0	0	1	1	0	1	0	0	1	1	0	1	0	0	0	0	2	0	0	0	1	0	1	0	0	0	0	0	0	0	1	0	0
PF07927.15	HicA toxin of bacterial toxin-antitoxin,	0	0	1	0	0	1	0	0	0	0	0	0	0	0	0	2	0	2	2	0	1	0	0	3	3	0	0	0	0	0	0	0	0	0	0	0	0	0	0	1	0	0	0	0	0	0	0	0
PF07940.16	Heparinase II/III-like protein	0	0	1	0	0	1	0	0	0	0	0	0	0	0	0	0	0	0	0	0	0	0	0	0	0	0	0	0	0	0	0	0	0	0	0	0	0	0	0	0	0	0	0	0	0	0	0	0
PF07958.14	Protein of unknown function (DUF1688)	0	0	1	0	0	0	0	0	0	0	0	0	0	0	0	0	1	0	0	0	0	0	0	0	0	0	1	0	0	0	0	0	0	0	0	0	0	0	0	0	0	0	0	0	0	0	0	0
PF08125.16	Mannitol dehydrogenase C-terminal domain	0	0	1	0	0	1	0	0	0	0	0	0	0	0	0	0	0	1	1	1	1	1	0	1	1	0	1	0	1	0	0	1	0	0	0	0	0	0	0	0	0	0	0	0	0	0	0	0
PF08757.14	CotH kinase protein	0	0	1	0	0	1	0	0	0	0	0	0	0	0	0	0	0	0	0	0	0	0	0	0	0	0	0	0	0	0	0	0	0	0	0	0	0	0	0	0	0	0	0	0	1	0	0	0
PF08843.14	Nucleotidyl transferase AbiEii toxin, Type IV TA system	0	0	1	0	2	2	1	1	0	0	0	1	2	1	2	2	2	2	2	0	2	0	1	2	3	4	0	0	0	0	0	0	0	0	0	0	5	0	0	1	0	0	0	4	0	0	0	0
PF09285.14	Elongation factor P, C-terminal	0	0	1	1	0	1	0	1	0	1	1	0	0	1	1	1	1	1	1	1	1	1	1	1	1	1	1	0	1	0	1	0	1	1	1	1	1	1	1	1	1	1	1	1	1	1	1	1
PF09335.14	SNARE associated Golgi protein	0	0	1	1	0	1	0	0	0	0	1	0	0	0	0	0	0	0	0	0	0	0	0	0	0	2	0	0	0	0	0	0	0	0	0	0	2	0	1	1	0	0	4	0	1	1	0	0
PF09339.13	IclR helix-turn-helix domain	0	0	1	0	1	0	0	0	0	0	0	0	1	0	2	0	0	1	0	0	0	0	0	1	0	0	0	0	0	0	0	1	0	0	0	1	0	1	0	0	0	0	0	1	0	0	0	0
PF09369.13	MrfA Zn-binding domain	0	0	1	1	0	0	0	0	0	0	0	0	1	0	0	1	0	0	0	0	2	0	0	0	0	0	1	1	0	0	1	0	1	0	0	0	0	0	0	0	0	0	0	2	0	0	0	0
PF09370.13	Phosphoenolpyruvate hydrolase-like	0	0	1	0	0	0	0	0	0	0	0	0	0	0	0	0	0	3	2	0	2	0	0	3	1	1	1	0	0	0	0	0	0	0	0	0	1	0	0	0	0	0	0	0	0	0	0	0
PF09617.13	CRISPR-associated protein GSU0053 (Cas GSU0053)	0	0	1	0	0	0	0	0	0	0	0	0	0	0	0	0	0	1	0	1	0	1	1	0	0	0	0	0	0	0	0	0	0	0	0	0	0	0	0	0	0	0	0	0	0	0	0	0
PF09722.13	Antitoxin Xre/MbcA/ParS C-terminal toxin-binding domain	0	0	1	0	1	0	0	0	0	0	0	0	0	2	1	0	1	0	0	0	0	0	0	0	0	0	0	0	0	0	0	0	0	0	0	0	0	0	0	1	0	0	0	0	0	0	0	0
PF09827.12	CRISPR associated protein Cas2	0	0	1	0	0	0	0	0	0	0	0	0	0	0	0	0	0	1	0	1	0	1	0	0	0	0	0	0	0	0	0	0	0	0	0	0	0	0	0	0	1	0	0	0	0	0	0	0
PF09990.12	Predicted membrane protein (DUF2231)	0	0	1	0	0	0	0	0	0	0	0	0	0	0	0	0	0	0	0	0	0	0	0	0	0	0	0	0	0	0	0	0	0	0	0	0	0	0	0	0	0	0	0	0	0	1	0	0
PF10097.12	Predicted membrane protein (DUF2335)	0	0	1	0	0	0	0	0	0	0	0	0	0	0	0	0	0	0	0	0	0	0	0	0	0	0	0	0	0	0	0	0	0	0	0	0	0	0	0	0	0	0	0	0	0	0	0	0
PF10101.12	Predicted membrane protein (DUF2339)	0	0	1	0	0	0	0	0	0	0	0	0	0	0	0	1	0	0	1	0	1	0	1	0	0	0	0	0	1	0	0	0	0	0	1	0	0	0	0	0	1	0	1	0	0	0	0	1
PF10343.12	Potential Queuosine, Q, salvage protein family	0	0	1	0	1	0	0	0	0	0	0	0	1	0	0	1	1	1	1	1	1	1	0	1	1	0	1	0	0	0	0	0	0	0	0	0	0	0	0	0	1	0	1	0	0	0	0	0
PF10544.12	T5orf172 domain	0	0	1	0	0	0	0	0	0	0	0	0	0	0	0	0	0	0	0	0	0	0	0	0	0	0	0	0	0	0	0	0	0	0	0	0	0	0	0	0	0	0	0	0	0	0	0	0
PF10722.12	Putative bacterial sensory transduction regulator	0	0	1	0	0	1	0	0	0	0	1	0	0	0	0	1	1	1	1	1	1	1	0	1	1	0	1	0	1	0	0	1	1	1	1	0	0	0	0	0	1	0	1	0	1	0	1	1
PF10923.11	BREX system ATP-binding protein BrxC/D	0	0	1	0	0	0	0	0	0	0	0	0	0	0	0	0	0	0	0	0	0	0	0	0	0	0	0	0	0	0	0	0	0	0	0	0	0	0	0	0	0	0	0	0	0	0	0	0
PF11185.11	Protein of unknown function (DUF2971)	0	0	1	0	0	0	0	0	0	0	0	0	0	0	0	0	0	0	0	0	0	0	0	0	0	0	0	0	0	0	0	0	0	0	0	0	0	0	0	0	0	0	0	0	0	0	0	0
PF11290.11	Protein of unknown function (DUF3090)	0	0	1	0	0	1	1	0	0	0	0	0	0	1	1	0	1	1	1	1	1	1	0	1	1	0	1	1	0	1	1	1	1	0	1	1	0	1	1	1	1	0	1	1	1	1	0	1
PF11349.11	Protein of unknown function (DUF3151)	0	0	1	0	0	1	0	0	0	0	0	0	0	0	0	1	1	1	1	1	1	1	0	1	1	0	1	0	1	0	0	1	0	0	0	0	0	0	0	0	0	0	1	0	0	1	0	0
PF11536.11	Protein of unknown function (DUF3226)	0	0	1	0	0	0	0	0	0	0	0	0	0	0	0	0	0	0	0	0	0	0	0	0	0	0	0	0	0	0	0	0	0	0	0	0	0	0	0	0	0	0	0	0	0	0	0	0
PF11578.11	Protein of unknown function (DUF3237)	0	0	1	0	0	0	0	1	0	1	1	0	0	1	1	0	0	0	0	0	0	0	0	0	0	0	1	0	0	0	0	0	0	0	0	0	0	0	0	1	1	0	1	0	0	1	0	0
PF11958.11	Domain of unknown function (DUF3472)	0	0	1	0	0	0	0	0	0	0	0	0	0	0	0	0	0	0	0	0	0	0	0	0	0	0	0	0	0	0	0	0	0	0	0	0	0	0	0	0	0	0	0	0	0	0	0	0
PF12471.11	GTP cyclohydrolase N terminal	0	0	1	0	0	0	0	0	0	0	0	0	0	0	0	0	1	0	0	0	0	0	0	0	0	0	1	0	0	0	0	0	0	0	0	0	0	0	0	0	0	0	0	0	0	0	0	0
PF12733.10	Cadherin-like beta sandwich domain	0	0	1	0	0	0	0	0	0	0	0	0	0	0	0	0	0	0	0	0	1	0	0	0	0	0	0	0	0	0	0	0	0	0	0	0	0	0	0	0	0	0	0	0	0	0	0	0
PF12762.10	ISXO2-like transposase domain	0	0	1	0	0	0	0	0	0	0	0	0	0	0	0	1	0	1	2	0	2	0	0	1	2	0	0	0	0	0	0	0	0	0	0	0	0	0	0	1	0	0	0	0	0	0	0	0
PF12797.10	4Fe-4S binding domain	0	0	1	0	0	0	0	0	0	0	0	0	0	0	0	0	0	0	0	0	0	0	0	0	0	0	0	0	0	0	0	0	0	0	0	0	0	1	0	0	0	0	0	0	0	0	0	0
PF13087.9	AAA domain	0	0	1	1	2	0	0	0	0	0	0	0	0	0	0	0	0	0	0	0	0	0	1	0	0	0	1	0	0	0	0	0	0	0	0	0	0	0	0	0	0	0	0	0	0	0	0	0
PF13156.9	Restriction endonuclease	0	0	1	0	0	0	0	0	0	0	0	0	0	0	0	0	0	0	0	0	0	0	0	0	0	0	0	0	0	0	0	0	0	0	0	0	0	0	0	0	0	0	0	0	0	0	0	0
PF13173.9	AAA domain	0	0	1	0	0	0	0	0	0	0	0	0	0	0	0	0	1	1	0	1	0	2	0	3	1	0	0	0	0	0	0	0	0	0	0	0	0	0	0	0	1	0	0	0	0	0	0	0
PF13208.9	TerB N-terminal domain	0	0	1	0	0	0	0	0	0	0	0	0	0	0	0	0	0	0	0	0	0	0	0	0	0	0	0	0	0	0	0	0	0	0	0	0	0	0	0	0	0	0	0	0	0	0	0	0
PF13358.9	DDE superfamily endonuclease	0	0	1	0	0	0	0	0	0	0	0	0	0	0	0	0	0	0	0	0	0	0	0	0	0	0	1	0	0	0	0	1	0	0	0	0	0	0	1	0	0	0	0	1	0	0	0	0
PF13395.9	HNH endonuclease	0	0	1	0	0	0	0	0	0	0	0	0	0	0	0	0	0	0	0	0	0	0	0	0	0	0	0	0	0	0	0	0	0	0	0	0	0	0	0	0	0	0	0	0	0	0	0	0
PF13432.9	Tetratricopeptide repeat	0	0	1	1	0	1	0	1	0	0	0	1	0	0	0	1	1	1	1	1	1	1	0	1	0	1	1	0	0	0	0	0	0	0	0	0	1	0	1	0	1	1	1	0	1	0	0	0
PF13452.9	N-terminal half of MaoC dehydratase	0	0	1	0	0	0	0	0	0	1	0	0	0	0	1	0	1	0	0	1	1	0	0	0	1	0	0	0	0	0	0	0	0	0	0	0	0	0	0	0	0	0	1	0	1	0	0	0
PF13470.9	PIN domain	0	0	1	0	0	0	0	1	0	0	0	0	0	0	1	0	2	0	0	0	0	0	0	1	0	0	1	0	0	0	0	0	0	0	0	0	0	0	0	0	1	0	0	1	1	0	0	0
PF13483.9	Beta-lactamase superfamily domain	0	0	1	0	1	0	0	0	1	0	0	1	0	1	0	0	0	0	0	0	0	0	1	0	1	0	1	0	0	1	0	0	0	0	0	0	0	1	1	0	0	0	0	0	0	1	2	0
PF13565.9	Homeodomain-like domain	0	0	1	0	0	0	0	0	0	0	0	0	0	0	0	0	0	0	0	0	0	0	0	0	0	1	0	0	0	0	0	0	0	1	0	0	0	0	0	2	0	0	0	0	0	0	0	0
PF13588.9	Type I restriction enzyme R protein N terminus (HSDR N)	0	0	1	0	0	0	0	0	0	0	0	0	0	0	0	0	0	0	1	0	0	0	0	0	0	0	1	0	0	0	0	0	0	0	0	0	0	0	0	0	0	0	0	0	0	0	0	0
PF13601.9	Winged helix DNA-binding domain	0	0	1	1	0	0	0	0	0	1	0	1	0	0	0	1	0	1	1	0	1	0	0	1	1	0	1	0	0	0	0	0	0	0	0	0	1	0	0	1	0	0	0	0	1	3	0	0
PF13676.9	TIR domain	0	0	1	0	0	8	0	0	0	0	0	0	0	0	0	0	0	0	0	0	0	0	0	0	1	0	0	0	0	0	1	1	0	0	0	0	0	0	0	1	0	0	0	0	0	0	0	0
PF13707.9	RloB-like protein	0	0	1	0	0	0	0	0	0	0	0	0	0	0	0	1	0	0	0	0	0	0	0	0	0	0	0	0	0	0	0	0	0	0	0	0	0	0	0	0	0	0	0	0	0	0	0	0
PF13738.9	Pyridine nucleotide-disulphide oxidoreductase	0	0	1	0	1	0	0	0	1	1	1	0	1	0	2	1	1	1	1	1	1	1	0	1	1	0	1	0	0	0	1	1	0	0	0	0	0	0	3	0	0	1	3	0	0	0	0	1
PF13744.9	Helix-turn-helix domain	0	0	1	0	0	0	0	0	0	0	0	0	0	1	0	0	0	0	1	0	0	0	0	1	1	0	1	0	0	1	0	0	0	0	0	0	0	0	0	1	0	0	0	0	0	0	0	0
PF13751.9	Transposase DDE domain	0	0	1	0	0	1	0	0	0	0	0	0	1	0	0	0	0	0	0	0	0	0	0	0	0	0	0	0	0	0	0	0	0	0	0	1	0	0	0	0	0	0	0	1	0	0	0	0
PF13753.9	Putative flagellar system-associated repeat	0	0	1	0	0	0	0	0	0	0	0	0	0	0	0	0	0	0	0	0	0	0	0	0	2	0	0	0	0	0	0	0	0	0	0	0	0	0	0	0	0	0	0	0	0	0	0	0
PF13809.9	Tubulin like	0	0	1	0	0	0	0	0	0	0	0	0	0	0	0	0	0	0	0	1	0	1	0	0	0	0	0	0	0	0	0	0	0	0	0	0	0	0	0	0	0	0	0	0	0	1	0	0
PF13975.9	gag-polyprotein putative aspartyl protease	0	0	1	0	0	0	0	0	0	0	0	0	0	0	0	1	2	0	1	0	2	1	0	0	0	0	1	0	0	0	0	0	0	0	0	0	0	0	0	0	0	0	0	0	0	0	0	0
PF14280.9	Domain of unknown function (DUF4365)	0	0	1	0	0	0	0	0	0	0	0	0	0	0	0	0	0	0	0	0	1	0	0	0	1	0	0	0	0	0	0	0	0	0	0	0	0	0	0	0	0	0	0	0	0	0	0	0
PF14330.9	Domain of unknown function (DUF4387)	0	0	1	0	0	0	0	0	0	0	0	0	0	0	0	0	1	0	0	0	0	0	0	0	0	0	1	0	0	0	0	0	0	0	0	0	0	0	0	0	0	0	0	0	0	0	0	0
PF14367.9	Domain of unknown function (DUF4411)	0	0	1	0	0	0	0	0	0	0	0	0	0	0	0	0	1	0	0	0	0	1	0	0	0	0	1	0	0	0	0	0	0	0	0	0	0	0	0	0	0	0	0	0	1	0	0	0
PF14403.9	Circularly permuted ATP-grasp type 2	0	0	1	0	0	1	0	0	0	0	0	0	0	0	0	1	1	1	1	0	1	0	0	0	1	0	1	1	1	0	1	0	0	1	1	0	0	0	0	0	0	0	0	0	0	0	0	1
PF14486.9	Domain of unknown function (DUF4432)	0	0	1	0	0	1	0	0	0	0	0	0	0	0	0	0	1	1	0	0	0	0	0	0	0	0	1	0	0	0	1	0	0	0	0	0	0	1	0	0	0	0	0	1	0	0	0	0
PF14690.9	zinc-finger of transposase IS204/IS1001/IS1096/IS1165	0	0	1	0	0	0	0	0	0	0	0	0	0	0	1	0	0	0	0	0	0	0	0	0	0	0	0	0	0	0	0	0	0	0	0	0	0	0	0	0	0	0	0	0	0	0	0	0
PF14804.9	Jag N-terminus	0	0	1	0	1	0	1	0	1	0	0	1	0	1	1	1	1	1	1	1	1	1	1	1	1	1	1	1	0	0	1	1	0	1	0	1	1	1	0	0	1	1	1	1	0	1	0	0
PF14871.9	Hypothetical glycosyl hydrolase 6	0	0	1	0	0	0	0	0	0	0	0	0	0	0	0	0	0	0	0	0	0	0	0	0	0	0	0	0	0	0	0	0	0	0	0	0	0	0	0	0	0	0	0	0	0	0	0	0
PF16697.8	Inner membrane component of T3SS, cytoplasmic domain	0	0	1	0	1	2	0	1	1	1	1	0	0	1	1	0	1	1	0	0	0	0	1	1	1	1	1	0	0	1	1	1	1	1	0	0	0	1	1	1	0	0	1	0	0	1	1	0
PF16884.8	N-terminal domain of oxidoreductase	0	0	1	0	0	0	0	0	0	0	0	0	0	0	0	0	1	0	0	0	0	0	0	0	0	0	1	0	0	0	0	0	0	0	0	0	0	0	0	0	0	0	0	0	0	0	0	0
PF16924.8	Dipicolinate synthase subunit A N-terminal domain	0	0	1	0	0	0	0	0	0	0	0	0	0	0	0	0	1	0	0	0	0	0	0	0	0	0	1	0	0	0	0	0	0	0	0	0	0	0	0	0	0	0	0	0	0	0	0	0
PF17164.7	Domain of unknown function (DUF5122) beta-propeller	0	0	1	0	0	0	0	0	0	0	0	0	0	0	0	0	0	0	0	0	0	0	0	0	0	0	0	0	0	0	0	0	0	0	0	0	0	0	0	0	0	0	0	0	0	0	0	0
PF18144.4	Second Messenger Oligonucleotide or Dinucleotide Synthetase domain	0	0	1	0	0	0	0	0	0	0	0	0	0	0	0	0	0	0	0	0	0	0	0	0	0	0	0	0	0	0	0	0	0	0	0	0	0	0	0	0	0	0	0	0	0	0	0	0
PF18159.4	SMODS-associating 4TM effector domain	0	0	1	0	0	0	0	0	0	0	0	0	0	0	0	0	0	0	0	0	0	0	0	0	0	0	0	0	0	0	0	0	0	0	0	0	0	0	0	0	0	0	0	0	0	0	0	0
PF18480.4	Domain of unknown function (DUF5615)	0	0	1	0	0	0	0	0	0	0	0	0	0	0	0	0	0	1	0	0	1	0	1	1	2	0	0	0	0	0	0	0	0	0	0	0	0	0	0	1	0	0	0	0	0	0	0	0
PF18723.4	alpha-glutamyl/putrescinyl thymine pyrophosphorylase clade 1	0	0	1	0	0	0	0	0	0	0	0	0	0	0	0	0	0	0	0	0	0	0	0	0	0	0	0	0	0	0	0	0	0	0	0	0	0	0	0	0	0	0	0	0	0	0	0	0
PF18739.4	Apea-like HEPN	0	0	1	0	0	0	0	0	0	0	0	0	0	0	0	0	0	0	0	0	0	0	0	1	0	0	0	0	0	0	0	0	0	0	0	0	0	0	0	0	0	0	0	0	0	0	0	0
PF18870.4	HEPN/RES N-terminal domain 1	0	0	1	0	0	0	0	0	0	0	0	0	0	0	0	0	0	0	0	0	0	0	0	0	0	0	0	0	0	0	0	0	0	0	0	0	0	0	0	0	0	0	0	0	0	0	0	0
PF19298.2	3-Ketosteroid 9alpha-hydroxylase C-terminal domain	0	0	1	0	0	0	0	0	0	0	0	0	0	0	0	1	0	1	1	0	1	0	0	1	1	0	1	0	0	0	0	0	0	0	0	0	0	0	0	0	0	0	0	0	0	0	0	0
PF19328.2	2,4-diaminopentanoate dehydrogenase C-terminal domain	0	0	1	0	0	2	1	0	0	0	0	0	0	0	0	0	1	1	1	0	1	0	1	1	1	0	1	0	0	0	0	1	0	0	0	1	0	0	0	0	0	0	0	0	0	0	0	0
PF19585.2	Family of unknown function (DUF6092)	0	0	1	0	0	0	0	0	0	0	0	0	0	0	0	1	1	1	1	0	1	0	0	1	1	1	1	0	0	0	0	0	0	0	0	0	0	0	0	0	0	0	0	0	0	0	0	0
PF19799.2	Family of unknown function (DUF6282)	0	0	1	0	0	0	0	1	0	0	0	0	0	0	2	2	1	2	2	0	2	0	0	1	2	0	1	0	0	0	0	0	0	0	0	0	0	0	0	0	0	0	0	0	0	0	0	0
PF20254.1	Domain of unknown function (DUF6605)	0	0	1	0	0	0	0	0	0	0	0	0	1	0	0	1	1	1	1	0	1	0	0	1	3	0	2	0	0	0	0	0	0	0	0	0	0	0	0	0	0	0	0	0	0	0	0	0
PF00041.24	Fibronectin type III domain	0	0	2	0	0	0	0	0	0	0	0	0	0	0	0	0	0	0	1	0	0	0	0	0	2	0	3	0	1	0	0	0	0	0	0	0	0	0	0	0	0	0	0	0	0	0	0	0
PF00494.22	Squalene/phytoene synthase	0	0	2	1	0	0	0	0	0	0	0	0	0	0	0	1	2	1	2	2	2	2	0	2	2	1	2	0	0	0	0	0	0	0	0	0	1	1	0	0	0	0	0	1	1	0	0	0
PF00596.24	Class II Aldolase and Adducin N-terminal domain	0	0	2	0	0	0	0	0	0	0	1	0	1	0	0	2	1	2	2	1	2	1	0	2	3	3	1	1	1	0	0	0	0	0	1	2	3	1	0	0	0	0	0	0	0	0	0	0
PF01420.22	Type I restriction modification DNA specificity domain	0	0	2	0	0	0	0	0	0	0	0	0	0	0	1	0	1	2	2	2	1	0	0	1	4	0	0	0	0	0	0	0	0	0	0	0	0	0	0	1	0	0	0	0	0	0	0	0
PF01554.21	MatE	0	0	2	1	1	0	1	0	1	1	1	1	1	1	1	1	0	2	1	1	1	1	1	2	1	1	1	1	1	1	1	1	1	0	1	1	1	1	1	1	0	0	1	0	0	1	1	1
PF01593.27	Flavin containing amine oxidoreductase	0	0	2	3	0	1	1	5	2	2	2	4	1	3	3	6	1	5	9	3	8	3	1	5	8	3	3	4	4	0	5	3	0	4	2	3	5	5	2	4	2	0	3	0	0	2	1	5
PF01844.26	HNH endonuclease	0	0	2	0	1	1	0	0	1	1	0	0	1	0	0	2	0	2	2	0	1	0	1	4	2	0	2	0	0	1	1	0	4	0	0	1	0	0	0	0	0	0	2	0	0	0	0	0
PF01972.19	Serine dehydrogenase proteinase	0	0	2	0	0	0	0	0	0	1	0	0	0	0	0	0	0	1	1	1	1	0	1	0	0	0	0	0	0	0	0	0	0	0	0	0	0	0	0	0	1	0	0	0	0	0	0	0
PF02211.18	Nitrile hydratase beta subunit	0	0	2	0	0	0	0	0	0	0	0	0	0	1	1	0	2	0	0	0	0	0	0	0	0	0	2	0	0	0	0	0	0	0	0	0	0	0	0	0	0	0	0	0	0	0	0	0
PF02770.22	Acyl-CoA dehydrogenase, middle domain	0	0	2	0	1	0	1	1	0	1	0	1	1	0	1	0	1	0	1	0	1	0	0	1	0	0	2	0	0	1	1	0	1	1	1	1	0	1	0	2	1	0	2	0	0	0	1	1
PF03235.17	Protein of unknown function DUF262	0	0	2	0	0	0	0	0	0	0	0	0	1	0	0	1	0	2	2	3	1	3	0	1	0	0	0	0	0	0	0	0	0	0	0	0	0	0	0	0	0	0	0	0	0	0	0	0
PF03466.23	LysR substrate binding domain	0	0	2	0	0	1	0	0	0	0	0	0	0	1	0	3	1	2	3	0	3	0	1	2	3	1	2	1	1	0	0	1	1	0	0	3	1	0	1	1	1	0	0	0	0	0	0	1
PF03480.16	Bacterial extracellular solute-binding protein, family 7	0	0	2	0	0	0	0	1	0	0	1	0	0	0	1	1	2	2	2	1	2	1	1	3	2	1	1	2	2	0	0	1	0	0	2	0	0	0	0	0	1	0	2	0	0	0	0	1
PF04326.17	Putative DNA-binding domain	0	0	2	0	1	1	0	0	0	0	0	0	1	0	1	1	0	0	0	2	0	0	0	0	0	0	0	0	0	0	0	1	0	1	0	0	0	0	1	0	0	0	0	0	0	0	0	0
PF04343.16	Protein of unknown function, DUF488	0	0	2	1	1	1	0	0	0	2	0	0	1	0	0	1	2	2	1	0	1	0	0	1	1	1	0	0	1	0	2	0	0	2	0	0	1	1	0	0	0	0	0	1	1	2	0	1
PF04734.16	Neutral/alkaline non-lysosomal ceramidase, N-terminal	0	0	2	0	0	0	0	0	0	0	0	0	0	0	0	0	2	1	0	0	0	0	0	0	0	0	2	0	0	0	0	0	0	0	0	0	0	0	0	0	0	0	0	0	0	0	0	0
PF05378.16	Hydantoinase/oxoprolinase N-terminal region	0	0	2	0	0	0	0	0	0	0	0	0	0	0	0	0	0	0	0	0	0	0	0	0	0	0	1	0	0	0	0	0	0	0	0	0	0	1	0	0	1	0	0	0	0	0	0	0
PF05853.15	beta-keto acid cleavage enzyme	0	0	2	0	1	0	0	1	0	0	0	0	0	0	1	1	2	2	2	1	2	1	0	2	2	0	2	1	1	0	0	0	0	0	1	0	0	0	0	1	0	0	1	0	0	0	0	1
PF06032.15	Protein of unknown function (DUF917)	0	0	2	0	0	0	0	3	0	0	0	0	0	0	0	0	0	0	0	0	0	0	0	0	0	2	0	0	0	0	0	0	0	0	0	0	0	3	0	0	1	0	0	0	0	0	0	0
PF06283.14	Trehalose utilisation	0	0	2	0	0	0	0	0	0	0	0	0	0	0	0	0	0	0	0	0	0	0	0	0	0	0	0	0	0	0	0	0	0	0	0	0	0	0	0	0	0	0	0	0	0	0	0	0
PF07228.15	Stage II sporulation protein E (SpoIIE)	0	0	2	0	0	0	0	0	1	1	3	0	0	0	1	1	1	1	1	1	1	1	0	1	1	0	1	1	2	0	2	4	0	0	1	0	0	0	2	5	0	1	0	1	0	1	0	2
PF07364.15	Metallopeptidase family M81	0	0	2	0	0	0	0	0	0	0	0	0	0	0	0	1	1	1	1	1	1	1	0	3	1	0	1	0	0	0	0	0	0	0	0	0	0	0	0	0	0	0	0	0	0	0	0	0
PF07505.14	Protein of unknown function (DUF5131)	0	0	2	0	1	0	0	0	0	0	0	0	0	0	0	0	1	1	0	1	0	0	0	0	1	0	1	0	0	0	0	0	0	0	0	0	0	0	0	2	0	0	0	1	0	0	0	0
PF07676.15	WD40-like Beta Propeller Repeat	0	0	2	3	0	2	1	1	2	0	1	0	0	1	5	2	0	1	4	1	4	1	0	1	3	0	2	0	0	0	1	1	0	2	0	0	0	0	0	2	0	2	2	0	0	0	0	0
PF07859.16	alpha/beta hydrolase fold	0	0	2	1	2	1	0	1	1	0	0	3	0	0	1	1	0	3	1	1	1	1	0	2	2	1	2	1	3	0	1	2	1	1	3	1	2	1	0	0	2	0	0	0	0	0	1	4
PF08808.14	RES domain	0	0	2	1	1	0	0	0	0	0	0	0	0	2	1	0	1	0	1	0	1	0	0	0	0	0	0	0	0	0	0	0	0	0	0	1	0	1	0	1	0	0	0	1	1	0	0	0
PF10117.12	McrBC 5-methylcytosine restriction system component	0	0	2	0	1	0	0	0	0	0	0	0	0	0	0	1	1	0	0	2	1	0	0	0	1	0	0	0	0	0	0	0	0	0	0	0	0	1	0	0	0	0	0	0	0	0	0	0
PF13091.9	PLD-like domain	0	0	2	0	1	0	0	1	0	0	1	0	0	0	2	1	2	1	1	1	3	0	0	0	0	0	3	1	0	0	1	1	0	0	1	0	0	0	0	0	0	0	0	0	0	1	0	1
PF13175.9	AAA ATPase domain	0	0	2	0	0	0	0	0	0	0	0	0	0	0	0	1	0	0	0	2	0	1	0	2	1	0	0	0	0	0	0	0	0	0	0	1	0	0	0	1	0	0	0	0	0	0	0	0
PF13191.9	AAA ATPase domain	0	0	2	0	1	2	2	2	2	1	0	0	0	2	5	0	4	1	0	2	0	2	1	1	2	1	2	1	1	0	1	2	0	1	1	1	0	1	2	3	0	2	3	0	0	2	0	1
PF13289.9	SIR2-like domain	0	0	2	0	0	2	0	0	0	0	0	0	0	0	0	0	0	1	1	0	0	0	0	0	1	0	0	0	0	0	0	0	0	0	0	0	0	0	0	0	0	0	0	0	0	1	0	0
PF13333.9	Integrase core domain	0	0	2	0	0	0	0	0	0	0	0	0	0	0	0	0	0	0	0	0	0	0	0	0	0	0	0	0	0	0	0	0	0	0	0	0	0	0	0	0	1	0	0	0	0	0	0	0
PF13361.9	UvrD-like helicase C-terminal domain	0	0	2	0	0	0	0	0	0	1	0	1	0	0	1	0	0	0	0	2	0	1	0	1	0	0	0	0	0	0	0	1	1	0	1	0	0	0	0	0	0	0	0	0	0	0	1	0
PF13456.9	Reverse transcriptase-like	0	0	2	0	0	0	0	0	0	0	0	0	0	0	0	0	1	0	0	0	0	0	0	0	0	0	1	0	0	0	0	0	0	0	0	0	0	1	0	1	1	1	0	1	1	0	0	0
PF13476.9	AAA domain	0	0	2	2	0	1	0	1	0	2	1	0	0	1	1	1	1	1	1	1	1	1	1	1	1	1	2	1	1	2	1	1	1	2	0	0	1	1	0	1	1	1	1	0	0	1	2	0
PF13542.9	Helix-turn-helix domain of transposase family ISL3	0	0	2	0	0	0	0	0	0	0	0	0	0	0	1	0	0	0	0	0	0	0	0	0	0	0	0	0	0	0	0	0	0	0	0	0	0	0	0	0	0	0	0	0	0	0	0	0
PF13581.9	Histidine kinase-like ATPase domain	0	0	2	0	0	0	0	0	0	1	1	1	0	0	0	1	1	1	1	1	1	1	0	1	1	0	1	1	2	0	1	2	0	0	2	0	0	0	2	0	1	0	1	0	1	2	0	2
PF13776.9	Domain of unknown function (DUF4172)	0	0	2	0	0	0	0	0	0	0	0	0	0	0	0	0	0	1	1	1	1	0	0	1	1	0	0	0	0	0	0	0	0	0	0	0	0	0	0	0	0	0	0	0	0	0	0	0
PF13936.9	Helix-turn-helix domain	0	0	2	0	0	0	1	1	0	1	1	0	1	0	3	0	0	0	0	0	0	0	0	0	0	2	0	0	0	0	0	0	1	0	1	0	0	1	3	1	0	1	0	1	0	0	0	0
PF14281.9	PD-(D/E)XK nuclease superfamily	0	0	2	0	0	0	0	0	0	0	0	0	0	0	0	0	1	0	0	0	0	0	0	0	0	0	0	0	0	0	0	0	0	0	0	0	0	0	0	0	0	0	0	0	0	0	0	0
PF14574.9	C-terminal domain of RACo the ASKHA domain	0	0	2	3	1	0	0	1	0	0	0	0	0	0	0	1	2	1	2	1	2	1	0	2	2	0	2	1	1	0	0	1	0	0	1	0	0	2	0	1	0	0	1	1	0	1	0	1
PF18766.4	SWI2/SNF2 ATPase	0	0	2	0	0	0	0	0	0	0	0	0	0	0	1	0	0	1	3	1	1	1	0	0	2	0	0	0	0	0	0	0	0	0	0	0	0	0	0	1	0	0	0	0	0	0	0	0
PF19502.2	Nucleotidyltransferase of unknown function (DUF6036)	0	0	2	0	0	0	0	1	0	0	0	0	0	0	0	0	2	1	0	1	0	1	0	1	2	1	1	0	0	0	0	0	0	0	0	0	0	0	0	0	0	0	0	0	0	0	0	0
PF19888.2	Family of unknown function (DUF6361)	0	0	2	0	0	0	0	0	0	0	0	0	0	0	1	0	1	0	0	1	2	1	0	0	0	0	0	0	0	0	0	0	0	0	0	0	0	0	0	0	0	0	0	0	0	0	0	0
PF00392.24	Bacterial regulatory proteins, gntR family	0	0	3	3	0	0	1	0	0	1	1	0	0	5	5	1	0	2	1	1	1	1	0	2	2	1	2	0	0	0	0	4	0	0	0	4	3	3	0	2	1	1	0	0	0	1	0	0
PF00909.24	Ammonium Transporter Family	0	0	3	1	0	1	0	0	0	1	1	0	1	1	1	0	1	1	1	1	1	1	1	1	1	2	2	1	1	0	1	1	0	1	1	1	1	0	0	1	1	0	2	0	0	1	0	1
PF02129.21	X-Pro dipeptidyl-peptidase (S15 family)	0	0	3	0	0	1	0	0	0	0	0	0	0	1	4	4	1	3	4	1	4	0	0	3	5	0	1	0	0	0	0	0	0	0	0	0	0	0	0	1	0	0	4	0	0	0	0	0
PF04151.18	Bacterial pre-peptidase C-terminal domain	0	0	3	0	0	1	0	0	0	0	0	0	0	0	0	1	0	1	2	0	2	0	0	2	4	0	0	0	0	0	0	0	1	0	0	0	0	0	0	0	0	0	0	0	0	0	0	0
PF05168.17	HEPN domain	0	0	3	0	1	0	0	0	0	0	0	0	1	1	1	0	1	1	0	5	0	6	0	2	0	0	0	0	0	0	0	0	0	0	0	0	0	0	1	0	0	0	0	0	1	0	0	0
PF07978.16	NIPSNAP	0	0	3	0	0	0	0	0	0	1	0	0	0	1	2	1	0	2	1	0	1	0	1	2	1	0	1	1	0	0	0	0	0	0	0	0	0	0	0	0	1	0	0	0	0	0	0	0
PF08028.14	Acyl-CoA dehydrogenase, C-terminal domain	0	0	3	0	0	0	0	0	0	0	0	0	0	0	0	0	1	0	0	0	0	0	0	0	0	0	2	0	0	0	0	0	0	0	0	0	0	0	0	0	1	0	0	0	0	0	0	0
PF13307.9	Helicase C-terminal domain	0	0	3	1	0	0	0	0	0	0	0	0	0	0	0	0	1	0	0	0	0	0	0	0	0	1	1	0	0	0	0	1	0	0	0	0	1	0	0	0	0	0	1	0	0	0	0	0
PF14072.9	DNA-sulfur modification-associated	0	0	3	0	0	0	0	0	0	0	0	0	0	0	0	0	0	0	0	0	0	0	0	0	0	0	0	0	0	0	0	0	0	0	0	0	0	0	0	0	0	0	0	0	0	0	0	0
PF14088.9	Domain of unknown function (DUF4268)	0	0	3	0	1	0	0	0	0	0	0	0	0	0	0	2	0	2	2	2	3	1	0	1	0	0	0	0	0	0	0	0	0	0	0	0	0	0	0	1	0	0	0	0	0	0	0	0
PF18135.4	Type ISP C-terminal specificity domain	0	0	3	0	1	0	0	0	0	0	0	0	0	0	0	0	1	0	0	4	0	3	0	1	0	0	1	0	0	0	0	0	0	0	0	0	0	0	0	0	0	0	0	0	0	0	0	0
PF18765.4	Polymerase beta, Nucleotidyltransferase	0	0	3	0	0	0	0	0	0	0	0	0	0	0	2	1	1	0	1	3	1	2	0	2	0	0	0	0	0	0	0	0	0	0	0	0	0	0	0	1	0	0	0	0	0	0	0	0
PF19866.2	Family of unknown function (DUF6339)	0	0	3	0	0	0	0	0	0	0	0	0	0	0	0	0	0	0	0	0	0	1	0	1	0	0	0	0	0	0	0	0	0	0	0	0	0	0	0	0	0	0	0	0	0	0	0	0
PF00145.20	C-5 cytosine-specific DNA methylase	0	0	4	0	0	0	0	0	0	0	1	0	0	0	1	0	1	0	0	2	1	3	0	1	0	0	0	0	0	0	0	0	0	0	0	1	0	0	0	0	0	0	0	0	0	0	0	0
PF00860.23	Permease family	0	0	4	0	0	0	0	1	0	1	1	0	0	1	1	2	2	4	4	1	3	1	0	3	4	1	2	0	0	1	0	0	0	1	0	0	1	1	1	0	0	0	0	0	0	2	0	0
PF04851.18	Type III restriction enzyme, res subunit	0	0	4	0	1	1	0	1	0	0	0	0	0	0	0	0	2	1	1	7	1	2	0	0	1	0	1	0	0	0	0	0	0	0	0	0	0	0	0	1	0	0	0	0	0	0	0	1
PF06114.16	IrrE N-terminal-like domain	0	0	4	0	0	0	0	0	0	0	0	1	0	0	1	0	2	1	0	3	0	3	0	0	1	0	2	0	0	0	0	1	1	0	0	0	0	1	0	2	0	0	0	1	3	0	1	0
PF07282.14	Putative transposase DNA-binding domain	0	0	4	0	0	0	0	0	0	0	0	0	0	1	1	0	0	0	0	0	0	0	0	0	0	0	0	0	0	0	0	0	0	0	0	0	0	0	0	0	0	0	0	0	0	0	0	0
PF09509.13	Protein of unknown function (Hypoth ymh)	0	0	4	0	0	0	0	0	0	0	0	0	0	0	0	0	0	0	0	0	0	0	0	0	1	0	1	0	0	0	0	0	0	0	0	0	0	0	0	0	0	0	0	0	0	0	0	0
PF13304.9	AAA domain, putative AbiEii toxin, Type IV TA system	0	0	4	0	1	0	0	0	0	0	1	0	0	0	0	2	1	1	1	0	1	1	1	0	1	0	0	0	0	0	0	0	0	0	1	0	0	0	0	0	1	0	0	0	0	0	0	0
PF13340.9	Putative transposase of IS4/5 family (DUF4096)	0	0	4	0	0	0	0	0	0	0	0	0	0	0	0	0	0	0	0	0	0	0	0	0	1	0	2	0	0	0	0	0	0	0	0	0	0	1	1	0	0	0	0	0	0	0	0	0
PF13356.9	Arm DNA-binding domain	0	0	4	0	0	0	0	0	0	0	0	0	0	0	0	0	0	0	0	0	0	0	0	0	0	0	0	0	0	0	0	0	0	0	0	0	0	0	0	0	0	0	0	0	0	0	0	0
PF13540.9	Regulator of chromosome condensation (RCC1) repeat	0	0	4	0	0	0	0	0	0	0	0	0	0	0	0	2	0	2	1	0	1	0	0	2	3	0	1	0	0	0	0	0	0	0	0	0	0	0	0	0	0	0	0	0	0	0	0	0
PF13635.9	Domain of unknown function (DUF4143)	0	0	4	0	0	0	1	1	0	0	0	0	0	0	0	5	5	3	6	20	6	19	0	15	5	0	2	0	0	0	0	0	0	0	0	0	0	0	0	0	1	0	0	0	0	1	0	0
PF13749.9	Putative ATP-dependent DNA helicase recG C-terminal	0	0	4	0	0	1	0	0	0	0	0	0	0	0	0	2	1	0	2	2	2	1	0	2	1	0	1	0	0	0	0	0	0	0	0	1	0	1	0	0	0	0	0	0	0	0	0	0
PF00665.29	Integrase core domain	0	0	5	0	1	1	4	1	0	0	0	0	1	0	0	0	0	0	0	0	0	1	0	0	1	1	4	0	0	0	1	0	0	0	0	2	1	3	1	0	1	0	2	3	1	0	0	0
PF02384.19	N-6 DNA Methylase	0	0	5	0	1	0	0	0	0	0	0	0	0	1	1	0	4	1	2	4	0	0	0	0	4	0	1	0	0	0	0	0	0	0	0	0	0	0	1	1	0	0	0	0	0	0	0	0
PF13589.9	Histidine kinase-, DNA gyrase B-, and HSP90-like ATPase	0	0	5	0	0	0	0	0	0	0	0	0	0	0	0	0	0	0	0	0	0	0	0	0	0	0	0	0	0	0	0	0	0	0	0	0	0	0	0	0	0	0	0	0	0	0	0	0
PF00067.25	Cytochrome P450	0	0	6	1	1	2	1	2	0	0	1	1	1	0	1	4	3	2	4	1	4	1	2	3	3	0	5	1	0	0	0	2	0	1	2	1	0	0	0	2	2	1	0	0	0	0	0	1
PF01609.24	Transposase DDE domain	0	0	6	0	1	0	0	0	0	0	0	0	0	0	1	0	0	0	0	0	0	0	0	0	0	1	2	0	0	0	0	0	0	0	0	0	2	1	0	0	0	0	0	1	0	0	0	0
PF01909.26	Nucleotidyltransferase domain	0	0	6	0	0	1	0	1	0	0	0	0	0	2	0	0	2	2	0	3	0	2	0	3	1	0	0	0	0	0	0	0	0	0	0	0	0	0	1	0	0	0	0	2	2	1	0	0
PF02126.21	Phosphotriesterase family	0	0	8	0	0	0	0	0	0	0	2	0	2	0	2	17	5	5	17	2	17	2	0	7	19	0	6	0	0	0	1	0	0	0	0	2	1	1	0	2	0	0	0	0	1	1	0	0
PF01555.21	DNA methylase	0	0	11	1	1	1	0	1	1	1	1	0	1	1	2	3	5	4	6	13	7	11	1	5	5	1	3	1	1	2	1	1	0	0	1	1	1	2	1	4	1	2	2	1	2	1	1	1
PF13701.9	Transposase DDE domain group 1	0	0	12	0	2	0	0	0	0	0	0	0	0	0	0	0	1	0	0	0	0	2	0	0	0	2	5	0	0	0	0	0	0	0	0	0	0	1	1	0	0	0	0	0	0	0	0	0
PF01610.20	Transposase	0	0	19	0	0	1	0	0	0	0	0	0	1	0	4	0	0	0	0	0	0	0	2	0	0	0	2	0	0	0	0	0	0	0	0	0	0	2	5	3	1	0	0	1	1	1	0	0
PF00395.23	S-layer homology domain	0	0	25	10	3	12	8	1	2	0	0	0	2	3	30	8	3	6	11	9	10	9	0	9	11	0	5	0	0	0	0	0	0	0	0	14	0	0	0	9	0	0	10	0	0	19	1	0
PF00141.26	Peroxidase	0	0	0	1	0	0	0	0	0	0	0	0	0	0	0	1	0	1	1	0	1	0	0	1	1	0	0	0	0	2	1	1	1	1	1	0	0	1	0	0	1	0	1	0	0	0	0	0
PF00310.24	Glutamine amidotransferases class-II	0	0	0	1	0	0	1	0	0	0	0	0	0	0	0	0	0	1	1	1	1	0	0	1	1	1	0	0	0	0	0	0	0	0	0	1	1	0	0	0	0	0	1	0	0	0	0	0
PF00324.24	Amino acid permease	0	0	0	1	0	2	1	0	1	0	1	1	1	0	0	0	0	0	0	0	0	0	0	0	0	2	0	1	0	0	2	1	0	2	1	1	2	3	0	0	1	0	1	1	1	1	0	1
PF00333.23	Ribosomal protein S5, N-terminal domain	0	0	0	1	1	1	1	1	1	1	1	1	1	1	0	1	0	1	1	1	1	1	0	1	1	1	0	0	0	0	1	0	0	0	0	1	1	0	0	0	1	1	1	0	0	1	0	0
PF00668.23	Condensation domain	0	0	0	1	0	0	0	0	0	0	1	0	0	0	0	0	0	0	0	0	0	0	0	0	0	0	0	0	0	0	2	1	0	0	0	0	0	0	0	0	1	0	1	0	0	0	0	0
PF00722.24	Glycosyl hydrolases family 16	0	0	0	1	0	1	0	0	0	0	0	0	0	0	0	0	0	0	0	0	0	0	0	1	0	0	0	0	0	2	0	1	0	0	0	0	0	1	1	0	0	0	0	0	0	0	1	0
PF00762.22	Ferrochelatase	0	0	0	1	0	0	1	0	0	0	1	0	0	1	1	0	0	0	0	0	0	0	1	0	0	1	0	0	0	1	0	0	1	0	0	1	1	0	1	1	1	0	1	0	0	1	1	0
PF00925.23	GTP cyclohydrolase II	0	0	0	1	0	0	0	0	0	0	0	0	0	0	0	1	0	1	1	1	1	1	0	1	1	0	0	0	0	0	0	0	0	0	0	0	0	0	0	0	0	0	1	0	0	0	0	0
PF00939.22	Sodium:sulfate symporter transmembrane region	0	0	0	1	0	1	0	0	1	0	0	0	0	0	0	0	0	0	0	0	0	0	0	0	0	0	0	0	0	0	0	0	0	1	0	0	0	0	0	0	0	0	0	0	0	0	0	0
PF00982.24	Glycosyltransferase family 20	0	0	0	1	1	1	0	0	0	1	1	1	1	1	1	0	0	0	0	0	0	0	0	0	0	0	0	0	0	0	0	0	0	0	0	0	0	1	0	0	0	0	1	0	1	1	0	0
PF00986.24	DNA gyrase B subunit, carboxyl terminus	0	0	0	1	0	0	0	0	0	0	0	0	0	0	1	1	0	0	0	0	0	1	0	0	0	0	0	0	1	0	0	0	0	0	0	0	0	0	0	0	0	0	0	0	0	0	0	0
PF01087.25	Galactose-1-phosphate uridyl transferase, N-terminal domain	0	0	0	1	0	1	0	0	0	0	0	0	0	0	0	0	0	0	0	0	0	0	0	0	0	0	0	0	0	0	0	1	0	1	1	0	1	0	0	0	0	0	0	1	0	0	0	1
PF01096.21	Transcription factor S-II (TFIIS)	0	0	0	1	0	0	0	0	0	0	0	0	0	0	0	0	0	0	0	0	0	0	0	0	0	0	0	0	0	0	0	0	0	0	0	0	0	0	0	0	0	0	0	0	0	0	0	0
PF01135.22	Protein-L-isoaspartate(D-aspartate) O-methyltransferase (PCMT)	0	0	0	1	0	1	1	1	0	0	0	0	0	0	0	0	0	0	0	0	0	0	0	0	0	0	0	0	0	0	0	0	0	0	0	0	0	0	0	0	0	0	0	0	0	1	0	0
PF01321.21	Creatinase/Prolidase N-terminal domain	0	0	0	1	0	0	0	0	0	0	0	0	0	0	0	0	0	0	0	0	0	0	0	0	0	0	0	0	0	0	0	0	0	0	0	0	0	0	0	0	0	0	0	0	0	1	0	0
PF01496.22	V-type ATPase 116kDa subunit family	0	0	0	1	0	0	0	0	0	0	0	0	0	0	0	0	0	0	0	0	0	0	0	0	0	0	0	0	0	0	0	0	0	0	0	0	0	0	0	0	0	0	1	0	0	0	0	0
PF01564.20	Spermine/spermidine synthase domain	0	0	0	1	0	0	0	0	0	0	0	0	0	0	0	0	0	0	0	0	0	0	0	0	0	0	0	0	0	0	0	0	0	0	0	0	0	0	0	0	0	0	0	0	0	0	0	0
PF01813.20	ATP synthase subunit D	0	0	0	1	0	0	0	0	0	0	0	0	0	0	0	0	0	0	0	0	0	0	0	0	0	0	0	0	0	0	0	0	0	0	0	0	0	0	0	0	0	0	1	0	0	0	0	0
PF01839.26	FG-GAP repeat	0	0	0	1	0	0	0	0	0	0	0	0	1	0	0	0	0	0	0	0	0	0	0	0	0	0	0	0	0	0	0	1	0	0	0	0	1	0	1	0	0	0	0	1	0	0	0	0
PF01875.20	Memo-like protein	0	0	0	1	0	1	0	0	0	0	0	1	0	0	0	0	0	0	0	0	0	0	0	0	0	1	0	0	0	0	0	0	0	0	0	0	1	0	0	0	1	0	0	1	1	0	0	0
PF01878.21	EVE domain	0	0	0	1	0	2	0	0	0	0	0	0	0	0	1	0	0	0	0	0	0	0	0	0	0	0	0	0	0	0	0	1	0	0	0	0	0	0	0	0	0	0	0	0	0	1	0	0
PF01899.19	Na+/H+ ion antiporter subunit	0	0	0	1	0	1	0	0	0	1	0	0	0	0	1	0	0	0	0	1	0	1	0	0	0	0	0	0	0	1	0	1	1	1	0	0	0	0	0	0	0	0	1	0	1	1	1	0
PF01904.21	Protein of unknown function DUF72	0	0	0	1	0	2	0	0	0	0	1	0	0	0	1	0	0	0	0	0	0	0	1	0	0	1	0	0	0	0	0	0	0	0	0	0	1	0	1	0	1	0	0	1	1	1	0	0
PF01927.19	Mut7-C RNAse domain	0	0	0	1	0	1	0	1	0	0	0	0	0	0	0	0	0	0	0	0	0	0	0	0	0	0	0	0	0	0	0	0	0	0	0	0	0	0	0	0	0	0	0	1	1	1	0	0
PF01928.24	CYTH domain	0	0	0	1	0	0	0	0	0	0	0	0	0	0	0	0	0	0	0	0	0	0	0	0	0	1	0	0	0	0	0	0	0	0	0	0	1	0	0	0	0	0	0	0	0	0	0	0
PF01951.19	Archease protein family (MTH1598/TM1083)	0	0	0	1	0	2	0	0	0	1	0	0	0	0	0	0	0	0	0	0	0	0	1	0	0	1	0	0	0	1	1	1	1	0	0	0	1	1	0	0	1	0	0	1	1	1	1	0
PF01980.19	tRNA-methyltransferase O	0	0	0	1	0	0	0	0	0	0	1	0	0	0	0	0	0	0	0	0	0	0	0	0	0	0	0	0	0	0	0	0	0	0	0	0	0	0	1	0	0	0	0	1	1	0	0	0
PF01990.20	ATP synthase (F/14-kDa) subunit	0	0	0	1	0	0	0	0	0	0	0	0	0	0	0	0	0	0	0	0	0	0	0	0	0	0	0	0	0	0	0	0	0	0	0	0	0	0	0	0	0	0	1	0	0	0	0	0
PF01991.21	ATP synthase (E/31 kDa) subunit	0	0	0	1	0	0	0	0	0	0	0	0	0	0	0	0	0	0	0	0	0	0	0	0	0	0	0	0	0	0	0	0	0	0	0	0	0	0	0	0	0	0	0	0	0	0	0	0
PF01992.19	ATP synthase (C/AC39) subunit	0	0	0	1	0	0	0	0	0	0	0	0	0	0	0	0	0	0	0	0	0	0	0	0	0	0	0	0	0	0	0	0	0	0	0	0	0	0	0	0	0	0	1	0	0	0	0	0
PF02133.18	Permease for cytosine/purines, uracil, thiamine, allantoin	0	0	0	1	0	0	0	0	0	0	0	0	0	0	0	0	0	0	0	0	0	0	0	0	0	1	0	0	0	0	0	0	1	0	0	0	1	0	0	0	0	0	1	0	0	0	0	0
PF02190.19	ATP-dependent protease La (LON) substrate-binding domain	0	0	0	1	0	3	1	0	0	0	0	0	0	0	0	0	0	0	0	0	0	0	0	0	0	0	0	1	1	1	2	1	1	2	1	1	0	0	0	0	0	0	1	0	1	1	1	1
PF02358.19	Trehalose-phosphatase	0	0	0	1	1	1	0	0	0	1	1	1	1	1	1	0	0	0	0	0	0	0	0	0	0	0	0	0	0	0	0	0	0	0	0	0	0	1	0	0	0	0	1	0	0	1	0	0
PF02426.19	Muconolactone delta-isomerase	0	0	0	1	0	0	0	0	0	0	0	0	0	0	0	0	0	0	0	0	0	0	0	0	0	0	0	0	0	0	0	0	0	0	0	0	0	0	0	0	0	0	0	0	0	0	0	0
PF02522.17	Aminoglycoside 3-N-acetyltransferase	0	0	0	1	0	0	0	0	0	0	0	0	0	0	0	0	0	0	0	0	0	0	0	0	0	0	0	0	0	0	0	0	0	0	0	0	0	0	0	0	0	0	0	0	0	0	0	0
PF02535.25	ZIP Zinc transporter	0	0	0	1	0	0	0	0	1	0	0	0	0	0	1	0	0	0	0	0	0	0	0	0	0	0	0	0	0	0	0	1	0	0	0	0	0	0	0	0	0	0	0	1	1	0	0	0
PF02593.17	Domain of unknown function	0	0	0	1	0	0	0	0	0	0	0	0	0	0	0	0	0	0	0	0	0	0	0	0	0	0	0	0	0	0	0	0	0	0	0	0	0	0	0	0	0	0	0	1	0	0	0	0
PF02665.17	Nitrate reductase gamma subunit	0	0	0	1	0	1	0	0	0	0	0	1	0	0	0	0	0	0	0	0	0	0	0	0	0	0	0	0	0	0	0	0	0	0	0	0	1	2	0	0	0	0	1	0	0	0	0	0
PF02780.23	Transketolase, C-terminal domain	0	0	0	1	0	1	1	0	1	1	0	0	0	2	2	1	0	1	0	0	0	2	1	2	1	1	1	0	0	1	0	0	0	0	0	0	0	1	2	0	0	1	0	0	1	0	0	0
PF02897.18	Prolyl oligopeptidase, N-terminal beta-propeller domain	0	0	0	1	0	0	0	0	0	0	0	0	0	0	0	0	0	0	0	0	0	0	1	0	0	0	0	0	0	0	0	0	0	0	0	0	0	0	1	0	0	0	0	0	0	0	0	0
PF03063.23	Prismane/CO dehydrogenase family	0	0	0	1	0	0	0	0	0	0	0	0	0	0	0	0	0	0	0	0	0	0	0	0	0	1	0	0	0	0	0	0	0	0	0	0	1	1	0	0	0	0	0	1	0	0	0	0
PF03065.18	Glycosyl hydrolase family 57	0	0	0	1	0	0	0	0	0	0	0	0	0	0	0	0	0	0	0	0	0	0	0	0	0	0	0	0	0	1	1	2	1	1	1	0	0	0	0	0	0	0	0	1	0	0	1	1
PF03264.17	NapC/NirT cytochrome c family, N-terminal region	0	0	0	1	0	0	0	0	0	0	0	0	0	0	0	0	0	0	0	0	0	0	0	0	0	1	0	0	0	0	0	0	0	1	0	0	1	1	0	0	0	0	0	1	0	0	0	0
PF03266.18	NTPase	0	0	0	1	0	0	1	0	0	0	0	0	0	0	0	0	0	0	0	0	0	0	0	0	0	0	0	0	0	0	0	0	0	0	0	0	0	0	0	0	0	0	0	1	1	0	0	0
PF03350.19	Uncharacterized protein family, UPF0114	0	0	0	1	0	0	0	0	0	0	0	0	0	0	0	0	0	0	0	0	0	0	0	0	0	0	0	0	0	0	0	0	0	0	0	0	0	0	0	0	0	0	0	0	0	0	0	0
PF03435.21	Saccharopine dehydrogenase NADP binding domain	0	0	0	1	0	0	0	0	0	0	0	0	0	0	0	0	0	0	0	0	0	0	0	0	0	0	0	0	0	0	0	1	0	1	0	0	0	0	0	0	0	0	0	0	0	0	0	0
PF03577.18	Peptidase family C69	0	0	0	1	0	0	0	0	0	0	0	0	0	0	0	0	0	0	0	0	0	0	1	0	0	1	0	0	0	0	0	0	0	0	0	0	1	0	0	0	1	0	0	0	1	0	0	0
PF03691.17	Uncharacterised protein family (UPF0167)	0	0	0	1	0	0	0	0	0	0	0	0	0	0	0	0	0	0	0	0	0	0	0	0	0	0	0	0	0	0	0	0	0	0	0	0	0	0	0	0	0	0	0	0	0	0	0	0
PF03710.18	Glutamate-ammonia ligase adenylyltransferase	0	0	0	1	0	0	0	1	0	0	1	0	0	0	1	0	0	0	0	0	0	0	0	0	0	0	0	0	0	0	0	0	0	0	0	0	0	0	0	1	0	1	0	0	1	1	0	0
PF03729.16	Short repeat of unknown function (DUF308)	0	0	0	1	0	1	0	0	1	0	0	1	1	0	1	2	0	1	1	0	1	0	1	0	1	0	0	0	0	0	0	0	0	0	0	0	0	0	0	0	0	0	0	0	0	1	0	0
PF03807.20	NADP oxidoreductase coenzyme F420-dependent	0	0	0	1	1	1	0	0	0	0	0	0	0	0	0	0	0	0	0	0	0	0	0	0	0	0	0	0	0	0	0	0	0	0	0	0	0	0	0	0	0	0	0	0	1	0	0	0
PF03948.17	Ribosomal protein L9, C-terminal domain	0	0	0	1	0	1	0	1	1	0	1	1	0	1	1	1	0	1	1	1	1	0	1	1	1	1	0	1	1	1	1	0	0	1	1	0	1	1	1	1	1	1	1	1	1	1	1	1
PF04016.15	Putative heavy-metal chelation	0	0	0	1	0	0	0	0	0	0	0	0	0	0	0	0	0	0	0	0	0	0	0	0	0	0	0	0	0	0	0	0	0	0	0	0	0	0	0	0	0	0	0	0	1	0	0	0
PF04039.16	Domain related to MnhB subunit of Na+/H+ antiporter	0	0	0	1	0	1	0	0	0	0	0	0	0	0	1	0	0	0	0	1	0	1	0	0	0	0	0	0	0	1	0	1	1	1	0	0	0	0	0	0	0	0	0	1	0	1	1	0
PF04066.16	Multiple resistance and pH regulation protein F (MrpF / PhaF)	0	0	0	1	0	1	0	0	0	1	0	0	0	0	1	0	0	0	0	1	0	1	0	0	0	0	0	0	0	1	0	1	1	1	0	0	0	0	0	0	0	0	0	0	1	1	1	0
PF04229.17	GrpB protein	0	0	0	1	0	1	1	0	0	0	0	0	0	0	0	0	0	0	0	0	0	0	0	0	0	0	0	0	0	0	0	0	0	0	0	0	0	1	1	1	0	0	1	0	1	0	0	0
PF04237.16	YjbR	0	0	0	1	0	1	0	0	0	1	1	0	0	0	0	0	0	0	0	0	0	0	0	0	0	0	0	0	2	0	1	3	0	0	2	0	0	0	3	2	0	0	1	0	0	3	1	2
PF04244.16	Deoxyribodipyrimidine photo-lyase-related protein	0	0	0	1	0	1	0	0	0	0	1	0	0	0	0	0	0	0	0	0	0	0	0	0	0	0	0	1	1	0	1	0	1	1	1	0	0	0	0	0	0	0	0	0	1	0	1	1
PF04286.15	Protein of unknown function (DUF445)	0	0	0	1	0	1	0	0	0	0	0	0	0	1	1	0	0	0	0	0	0	0	0	0	0	0	0	1	1	0	1	0	0	1	1	0	0	0	1	0	0	0	0	0	0	1	0	1
PF04389.20	Peptidase family M28	0	0	0	1	1	2	1	0	0	0	0	0	0	1	2	0	0	0	0	0	0	0	0	0	0	0	0	1	0	1	0	1	3	0	1	1	0	2	0	0	0	1	1	0	0	0	2	1
PF04402.17	Protein of unknown function (DUF541)	0	0	0	1	1	1	0	1	0	1	0	0	0	0	0	0	0	1	1	1	1	0	0	1	1	1	0	1	0	1	0	1	1	1	1	0	1	0	1	1	0	1	1	1	1	0	1	1
PF04430.17	Protein of unknown function (DUF498/DUF598)	0	0	0	1	0	1	0	0	0	0	0	0	0	0	0	0	0	0	0	0	0	0	0	0	0	0	0	0	1	0	0	0	0	0	0	0	0	0	1	1	0	0	0	0	0	0	0	0
PF04493.17	Endonuclease V	0	0	0	1	0	0	0	0	0	0	0	0	0	0	0	0	0	0	0	0	0	0	0	0	0	1	0	0	0	0	0	0	0	0	0	0	1	0	0	0	1	0	0	1	1	0	0	0
PF04961.15	Formiminotransferase-cyclodeaminase	0	0	0	1	0	0	0	0	0	0	0	0	0	0	0	0	0	0	0	0	0	0	0	0	0	0	0	0	0	0	0	0	1	0	0	0	0	0	0	0	0	0	0	0	0	0	0	0
PF04973.15	Nicotinamide mononucleotide transporter	0	0	0	1	0	0	0	0	0	0	0	0	0	0	0	0	0	0	0	0	0	0	0	0	0	0	0	0	0	0	0	0	0	0	0	0	0	0	0	0	0	0	0	0	0	0	0	0
PF05014.18	Nucleoside 2-deoxyribosyltransferase	0	0	0	1	1	0	0	0	0	0	0	0	1	0	0	0	0	0	0	0	0	0	0	0	0	0	0	0	0	0	0	0	0	0	0	0	0	0	0	0	0	0	0	0	1	0	0	0
PF05048.16	Periplasmic copper-binding protein (NosD)	0	0	0	1	0	0	1	0	0	0	0	1	1	0	0	0	0	0	0	0	0	0	1	0	0	0	0	0	0	0	0	0	0	0	0	1	0	0	0	0	1	0	0	0	0	0	0	0
PF05117.15	Family of unknown function (DUF695)	0	0	0	1	0	0	0	0	0	0	0	0	0	0	0	0	0	0	0	0	0	0	0	0	0	0	0	0	0	0	0	0	0	0	0	0	0	0	0	0	0	0	1	0	0	0	0	0
PF05137.16	Fimbrial assembly protein (PilN)	0	0	0	1	0	0	1	0	0	0	0	0	0	0	0	0	0	0	0	0	0	0	1	0	0	0	0	1	1	1	0	1	1	0	1	1	0	0	0	0	0	0	0	1	1	0	1	1
PF05199.16	GMC oxidoreductase	0	0	0	1	1	0	3	1	0	0	0	1	1	0	1	1	0	0	0	0	0	0	2	0	1	1	0	1	2	1	2	0	1	1	1	1	1	1	0	1	1	1	2	1	1	0	0	0
PF05222.18	Alanine dehydrogenase/PNT, N-terminal domain	0	0	0	1	0	0	0	0	0	0	1	0	0	0	0	0	0	0	0	0	0	0	0	0	0	0	0	0	0	0	0	0	0	0	0	0	0	0	0	0	0	0	0	0	0	1	0	0
PF05724.14	Thiopurine S-methyltransferase (TPMT)	0	0	0	1	0	1	0	0	0	0	0	0	0	0	1	0	0	0	0	0	0	0	0	0	0	0	0	0	0	0	0	0	0	0	0	0	0	0	1	0	1	0	1	0	0	0	0	0
PF06197.16	Protein of unknown function (DUF998)	0	0	0	1	2	0	0	0	0	0	1	1	0	0	1	0	0	0	0	0	0	0	0	0	0	1	0	0	0	0	0	1	0	0	0	0	1	0	0	2	0	0	0	0	0	0	0	0
PF06259.15	Alpha/beta hydrolase	0	0	0	1	0	1	0	0	0	0	0	0	0	0	0	0	0	0	0	0	0	0	0	0	0	1	0	0	0	0	0	1	0	0	0	0	1	0	1	0	0	0	1	0	0	0	0	0
PF06267.15	Family of unknown function (DUF1028)	0	0	0	1	0	0	0	0	0	0	0	0	0	1	1	1	0	0	1	0	1	0	0	0	2	1	0	0	0	0	0	0	0	0	0	0	1	0	0	0	0	0	0	0	0	1	0	0
PF06414.15	Zeta toxin	0	0	0	1	0	0	0	0	0	0	0	0	0	0	0	0	0	0	0	0	0	0	0	0	0	0	0	1	1	0	0	0	0	0	0	0	0	0	0	0	0	0	0	0	0	0	0	0
PF06574.15	FAD synthetase	0	0	0	1	0	1	0	0	1	0	1	0	0	1	1	1	0	1	1	1	1	1	0	1	1	1	1	1	1	0	1	1	0	1	1	1	1	1	1	0	1	1	1	1	1	1	0	1
PF07161.16	LppX LprAFG lipoprotein	0	0	0	1	0	1	0	0	0	0	0	0	0	0	0	1	1	1	1	1	1	0	0	0	1	0	1	0	0	0	0	1	0	1	0	0	0	1	0	0	0	0	1	1	1	0	0	0
PF07343.14	Protein of unknown function (DUF1475)	0	0	0	1	0	0	0	0	0	0	1	0	0	0	0	0	0	0	0	0	0	0	0	0	0	0	0	0	0	0	0	0	0	0	0	0	0	0	0	0	0	0	1	0	0	0	0	0
PF07635.14	Planctomycete cytochrome C	0	0	0	1	0	0	0	0	0	0	0	0	0	0	0	0	0	0	0	0	0	0	0	0	0	0	0	0	0	0	0	0	0	1	0	0	0	1	0	0	0	0	0	0	0	0	1	0
PF07714.20	Protein tyrosine and serine/threonine kinase	0	0	0	1	0	0	0	0	0	1	0	0	0	0	1	1	0	0	1	1	1	1	0	1	0	0	0	0	1	1	1	1	1	1	0	1	0	0	0	0	1	0	1	0	0	0	0	1
PF07786.15	Heparan-alpha-glucosaminide N-acetyltransferase, catalytic	0	0	0	1	0	0	0	0	0	0	0	0	0	1	1	0	0	0	0	0	0	0	0	0	0	0	0	0	0	0	0	0	0	0	0	1	0	0	0	1	0	0	0	1	0	0	0	0
PF08113.14	Cytochrome c oxidase subunit IIa family	0	0	0	1	0	0	0	0	0	0	0	0	0	0	0	0	0	0	0	0	0	0	0	0	0	0	0	0	0	0	0	0	0	1	0	0	0	0	0	0	0	0	0	0	0	0	1	0
PF08239.14	Bacterial SH3 domain	0	0	0	1	0	1	0	0	0	0	0	0	0	0	1	0	0	0	0	0	0	0	0	0	0	0	0	1	1	0	0	3	0	1	1	0	0	0	0	1	0	1	2	0	0	0	0	1
PF08282.15	haloacid dehalogenase-like hydrolase	0	0	0	1	1	0	0	0	0	0	0	0	0	0	1	0	0	0	0	0	0	0	0	0	0	0	0	0	0	0	0	0	0	0	0	0	0	0	0	0	1	0	1	0	0	0	0	0
PF08768.14	THAP4-like, heme-binding beta-barrel domain	0	0	0	1	0	0	0	1	1	0	0	0	0	0	0	1	0	1	1	1	1	1	1	1	1	0	0	1	1	0	1	0	1	1	1	0	0	0	1	0	1	0	1	0	0	0	1	1
PF09012.13	FeoC like transcriptional regulator	0	0	0	1	0	0	0	0	0	0	0	0	0	0	0	0	0	0	0	0	0	0	0	0	0	0	0	0	0	0	0	0	0	0	0	0	0	0	0	0	0	0	0	1	0	0	0	0
PF09130.14	Domain of unknown function (DUF1932)	0	0	0	1	0	0	0	0	0	0	0	0	0	0	0	0	0	0	0	0	0	0	0	0	0	0	0	1	1	0	0	0	0	0	1	0	0	0	0	0	0	0	0	0	0	0	0	0
PF09537.13	Domain of unknown function (DUF2383)	0	0	0	1	0	0	0	0	0	0	1	0	0	0	0	0	0	0	0	0	0	0	0	0	0	0	0	0	1	1	1	1	1	0	1	0	0	0	0	1	0	0	0	0	0	0	1	1
PF09663.13	Amidohydrolase ring-opening protein (Amido AtzD TrzD)	0	0	0	1	0	1	0	0	0	0	0	0	0	0	0	0	0	0	0	0	0	0	0	0	0	0	0	0	0	0	0	0	0	1	0	0	0	1	0	0	0	0	0	0	1	0	0	0
PF09844.12	Uncharacterized conserved protein (COG2071)	0	0	0	1	0	1	0	0	0	0	1	0	0	0	0	0	0	0	0	0	0	0	0	0	0	0	0	0	1	0	1	1	1	1	1	0	0	0	0	0	0	0	0	0	0	0	1	1
PF09925.12	Predicted membrane protein (DUF2157)	0	0	0	1	2	0	0	0	1	0	0	0	1	0	0	0	0	0	0	0	0	0	0	0	0	1	0	1	1	0	0	0	0	0	2	0	1	0	0	0	0	1	0	1	1	0	0	2
PF10009.12	Uncharacterized protein conserved in bacteria (DUF2252)	0	0	0	1	0	2	0	0	1	0	0	0	0	0	0	0	0	0	0	0	0	0	0	0	0	0	0	0	0	0	0	0	0	0	0	0	0	0	0	0	0	0	0	0	0	0	0	0
PF10262.12	Rdx family	0	0	0	1	1	1	0	0	1	0	0	0	1	0	0	0	0	0	0	0	0	0	0	0	0	0	0	1	0	0	1	1	0	1	1	1	0	1	0	0	1	1	1	0	0	0	0	0
PF10282.12	Lactonase, 7-bladed beta-propeller	0	0	0	1	0	0	0	0	0	1	1	0	0	0	0	1	0	1	1	0	1	0	0	1	1	0	0	0	0	0	0	0	1	1	0	2	0	0	0	0	0	0	0	0	0	0	1	0
PF10509.12	Galactokinase galactose-binding signature	0	0	0	1	0	1	0	0	0	0	0	0	0	1	1	0	0	0	0	0	0	0	0	0	0	1	0	0	1	0	0	1	0	1	0	0	2	1	0	1	1	0	1	0	0	0	0	1
PF10566.12	Glycoside hydrolase 97	0	0	0	1	0	1	0	0	0	0	0	0	0	0	0	0	0	0	0	0	0	0	0	0	0	0	0	0	0	0	0	0	0	0	0	0	0	0	0	0	0	0	0	0	0	0	0	0
PF10589.12	NADH-ubiquinone oxidoreductase-F iron-sulfur binding region	0	0	0	1	0	1	0	0	0	0	1	0	0	0	1	0	0	0	0	0	0	1	1	0	0	0	0	0	2	0	0	0	0	0	0	0	0	2	1	0	0	0	1	0	0	0	0	0
PF10925.11	Protein of unknown function (DUF2680)	0	0	0	1	1	0	0	0	0	0	0	0	0	0	0	0	0	0	0	0	0	0	0	0	0	1	0	0	0	1	0	0	1	0	0	0	0	0	0	0	0	0	0	0	0	0	2	0
PF10996.11	Beta-Casp domain	0	0	0	1	0	0	0	0	0	0	0	0	0	0	0	0	0	0	0	0	0	0	1	0	0	1	0	0	0	1	1	0	0	1	0	0	1	0	0	0	1	1	0	1	1	0	0	0
PF11238.11	Protein of unknown function (DUF3039)	0	0	0	1	0	1	0	0	0	0	1	0	0	0	0	0	0	0	0	0	0	0	0	0	0	0	0	0	0	0	1	1	0	1	0	0	0	1	0	0	1	0	1	0	0	1	0	0
PF11361.11	Protein of unknown function (DUF3159)	0	0	0	1	0	2	0	0	0	0	1	0	0	0	0	0	0	0	0	0	0	0	0	0	0	0	0	0	1	1	1	1	1	0	1	0	0	0	0	0	1	0	1	0	0	0	1	1
PF11832.11	Protein of unknown function (DUF3352)	0	0	0	1	0	1	1	0	0	0	0	0	0	0	1	1	0	1	1	0	1	0	0	0	1	0	0	0	0	0	0	0	0	0	0	1	0	0	1	0	0	0	0	1	1	1	0	0
PF11898.11	Domain of unknown function (DUF3418)	0	0	0	1	0	1	0	0	0	0	0	0	0	0	0	0	0	0	0	0	0	0	0	0	0	1	0	0	0	0	0	1	0	0	0	0	1	1	0	0	0	0	1	0	0	0	0	0
PF12225.11	Methylene-tetrahydrofolate reductase C terminal	0	0	0	1	1	0	0	0	0	0	0	0	0	0	0	0	0	0	0	0	0	0	0	0	0	0	0	0	0	0	0	0	0	0	0	0	0	0	0	0	0	0	0	1	0	0	0	0
PF12654.10	Domain of unknown function (DUF3786)	0	0	0	1	0	0	0	0	0	0	0	0	0	0	0	0	0	0	0	0	0	0	0	0	0	0	0	0	0	0	0	0	0	0	0	0	0	1	0	0	0	0	0	1	0	0	0	0
PF12670.10	Protein of unknown function (DUF3792)	0	0	0	1	0	0	0	0	0	0	0	0	0	0	0	0	0	0	0	0	0	0	0	0	0	0	0	0	0	0	0	0	0	0	0	0	0	0	0	1	0	0	0	0	0	0	0	0
PF12695.10	Alpha/beta hydrolase family	0	0	0	1	0	1	0	0	1	0	0	0	0	0	0	0	0	0	0	0	0	0	0	0	0	0	0	0	0	0	0	0	0	1	0	0	0	0	0	0	0	0	1	0	0	0	0	0
PF12724.10	Flavodoxin domain	0	0	0	1	0	2	1	0	0	0	1	1	0	0	0	0	0	0	0	0	0	0	0	0	0	0	0	0	0	1	1	0	0	3	0	1	0	1	0	0	0	0	0	1	2	1	2	0
PF12838.10	4Fe-4S dicluster domain	0	0	0	1	0	0	1	1	0	0	0	0	0	0	0	0	0	0	0	0	0	0	0	0	0	0	0	0	0	0	1	1	0	1	0	1	0	0	0	0	0	0	0	0	0	0	0	1
PF13088.9	BNR repeat-like domain	0	0	0	1	0	0	0	0	0	0	0	0	0	0	0	0	0	0	0	0	0	0	0	0	0	0	1	0	0	0	0	0	1	0	0	0	0	0	1	2	0	0	0	0	0	0	1	0
PF13183.9	4Fe-4S dicluster domain	0	0	0	1	0	1	1	2	0	0	0	0	1	0	0	0	1	1	1	1	1	1	1	1	0	0	1	0	1	0	0	0	0	0	1	1	1	0	0	0	1	0	1	0	1	0	0	1
PF13194.9	Domain of unknown function (DUF4010)	0	0	0	1	0	0	0	0	0	0	0	0	0	0	0	0	0	0	0	0	0	0	1	0	0	0	0	1	1	0	1	1	1	1	1	0	0	0	0	0	1	1	0	0	0	0	1	1
PF13239.9	2TM domain	0	0	0	1	0	2	0	0	1	0	0	0	0	0	0	0	0	0	0	0	0	0	0	0	0	0	0	0	1	2	1	4	0	4	1	0	0	1	0	0	0	1	1	1	1	0	1	1
PF13249.9	Squalene-hopene cyclase N-terminal domain	0	0	0	1	0	0	0	0	0	0	0	0	0	0	1	0	0	0	0	0	0	0	0	0	0	0	0	0	0	0	0	0	0	0	0	0	0	0	0	0	0	0	0	0	0	0	0	0
PF13336.9	Acetyl-CoA hydrolase/transferase C-terminal domain	0	0	0	1	0	0	0	0	0	0	1	0	0	0	0	0	0	0	0	0	0	0	0	0	0	1	0	0	0	0	0	0	0	0	0	0	1	0	0	0	0	0	0	0	0	0	0	0
PF13369.9	Transglutaminase-like superfamily	0	0	0	1	0	0	0	0	0	0	0	0	0	0	0	0	0	0	0	0	0	0	0	0	0	0	0	0	0	0	0	0	0	0	0	0	0	0	0	1	1	0	0	0	0	1	0	0
PF13385.9	Concanavalin A-like lectin/glucanases superfamily	0	0	0	1	0	0	0	0	1	0	0	0	0	0	0	0	0	0	0	0	0	0	0	0	0	0	0	0	0	0	0	0	0	1	0	0	0	1	0	0	0	0	0	0	0	0	0	0
PF13412.9	Winged helix-turn-helix DNA-binding	0	0	0	1	0	1	1	0	0	0	0	0	0	0	0	0	0	0	0	0	0	0	0	0	0	0	0	0	0	1	1	1	1	1	0	1	0	0	0	0	0	0	0	0	0	0	1	0
PF13548.9	Domain of unknown function (DUF4126)	0	0	0	1	0	0	0	0	0	1	1	0	0	1	1	0	0	0	0	0	0	0	0	0	0	0	0	1	1	0	0	0	0	0	1	0	0	0	0	1	0	0	1	0	0	1	0	1
PF13559.9	Domain of unknown function (DUF4129)	0	0	0	1	0	0	0	0	0	1	1	0	0	0	0	0	0	0	0	0	0	0	1	0	0	1	0	0	0	1	0	0	0	0	0	0	1	0	0	0	2	0	0	0	0	1	0	0
PF13563.9	2'-5' RNA ligase superfamily	0	0	0	1	0	0	1	0	0	0	0	0	0	0	0	0	0	0	0	0	0	0	0	0	0	1	0	0	0	1	0	0	1	0	0	1	1	1	0	0	0	0	1	0	0	0	2	0
PF13671.9	AAA domain	0	0	0	1	0	1	0	0	0	0	0	0	0	0	0	0	0	0	0	0	0	0	0	0	0	1	0	1	0	0	1	0	1	0	0	0	0	0	1	0	1	0	0	0	0	0	1	0
PF13828.9	Domain of unknown function (DUF4190)	0	0	0	1	0	0	0	0	0	0	1	0	0	0	1	1	0	1	1	0	1	0	0	1	1	0	0	0	0	0	0	0	0	1	0	0	0	0	0	1	0	0	0	0	0	0	0	0
PF13840.9	ACT domain	0	0	0	1	0	0	0	0	0	0	0	0	0	0	0	0	0	0	0	0	0	0	1	0	0	0	0	0	1	0	0	0	0	0	0	1	0	0	0	0	0	0	0	0	0	0	0	1
PF13977.9	BetI-type transcriptional repressor, C-terminal	0	0	0	1	0	1	0	1	0	0	0	0	0	0	1	0	0	0	0	0	0	0	1	0	0	1	0	0	0	0	0	0	0	1	0	0	1	0	0	1	2	0	1	0	0	1	0	0
PF14137.9	Domain of unknown function (DUF4304)	0	0	0	1	0	0	0	0	0	0	0	0	0	0	0	0	0	0	0	0	0	0	0	0	0	0	0	0	0	0	0	0	0	0	0	0	0	0	0	0	0	0	0	0	0	0	0	0
PF14256.9	YwiC-like protein	0	0	0	1	0	1	0	0	0	0	0	0	0	0	0	0	0	0	0	0	0	0	0	0	0	1	0	0	0	0	1	0	1	0	0	0	1	1	0	0	1	0	1	1	1	0	0	0
PF14344.9	Domain of unknown function (DUF4397)	0	0	0	1	0	2	0	0	0	0	0	0	0	0	1	0	0	0	0	0	0	0	0	0	0	0	0	1	1	0	0	0	0	1	1	0	0	0	0	1	0	0	1	1	2	0	0	1
PF14526.9	Integron-associated effector binding protein	0	0	0	1	0	0	0	0	0	0	0	0	0	0	0	0	0	0	0	0	0	0	0	0	0	0	0	0	0	0	0	0	0	0	0	0	0	0	0	0	0	0	0	0	0	0	0	0
PF14537.9	Cytochrome c3	0	0	0	1	0	0	0	0	0	0	0	1	0	0	0	0	0	0	0	0	0	0	0	0	0	0	0	0	0	0	0	0	0	0	0	0	1	0	0	0	0	0	0	0	0	0	1	0
PF14684.9	Tricorn protease C1 domain	0	0	0	1	0	0	0	0	0	0	0	0	0	1	0	0	0	0	0	0	0	0	0	0	0	1	0	0	0	0	0	0	0	0	0	0	1	0	0	1	1	0	1	0	0	1	0	0
PF14742.9	N-terminal domain of (some) glycogen debranching enzymes	0	0	0	1	0	0	0	0	0	0	0	0	0	0	0	0	0	0	0	0	0	0	0	0	0	0	0	0	0	0	0	0	0	0	0	0	0	0	0	0	0	0	0	0	0	1	0	0
PF15632.9	ATP-grasp in the biosynthetic pathway with Ter operon	0	0	0	1	0	0	0	0	0	0	0	0	0	0	0	0	0	0	0	0	0	0	0	0	0	0	0	0	1	0	0	0	0	0	0	0	0	0	0	0	0	0	1	0	0	0	0	0
PF16360.8	GTP-binding GTPase Middle Region	0	0	0	1	0	0	1	0	0	0	0	0	1	1	1	1	0	1	1	1	1	1	0	1	1	0	0	1	0	1	0	0	1	1	1	1	0	0	0	0	1	0	0	0	0	0	1	0
PF16881.8	N-terminal domain of lipoyl synthase of Radical SAM family	0	0	0	1	0	0	0	0	0	1	1	0	0	0	1	0	0	0	0	1	0	1	0	0	0	0	0	0	0	0	0	1	0	0	0	0	0	1	0	1	0	0	0	0	0	0	0	0
PF16916.8	Dimerisation domain of Zinc Transporter	0	0	0	1	0	0	0	0	0	0	0	0	0	1	0	1	0	0	0	0	0	0	0	0	0	0	0	0	0	0	0	1	0	0	0	0	0	0	0	0	0	1	0	0	0	0	0	0
PF16999.8	Vacuolar (H+)-ATPase G subunit	0	0	0	1	0	0	0	0	0	0	0	0	0	0	0	0	0	0	0	0	0	0	0	0	0	0	0	0	0	0	0	0	0	0	0	0	0	0	0	0	0	0	0	0	0	0	0	0
PF17755.4	UvrA DNA-binding domain	0	0	0	1	0	0	0	0	0	0	0	0	0	0	0	0	0	0	0	0	0	0	0	0	0	1	0	0	0	0	1	0	0	0	0	0	0	0	0	0	0	0	0	0	0	0	0	0
PF17933.4	Tetracyclin repressor-like, C-terminal domain	0	0	0	1	0	1	0	0	0	0	0	1	0	0	0	0	0	0	0	0	0	0	0	0	0	0	0	0	0	1	0	0	0	1	0	0	0	1	0	0	0	0	0	0	0	1	2	0
PF17956.4	Nicotinate phosphoribosyltransferase C-terminal domain	0	0	0	1	0	0	0	0	0	0	0	0	0	0	0	1	0	0	0	0	0	0	0	0	0	0	0	0	0	0	0	0	1	0	0	0	0	0	1	0	0	0	0	0	0	0	0	0
PF18902.3	Domain of unknown function (DUF5658)	0	0	0	1	0	0	0	0	0	0	0	0	0	0	0	0	0	0	0	0	0	0	0	0	0	0	0	0	0	0	1	0	0	1	0	0	0	1	0	0	0	0	0	0	0	0	0	0
PF19305.2	MmgE/PrpD C-terminal domain	0	0	0	1	0	0	0	0	0	0	0	0	0	0	0	0	0	0	0	0	0	0	0	0	0	0	0	0	0	0	0	0	0	0	0	0	0	0	0	0	0	0	0	0	0	0	0	0
PF19436.2	ACS/CODH beta subunit C-terminal	0	0	0	1	0	0	0	0	0	0	0	0	0	0	0	0	0	0	0	0	0	0	0	0	0	0	0	0	0	0	0	0	0	0	0	0	0	1	0	0	0	0	0	1	0	0	0	0
PF19681.2	Family of unknown function (DUF6183)	0	0	0	1	0	0	0	1	0	1	1	0	0	0	1	0	0	0	0	0	0	0	1	0	0	1	0	0	0	0	1	1	1	1	0	1	1	0	1	1	0	1	1	0	0	1	1	0
PF19709.2	Family of unknown function (DUF6206)	0	0	0	1	0	0	0	0	0	0	0	0	0	0	0	0	0	0	0	0	0	0	1	0	0	1	0	0	0	0	0	0	0	0	0	0	1	0	0	0	0	0	0	0	0	0	0	0
PF19842.2	YqeC protein	0	0	0	1	0	1	0	1	0	0	0	1	0	0	0	0	0	0	0	0	0	0	0	0	0	0	0	0	0	0	1	0	0	0	0	0	0	0	0	0	0	0	0	0	0	0	0	0
PF20573.1	Putative metallopeptidase family (DUF6782)	0	0	0	1	0	0	0	0	0	0	0	0	0	0	0	0	0	0	0	0	0	0	0	0	0	0	0	0	0	0	0	0	0	0	0	0	0	0	0	1	0	0	0	0	0	1	0	0
PF00565.20	Staphylococcal nuclease homologue	0	0	0	2	0	1	0	1	0	0	1	0	0	0	0	0	0	0	0	0	0	0	0	0	0	1	0	0	0	0	0	0	0	0	0	0	1	0	0	2	0	0	1	0	0	0	0	1
PF01510.28	N-acetylmuramoyl-L-alanine amidase	0	0	0	2	0	2	1	0	0	0	1	0	0	0	1	0	0	0	0	0	0	0	0	0	0	0	0	1	1	1	0	1	0	1	1	1	0	0	1	1	0	0	1	0	0	0	0	1
PF02824.24	TGS domain	0	0	0	2	0	1	0	0	0	0	0	0	0	0	0	1	0	0	0	1	0	1	0	0	0	1	0	0	0	1	1	1	0	1	0	0	1	0	0	0	0	0	0	1	0	0	2	0
PF03599.19	CO dehydrogenase/acetyl-CoA synthase delta subunit	0	0	0	2	0	0	0	0	0	0	0	0	0	0	0	0	0	0	0	0	0	0	0	0	0	1	0	0	0	0	0	0	0	0	0	0	1	0	0	0	0	0	0	2	0	0	0	0
PF04060.16	Putative Fe-S cluster	0	0	0	2	0	0	0	0	0	0	0	0	0	0	0	0	0	0	0	0	0	0	0	0	0	0	0	0	0	0	0	0	0	0	0	0	0	1	0	0	0	0	0	0	0	0	0	0
PF06094.15	Gamma-glutamyl cyclotransferase, AIG2-like	0	0	0	2	0	1	0	0	0	0	0	0	0	0	0	0	0	0	0	0	0	0	1	0	0	0	0	0	0	0	0	0	0	0	0	0	0	0	1	0	1	0	0	0	0	1	0	0
PF07311.15	Dodecin	0	0	0	2	2	3	1	1	1	1	1	2	2	2	2	0	0	0	0	0	0	0	2	0	0	1	0	1	1	3	2	2	2	2	1	2	1	1	2	1	1	1	2	0	1	1	2	1
PF10988.11	Putative auto-transporter adhesin, head GIN domain	0	0	0	2	0	1	0	0	0	0	0	0	0	0	0	0	0	0	0	0	0	0	0	0	0	0	0	0	0	0	0	0	1	1	0	0	0	1	0	0	0	0	1	0	0	0	1	0
PF13242.9	HAD-hyrolase-like	0	0	0	2	0	1	0	0	0	0	0	0	0	1	1	0	0	0	0	0	0	0	0	0	0	0	0	0	0	0	0	0	0	0	0	0	2	0	0	1	0	0	0	0	0	0	0	0
PF13796.9	Putative sensor	0	0	0	2	0	0	0	0	0	0	0	0	0	0	1	0	0	0	0	0	0	0	0	0	0	0	0	0	0	0	1	0	0	1	0	0	0	0	0	0	0	0	0	0	0	0	0	0
PF14332.9	Domain of unknown function (DUF4388)	0	0	0	2	0	0	0	0	0	0	1	0	0	0	0	0	0	0	0	0	0	0	1	0	0	2	0	0	0	0	1	0	0	1	0	0	2	0	0	2	2	0	1	0	0	2	0	0
PF18911.3	PKD domain	0	0	0	2	0	2	0	0	0	0	0	0	0	0	0	0	0	0	0	0	0	0	1	0	0	0	0	0	1	1	0	2	0	0	1	0	0	0	0	0	0	0	1	1	0	0	1	0
PF19851.2	Family of unknown function (DUF6326)	0	0	0	2	0	0	0	1	0	0	0	0	0	1	0	0	0	0	0	0	0	0	0	0	0	0	0	0	0	0	0	0	0	0	1	0	0	0	1	1	0	0	1	0	0	0	0	0
PF06742.14	Protein of unknown function (DUF1214)	0	0	0	3	0	2	0	0	0	0	0	3	0	0	0	0	0	0	0	0	0	0	0	0	0	0	0	1	1	0	0	0	0	0	0	0	0	0	0	0	0	0	0	0	0	0	0	0
PF14522.9	Cytochrome c7 and related cytochrome c	0	0	0	3	0	1	0	0	0	0	0	0	0	0	0	0	0	0	0	0	0	0	0	0	0	5	0	0	0	3	0	0	1	2	0	1	8	4	0	0	0	0	0	0	0	0	3	0
PF17963.4	Bacterial Ig domain	0	0	0	3	0	2	1	0	0	2	0	0	0	1	0	0	0	0	0	0	0	0	0	0	0	0	0	3	3	2	6	7	3	3	4	0	1	0	1	0	1	0	3	0	0	1	3	6
PF00933.24	Glycosyl hydrolase family 3 N terminal domain	0	0	0	4	0	1	0	1	0	0	0	0	0	0	0	0	0	0	0	0	0	0	0	0	0	0	0	0	0	1	1	1	0	1	0	0	0	0	0	0	0	0	0	1	1	2	0	0
PF00016.23	Ribulose bisphosphate carboxylase large chain, catalytic domain	0	0	0	0	1	1	0	0	0	0	0	0	0	0	0	0	0	0	0	0	0	0	0	0	0	0	0	0	0	0	0	0	0	0	0	0	1	0	0	0	1	0	0	0	0	0	0	0
PF00094.28	von Willebrand factor type D domain	0	0	0	0	1	0	0	0	0	0	0	0	0	0	0	0	0	0	0	0	0	0	0	0	0	0	0	0	0	0	0	0	0	0	0	1	0	0	0	0	0	0	0	0	0	0	0	0
PF00444.21	Ribosomal protein L36	0	0	0	0	1	0	0	0	0	0	0	0	0	0	0	0	0	0	0	0	0	0	0	0	0	0	0	0	0	0	0	0	0	0	0	0	0	0	1	0	0	0	0	1	0	0	0	0
PF00984.22	UDP-glucose/GDP-mannose dehydrogenase family, central domain	0	0	0	0	1	1	0	0	0	0	0	0	0	1	1	0	0	0	0	1	0	1	0	0	0	0	0	0	0	0	0	0	0	0	0	0	1	0	0	0	0	0	0	1	0	0	0	0
PF01914.20	MarC family integral membrane protein	0	0	0	0	1	0	1	0	0	0	0	0	0	0	0	0	0	0	0	0	0	0	1	0	0	1	0	0	0	0	0	0	0	0	0	1	1	0	0	0	0	0	0	0	0	0	0	0
PF01977.19	3-octaprenyl-4-hydroxybenzoate carboxy-lyase	0	0	0	0	1	1	1	1	0	0	0	0	1	0	3	0	0	1	0	1	0	1	0	1	1	0	0	0	0	0	0	0	0	0	0	1	0	0	0	0	0	0	0	0	0	0	0	0
PF02080.24	TrkA-C domain	0	0	0	0	1	2	0	0	0	0	1	0	1	1	1	0	0	0	0	0	0	0	0	0	0	0	0	2	1	0	2	2	1	1	2	0	0	0	0	0	0	0	1	3	2	0	0	1
PF02277.20	Phosphoribosyltransferase	0	0	0	0	1	0	1	0	0	0	0	0	0	0	0	1	1	1	1	1	1	1	0	1	1	0	0	0	0	0	0	0	0	0	0	1	1	1	0	0	0	0	0	0	0	0	0	0
PF02441.22	Flavoprotein	0	0	0	0	1	1	1	1	0	0	0	0	1	0	0	0	0	0	0	0	0	0	0	0	0	0	0	0	0	0	1	0	0	1	0	1	0	0	0	0	0	0	0	0	0	0	0	0
PF02534.17	Type IV secretory system Conjugative DNA transfer	0	0	0	0	1	0	0	0	0	0	0	0	0	0	1	0	0	0	1	0	0	0	0	0	0	0	0	0	0	0	0	1	1	0	0	0	0	0	0	0	0	0	0	0	0	0	0	0
PF02654.18	Cobalamin-5-phosphate synthase	0	0	0	0	1	0	1	0	0	0	0	0	0	0	0	1	1	1	1	1	1	1	1	1	1	0	0	0	0	0	0	0	0	0	0	1	1	1	0	0	1	0	0	0	0	0	0	0
PF03193.19	RsgA GTPase	0	0	0	0	1	1	0	0	1	0	0	1	1	0	0	0	0	0	0	0	0	0	1	0	0	0	0	0	0	0	0	1	0	0	0	0	0	1	0	0	0	0	1	0	0	0	0	0
PF03205.17	Molybdopterin guanine dinucleotide synthesis protein B	0	0	0	0	1	0	0	0	0	0	0	1	1	0	0	0	0	0	0	0	0	0	0	0	0	1	0	0	0	0	0	0	0	0	0	0	1	0	0	0	0	0	0	0	0	0	0	0
PF03594.16	Benzoate membrane transport protein	0	0	0	0	1	0	0	0	0	0	0	0	0	0	0	0	0	0	0	0	0	0	0	0	0	0	0	1	1	0	0	0	0	0	0	0	0	0	0	0	0	0	1	0	0	0	0	0
PF03649.16	Uncharacterised protein family (UPF0014)	0	0	0	0	1	0	1	1	1	0	1	1	1	1	1	0	0	0	0	0	0	0	1	0	0	1	0	0	1	1	1	1	1	1	1	1	1	1	0	0	1	0	1	0	0	0	0	1
PF03965.19	Penicillinase repressor	0	0	0	0	1	0	0	0	0	0	0	0	1	1	1	0	0	0	0	0	0	0	0	0	0	0	0	0	1	0	1	5	0	0	0	1	1	0	1	1	3	0	0	0	0	0	0	0
PF04020.16	Mycobacterial 4 TMS phage holin, superfamily IV	0	0	0	0	1	2	0	1	0	1	1	1	1	1	1	0	0	0	0	0	0	0	1	0	0	0	0	0	0	0	0	0	0	0	0	0	0	0	1	1	0	0	0	0	0	1	0	0
PF04029.17	2-phosphosulpholactate phosphatase	0	0	0	0	1	1	0	0	0	0	0	0	0	0	0	0	0	0	0	0	0	0	0	0	0	0	0	0	0	0	0	0	0	0	0	1	0	0	0	0	0	0	0	0	0	0	0	0
PF04205.17	FMN-binding domain	0	0	0	0	1	0	0	0	0	0	0	0	0	0	0	0	0	0	0	0	0	0	0	0	0	0	0	0	0	0	0	0	1	0	0	0	0	0	0	0	0	0	2	0	0	0	0	0
PF04982.16	HPP family	0	0	0	0	1	0	0	0	0	0	0	0	0	0	1	0	0	0	0	0	0	0	0	0	0	0	0	0	0	0	0	0	0	0	0	0	0	0	0	0	0	0	0	0	0	0	0	0
PF05139.17	Erythromycin esterase	0	0	0	0	1	0	0	0	0	0	0	0	0	0	0	0	0	0	0	0	0	0	1	0	0	0	0	0	0	0	0	0	0	0	0	0	0	0	0	0	0	0	0	0	0	0	0	0
PF05239.19	PRC-barrel domain	0	0	0	0	1	1	0	0	0	0	2	0	0	1	1	0	0	0	0	0	0	0	0	0	0	0	0	1	1	0	2	1	0	0	1	0	0	0	2	0	0	0	1	0	0	0	0	1
PF06537.14	Di-haem oxidoreductase, putative peroxidase	0	0	0	0	1	0	0	0	0	0	0	0	0	0	0	0	1	0	0	0	0	0	1	0	0	0	0	0	0	0	0	0	0	0	0	0	0	0	0	0	0	0	0	0	0	0	0	0
PF06745.16	KaiC	0	0	0	0	1	0	0	0	0	0	0	1	0	0	1	0	0	0	0	0	0	0	1	0	0	1	0	0	0	0	1	1	0	0	0	0	1	0	0	0	0	0	1	0	0	1	0	0
PF06999.15	Sucrase/ferredoxin-like	0	0	0	0	1	0	0	0	0	0	0	0	1	0	1	0	0	0	0	0	0	0	0	0	0	0	0	1	1	0	0	0	0	0	1	0	0	0	1	0	0	0	0	0	0	0	0	1
PF07005.14	Sugar-binding N-terminal domain	0	0	0	0	1	0	0	0	0	0	0	0	0	0	0	0	0	0	0	0	0	0	0	0	0	0	0	0	0	0	0	0	0	0	0	0	0	0	0	0	0	0	0	0	0	0	0	0
PF07362.15	Post-segregation antitoxin CcdA	0	0	0	0	1	1	1	0	0	0	0	0	0	0	0	1	0	0	1	0	1	0	0	1	0	0	0	0	0	0	1	0	0	1	0	1	0	0	0	0	1	0	0	1	1	0	0	0
PF07650.20	KH domain	0	0	0	0	1	0	0	0	0	0	0	0	0	0	0	0	0	0	0	0	0	0	0	0	0	0	0	0	0	0	0	0	0	1	0	0	0	0	0	0	0	0	0	0	0	0	0	0
PF08007.15	JmjC domain	0	0	0	0	1	0	0	0	0	0	0	0	0	0	1	0	0	0	0	0	0	0	0	0	0	0	0	0	0	0	0	0	0	0	0	0	0	0	1	0	0	0	0	0	0	0	0	0
PF08014.14	Domain of unknown function (DUF1704)	0	0	0	0	1	0	0	0	0	0	0	0	1	0	0	0	0	0	0	0	0	0	0	0	0	0	0	0	0	0	0	0	0	0	0	0	0	0	0	1	0	0	1	0	0	0	0	0
PF08681.14	Protein of unknown function (DUF1778)	0	0	0	0	1	0	0	0	0	0	0	0	0	0	1	1	1	0	1	0	1	1	0	1	1	0	0	0	0	0	0	0	0	0	0	0	0	0	0	0	0	0	0	0	0	0	0	0
PF08984.14	Domain of unknown function (DUF1858)	0	0	0	0	1	0	0	0	0	0	0	0	0	0	0	0	0	0	0	0	0	0	0	0	0	0	0	0	0	0	0	0	0	0	0	0	0	0	0	0	0	0	0	0	0	0	0	0
PF09290.14	Prokaryotic acetaldehyde dehydrogenase, dimerisation	0	0	0	0	1	1	0	0	0	0	0	0	1	0	0	0	0	1	0	1	0	1	1	1	1	0	0	0	0	0	0	1	0	0	0	1	0	0	0	0	1	0	0	0	0	0	0	0
PF09752.12	Alpha/beta hydrolase domain containing 18	0	0	0	0	1	1	0	0	0	0	0	1	1	0	0	0	0	0	0	0	0	0	0	0	0	0	0	1	1	1	0	0	0	1	1	1	0	2	0	0	0	0	1	1	1	0	1	1
PF09966.12	Uncharacterized protein conserved in bacteria (DUF2200)	0	0	0	0	1	0	0	0	0	0	0	0	0	0	0	0	0	0	0	0	0	0	0	0	0	0	0	0	1	0	0	0	0	0	0	0	0	0	0	0	0	0	1	0	0	0	0	1
PF10006.12	Uncharacterized conserved protein (DUF2249)	0	0	0	0	1	0	1	0	0	0	0	0	1	0	0	0	0	0	0	0	0	0	1	0	0	0	0	0	0	0	0	0	0	0	0	1	0	0	0	0	1	0	1	0	0	1	0	0
PF10056.12	Uncharacterized conserved protein (DUF2293)	0	0	0	0	1	0	0	0	0	0	0	0	0	1	1	0	0	0	0	0	0	0	0	0	0	0	0	0	0	0	0	0	0	0	0	0	0	0	0	0	0	0	0	0	0	0	0	0
PF10633.12	NPCBM-associated, NEW3 domain of alpha-galactosidase	0	0	0	0	1	0	0	0	0	1	0	0	0	1	1	0	0	0	0	0	0	0	1	0	0	0	0	0	0	0	0	0	0	0	0	0	1	0	0	1	1	0	0	0	0	1	0	0
PF11455.11	Antitoxin MazE-like	0	0	0	0	1	1	0	0	0	0	0	0	0	1	1	0	0	0	0	0	1	0	0	0	0	0	0	0	0	0	0	0	0	0	0	0	0	0	0	0	0	0	0	0	0	0	0	0
PF11534.11	Hexameric tyrosine-coordinated heme protein (HTHP)	0	0	0	0	1	0	0	0	0	0	0	0	0	0	0	0	0	0	0	0	0	0	0	0	0	0	0	0	0	0	0	0	0	0	0	0	0	0	0	0	0	0	0	0	0	0	0	0
PF11611.11	Domain of unknown function (DUF4352)	0	0	0	0	1	0	0	0	0	0	0	0	0	0	1	0	0	0	0	0	0	0	0	0	0	0	0	0	0	0	0	0	0	0	0	0	0	0	0	0	0	0	0	0	0	0	0	0
PF11706.11	CGNR zinc finger	0	0	0	0	1	0	1	1	0	0	0	0	0	0	1	0	0	0	0	0	0	0	0	0	0	0	0	0	0	0	0	0	0	0	0	1	0	0	0	1	0	0	0	1	0	1	0	0
PF11964.11	SpoIIAA-like	0	0	0	0	1	0	0	0	0	0	0	0	1	0	0	0	0	0	0	0	0	0	0	0	0	0	0	0	0	0	0	0	0	0	0	0	0	0	0	0	0	0	0	0	0	0	0	0
PF11987.11	Translation-initiation factor 2	0	0	0	0	1	0	1	0	0	1	0	1	1	0	0	0	0	0	0	0	0	0	0	0	0	0	0	1	1	1	0	1	1	0	1	1	0	1	0	0	0	0	0	0	0	0	1	1
PF12172.11	Rubredoxin-like zinc ribbon domain (DUF35 N)	0	0	0	0	1	0	0	1	0	0	0	0	0	0	0	1	0	0	1	0	1	0	0	1	1	0	0	0	0	0	0	0	0	0	0	0	0	0	0	0	0	0	0	0	0	0	0	0
PF12642.10	Conjugative transposon protein TcpC	0	0	0	0	1	1	0	0	0	0	0	0	0	0	0	0	0	0	0	0	0	0	0	0	0	0	0	0	0	0	0	0	0	0	0	0	0	0	0	0	1	0	0	0	0	0	0	0
PF12681.10	Glyoxalase-like domain	0	0	0	0	1	0	0	0	0	0	0	0	0	0	0	0	0	0	0	0	0	0	0	0	0	0	0	0	0	0	0	0	0	0	0	0	0	0	1	0	0	0	0	0	0	0	0	0
PF12846.10	AAA-like domain	0	0	0	0	1	0	0	0	0	0	0	0	0	0	0	0	0	0	1	0	0	0	0	0	1	0	0	0	0	0	0	0	0	0	0	0	0	0	0	0	1	0	0	0	0	0	0	0
PF13237.9	4Fe-4S dicluster domain	0	0	0	0	1	0	1	0	0	0	0	0	0	0	0	0	0	0	0	0	0	0	0	0	0	0	0	0	0	0	0	0	0	0	0	1	0	0	0	0	0	0	0	0	0	0	0	0
PF13248.9	zinc-ribbon domain	0	0	0	0	1	0	0	1	0	0	0	0	0	1	0	0	0	0	0	0	0	0	0	0	0	1	0	0	0	0	0	0	0	0	0	1	1	0	0	0	0	0	0	1	1	1	0	0
PF13250.9	Domain of unknown function (DUF4041)	0	0	0	0	1	0	0	0	0	0	0	0	0	0	0	0	0	0	1	0	0	0	0	0	0	0	0	0	0	0	0	0	0	0	0	0	0	0	0	0	0	0	0	0	0	0	0	0
PF13516.9	Leucine Rich repeat	0	0	0	0	1	0	0	0	0	0	0	0	0	0	0	0	0	0	0	0	0	0	0	0	0	0	0	0	0	0	0	0	0	0	0	0	0	0	0	0	0	0	0	0	0	0	0	0
PF13537.9	Glutamine amidotransferase domain	0	0	0	0	1	1	0	0	0	0	0	0	1	0	0	1	0	1	1	0	1	0	0	1	1	0	1	0	0	0	0	0	0	0	0	0	0	0	0	0	1	0	0	0	0	0	0	0
PF13564.9	DoxX-like family	0	0	0	0	1	0	0	1	0	1	1	0	1	0	6	0	0	0	0	0	0	0	0	0	0	0	0	1	1	0	1	2	0	0	0	1	0	0	1	0	0	0	2	0	0	1	0	1
PF13946.9	Domain of unknown function (DUF4214)	0	0	0	0	1	0	0	0	1	0	0	1	1	0	0	0	0	0	0	0	0	0	0	0	0	0	0	0	0	0	0	0	0	0	0	0	0	0	0	0	0	0	0	0	0	0	0	0
PF14018.9	Domain of unknown function (DUF4234)	0	0	0	0	1	0	0	0	0	0	0	1	1	0	0	0	0	0	0	0	0	0	0	0	0	0	0	0	0	0	0	0	0	0	0	0	0	0	0	0	0	0	0	0	0	0	0	0
PF14110.9	Domain of unknown function (DUF4282)	0	0	0	0	1	1	0	0	0	1	0	0	0	0	1	0	0	0	0	0	0	0	0	0	0	0	0	0	0	0	0	0	0	0	0	0	0	0	1	0	0	0	0	0	0	0	0	0
PF14145.9	YrhK-like protein	0	0	0	0	1	0	0	0	0	0	0	0	1	0	0	0	0	0	0	0	0	0	0	0	0	0	0	0	0	0	0	0	0	0	0	0	0	0	0	0	0	0	0	0	0	0	0	0
PF14219.9	Domain of unknown function (DUF4328)	0	0	0	0	1	0	0	1	3	0	0	0	1	0	0	0	0	0	0	0	0	0	0	0	0	0	0	0	0	1	0	1	1	0	0	0	0	3	0	0	0	2	0	2	1	0	2	0
PF16896.8	Phosphogluconate dehydrogenase (decarboxylating) C-term	0	0	0	0	1	0	0	0	0	0	0	0	0	0	0	0	0	0	0	0	0	0	0	0	0	0	0	0	0	0	0	0	0	0	0	0	0	0	0	0	0	0	0	0	0	0	0	0
PF17957.4	Bacterial Ig domain	0	0	0	0	1	0	0	0	0	0	0	0	0	0	0	0	0	0	0	0	0	0	0	0	0	0	0	1	4	0	0	1	0	0	1	0	0	0	0	0	0	0	0	0	0	0	0	1
PF18158.4	Adaptive response protein AidB N-terminal domain	0	0	0	0	1	0	0	0	1	1	0	0	0	1	1	0	0	0	0	0	0	0	0	0	0	0	0	1	0	0	0	0	0	0	0	1	0	0	1	1	1	1	1	1	1	1	0	0
PF18855.4	Bacterial archaeo-eukaryotic release factor family 11	0	0	0	0	1	0	0	0	0	1	0	0	0	0	0	0	0	0	0	0	0	0	0	0	0	0	0	0	0	0	0	0	0	0	0	0	0	0	0	0	0	0	0	0	0	1	0	0
PF19297.2	QcrA subunit N-terminal region	0	0	0	0	1	0	0	0	0	0	0	0	0	0	0	0	0	0	0	0	0	0	0	0	0	0	0	0	0	0	0	0	0	0	0	0	0	0	0	0	0	0	0	0	0	0	0	0
PF19570.2	Family of unknown function (DUF6088)	0	0	0	0	1	0	0	0	0	0	0	0	0	0	0	0	0	0	0	0	0	0	0	0	0	0	0	0	0	0	0	0	0	0	0	0	0	0	0	0	0	0	0	0	0	0	0	0
PF19814.2	Family of unknown function (DUF6297)	0	0	0	0	1	1	0	0	0	0	0	0	0	0	0	0	0	0	0	0	0	0	0	0	0	0	0	0	0	0	0	0	0	0	0	0	0	0	0	0	0	0	0	0	0	0	0	0
PF19850.2	Family of unknown function (DUF6325)	0	0	0	0	1	1	0	0	0	0	0	0	1	0	0	0	0	0	0	0	0	0	0	0	0	0	0	0	0	0	0	0	0	0	0	0	0	0	0	0	0	0	0	0	0	0	0	0
PF20540.1	Family of unknown function (DUF6755)	0	0	0	0	1	0	0	0	0	0	0	0	0	0	1	0	0	0	0	0	0	0	0	0	0	0	0	0	0	0	0	0	0	0	0	0	0	0	0	0	0	0	0	0	0	0	0	0
PF01081.22	KDPG and KHG aldolase	0	0	0	0	2	0	0	1	0	0	1	0	0	0	0	0	0	0	0	0	0	0	0	0	0	0	0	0	0	0	1	0	0	0	0	1	1	1	1	1	1	0	1	0	0	1	0	0
PF05425.16	Copper resistance protein D	0	0	0	0	2	0	0	0	1	0	0	0	1	0	1	0	0	0	0	0	0	0	0	0	0	0	0	0	0	0	2	3	0	0	1	0	0	1	0	0	0	0	0	0	0	0	0	1
PF09852.12	Predicted membrane protein (DUF2079)	0	0	0	0	2	0	0	0	0	1	0	0	1	0	0	0	0	0	0	0	0	0	0	0	0	0	0	0	0	0	1	0	0	1	0	0	2	0	0	1	0	0	0	0	0	0	0	0
PF13784.9	Fic/DOC family N-terminal	0	0	0	0	2	0	0	0	0	0	0	0	1	1	1	0	1	0	1	1	1	1	0	0	0	0	1	0	0	0	0	0	0	0	0	1	0	0	0	0	1	0	0	0	0	0	0	0
PF14329.9	Domain of unknown function (DUF4386)	0	0	0	0	2	1	0	0	0	0	0	1	2	0	0	0	0	0	0	0	0	0	0	0	0	0	0	0	0	1	1	1	0	0	1	0	1	0	1	1	0	2	0	0	0	0	0	0
PF08751.14	TrwC relaxase	0	0	0	0	3	0	0	0	0	0	0	1	0	0	0	0	0	0	0	0	0	0	0	0	0	1	0	0	0	0	1	0	0	0	0	0	1	0	0	1	0	0	0	0	0	0	0	0
PF00013.32	KH domain	0	0	0	0	0	1	0	0	0	0	0	0	0	0	0	0	0	0	0	0	0	0	0	0	0	0	0	0	0	0	0	0	0	0	0	0	0	0	0	0	0	0	0	0	0	0	0	0
PF00028.20	Cadherin domain	0	0	0	0	0	1	0	0	0	0	0	0	0	0	0	0	0	0	0	0	0	0	0	0	0	0	2	0	0	1	0	1	0	0	0	0	0	0	0	0	0	0	1	0	0	0	0	0
PF00035.29	Double-stranded RNA binding motif	0	0	0	0	0	1	0	0	0	0	0	0	0	0	0	0	0	0	0	0	0	0	0	0	0	0	0	0	0	0	0	0	0	0	0	0	0	0	0	0	0	0	0	0	0	0	0	0
PF00101.23	Ribulose bisphosphate carboxylase, small chain	0	0	0	0	0	1	0	0	0	0	0	0	0	0	0	0	0	0	0	0	0	0	0	0	0	0	0	0	0	0	0	0	0	0	0	0	0	0	0	0	1	0	0	0	0	0	0	0
PF00112.26	Papain family cysteine protease	0	0	0	0	0	1	0	0	0	0	0	0	0	0	0	0	0	0	0	0	0	0	0	0	0	0	0	0	0	0	0	0	0	0	0	0	0	0	0	0	0	0	0	0	0	0	0	0
PF00181.26	Ribosomal Proteins L2, RNA binding domain	0	0	0	0	0	1	0	0	0	0	0	0	0	0	0	0	0	0	0	0	0	0	0	0	0	0	0	0	0	0	0	0	0	0	0	0	0	0	0	0	0	0	0	0	0	0	0	0
PF00201.21	UDP-glucoronosyl and UDP-glucosyl transferase	0	0	0	0	0	1	0	0	0	0	3	0	0	0	0	0	0	0	0	0	0	0	0	0	0	0	0	0	0	0	1	0	1	2	0	0	0	0	0	0	1	0	0	0	0	1	0	0
PF00413.27	Matrixin	0	0	0	0	0	1	1	0	0	0	0	0	0	0	0	0	0	0	0	0	0	0	0	0	1	0	0	0	0	0	0	0	0	0	0	0	0	0	0	0	1	0	0	0	0	0	0	0
PF00468.20	Ribosomal protein L34	0	0	0	0	0	1	0	0	0	0	0	0	0	0	0	0	0	0	0	0	0	0	1	0	0	0	0	0	0	0	0	0	0	0	0	0	0	0	1	0	0	0	0	0	0	0	0	0
PF00520.34	Ion transport protein	0	0	0	0	0	1	0	0	0	0	0	0	0	0	0	0	1	0	0	1	0	0	0	0	0	0	0	0	2	1	2	1	0	0	0	0	0	0	0	0	0	0	0	0	0	0	0	0
PF00543.25	Nitrogen regulatory protein P-II	0	0	0	0	0	1	0	0	0	0	0	0	0	0	0	0	0	0	0	0	0	0	0	0	0	0	0	1	1	0	0	1	0	1	1	0	0	0	0	1	1	0	2	0	0	1	1	1
PF00669.23	Bacterial flagellin N-terminal helical region	0	0	0	0	0	1	2	0	0	0	0	0	0	0	0	0	0	0	0	0	0	0	1	0	0	0	0	0	0	0	0	0	0	0	0	1	0	0	0	0	2	0	0	0	0	2	0	0
PF00679.27	Elongation factor G C-terminus	0	0	0	0	0	1	0	0	0	0	0	0	0	0	2	0	0	0	0	0	0	0	0	0	0	0	0	0	0	0	1	0	0	0	0	0	0	1	1	0	0	0	0	0	0	0	0	1
PF00689.24	Cation transporting ATPase, C-terminus	0	0	0	0	0	1	0	0	0	2	0	1	0	0	1	0	0	0	0	0	0	0	0	0	0	0	0	0	0	0	1	0	0	1	0	0	0	0	0	0	0	0	0	1	0	1	1	0
PF00690.29	Cation transporter/ATPase, N-terminus	0	0	0	0	0	1	0	0	0	0	0	0	0	0	0	0	0	0	0	0	0	0	0	0	0	0	0	0	0	0	0	0	0	0	0	0	0	0	0	0	0	0	0	0	0	0	0	0
PF00700.24	Bacterial flagellin C-terminal helical region	0	0	0	0	0	1	0	0	0	1	0	0	0	0	0	0	0	0	0	0	0	0	1	0	0	0	0	0	0	0	0	0	0	0	0	0	0	0	0	0	0	0	0	0	0	0	0	0
PF00704.31	Glycosyl hydrolases family 18	0	0	0	0	0	1	0	0	0	0	0	0	0	0	0	0	0	0	0	0	0	0	0	0	0	0	0	0	0	0	1	1	0	1	0	0	0	0	0	0	0	0	0	0	0	0	0	0
PF00733.24	Asparagine synthase	0	0	0	0	0	1	0	0	0	1	0	0	0	0	0	0	0	0	0	0	0	0	1	0	0	0	0	1	1	0	1	0	0	0	0	1	1	0	0	1	0	0	0	0	1	0	0	1
PF00782.23	Dual specificity phosphatase, catalytic domain	0	0	0	0	0	1	0	0	0	0	0	0	0	0	0	0	1	0	0	0	0	0	0	0	0	0	1	0	0	0	0	0	0	0	0	0	0	0	0	0	0	0	0	0	0	0	0	0
PF00887.22	Acyl CoA binding protein	0	0	0	0	0	1	0	0	0	0	0	0	0	0	0	0	0	0	0	0	0	0	0	0	0	0	0	0	0	0	0	0	0	0	0	0	0	0	0	0	0	0	0	0	0	0	0	0
PF01134.25	Glucose inhibited division protein A	0	0	0	0	0	1	0	0	0	0	0	0	1	0	0	0	0	0	0	0	0	0	0	0	0	0	0	0	0	0	0	0	0	0	0	0	0	0	0	0	0	0	0	0	0	0	0	0
PF01223.26	DNA/RNA non-specific endonuclease	0	0	0	0	0	1	0	0	0	0	0	0	0	0	0	0	0	0	0	0	0	0	0	0	0	0	0	0	0	0	0	0	0	0	0	0	0	0	0	0	0	0	0	0	0	0	0	0
PF01292.23	Prokaryotic cytochrome b561	0	0	0	0	0	1	0	0	0	0	0	0	0	0	1	0	0	0	0	0	0	0	0	0	0	4	0	0	0	0	1	0	0	0	0	0	4	0	0	1	0	0	0	0	0	1	0	0
PF01316.24	Arginine repressor, DNA binding domain	0	0	0	0	0	1	0	0	0	0	1	0	0	0	0	0	0	0	0	0	0	0	0	0	0	1	0	0	0	0	0	0	0	0	0	0	1	0	0	0	0	0	0	0	0	0	0	0
PF01341.20	Glycosyl hydrolases family 6	0	0	0	0	0	1	0	0	0	0	0	0	0	0	0	0	0	0	0	0	0	0	0	0	0	0	0	0	0	0	0	0	0	0	0	0	0	0	0	0	0	0	0	0	0	0	0	0
PF01450.22	Acetohydroxy acid isomeroreductase, catalytic domain	0	0	0	0	0	1	0	0	0	0	0	0	0	0	0	0	0	0	0	0	0	0	0	0	0	0	0	0	1	0	0	1	0	0	0	0	0	0	0	0	0	0	0	0	0	0	0	1
PF01503.20	Phosphoribosyl-ATP pyrophosphohydrolase	0	0	0	0	0	1	0	0	0	1	0	0	0	0	0	0	0	0	0	0	0	0	1	0	0	0	0	0	0	0	0	0	0	0	0	1	0	1	0	0	0	0	0	0	0	0	0	0
PF01583.23	Adenylylsulphate kinase	0	0	0	0	0	1	0	0	0	0	1	0	1	1	1	0	0	0	0	0	0	0	0	0	0	0	0	0	0	0	0	1	0	0	0	0	0	0	1	0	0	0	2	0	0	1	0	0
PF01741.21	Large-conductance mechanosensitive channel, MscL	0	0	0	0	0	1	1	0	0	1	1	0	0	0	1	0	0	0	0	0	0	0	1	0	0	0	0	1	0	1	1	1	0	2	0	1	0	1	2	1	0	0	1	1	0	1	0	1
PF01764.28	Lipase (class 3)	0	0	0	0	0	1	0	0	0	0	0	0	0	0	0	0	0	0	0	0	0	0	0	0	0	0	0	0	0	0	0	0	0	0	0	1	0	0	0	0	0	0	0	0	0	0	0	0
PF01769.19	Divalent cation transporter	0	0	0	0	0	1	1	0	0	1	0	0	0	0	1	1	1	1	1	1	1	1	0	1	1	0	0	1	0	1	1	1	1	1	1	1	1	1	1	1	0	0	1	0	1	0	1	1
PF01896.22	DNA primase small subunit	0	0	0	0	0	1	0	0	0	0	0	0	0	0	0	0	0	0	0	0	0	0	0	0	0	0	0	0	0	0	0	1	0	0	0	0	0	0	0	0	0	0	0	0	0	0	0	0
PF02113.18	D-Ala-D-Ala carboxypeptidase 3 (S13) family	0	0	0	0	0	1	0	0	0	0	0	0	0	0	0	1	0	1	1	0	1	0	0	1	1	0	0	0	0	0	1	1	0	0	0	0	0	0	1	0	0	0	0	0	0	0	1	0
PF02272.22	DHHA1 domain	0	0	0	0	0	1	0	1	0	1	1	0	0	1	1	0	0	0	0	1	0	1	0	0	0	0	0	0	0	0	1	0	0	0	0	0	0	0	1	0	0	0	0	0	1	0	1	0
PF02469.25	Fasciclin domain	0	0	0	0	0	1	0	0	2	0	2	0	1	0	0	0	1	1	1	0	0	0	0	0	0	0	0	1	1	2	1	1	1	1	2	0	0	1	1	3	0	0	0	1	1	0	3	2
PF02588.18	Uncharacterised 5xTM membrane BCR, YitT family COG1284	0	0	0	0	0	1	0	0	0	0	0	0	0	0	0	0	0	0	0	0	0	0	0	0	0	0	0	1	1	0	0	0	0	0	1	0	0	0	0	0	0	0	0	0	0	0	0	1
PF02641.18	Uncharacterized ACR, COG1993	0	0	0	0	0	1	0	0	1	0	0	0	0	0	0	0	0	0	0	0	0	0	1	0	0	1	0	0	0	0	0	0	0	0	0	0	1	0	0	0	1	0	0	0	0	0	0	0
PF02785.22	Biotin carboxylase C-terminal domain	0	0	0	0	0	1	0	0	0	0	0	0	0	0	1	0	0	0	0	0	0	0	0	0	0	0	0	0	0	0	0	0	0	0	0	0	0	0	0	0	0	0	0	0	0	0	2	0
PF02868.18	Thermolysin metallopeptidase, alpha-helical domain	0	0	0	0	0	1	0	0	0	0	0	0	0	0	0	0	0	0	0	0	0	0	0	0	0	0	0	0	0	0	0	0	0	0	0	0	0	0	0	0	0	0	0	0	0	0	0	0
PF02880.19	Phosphoglucomutase/phosphomannomutase, alpha/beta/alpha domain III	0	0	0	0	0	1	1	0	0	1	0	1	0	0	0	1	1	1	1	0	1	0	0	1	0	0	1	0	0	1	0	0	3	1	0	1	0	0	0	1	0	0	1	0	0	0	2	1
PF02910.23	Fumarate reductase flavoprotein C-term	0	0	0	0	0	1	0	0	0	0	0	0	0	0	0	0	0	0	0	0	0	0	0	0	0	0	0	1	1	0	0	0	0	0	0	0	0	1	0	0	0	0	0	0	0	0	0	1
PF02952.20	L-fucose isomerase, C-terminal domain	0	0	0	0	0	1	1	0	1	0	0	0	0	0	0	0	0	0	0	0	0	0	0	0	0	0	0	1	1	0	0	0	1	0	0	0	0	1	0	0	0	0	0	0	0	0	2	1
PF02978.22	Signal peptide binding domain	0	0	0	0	0	1	0	0	0	0	0	0	0	0	0	0	0	0	0	0	0	0	0	0	0	0	0	0	0	0	0	0	1	0	0	0	0	0	0	0	0	0	0	0	0	0	0	0
PF03055.18	Retinal pigment epithelial membrane protein	0	0	0	0	0	1	0	0	0	0	1	0	0	0	0	0	0	0	0	0	0	0	0	0	0	0	0	0	0	0	0	0	0	0	0	0	0	0	0	0	0	0	0	0	0	0	0	0
PF03150.17	Di-haem cytochrome c peroxidase	0	0	0	0	0	1	0	0	0	0	0	0	0	0	0	0	0	0	0	0	0	0	0	0	0	0	0	0	0	0	0	0	0	0	0	0	0	0	0	0	0	0	0	0	0	0	0	0
PF03313.18	Serine dehydratase alpha chain	0	0	0	0	0	1	0	0	0	0	0	0	0	0	0	0	0	0	0	0	0	0	0	0	0	0	0	0	0	0	0	0	0	0	0	0	0	0	0	0	0	0	0	0	0	0	0	0
PF03425.16	Carbohydrate binding domain (family 11)	0	0	0	0	0	1	0	0	0	0	0	0	0	0	0	0	0	0	0	0	0	0	0	0	0	0	0	0	0	1	0	0	0	0	0	0	0	0	0	0	0	0	0	0	0	0	0	0
PF03450.20	CO dehydrogenase flavoprotein C-terminal domain	0	0	0	0	0	1	0	2	0	0	0	1	0	0	0	0	0	0	0	1	0	0	0	0	0	0	2	1	0	1	0	0	0	0	1	0	0	2	0	0	0	0	0	0	0	1	0	0
PF03454.18	MoeA C-terminal region (domain IV)	0	0	0	0	0	1	0	0	0	0	0	0	0	0	0	0	0	0	0	0	0	0	0	0	0	0	0	0	0	0	0	0	1	0	0	0	0	0	0	0	0	0	0	0	0	0	0	0
PF03553.17	Na+/H+ antiporter family	0	0	0	0	0	1	0	0	0	0	0	0	0	0	0	0	0	0	0	0	0	0	0	0	0	0	0	0	0	0	0	0	0	0	0	0	0	0	0	0	0	0	0	0	0	0	0	0
PF03741.19	Integral membrane protein TerC family	0	0	0	0	0	1	0	0	0	2	1	0	0	1	1	1	0	1	1	0	1	0	0	1	1	0	0	0	2	0	1	2	1	2	1	0	0	0	1	0	0	1	2	0	0	2	0	1
PF03883.17	Peroxide stress protein YaaA	0	0	0	0	0	1	0	0	0	0	0	0	0	0	0	0	0	0	0	0	0	0	0	0	0	0	0	1	1	0	0	1	0	0	1	0	0	0	0	0	0	0	1	0	0	0	0	0
PF03989.16	DNA gyrase C-terminal domain, beta-propeller	0	0	0	0	0	1	1	0	0	0	0	1	1	0	0	0	0	0	0	0	0	0	0	0	0	0	0	0	0	0	0	0	0	0	0	0	0	0	0	0	0	0	0	1	0	0	0	0
PF04101.19	Glycosyltransferase family 28 C-terminal domain	0	0	0	0	0	1	0	1	0	0	0	0	0	0	1	0	0	0	0	0	0	1	1	0	0	0	0	0	0	0	0	1	0	0	0	0	0	0	0	1	0	0	0	0	0	0	0	0
PF04214.16	Protein of unknown function, DUF	0	0	0	0	0	1	0	0	0	0	0	1	0	0	0	0	0	0	0	0	0	0	0	0	0	0	0	0	0	0	0	0	0	0	0	0	1	1	0	0	0	0	0	0	0	0	1	0
PF04257.17	Exodeoxyribonuclease V, gamma subunit	0	0	0	0	0	1	0	0	0	0	0	0	0	0	0	0	0	1	1	1	1	1	0	1	1	0	0	0	0	1	0	0	0	0	0	0	0	0	0	0	0	0	0	0	0	1	0	0
PF04337.15	Protein of unknown function, DUF480	0	0	0	0	0	1	0	0	0	0	0	0	0	0	0	0	0	0	0	0	0	0	0	0	0	0	0	0	0	1	1	0	0	1	0	0	0	0	0	0	0	0	1	0	0	1	1	0
PF04411.15	PD-(D/E)XK nuclease superfamily	0	0	0	0	0	1	0	0	0	0	0	0	0	0	0	0	0	0	0	0	0	0	0	0	0	0	0	0	0	0	0	0	0	0	0	0	0	0	0	0	0	0	0	0	0	0	0	0
PF04655.17	Aminoglycoside/hydroxyurea antibiotic resistance kinase	0	0	0	0	0	1	0	0	1	0	0	0	0	0	0	0	0	0	0	0	0	0	0	0	0	0	0	0	0	0	0	0	0	0	0	0	0	0	1	0	0	0	0	0	0	0	0	0
PF04832.15	SOUL heme-binding protein	0	0	0	0	0	1	0	0	0	0	0	0	0	0	0	0	0	0	0	0	0	0	0	0	0	0	0	1	0	0	0	0	0	0	1	0	0	0	0	0	0	0	0	0	0	0	0	0
PF04998.20	RNA polymerase Rpb1, domain 5	0	0	0	0	0	1	0	0	0	0	0	1	1	0	0	0	0	0	0	0	0	0	0	0	0	0	1	1	1	0	0	0	0	0	1	0	0	0	0	0	0	0	0	0	1	0	0	1
PF05145.15	Transition state regulatory protein AbrB	0	0	0	0	0	1	0	0	0	0	0	0	0	0	0	0	0	0	0	0	0	0	0	0	0	1	0	0	0	0	0	0	0	0	0	0	0	0	0	0	0	0	0	0	0	0	0	0
PF05163.15	DinB family	0	0	0	0	0	1	0	0	0	0	0	0	0	0	0	0	0	0	0	0	0	0	0	0	0	0	0	0	0	1	0	1	0	0	0	0	0	1	0	0	0	0	1	0	1	0	1	0
PF05401.14	Nodulation protein S (NodS)	0	0	0	0	0	1	0	0	0	0	0	0	0	0	0	0	0	0	0	0	0	0	0	0	0	0	0	0	0	0	0	0	0	0	0	0	0	0	0	0	0	0	0	0	0	0	0	0
[truncated: 1,501 more rows]
[truncated: 50 more columns]
