# Supplementary material for: Diverse lifestyles and adaptive evolution of uncultured UBA5794 actinobacteria, a sister order of “Candidatus actinomarinales”
Source: Environ Microbiome. 2025 Apr 19;20:39. doi: 10.1186/s40793-025-00701-w (PMC12008989; doi:10.1186/s40793-025-00701-w)
Supplement: Supplementary file 17 — Supplementary Material 17: Table S7. KEGG-based annotation of 98 non-redundant UBA5794 genomes. [file 40793_2025_701_MOESM17_ESM.xlsx]

## Sheet: Sheet1
Table S1. Relative abundance of non-singleton OTUs assigned to Actinomarinales at 97% sequence similarity in sample N04
OTU	N04SN
OTU_2	0.219944
OTU_4	0.182665
OTU_9	0.0358807
OTU_37	0.00465983
OTU_105	0.00326188
OTU_86	0.0027959
OTU_83	0.00116496
OTU_266	0.00116496
OTU_473	0.000698975
OTU_1094	0.000698975
OTU_94	0.000465983
OTU_502	0.000465983
OTU_1168	0.000465983
Total	0.454334
