# Supplementary material for: Diverse lifestyles and adaptive evolution of uncultured UBA5794 actinobacteria, a sister order of “Candidatus actinomarinales”
Source: Environ Microbiome. 2025 Apr 19;20:39. doi: 10.1186/s40793-025-00701-w (PMC12008989; doi:10.1186/s40793-025-00701-w)
Supplement: Supplementary file 18 — Supplementary Material 18: Table S8. Pfam-based annotation of 98 non-redundant UBA5794 genomes. [file 40793_2025_701_MOESM18_ESM.xlsx]

## Sheet: Sheet1
Table S2. General genomic and assembly information
Statistics	N04SN
Raw data (bp)	9,924,885,000
Clean data (bp)	9,794,439,483
Total numbers	1,017,831
Total length (bp)	1,054,098,778
Average length (bp)	1036
Max length (bp)	141642
N50 (bp)	1055
N90 (bp)	559
Contigs (>= 10000 bp)	1186
