# Supplementary material for: Diverse lifestyles and adaptive evolution of uncultured UBA5794 actinobacteria, a sister order of “Candidatus actinomarinales”
Source: Environ Microbiome. 2025 Apr 19;20:39. doi: 10.1186/s40793-025-00701-w (PMC12008989; doi:10.1186/s40793-025-00701-w)
Supplement: Supplementary file 19 — Supplementary Material 19: Table S9. Orthogroups shared by UBA5794 and “Ca. Actinomarinales” genomes. [file 40793_2025_701_MOESM19_ESM.xlsx]

## Sheet: Sheet1
Table S7. KEGG-based annotation of 98 non-redundant UBA5794 genomes
KO_ID	Description	Bin.29	GCA_001767695.1	GCA_002238785.1	GCA_002403855.1	GCA_002418265.1	GCA_002450985.1	GCA_002898115.1	GCA_003230435.1	GCA_003235475.1	GCA_003242515.1	GCA_003388545.1	GCA_003648875.1	GCA_008501565.1	GCA_009377435.1	GCA_009377735.1	GCA_009837095.1	GCA_009837815.1	GCA_009838635.1	GCA_009839965.1	GCA_009841075.1	GCA_009841105.1	GCA_009843905.1	GCA_011371355.1	GCA_011523395.1	GCA_011523635.1	GCA_011682695.1	GCA_012270885.1	GCA_013001065.1	GCA_013001245.1	GCA_013001485.1	GCA_013002865.1	GCA_013003395.1	GCA_013003515.1	GCA_013003615.1	GCA_013043085.1	GCA_013151445.1	GCA_013152275.1	GCA_013202595.1	GCA_013695075.1	GCA_013812505.1	GCA_015488325.1	GCA_016215655.1	GCA_016650365.1	GCA_016870535.1	GCA_016932695.1	GCA_017577575.1	GCA_018680395.1	GCA_018680515.1
K00003	hom; homoserine dehydrogenase [EC:1.1.1.3]	1	0	1	1	1	1	1	0	1	1	1	1	0	1	1	1	1	1	1	1	1	1	1	1	1	1	1	0	0	1	1	1	1	1	1	1	1	1	1	1	1	1	1	1	1	1	1	1
K00012	UGDH, ugd; UDPglucose 6-dehydrogenase [EC:1.1.1.22]	1	0	0	2	0	0	1	1	0	1	1	0	1	1	1	1	0	1	1	1	1	1	0	1	1	1	0	1	0	0	1	0	0	0	1	1	1	1	1	1	1	0	1	1	1	1	0	1
K00013	hisD; histidinol dehydrogenase [EC:1.1.1.23]	1	0	1	1	0	1	1	1	0	0	0	0	0	1	1	1	1	1	1	1	1	1	1	1	1	0	1	1	1	1	0	1	0	0	0	1	0	1	0	0	1	0	1	0	0	1	1	1
K00014	aroE; shikimate dehydrogenase [EC:1.1.1.25]	1	1	1	1	1	1	1	1	1	1	1	1	1	0	2	1	1	1	1	1	1	1	1	1	1	0	1	0	1	1	1	1	0	1	1	1	0	1	0	1	1	1	1	2	1	2	1	0
K00020	HIBADH, mmsB; 3-hydroxyisobutyrate dehydrogenase [EC:1.1.1.31]	1	0	2	0	1	1	0	1	1	1	1	1	1	1	1	1	1	1	1	1	1	1	0	1	1	1	2	0	0	0	0	1	0	0	0	0	1	1	1	0	1	0	1	1	1	1	0	0
K00031	IDH1, IDH2, icd; isocitrate dehydrogenase [EC:1.1.1.42]	1	1	1	1	1	1	1	0	1	1	1	1	1	1	0	1	1	1	1	1	1	1	1	1	1	1	1	0	1	1	1	0	1	1	1	1	1	1	1	1	1	1	0	1	1	2	0	1
K00036	G6PD, zwf; glucose-6-phosphate 1-dehydrogenase [EC:1.1.1.49 1.1.1.363]	1	1	1	1	2	1	0	0	0	0	1	0	1	1	1	1	1	1	1	1	1	1	0	0	1	1	0	1	1	0	1	1	0	1	0	1	2	1	1	0	1	0	1	1	1	1	1	1
K00042	garR, glxR; 2-hydroxy-3-oxopropionate reductase [EC:1.1.1.60]	1	0	1	0	1	0	0	1	1	0	0	1	1	0	0	1	0	0	1	0	1	0	0	0	1	1	1	0	0	0	0	0	0	0	0	0	1	0	1	0	1	0	0	1	1	1	0	0
K00052	leuB, IMDH; 3-isopropylmalate dehydrogenase [EC:1.1.1.85]	1	0	0	1	1	0	0	0	1	1	0	0	1	0	1	1	1	1	1	0	1	0	1	1	1	1	1	1	1	1	1	0	0	1	1	1	1	0	0	1	1	0	0	0	0	1	0	1
K00053	ilvC; ketol-acid reductoisomerase [EC:1.1.1.86]	1	0	2	1	1	0	1	1	1	1	1	0	0	1	1	1	2	2	2	2	2	1	1	2	2	1	1	1	1	1	1	1	1	1	1	1	1	1	0	1	1	0	1	0	0	1	1	1
K00057	gpsA; glycerol-3-phosphate dehydrogenase (NAD(P)+) [EC:1.1.1.94]	1	1	0	2	1	2	0	1	1	1	1	1	1	0	0	1	0	1	1	1	1	0	1	1	1	1	0	1	0	1	1	1	1	1	1	1	1	1	0	1	1	1	1	1	1	0	1	1
K00060	tdh; threonine 3-dehydrogenase [EC:1.1.1.103]	1	1	0	1	1	1	1	1	1	1	1	1	1	1	0	0	0	0	0	0	0	0	1	0	0	1	0	1	1	1	1	0	1	1	1	1	1	1	1	1	1	1	1	1	1	1	1	1
K00075	murB; UDP-N-acetylmuramate dehydrogenase [EC:1.3.1.98]	1	1	1	1	1	1	1	1	1	1	1	0	1	1	1	1	1	1	1	1	1	1	1	1	1	1	1	1	1	1	1	1	1	1	1	1	1	1	1	1	1	1	1	1	1	1	1	1
K00099	dxr; 1-deoxy-D-xylulose-5-phosphate reductoisomerase [EC:1.1.1.267]	1	1	0	1	1	1	1	1	1	1	1	1	1	1	1	0	0	1	1	1	1	1	1	1	1	1	0	1	1	1	1	1	1	1	1	1	1	1	1	1	1	1	1	1	1	1	1	1
K00101	lldD; L-lactate dehydrogenase (cytochrome) [EC:1.1.2.3]	1	0	0	0	0	0	1	0	0	0	0	0	0	0	1	1	0	1	1	1	1	0	0	1	1	0	0	1	1	0	0	1	0	0	0	1	0	0	0	0	0	0	0	0	0	1	0	1
K00104	glcD; glycolate oxidase [EC:1.1.3.15]	1	1	1	1	1	1	0	1	0	0	1	0	1	1	1	1	1	1	1	0	1	0	1	1	1	1	1	1	1	0	0	1	0	0	0	0	1	1	0	1	1	1	1	0	0	1	0	0
K00108	betA, CHDH; choline dehydrogenase [EC:1.1.99.1]	1	0	1	0	0	0	0	0	0	0	0	0	0	0	0	1	1	1	2	0	2	0	0	1	1	0	1	0	0	0	0	0	0	0	0	0	0	0	0	0	1	0	1	0	0	1	0	0
K00111	glpA, glpD; glycerol-3-phosphate dehydrogenase [EC:1.1.5.3]	1	0	0	1	1	0	1	0	1	0	1	1	1	1	1	1	0	1	1	1	1	0	1	1	1	2	0	1	1	1	0	1	0	1	0	2	3	1	1	1	1	0	1	1	0	1	0	0
K00133	asd; aspartate-semialdehyde dehydrogenase [EC:1.2.1.11]	1	1	1	1	1	1	0	1	1	1	1	1	0	1	1	0	1	1	1	1	1	1	1	1	1	1	1	1	1	1	1	1	1	0	1	1	1	0	1	0	1	1	1	1	1	1	1	1
K00134	GAPDH, gapA; glyceraldehyde 3-phosphate dehydrogenase [EC:1.2.1.12]	1	1	1	1	1	0	1	0	1	1	1	1	1	1	1	1	1	1	1	1	1	1	1	1	1	1	1	2	0	1	1	1	1	1	1	1	1	1	1	1	1	1	1	1	1	2	0	0
K00135	gabD; succinate-semialdehyde dehydrogenase / glutarate-semialdehyde dehydrogenase [EC:1.2.1.16 1.2.1.79 1.2.1.20]	1	1	0	0	1	0	1	0	2	1	0	0	1	1	2	1	0	1	1	1	1	1	1	1	0	0	0	1	1	0	0	1	1	0	1	1	0	0	1	1	2	1	3	0	0	1	0	2
K00140	mmsA, iolA, ALDH6A1; malonate-semialdehyde dehydrogenase (acetylating) / methylmalonate-semialdehyde dehydrogenase [EC:1.2.1.18 1.2.1.27]	1	1	1	1	1	1	1	1	1	0	2	2	1	0	1	1	1	1	1	1	1	1	1	1	1	2	0	1	0	0	1	1	0	1	1	1	3	1	2	1	1	2	1	1	1	2	0	1
K00145	argC; N-acetyl-gamma-glutamyl-phosphate reductase [EC:1.2.1.38]	1	0	1	1	1	1	1	0	0	1	1	0	1	1	1	1	1	1	1	1	1	1	1	1	1	1	1	0	0	1	1	1	1	1	1	1	1	1	0	1	1	0	1	0	0	1	1	1
K00163	aceE; pyruvate dehydrogenase E1 component [EC:1.2.4.1]	1	0	1	2	1	2	1	1	1	0	1	1	0	0	1	0	1	1	2	1	2	1	0	2	2	1	1	1	1	1	1	1	0	1	0	2	1	0	1	1	1	0	1	1	1	1	0	1
K00174	korA, oorA, oforA; 2-oxoglutarate/2-oxoacid ferredoxin oxidoreductase subunit alpha [EC:1.2.7.3 1.2.7.11]	1	3	1	2	3	2	1	3	1	1	1	3	2	1	1	0	1	1	1	1	1	1	1	1	1	1	1	1	0	1	1	1	1	1	0	3	1	2	1	1	2	3	1	3	2	1	1	1
K00175	korB, oorB, oforB; 2-oxoglutarate/2-oxoacid ferredoxin oxidoreductase subunit beta [EC:1.2.7.3 1.2.7.11]	1	3	1	2	3	2	1	3	1	1	1	2	3	1	1	1	1	1	1	1	1	1	0	0	1	1	1	1	1	3	0	0	1	1	1	3	2	2	0	0	3	3	1	1	2	1	1	1
K00215	dapB; 4-hydroxy-tetrahydrodipicolinate reductase [EC:1.17.1.8]	1	1	1	1	1	0	1	1	1	1	1	1	1	1	1	1	1	0	1	1	1	1	1	1	1	1	1	1	1	1	1	1	1	1	0	1	1	1	0	2	1	1	2	1	1	1	1	1
K00221	E4.99.1.2; alkylmercury lyase [EC:4.99.1.2]	1	0	0	0	0	0	0	1	0	0	0	1	0	1	1	0	0	0	0	0	0	0	0	0	0	0	0	0	1	0	0	0	0	0	0	1	0	0	0	1	0	0	0	0	0	0	0	0
K00232	E1.3.3.6, ACOX1, ACOX3; acyl-CoA oxidase [EC:1.3.3.6]	1	0	0	0	0	0	0	0	0	0	0	0	0	0	1	0	0	0	0	0	0	0	0	0	0	0	0	0	0	0	0	0	0	0	0	0	0	0	0	0	1	0	0	0	0	0	0	0
K00249	ACADM, acd; acyl-CoA dehydrogenase [EC:1.3.8.7]	1	2	4	2	3	3	1	2	1	1	2	1	1	3	2	0	3	2	2	1	2	1	4	2	2	3	4	3	3	1	2	3	0	2	0	2	3	1	3	1	2	2	2	1	1	3	0	2
K00252	GCDH, gcdH; glutaryl-CoA dehydrogenase [EC:1.3.8.6]	1	0	1	1	1	1	1	1	1	1	0	0	1	1	1	0	1	1	1	1	1	0	1	1	1	1	1	1	1	0	1	1	1	1	0	1	1	1	1	1	1	1	1	1	1	1	0	1
K00253	IVD, ivd; isovaleryl-CoA dehydrogenase [EC:1.3.8.4]	1	0	0	0	0	0	0	0	0	0	0	1	0	0	0	0	0	0	0	0	0	0	0	0	0	0	0	0	0	0	0	0	0	0	0	0	0	0	0	0	0	0	0	0	0	0	0	0
K00263	E1.4.1.9; leucine dehydrogenase [EC:1.4.1.9]	1	1	0	1	1	1	1	1	1	1	1	1	1	0	0	1	0	1	1	0	1	0	1	1	1	0	0	0	0	1	1	1	1	1	0	1	0	1	1	0	1	1	1	1	1	1	1	0
K00281	GLDC, gcvP; glycine dehydrogenase [EC:1.4.4.2]	1	0	1	0	1	1	1	1	0	0	1	1	1	1	1	0	1	0	0	0	0	0	1	0	0	0	0	1	1	0	1	1	0	1	0	1	0	0	0	1	0	0	1	0	0	1	0	1
K00286	proC; pyrroline-5-carboxylate reductase [EC:1.5.1.2]	1	0	1	1	1	1	0	1	1	1	0	1	1	1	1	1	1	1	1	1	1	1	1	1	1	1	1	1	0	1	1	1	1	1	1	1	1	1	1	1	1	0	1	1	1	1	1	0
K00315	DMGDH; dimethylglycine dehydrogenase [EC:1.5.8.4]	1	0	2	0	0	0	0	1	0	0	0	0	0	0	0	3	1	2	3	1	3	1	0	3	2	0	1	1	0	0	0	2	0	0	0	0	0	0	0	0	0	0	0	0	0	0	0	0
K00320	mer; 5,10-methylenetetrahydromethanopterin reductase [EC:1.5.98.2]	1	0	7	0	3	4	1	2	0	0	1	0	1	0	2	4	3	5	4	2	4	2	1	7	5	0	8	1	1	1	3	1	1	1	1	1	2	0	3	2	5	1	3	0	0	1	1	2
K00324	pntA; H+-translocating NAD(P) transhydrogenase subunit alpha [EC:1.6.1.2 7.1.1.1]	1	1	0	1	1	0	1	1	1	1	0	1	1	0	0	1	0	1	1	0	1	0	1	1	1	1	0	0	0	0	0	1	0	0	0	1	1	0	0	1	1	1	1	0	1	1	0	0
K00325	pntB; H+-translocating NAD(P) transhydrogenase subunit beta [EC:1.6.1.2 7.1.1.1]	1	1	0	1	0	0	1	0	1	0	1	1	0	0	0	1	0	1	1	0	1	0	0	1	1	1	0	0	0	0	0	1	0	0	0	1	1	1	0	1	0	1	1	0	1	1	0	0
K00333	nuoD; NADH-quinone oxidoreductase subunit D [EC:7.1.1.2]	1	1	1	1	1	0	1	1	2	1	1	1	1	1	1	1	1	1	1	1	1	1	1	1	1	1	1	1	0	1	1	1	1	1	1	1	1	1	1	1	1	1	1	1	0	1	1	0
K00334	nuoE; NADH-quinone oxidoreductase subunit E [EC:7.1.1.2]	1	1	1	2	1	1	1	1	1	1	1	1	0	1	1	1	1	1	1	1	1	1	1	1	1	1	1	1	0	1	1	1	1	1	1	1	1	2	1	1	1	1	1	1	0	1	1	1
K00335	nuoF; NADH-quinone oxidoreductase subunit F [EC:7.1.1.2]	1	1	1	1	1	2	1	0	2	0	0	1	1	0	1	2	2	2	2	1	2	1	1	2	2	0	2	1	0	0	1	2	1	2	2	1	0	1	1	1	1	1	1	2	0	1	0	1
K00337	nuoH; NADH-quinone oxidoreductase subunit H [EC:7.1.1.2]	1	2	2	1	2	1	1	1	1	0	1	1	1	1	1	1	2	1	1	1	1	1	1	1	1	2	2	1	1	0	1	1	1	1	1	0	2	2	0	1	1	2	2	1	1	2	1	1
K00338	nuoI; NADH-quinone oxidoreductase subunit I [EC:7.1.1.2]	1	2	2	2	2	2	2	2	2	2	2	2	2	2	2	2	2	2	2	2	2	2	2	2	2	2	2	2	2	1	1	1	2	2	2	2	2	2	1	2	2	2	2	2	2	2	1	2
K00342	nuoM; NADH-quinone oxidoreductase subunit M [EC:7.1.1.2]	1	2	2	2	2	2	3	2	2	2	2	2	3	2	2	1	2	2	2	2	2	2	2	2	2	2	2	1	1	1	2	2	4	2	1	3	2	1	2	2	3	2	3	2	2	2	1	2
K00382	DLD, lpd, pdhD; dihydrolipoamide dehydrogenase [EC:1.8.1.4]	1	1	1	1	1	1	1	1	1	0	0	1	1	1	1	0	1	0	1	1	1	0	1	1	1	1	1	1	1	1	1	1	1	1	1	1	1	1	0	1	2	1	1	1	1	1	1	1
K00451	HGD, hmgA; homogentisate 1,2-dioxygenase [EC:1.13.11.5]	1	1	0	0	0	1	1	0	1	0	0	1	0	1	1	0	0	0	0	0	0	0	0	0	0	0	0	0	0	1	1	1	1	1	1	1	0	2	0	1	1	1	0	0	0	0	1	0
K00457	HPD, hppD; 4-hydroxyphenylpyruvate dioxygenase [EC:1.13.11.27]	1	1	0	0	0	1	1	0	1	0	0	0	0	1	1	0	0	0	0	0	0	0	0	0	0	0	0	1	1	0	1	1	0	1	1	1	0	1	1	1	1	1	0	0	0	0	1	1
K00459	ncd2, npd; nitronate monooxygenase [EC:1.13.12.16]	1	0	0	0	0	0	0	0	0	0	0	0	1	0	0	0	0	0	0	0	0	0	0	0	0	1	0	0	0	0	0	0	0	0	0	0	1	0	0	1	0	0	1	1	1	0	0	0
K00485	FMO; dimethylaniline monooxygenase (N-oxide forming) [EC:1.14.13.8]	1	0	0	0	0	0	0	0	1	0	0	1	0	0	0	0	0	0	0	0	0	0	1	0	0	0	0	0	0	0	0	0	0	0	0	0	0	0	0	0	0	0	0	0	0	0	0	0
K00518	sodN; nickel superoxide dismutase [EC:1.15.1.1]	1	1	1	1	1	0	0	1	1	1	1	0	0	1	1	0	1	1	1	1	1	0	1	1	1	1	1	0	1	1	1	1	1	1	1	1	1	1	1	1	1	1	1	0	1	1	1	1
K00525	E1.17.4.1A, nrdA, nrdE; ribonucleoside-diphosphate reductase alpha chain [EC:1.17.4.1]	1	1	1	1	1	2	0	0	1	1	0	1	0	0	2	1	1	1	2	1	1	0	0	1	1	1	1	0	1	0	1	0	1	0	1	1	1	1	1	1	1	1	0	1	1	1	1	1
K00574	cfa; cyclopropane-fatty-acyl-phospholipid synthase [EC:2.1.1.79]	1	0	0	0	2	0	1	2	2	0	0	0	1	1	0	0	0	0	0	0	0	0	1	0	0	1	0	2	2	0	3	1	0	1	2	1	2	0	0	0	1	0	1	0	0	1	0	1
K00600	glyA, SHMT; glycine hydroxymethyltransferase [EC:2.1.2.1]	1	1	1	1	1	1	1	2	1	1	1	1	0	0	1	1	1	1	1	1	1	1	2	1	1	1	1	0	1	1	1	1	1	1	1	1	1	1	1	1	2	1	1	1	1	1	1	1
K00602	purH; phosphoribosylaminoimidazolecarboxamide formyltransferase / IMP cyclohydrolase [EC:2.1.2.3 3.5.4.10]	1	0	1	1	1	0	1	0	1	1	1	1	1	1	1	1	1	1	1	1	1	0	1	1	1	1	1	1	1	1	1	0	1	0	1	1	1	1	1	1	0	0	0	0	0	1	0	1
K00606	panB; 3-methyl-2-oxobutanoate hydroxymethyltransferase [EC:2.1.2.11]	1	1	1	1	1	1	1	0	1	1	1	0	1	0	0	1	1	1	1	1	1	1	1	1	1	1	1	1	1	1	0	0	1	1	1	1	1	1	1	1	0	1	1	1	1	1	0	2
K00609	pyrB, PYR2; aspartate carbamoyltransferase catalytic subunit [EC:2.1.3.2]	1	1	1	2	1	0	0	1	2	1	0	2	1	1	1	1	1	1	1	1	1	1	1	1	1	2	1	1	1	1	1	0	0	2	1	1	2	2	1	1	2	2	2	1	1	1	0	1
K00611	OTC, argF, argI; ornithine carbamoyltransferase [EC:2.1.3.3]	1	1	1	1	1	0	1	0	1	0	0	1	1	1	1	1	1	0	1	1	1	1	0	1	1	1	1	0	1	1	1	1	1	1	1	1	1	1	0	1	1	1	1	1	1	1	1	1
K00615	E2.2.1.1, tktA, tktB; transketolase [EC:2.2.1.1]	1	4	1	5	2	2	2	2	2	1	1	1	1	1	3	1	1	1	1	1	1	1	1	1	1	3	1	1	1	1	1	1	0	1	1	1	3	2	2	2	1	3	0	3	4	1	0	1
K00616	E2.2.1.2, talA, talB; transaldolase [EC:2.2.1.2]	1	1	1	1	2	1	0	1	1	1	1	1	1	0	1	1	1	1	1	1	1	0	1	1	1	1	1	1	1	1	1	1	1	1	1	1	1	1	1	1	1	1	1	1	1	1	1	1
K00626	ACAT, atoB; acetyl-CoA C-acetyltransferase [EC:2.3.1.9]	1	0	2	1	2	0	0	0	1	2	0	0	0	0	0	1	1	2	0	2	1	2	0	1	2	0	2	0	0	0	0	0	0	1	0	0	0	0	0	0	2	0	1	1	1	2	0	0
K00631	plsB; glycerol-3-phosphate O-acyltransferase [EC:2.3.1.15]	1	1	0	1	1	1	0	0	1	1	1	0	0	0	1	0	0	0	0	0	0	0	0	0	0	1	0	0	1	0	1	0	0	1	1	1	1	1	1	1	1	1	1	0	0	1	0	1
K00635	tgs, wax-dgat; diacylglycerol O-acyltransferase / wax synthase [EC:2.3.1.20 2.3.1.75]	1	1	0	1	1	4	0	1	1	1	1	1	1	1	1	0	0	0	0	0	0	0	1	0	0	1	0	1	1	1	2	2	1	2	1	0	1	1	1	1	1	1	1	0	1	1	1	1
K00639	kbl, GCAT; glycine C-acetyltransferase [EC:2.3.1.29]	1	1	0	1	1	0	1	0	1	0	0	1	1	1	0	0	0	0	0	0	0	0	1	0	0	1	0	1	1	1	1	0	1	1	1	1	1	1	1	1	1	1	1	1	1	1	0	1
K00645	fabD, MCAT, MCT1; [acyl-carrier-protein] S-malonyltransferase [EC:2.3.1.39]	1	1	1	1	1	1	1	0	1	0	0	0	1	1	1	1	1	1	1	1	1	0	1	1	1	1	1	0	1	1	1	0	1	1	1	1	1	1	0	1	1	1	1	1	1	1	1	0
K00648	fabH; 3-oxoacyl-[acyl-carrier-protein] synthase III [EC:2.3.1.180]	1	2	1	2	1	1	1	0	1	2	2	1	1	1	1	1	1	1	1	1	1	1	1	1	1	2	1	1	1	2	2	3	1	2	1	1	2	1	1	2	2	3	2	2	2	2	1	2
K00666	K00666; fatty-acyl-CoA synthase [EC:6.2.1.-]	1	0	2	0	1	1	0	1	0	0	1	1	0	0	0	1	1	1	1	1	1	1	0	1	1	0	0	0	0	2	0	0	0	2	0	1	1	1	1	1	0	1	0	0	0	1	0	0
K00674	dapD; 2,3,4,5-tetrahydropyridine-2,6-dicarboxylate N-succinyltransferase [EC:2.3.1.117]	1	1	1	1	1	1	0	1	1	1	1	0	1	1	0	1	1	0	1	1	1	0	1	1	1	1	1	1	1	1	1	1	0	1	1	1	1	1	1	1	1	1	1	1	1	1	0	1
K00688	PYG, glgP; glycogen phosphorylase [EC:2.4.1.1]	1	0	0	1	0	1	0	0	0	0	1	0	0	0	1	0	0	0	0	0	0	0	0	0	0	1	0	1	1	0	1	1	1	1	1	0	1	1	0	1	0	0	1	1	1	1	1	1
K00700	GBE1, glgB; 1,4-alpha-glucan branching enzyme [EC:2.4.1.18]	1	0	0	1	0	0	0	0	0	0	1	0	0	1	2	0	0	0	0	0	0	0	0	0	0	1	0	1	1	0	2	1	0	1	1	0	1	0	1	1	0	0	2	0	1	1	0	1
K00703	glgA; starch synthase [EC:2.4.1.21]	1	0	0	1	0	0	0	0	0	0	1	0	0	1	1	0	0	0	0	0	0	0	0	0	0	1	0	1	1	0	1	1	1	1	1	0	1	1	1	1	0	0	1	1	0	1	1	2
K00705	malQ; 4-alpha-glucanotransferase [EC:2.4.1.25]	1	0	0	1	0	1	0	1	0	0	0	0	0	1	1	0	0	0	0	0	0	0	0	0	0	1	0	0	1	0	1	1	1	1	1	0	1	0	1	1	0	0	1	1	1	1	1	1
K00756	pdp; pyrimidine-nucleoside phosphorylase [EC:2.4.2.2]	1	1	1	1	1	0	1	1	1	1	0	0	0	1	1	0	1	1	1	1	1	1	1	1	1	1	1	1	1	0	1	1	1	1	1	1	1	1	0	1	1	1	1	1	1	1	1	1
K00758	deoA, TYMP; thymidine phosphorylase [EC:2.4.2.4]	1	1	1	1	1	0	0	1	1	1	0	0	0	1	1	0	0	0	1	1	1	0	1	0	0	1	0	0	0	0	1	1	1	1	0	0	1	0	0	1	1	1	1	1	1	1	1	0
K00759	APRT, apt; adenine phosphoribosyltransferase [EC:2.4.2.7]	1	1	1	1	1	1	0	1	0	1	1	1	2	1	1	1	1	1	1	1	1	1	0	1	1	1	1	1	1	0	1	0	0	1	1	0	1	0	0	1	1	1	1	0	0	1	1	1
K00761	upp, UPRT; uracil phosphoribosyltransferase [EC:2.4.2.9]	1	1	2	1	1	1	1	1	1	1	1	0	1	1	1	0	2	1	1	1	1	1	1	1	1	1	2	1	1	0	1	1	1	1	1	1	1	1	1	1	1	1	1	1	1	1	1	1
K00762	pyrE; orotate phosphoribosyltransferase [EC:2.4.2.10]	1	0	2	1	1	1	1	1	1	1	1	0	1	1	1	1	1	1	1	1	1	1	1	1	1	1	1	0	1	0	1	1	1	1	1	3	1	1	1	0	1	1	1	1	1	1	0	0
K00763	pncB, NAPRT1; nicotinate phosphoribosyltransferase [EC:6.3.4.21]	1	0	1	1	1	1	0	0	0	1	1	0	0	0	1	1	1	1	1	1	1	1	1	1	1	1	1	0	0	0	0	1	0	0	0	0	1	1	1	0	1	0	1	1	1	1	0	0
K00764	purF, PPAT; amidophosphoribosyltransferase [EC:2.4.2.14]	1	0	0	0	1	1	0	1	1	1	0	1	1	0	1	1	0	1	1	0	1	0	1	1	1	1	1	0	1	2	1	1	1	1	1	1	1	1	1	1	1	0	1	0	0	1	1	1
K00765	hisG; ATP phosphoribosyltransferase [EC:2.4.2.17]	1	0	1	1	1	1	1	0	0	1	1	0	1	1	1	1	1	1	1	1	1	1	1	1	1	1	1	1	1	1	0	1	2	1	1	1	1	1	0	0	1	0	1	0	0	1	1	1
K00766	trpD; anthranilate phosphoribosyltransferase [EC:2.4.2.18]	1	0	1	1	1	1	1	1	1	0	1	1	0	1	1	1	1	1	1	1	1	1	1	1	1	1	1	0	1	1	1	1	0	1	1	1	1	1	0	1	1	0	1	0	0	1	0	1
K00773	tgt, QTRT1; queuine tRNA-ribosyltransferase [EC:2.4.2.29]	1	1	1	1	1	1	1	1	1	1	1	1	1	1	1	1	1	1	1	1	1	0	1	1	1	1	1	1	0	1	1	0	0	1	0	1	1	1	1	1	1	1	1	1	1	1	1	1
K00789	metK; S-adenosylmethionine synthetase [EC:2.5.1.6]	1	1	1	1	1	1	1	2	1	1	1	1	1	1	1	1	1	1	1	1	1	1	1	1	1	1	1	1	0	1	1	0	0	1	1	1	1	1	0	1	1	1	1	0	1	1	0	1
K00790	murA; UDP-N-acetylglucosamine 1-carboxyvinyltransferase [EC:2.5.1.7]	1	1	1	1	1	0	1	1	1	1	1	0	0	1	1	1	1	1	1	1	1	1	0	1	1	1	1	0	1	1	1	1	1	1	1	1	1	1	1	2	1	1	1	1	0	1	1	1
K00794	ribH, RIB4; 6,7-dimethyl-8-ribityllumazine synthase [EC:2.5.1.78]	1	1	1	1	1	1	1	1	1	1	1	1	1	1	0	0	1	0	0	0	0	0	1	0	0	1	1	0	1	1	1	1	1	1	1	1	1	1	1	1	1	0	1	1	1	1	1	0
K00796	folP; dihydropteroate synthase [EC:2.5.1.15]	1	1	0	1	1	0	0	1	0	0	1	1	0	1	1	1	0	1	1	1	1	1	1	1	1	1	0	0	1	1	1	1	1	1	2	1	1	1	1	1	1	1	1	0	1	1	1	1
K00800	aroA; 3-phosphoshikimate 1-carboxyvinyltransferase [EC:2.5.1.19]	1	1	1	1	1	1	1	1	1	1	1	1	1	1	1	1	1	1	1	1	1	1	1	1	1	1	1	1	1	1	1	1	1	1	0	1	1	1	1	1	1	1	1	1	1	1	0	1
K00806	uppS; undecaprenyl diphosphate synthase [EC:2.5.1.31]	1	0	1	1	1	1	0	1	1	1	1	1	1	1	1	1	1	1	1	1	1	0	1	1	1	1	0	0	1	1	1	1	1	1	1	1	1	1	1	1	1	1	0	1	1	1	1	1
K00820	glmS, GFPT; glutamine---fructose-6-phosphate transaminase (isomerizing) [EC:2.6.1.16]	1	1	1	1	1	1	1	0	1	1	1	1	1	2	2	1	1	1	1	1	1	1	2	1	1	2	1	1	1	0	1	1	0	1	1	2	1	1	1	1	1	1	1	1	1	3	1	1
K00826	E2.6.1.42, ilvE; branched-chain amino acid aminotransferase [EC:2.6.1.42]	1	1	1	1	1	1	1	1	1	1	1	1	1	0	1	1	1	1	1	1	1	1	1	1	1	2	1	1	1	2	1	1	1	1	1	2	2	1	1	1	2	0	1	0	0	2	1	1
K00852	rbsK, RBKS; ribokinase [EC:2.7.1.15]	1	1	0	1	1	1	1	1	1	1	0	0	2	1	1	2	0	1	1	1	1	1	2	0	1	2	0	0	1	0	1	0	0	1	1	2	1	1	1	0	1	0	1	1	1	1	0	0
K00854	xylB, XYLB; xylulokinase [EC:2.7.1.17]	1	0	0	0	0	0	0	0	0	0	0	0	0	0	0	0	0	0	0	0	0	0	0	0	0	1	0	1	0	0	1	1	0	0	0	0	1	0	0	0	0	0	1	1	1	1	0	1
K00857	tdk, TK; thymidine kinase [EC:2.7.1.21]	1	1	0	1	1	0	1	1	1	1	1	1	1	1	1	0	0	0	0	0	0	0	1	0	0	1	0	1	1	1	1	1	1	0	1	1	0	1	1	0	1	1	1	1	1	1	1	1
K00858	ppnK, NADK; NAD+ kinase [EC:2.7.1.23]	1	1	1	1	1	1	2	1	1	0	1	1	1	1	1	0	1	1	1	1	1	1	1	1	1	1	1	0	0	1	1	1	1	1	0	1	1	1	1	1	1	1	1	1	1	1	1	0
K00864	glpK, GK; glycerol kinase [EC:2.7.1.30]	1	1	1	1	1	0	0	1	1	1	1	1	1	1	1	1	1	1	1	1	1	0	1	1	1	1	0	1	1	1	1	1	1	0	1	1	1	0	0	1	1	1	1	0	1	1	0	1
K00873	PK, pyk; pyruvate kinase [EC:2.7.1.40]	1	1	1	1	1	1	1	1	1	1	1	1	1	1	1	1	1	1	1	1	1	1	1	1	1	1	1	1	2	1	1	1	1	1	1	1	1	1	1	1	1	1	1	1	1	1	1	2
K00886	ppgK; polyphosphate glucokinase [EC:2.7.1.63]	1	0	1	1	0	1	1	1	1	1	1	1	0	1	1	0	1	1	1	1	0	1	0	1	1	1	1	1	1	0	1	1	1	1	0	1	1	1	1	1	1	0	1	1	1	1	1	1
K00891	aroK, aroL; shikimate kinase [EC:2.7.1.71]	1	1	1	1	1	1	0	1	1	1	1	0	1	1	1	2	1	1	2	1	2	1	1	2	1	1	0	1	1	1	1	0	1	1	1	1	1	1	1	1	1	1	1	1	1	1	1	1
K00906	aceK; isocitrate dehydrogenase kinase/phosphatase [EC:2.7.11.5 3.1.3.-]	1	0	0	1	1	1	0	1	0	0	1	1	1	1	1	0	0	0	0	0	0	0	1	0	0	0	0	1	1	0	1	0	0	1	1	1	0	1	1	1	0	0	1	0	0	1	0	0
K00919	ispE; 4-diphosphocytidyl-2-C-methyl-D-erythritol kinase [EC:2.7.1.148]	1	0	1	1	1	1	0	0	1	1	1	1	1	1	1	0	1	1	0	1	1	1	1	1	1	1	1	1	1	1	0	1	1	1	1	1	1	1	1	1	1	1	1	1	1	1	0	1
K00926	arcC; carbamate kinase [EC:2.7.2.2]	1	0	0	1	1	1	0	0	1	0	0	1	1	0	0	0	0	0	0	0	0	0	1	0	0	1	0	0	0	1	1	1	1	1	0	0	1	1	1	0	1	1	1	0	1	0	0	0
K00927	PGK, pgk; phosphoglycerate kinase [EC:2.7.2.3]	1	2	1	2	1	0	1	0	1	1	1	1	1	1	1	1	1	1	1	1	1	1	1	1	1	2	1	0	0	1	1	1	0	2	1	1	2	1	0	1	1	2	1	2	1	1	1	1
K00928	lysC; aspartate kinase [EC:2.7.2.4]	1	1	1	1	1	1	0	0	1	1	1	1	0	1	1	0	1	0	1	1	1	1	1	1	1	1	1	1	0	1	1	1	1	1	1	1	1	0	0	0	1	1	1	1	1	1	1	0
K00931	proB; glutamate 5-kinase [EC:2.7.2.11]	1	0	1	1	1	1	0	1	1	0	1	0	0	1	1	1	1	1	1	1	1	1	1	1	1	0	1	1	1	1	1	1	1	1	1	1	0	1	1	1	1	0	0	0	0	1	0	1
K00939	adk, AK; adenylate kinase [EC:2.7.4.3]	1	1	1	1	1	1	1	0	1	1	1	1	1	0	1	0	1	0	0	1	0	1	1	0	0	1	1	1	1	0	1	1	1	0	1	1	1	1	1	0	1	1	1	0	1	1	0	1
K00940	ndk, NME; nucleoside-diphosphate kinase [EC:2.7.4.6]	1	1	1	1	1	1	1	0	1	1	1	1	1	1	0	1	1	1	1	1	1	1	1	1	1	1	1	1	1	1	1	1	1	1	1	1	1	0	1	0	1	1	1	1	1	1	1	1
K00942	E2.7.4.8, gmk; guanylate kinase [EC:2.7.4.8]	1	1	0	0	1	0	0	1	1	0	1	1	1	0	1	0	0	0	0	1	0	1	1	0	0	1	0	1	0	1	1	1	1	1	1	1	1	1	0	1	1	1	1	1	1	1	1	1
K00943	tmk, DTYMK; dTMP kinase [EC:2.7.4.9]	1	1	2	1	1	1	0	1	2	0	1	0	0	1	1	1	1	1	1	1	1	1	1	1	1	1	1	1	1	1	1	1	0	2	1	1	1	1	1	1	1	1	1	1	1	1	1	1
K00945	cmk; CMP/dCMP kinase [EC:2.7.4.25]	1	2	1	1	1	2	1	1	1	1	1	1	1	1	1	0	1	1	1	1	1	1	1	1	1	1	1	1	1	1	1	1	1	1	0	1	1	1	1	1	1	1	1	1	1	1	1	1
K00949	thiN, TPK1, THI80; thiamine pyrophosphokinase [EC:2.7.6.2]	1	1	1	1	1	1	0	1	1	1	1	1	1	1	0	1	1	1	1	1	1	1	1	1	1	1	1	0	1	1	1	1	1	1	1	1	1	1	1	1	1	1	1	1	1	1	1	1
K00950	folK; 2-amino-4-hydroxy-6-hydroxymethyldihydropteridine diphosphokinase [EC:2.7.6.3]	1	2	0	1	2	1	1	0	1	1	0	1	1	1	1	1	0	1	1	1	1	1	2	1	1	1	0	1	2	2	2	2	2	2	2	2	1	1	1	1	1	2	1	2	2	1	1	2
K00954	E2.7.7.3A, coaD, kdtB; pantetheine-phosphate adenylyltransferase [EC:2.7.7.3]	1	1	1	1	1	1	1	0	1	1	1	1	1	1	1	1	1	1	1	1	1	1	1	1	1	2	1	1	1	1	1	1	1	1	1	1	1	1	1	1	1	1	1	1	1	1	1	1
K00957	cysD; sulfate adenylyltransferase subunit 2 [EC:2.7.7.4]	1	0	0	0	0	0	0	0	0	0	1	0	1	1	1	0	0	0	0	0	0	0	0	0	0	0	0	0	0	0	0	1	0	0	0	0	0	0	0	0	0	0	1	0	0	1	0	0
K00963	UGP2, galU, galF; UTP--glucose-1-phosphate uridylyltransferase [EC:2.7.7.9]	1	0	0	0	1	1	0	0	1	0	0	1	1	1	1	0	0	0	0	0	0	0	1	0	0	0	0	0	0	0	0	1	0	0	0	1	0	0	1	0	0	0	0	0	0	1	0	0
K00970	pcnB; poly(A) polymerase [EC:2.7.7.19]	1	1	1	1	1	1	1	1	0	1	1	1	1	1	1	0	1	1	1	1	1	0	1	1	1	1	1	0	0	0	1	1	1	1	0	1	1	0	1	1	1	1	1	1	1	1	0	0
K00971	manC, cpsB; mannose-1-phosphate guanylyltransferase [EC:2.7.7.13]	1	0	1	1	1	1	0	1	1	1	1	1	1	1	1	1	1	1	1	1	1	1	1	1	1	1	1	0	0	0	0	0	0	0	0	1	1	0	1	1	1	0	1	1	1	1	0	0
K00973	rfbA, rmlA, rffH; glucose-1-phosphate thymidylyltransferase [EC:2.7.7.24]	1	0	0	0	1	0	0	0	0	1	0	0	0	0	0	0	0	0	0	0	0	0	1	0	0	1	0	1	0	1	2	0	0	1	1	0	0	0	1	0	1	0	0	1	0	0	0	1
K00974	cca; tRNA nucleotidyltransferase (CCA-adding enzyme) [EC:2.7.7.72 3.1.3.- 3.1.4.-]	1	1	1	1	1	1	1	1	0	1	1	1	1	1	1	0	1	1	1	1	1	0	1	1	1	1	1	0	0	0	1	1	1	1	0	1	1	0	1	1	1	1	1	1	1	1	0	0
K00975	glgC; glucose-1-phosphate adenylyltransferase [EC:2.7.7.27]	1	0	0	1	0	0	0	0	0	0	1	0	0	1	1	0	0	0	0	0	0	0	0	0	0	1	0	1	1	0	1	1	1	1	1	0	1	1	1	1	0	0	1	1	1	1	1	1
K00981	E2.7.7.41, CDS1, CDS2, cdsA; phosphatidate cytidylyltransferase [EC:2.7.7.41]	1	1	1	2	1	2	1	1	2	1	1	1	1	1	1	1	1	1	1	1	1	1	1	1	1	1	1	0	0	1	1	1	0	2	1	1	1	1	1	1	1	1	1	1	1	1	0	1
K00989	rph; ribonuclease PH [EC:2.7.7.56]	1	0	1	1	1	1	1	0	1	1	1	0	0	1	1	1	1	1	1	1	1	1	1	1	1	1	1	0	0	0	1	1	0	1	1	1	1	1	1	1	1	1	1	1	1	1	1	1
K00995	pgsA, PGS1; CDP-diacylglycerol---glycerol-3-phosphate 3-phosphatidyltransferase [EC:2.7.8.5]	1	1	0	1	1	1	0	0	1	0	1	0	0	1	1	1	0	0	1	0	1	0	0	0	0	0	0	1	0	1	1	0	1	1	1	0	0	1	0	0	1	1	1	1	1	1	1	1
K00997	acpS; holo-[acyl-carrier protein] synthase [EC:2.7.8.7]	1	1	1	1	1	1	1	0	1	1	1	1	1	0	0	1	1	1	1	1	1	1	1	1	1	1	1	1	1	0	1	1	0	1	1	1	1	1	1	1	1	1	1	1	1	1	1	1
K01000	mraY; phospho-N-acetylmuramoyl-pentapeptide-transferase [EC:2.7.8.13]	1	1	1	1	1	1	1	1	1	1	0	1	1	1	1	1	1	0	1	1	1	1	1	1	1	1	1	1	1	0	1	1	1	1	0	1	1	1	1	1	1	1	1	1	1	1	0	1
K01008	selD, SEPHS; selenide, water dikinase [EC:2.7.9.3]	1	0	1	1	1	1	1	2	1	0	1	1	1	0	0	1	1	1	1	1	1	1	1	1	1	1	0	1	0	1	1	1	1	1	0	1	1	1	0	1	1	1	1	0	0	1	0	1
K01026	pct; propionate CoA-transferase [EC:2.8.3.1]	1	0	0	0	0	0	0	1	1	0	0	1	0	1	0	0	0	0	0	0	0	0	0	0	0	0	0	0	0	0	0	0	0	0	0	0	0	0	0	0	0	0	0	0	0	1	0	0
K01031	pcaI; 3-oxoadipate CoA-transferase, alpha subunit [EC:2.8.3.6]	1	0	1	0	0	0	0	1	1	0	0	1	0	0	0	0	1	0	0	0	0	0	0	0	0	0	1	0	0	0	0	0	0	1	0	0	0	0	0	0	0	0	0	0	0	0	0	0
K01032	pcaJ; 3-oxoadipate CoA-transferase, beta subunit [EC:2.8.3.6]	1	0	1	0	0	0	0	1	1	0	0	1	0	0	0	0	1	0	0	0	0	0	0	0	0	0	1	0	0	0	0	0	0	1	0	0	0	0	0	0	0	0	0	0	0	0	0	0
K01042	selA; L-seryl-tRNA(Ser) seleniumtransferase [EC:2.9.1.1]	1	0	1	1	1	1	0	1	1	0	1	1	0	0	0	1	1	1	1	1	1	1	1	1	1	1	1	0	1	0	1	1	1	1	1	1	1	1	0	1	1	1	1	0	0	1	0	0
K01054	MGLL; acylglycerol lipase [EC:3.1.1.23]	1	1	0	2	1	2	0	1	1	1	1	1	1	1	1	1	0	1	1	1	1	1	1	1	1	2	0	1	1	0	1	1	1	2	0	1	1	1	1	0	1	1	1	0	0	1	1	0
K01056	PTH1, pth, spoVC; peptidyl-tRNA hydrolase, PTH1 family [EC:3.1.1.29]	1	1	1	1	1	1	0	1	1	1	1	1	1	1	1	1	1	1	1	1	1	1	1	1	1	1	1	1	1	1	1	1	2	1	1	1	1	1	1	1	1	1	1	1	1	1	1	1
K01057	PGLS, pgl, devB; 6-phosphogluconolactonase [EC:3.1.1.31]	1	1	0	1	1	0	0	1	1	1	1	0	1	1	1	1	0	1	1	1	1	1	1	1	1	1	0	1	1	1	1	1	1	1	0	1	1	1	1	1	1	1	1	0	1	1	1	0
K01069	gloB, gloC, HAGH; hydroxyacylglutathione hydrolase [EC:3.1.2.6]	1	1	1	1	1	2	1	1	1	1	1	2	1	2	2	2	1	3	2	3	2	1	2	3	3	1	1	1	2	1	3	3	2	1	2	3	1	2	0	1	2	1	2	2	2	2	2	2
K01091	gph; phosphoglycolate phosphatase [EC:3.1.3.18]	1	0	0	2	0	1	0	0	0	0	0	0	0	0	0	0	0	0	0	0	0	0	0	0	0	1	0	0	0	0	0	0	0	0	0	1	1	1	1	0	0	0	1	0	0	1	0	0
K01095	pgpA; phosphatidylglycerophosphatase A [EC:3.1.3.27]	1	1	1	1	1	1	1	1	1	1	1	1	1	0	1	1	1	1	1	1	1	0	1	1	1	1	1	1	1	1	1	1	0	1	1	1	1	1	1	1	1	1	1	1	1	1	0	1
K01139	spoT; GTP diphosphokinase / guanosine-3',5'-bis(diphosphate) 3'-diphosphatase [EC:2.7.6.5 3.1.7.2]	1	1	1	0	1	0	1	1	1	1	1	1	0	0	1	0	1	1	1	1	1	1	1	1	1	1	1	0	0	0	1	0	1	1	0	1	1	0	1	1	1	1	1	1	1	1	0	1
K01151	nfo; deoxyribonuclease IV [EC:3.1.21.2]	1	1	1	1	1	2	1	1	1	2	1	1	0	2	2	2	2	2	1	2	2	1	0	1	2	1	1	0	1	2	1	1	2	1	1	1	1	2	1	1	1	2	1	1	1	2	1	1
K01159	ruvC; crossover junction endodeoxyribonuclease RuvC [EC:3.1.22.4]	1	1	1	1	1	1	1	1	1	0	1	1	1	0	1	1	1	1	1	1	1	1	1	1	1	1	1	0	1	1	1	0	1	1	1	1	1	1	1	1	1	1	1	1	1	1	1	1
K01174	nuc; micrococcal nuclease [EC:3.1.31.1]	1	1	0	2	1	2	2	1	1	2	1	0	1	0	1	0	0	0	0	0	0	0	1	0	0	1	0	1	1	0	1	1	0	1	1	1	1	1	1	2	1	1	1	1	0	1	0	2
K01187	malZ; alpha-glucosidase [EC:3.2.1.20]	1	0	0	1	0	1	0	1	1	1	2	1	0	1	1	1	0	1	1	1	2	1	0	1	1	1	0	0	0	0	1	2	1	1	0	0	1	1	0	1	1	0	1	1	0	1	1	0
K01214	ISA, treX; isoamylase [EC:3.2.1.68]	1	0	0	0	0	2	0	0	0	0	1	0	0	0	0	0	0	0	0	0	0	0	0	0	0	0	0	0	0	0	0	0	0	0	0	0	0	0	1	0	0	0	0	0	0	1	0	0
K01246	tag; DNA-3-methyladenine glycosylase I [EC:3.2.2.20]	1	1	1	1	1	1	1	1	1	1	1	1	1	1	1	0	1	0	0	1	0	0	1	0	0	1	1	0	1	0	1	1	1	1	1	1	1	1	1	1	1	0	1	1	1	1	0	0
K01255	CARP, pepA; leucyl aminopeptidase [EC:3.4.11.1]	1	1	1	1	1	1	1	0	1	1	1	0	0	0	1	1	2	1	1	1	1	1	1	1	1	1	2	0	1	1	1	1	0	1	0	1	1	1	1	0	1	0	1	1	1	2	1	1
K01262	pepP; Xaa-Pro aminopeptidase [EC:3.4.11.9]	1	0	1	1	1	0	0	0	1	1	1	1	1	0	1	1	1	1	1	0	1	0	1	1	1	1	1	1	0	0	1	0	1	0	1	0	1	0	0	1	1	0	1	0	0	1	1	1
K01265	map; methionyl aminopeptidase [EC:3.4.11.18]	1	1	1	1	1	1	1	0	1	1	1	1	1	1	1	1	1	1	1	1	1	1	1	1	1	1	1	1	1	1	1	0	1	1	1	1	1	1	1	1	1	1	1	1	1	1	1	1
K01273	DPEP; membrane dipeptidase [EC:3.4.13.19]	1	1	3	0	0	1	1	0	0	0	0	0	0	0	0	1	1	1	1	1	1	1	0	1	1	3	1	1	1	0	0	0	0	0	1	1	1	0	1	0	0	1	0	0	0	0	0	1
K01338	lon; ATP-dependent Lon protease [EC:3.4.21.53]	1	0	0	1	0	0	0	0	0	1	0	0	0	1	1	0	0	0	0	0	0	0	0	0	0	0	0	0	0	0	0	0	0	0	0	0	0	0	1	1	1	0	0	0	0	1	0	0
K01356	lexA; repressor LexA [EC:3.4.21.88]	1	0	1	1	1	1	0	1	1	1	1	1	0	1	1	1	0	1	1	1	1	1	1	0	1	1	1	0	1	1	1	1	1	1	1	1	1	1	1	1	1	1	1	1	1	1	1	1
K01358	clpP, CLPP; ATP-dependent Clp protease, protease subunit [EC:3.4.21.92]	1	1	1	1	1	1	1	1	1	2	2	1	0	1	2	1	1	1	1	1	1	1	1	1	1	2	1	1	1	1	1	1	1	1	1	1	1	0	2	2	1	1	1	1	1	3	2	1
K01462	PDF, def; peptide deformylase [EC:3.5.1.88]	1	1	2	1	2	2	0	1	2	1	1	1	2	1	1	1	1	2	2	1	2	1	1	2	2	1	2	2	1	0	1	1	1	1	2	1	1	1	2	1	1	1	2	1	1	1	1	2
K01464	DPYS, dht, hydA; dihydropyrimidinase [EC:3.5.2.2]	1	0	2	0	1	1	1	0	1	0	1	2	1	0	1	2	3	2	2	1	2	0	1	2	2	0	2	1	1	1	1	0	0	1	1	1	1	0	0	1	1	0	1	0	0	1	0	1
K01465	URA4, pyrC; dihydroorotase [EC:3.5.2.3]	1	0	0	1	1	1	0	1	1	0	1	1	1	1	1	1	0	1	1	1	1	1	1	1	1	1	0	1	1	1	1	0	1	1	1	1	1	0	1	1	1	0	1	1	1	1	1	1
K01468	hutI, AMDHD1; imidazolonepropionase [EC:3.5.2.7]	1	1	1	1	2	1	1	1	1	1	1	1	1	1	1	1	0	1	1	0	1	0	1	1	1	1	1	1	1	2	1	0	0	0	1	1	1	1	1	1	1	1	1	1	0	0	0	0
K01470	E3.5.2.10; creatinine amidohydrolase [EC:3.5.2.10]	1	0	1	0	0	0	0	0	0	0	0	1	0	2	2	1	1	1	1	0	1	0	0	2	2	0	1	0	0	0	0	0	0	0	0	1	0	0	1	0	0	0	1	0	0	0	0	0
K01473	hyuA; N-methylhydantoinase A [EC:3.5.2.14]	1	0	7	1	0	0	0	2	0	0	0	0	0	1	3	7	5	6	10	3	10	3	1	8	8	1	5	0	1	0	1	0	0	1	1	1	1	0	1	1	1	1	1	0	1	1	0	0
K01474	hyuB; N-methylhydantoinase B [EC:3.5.2.14]	1	0	4	0	0	1	0	1	1	1	1	0	0	1	3	4	3	4	7	2	7	1	1	5	7	2	3	1	0	0	1	0	1	1	0	1	1	1	1	1	1	1	1	0	1	1	0	1
K01478	arcA; arginine deiminase [EC:3.5.3.6]	1	0	0	1	1	1	1	0	1	0	0	1	0	0	0	0	0	0	0	0	0	0	1	0	0	1	0	0	0	0	0	0	0	0	0	1	1	0	1	0	0	0	0	0	0	0	0	0
K01489	cdd, CDA; cytidine deaminase [EC:3.5.4.5]	1	1	1	1	1	1	1	1	1	1	0	0	1	1	1	1	1	0	1	1	1	0	1	1	1	1	1	1	1	1	2	2	1	1	2	1	1	1	0	1	1	1	1	1	1	1	1	2
K01494	dcd; dCTP deaminase [EC:3.5.4.13]	1	0	2	1	1	1	1	1	1	1	1	1	1	0	1	1	0	1	1	1	1	0	1	1	1	1	1	0	0	1	0	0	1	1	1	1	1	1	1	2	1	1	0	0	0	1	1	1
K01495	GCH1, folE; GTP cyclohydrolase IA [EC:3.5.4.16]	1	1	0	1	1	0	0	1	1	1	1	0	1	1	1	2	0	1	1	1	1	1	1	1	1	1	0	1	1	1	1	1	1	1	1	1	1	1	0	1	1	1	1	1	1	2	0	1
K01507	ppa; inorganic pyrophosphatase [EC:3.6.1.1]	1	0	0	0	1	0	0	0	0	1	1	0	1	1	1	0	0	0	0	0	0	0	0	0	0	0	0	1	1	0	1	1	0	0	1	0	0	0	1	1	0	1	1	2	2	1	0	1
K01519	ITPA; inosine triphosphate pyrophosphatase [EC:3.6.1.-]	1	0	1	1	1	1	1	0	1	1	1	0	0	1	1	1	1	1	1	1	1	1	1	1	1	1	1	0	0	0	1	1	0	1	1	1	1	1	1	1	1	1	1	1	1	1	1	1
K01520	dut, DUT; dUTP pyrophosphatase [EC:3.6.1.23]	1	0	1	1	1	0	0	1	1	1	1	0	1	1	1	1	0	1	1	1	1	1	1	1	1	1	1	1	1	0	1	1	1	1	0	1	1	1	1	1	1	1	1	1	1	1	0	1
K01523	hisE; phosphoribosyl-ATP pyrophosphohydrolase [EC:3.6.1.31]	1	0	0	0	0	0	0	0	0	0	0	0	0	0	0	0	0	0	0	0	0	0	1	0	0	0	0	0	0	0	0	0	0	0	0	0	0	0	0	0	0	0	0	0	0	0	0	0
K01524	ppx-gppA; exopolyphosphatase / guanosine-5'-triphosphate,3'-diphosphate pyrophosphatase [EC:3.6.1.11 3.6.1.40]	1	2	1	0	2	1	1	1	1	1	1	0	0	0	1	2	1	0	2	1	2	1	1	2	1	0	0	1	1	1	1	2	1	1	1	1	0	1	0	1	1	1	1	1	1	1	1	1
K01533	copB; P-type Cu2+ transporter [EC:7.2.2.9]	1	2	0	0	0	0	1	0	0	0	1	0	0	1	2	0	0	0	0	0	0	0	2	0	0	0	0	0	0	0	0	3	0	0	0	1	3	0	1	2	2	0	0	1	1	2	0	0
K01555	FAH, fahA; fumarylacetoacetase [EC:3.7.1.2]	1	1	0	0	0	1	0	0	1	0	0	1	0	1	1	0	0	0	0	0	0	0	0	0	0	0	0	1	0	1	1	1	0	1	1	1	0	1	1	1	1	1	0	0	0	0	0	1
K01560	E3.8.1.2; 2-haloacid dehalogenase [EC:3.8.1.2]	1	0	0	0	1	1	0	1	0	0	1	0	1	1	0	0	0	1	0	0	0	0	0	1	0	0	0	2	1	0	0	1	0	1	0	1	0	0	2	1	1	0	0	0	0	0	0	1
K01563	dhaA; haloalkane dehalogenase [EC:3.8.1.5]	1	1	1	1	0	3	1	2	1	1	1	2	1	0	0	1	1	1	1	0	1	0	1	1	1	1	1	1	2	2	1	2	4	1	1	0	1	1	1	1	1	1	1	1	2	1	3	1
K01586	lysA; diaminopimelate decarboxylase [EC:4.1.1.20]	1	0	1	1	1	2	1	1	0	0	1	1	1	1	1	1	1	1	2	1	2	1	1	2	2	1	1	0	1	1	1	1	1	2	1	0	1	1	0	1	1	1	1	1	1	1	1	1
K01588	purE; 5-(carboxyamino)imidazole ribonucleotide mutase [EC:5.4.99.18]	1	0	0	0	1	1	1	1	1	1	0	2	1	1	1	1	0	1	1	0	1	0	1	1	1	1	1	1	1	1	1	1	0	1	1	1	1	1	1	1	1	0	1	0	0	1	0	1
K01591	pyrF; orotidine-5'-phosphate decarboxylase [EC:4.1.1.23]	1	0	1	1	1	1	0	1	1	1	1	1	1	1	1	1	1	1	1	1	1	1	1	1	1	1	1	1	0	1	1	1	1	1	1	1	1	2	1	1	1	1	1	1	1	1	1	1
K01593	DDC, TDC; aromatic-L-amino-acid/L-tryptophan decarboxylase [EC:4.1.1.28 4.1.1.105]	1	0	1	2	1	2	1	0	1	1	0	0	1	0	0	1	1	1	1	1	1	1	1	1	1	1	1	1	0	0	0	0	0	0	0	1	1	0	1	1	1	0	1	0	0	1	0	1
K01595	ppc; phosphoenolpyruvate carboxylase [EC:4.1.1.31]	1	0	1	0	1	2	1	1	0	0	2	0	1	1	1	1	0	1	1	1	1	1	0	1	1	1	0	1	1	1	1	1	0	2	1	1	1	1	1	1	1	0	1	1	1	1	0	1
K01610	E4.1.1.49, pckA; phosphoenolpyruvate carboxykinase (ATP) [EC:4.1.1.49]	1	0	0	3	1	1	1	1	1	1	1	1	0	1	0	0	0	0	0	0	0	0	1	0	0	1	0	0	1	0	1	0	0	0	1	1	1	0	1	0	1	1	1	0	1	1	0	1
K01619	deoC, DERA; deoxyribose-phosphate aldolase [EC:4.1.2.4]	1	1	1	2	1	1	1	0	1	2	2	0	1	1	2	0	1	0	1	1	1	1	1	1	1	1	1	1	1	1	1	1	2	2	1	1	2	2	1	2	1	1	1	1	1	2	1	1
K01623	ALDO; fructose-bisphosphate aldolase, class I [EC:4.1.2.13]	1	0	0	0	0	0	1	0	1	0	0	0	0	1	1	1	0	1	1	1	1	1	0	1	1	0	0	0	0	1	0	1	0	0	0	1	0	1	0	0	1	0	0	0	1	0	0	0
K01626	E2.5.1.54, aroF, aroG, aroH; 3-deoxy-7-phosphoheptulonate synthase [EC:2.5.1.54]	1	0	0	0	1	0	1	0	1	0	0	1	1	0	0	0	0	0	0	0	0	0	0	0	0	0	0	1	1	0	0	1	0	0	1	1	0	0	0	0	0	0	1	0	0	0	0	1
K01640	E4.1.3.4, HMGCL, hmgL; hydroxymethylglutaryl-CoA lyase [EC:4.1.3.4]	1	0	0	1	1	0	1	1	1	1	1	1	0	2	1	0	0	0	0	0	0	0	1	0	0	0	0	0	1	0	1	1	1	1	1	1	0	1	1	0	0	1	1	0	0	1	1	0
K01644	citE; citrate lyase subunit beta / citryl-CoA lyase [EC:4.1.3.34]	1	0	2	1	0	1	0	0	0	0	0	1	0	0	1	1	1	1	1	0	1	0	0	1	0	1	0	1	1	0	0	0	0	0	1	0	2	0	0	0	0	0	3	2	0	0	0	1
K01647	CS, gltA; citrate synthase [EC:2.3.3.1]	1	1	1	1	1	0	1	0	1	1	1	1	1	0	1	1	1	1	1	1	1	1	1	1	1	1	1	1	0	1	1	1	0	1	1	1	1	0	1	1	1	1	1	1	1	1	0	1
K01652	E2.2.1.6L, ilvB, ilvG, ilvI; acetolactate synthase I/II/III large subunit [EC:2.2.1.6]	1	0	4	1	1	1	1	1	1	1	1	1	2	1	1	3	4	3	5	1	5	2	1	2	4	2	3	1	2	1	1	2	1	1	2	1	2	1	0	1	1	0	2	0	0	1	1	3
K01653	E2.2.1.6S, ilvH, ilvN; acetolactate synthase I/III small subunit [EC:2.2.1.6]	1	0	1	1	1	1	1	1	1	1	1	0	0	1	1	1	1	1	1	1	1	1	1	1	1	1	1	1	1	1	1	1	1	1	1	1	1	1	0	1	1	0	1	0	0	1	1	1
K01658	trpG; anthranilate synthase component II [EC:4.1.3.27]	1	1	1	1	1	1	0	1	0	1	1	1	1	0	1	1	1	1	1	1	1	1	1	1	1	2	1	0	1	1	1	1	1	1	1	1	2	1	0	1	1	0	1	1	0	1	1	0
K01661	menB; naphthoate synthase [EC:4.1.3.36]	1	1	1	1	1	1	0	1	1	0	1	1	0	0	1	1	1	1	1	1	1	1	1	1	1	1	1	1	0	0	1	1	0	1	0	1	1	1	1	1	1	1	1	1	1	1	0	0
K01662	dxs; 1-deoxy-D-xylulose-5-phosphate synthase [EC:2.2.1.7]	1	0	0	1	0	1	0	1	1	0	1	1	0	0	0	1	0	1	1	1	1	1	0	1	1	1	0	0	0	0	0	0	0	0	0	1	1	0	1	1	1	0	1	0	0	1	0	0
K01673	cynT, can; carbonic anhydrase [EC:4.2.1.1]	1	0	0	0	0	1	0	0	0	1	0	0	0	0	0	1	0	1	1	1	1	1	1	0	1	0	1	0	1	0	1	2	0	1	1	1	0	0	0	0	1	1	2	0	0	0	0	1
K01679	E4.2.1.2B, fumC, FH; fumarate hydratase, class II [EC:4.2.1.2]	1	0	1	1	1	0	1	0	1	1	1	0	0	1	1	0	1	1	1	1	1	0	1	1	1	1	1	1	1	1	1	1	1	1	0	0	1	1	1	1	1	1	1	0	0	1	1	1
K01681	ACO, acnA; aconitate hydratase [EC:4.2.1.3]	1	1	1	0	1	0	1	0	1	0	1	1	1	0	1	1	1	1	1	1	1	1	0	1	1	1	0	1	0	1	1	0	0	0	0	1	1	0	1	1	1	1	1	1	1	1	1	0
K01687	ilvD; dihydroxy-acid dehydratase [EC:4.2.1.9]	1	0	1	1	2	0	0	1	1	1	0	0	1	1	1	1	1	1	1	1	1	1	1	1	1	1	1	0	0	1	1	1	1	0	0	2	1	0	0	1	1	0	1	0	0	1	0	0
K01689	ENO, eno; enolase [EC:4.2.1.11]	1	1	1	1	1	0	1	1	1	1	1	1	1	1	1	1	1	1	1	1	1	2	0	1	1	1	2	1	1	1	1	1	1	1	1	1	1	1	1	1	1	1	1	1	1	1	1	1
K01695	trpA; tryptophan synthase alpha chain [EC:4.2.1.20]	1	1	1	1	1	1	1	0	1	1	0	0	0	0	1	1	1	1	1	1	1	1	1	1	1	1	1	1	1	0	1	1	1	1	1	1	1	1	0	1	1	0	1	0	0	1	1	0
K01710	rfbB, rmlB, rffG; dTDP-glucose 4,6-dehydratase [EC:4.2.1.46]	1	0	0	0	0	0	0	0	0	1	0	0	0	0	1	0	0	0	0	0	0	0	1	0	0	1	0	1	1	1	1	1	0	1	1	0	0	1	0	0	0	0	0	1	1	0	0	1
K01712	hutU, UROC1; urocanate hydratase [EC:4.2.1.49]	1	1	1	1	2	0	1	0	1	1	0	1	1	1	1	0	0	1	1	0	1	0	1	1	1	1	1	1	0	1	1	1	0	1	1	1	1	1	1	1	1	1	1	1	0	0	0	0
K01714	dapA; 4-hydroxy-tetrahydrodipicolinate synthase [EC:4.3.3.7]	1	0	1	1	1	1	1	1	1	0	0	1	1	1	1	1	1	2	2	2	2	2	1	2	2	1	1	1	1	0	1	1	2	1	1	1	1	1	1	1	1	1	1	1	1	1	1	1
K01724	PCBD, phhB; 4a-hydroxytetrahydrobiopterin dehydratase [EC:4.2.1.96]	1	1	1	1	1	2	0	1	2	1	2	1	1	1	1	1	1	1	1	1	1	1	1	2	1	0	1	0	1	2	1	2	0	1	1	1	0	0	2	1	1	1	0	0	1	1	2	1
K01733	thrC; threonine synthase [EC:4.2.3.1]	1	0	2	3	1	2	1	1	3	1	0	2	1	2	2	4	2	3	4	2	5	1	2	3	5	2	2	1	1	0	2	1	0	3	2	1	1	3	2	1	4	2	2	1	2	1	0	1
K01735	aroB; 3-dehydroquinate synthase [EC:4.2.3.4]	1	1	1	1	1	1	0	1	1	1	1	0	0	1	1	1	1	0	1	1	1	1	1	1	0	1	1	1	0	1	1	0	1	1	1	1	1	1	1	0	1	0	1	1	1	1	1	1
K01736	aroC; chorismate synthase [EC:4.2.3.5]	1	1	1	1	1	1	0	1	1	1	1	0	1	1	1	1	1	1	1	1	1	1	1	0	1	1	1	1	1	1	1	0	1	1	1	1	1	1	1	1	1	1	1	1	1	1	1	1
K01739	metB; cystathionine gamma-synthase [EC:2.5.1.48]	1	1	0	1	1	0	1	0	1	1	0	0	1	0	0	0	0	0	0	0	0	0	1	0	0	0	0	0	0	1	0	1	0	1	0	1	1	1	0	0	1	1	0	0	0	1	0	0
K01745	hutH, HAL; histidine ammonia-lyase [EC:4.3.1.3]	1	1	1	1	2	1	1	0	1	1	1	0	0	1	1	1	0	1	1	0	1	0	1	1	1	1	1	0	0	0	1	1	0	0	0	1	1	1	1	1	1	1	1	1	1	1	0	0
K01756	purB, ADSL; adenylosuccinate lyase [EC:4.3.2.2]	1	1	1	1	1	1	1	1	1	0	0	1	1	1	1	1	1	1	1	1	1	0	1	1	1	1	1	1	1	1	1	1	0	1	1	1	1	1	1	1	1	1	1	1	0	1	0	1
K01760	metC; cysteine-S-conjugate beta-lyase [EC:4.4.1.13]	1	1	0	1	1	1	1	1	1	0	0	0	1	0	0	0	0	0	0	0	0	0	1	0	0	0	0	0	0	1	0	1	0	1	0	0	1	1	0	0	1	1	0	0	0	1	0	0
K01776	murI; glutamate racemase [EC:5.1.1.3]	1	1	0	0	1	1	0	1	1	1	0	1	0	1	1	0	0	0	0	0	0	0	1	0	0	1	0	1	1	1	0	1	1	0	1	1	1	1	1	1	1	1	1	1	1	1	1	1
K01778	dapF; diaminopimelate epimerase [EC:5.1.1.7]	1	0	1	1	1	1	0	1	1	1	1	1	0	1	1	1	1	1	1	1	1	1	1	1	1	1	1	0	1	1	1	1	0	1	1	1	1	0	0	1	1	1	1	1	1	1	1	1
K01779	racD; aspartate racemase [EC:5.1.1.13]	1	0	0	1	0	0	1	1	1	0	0	0	0	0	0	0	0	0	0	0	0	0	0	0	0	1	0	1	1	1	1	0	1	1	1	1	1	1	0	0	0	0	1	0	0	0	1	1
K01782	fadJ; 3-hydroxyacyl-CoA dehydrogenase / enoyl-CoA hydratase / 3-hydroxybutyryl-CoA epimerase [EC:1.1.1.35 4.2.1.17 5.1.2.3]	1	0	0	0	1	1	0	0	1	0	0	0	1	1	1	0	0	0	0	0	0	0	1	0	0	0	0	1	1	0	1	1	1	1	1	1	0	0	1	0	0	0	1	0	0	1	0	1
K01783	rpe, RPE; ribulose-phosphate 3-epimerase [EC:5.1.3.1]	1	1	0	1	1	1	0	1	1	1	1	1	1	1	1	1	1	1	1	1	1	1	1	1	1	1	1	1	1	1	0	1	1	1	1	1	1	1	1	1	2	1	1	1	1	1	1	1
K01790	rfbC, rmlC; dTDP-4-dehydrorhamnose 3,5-epimerase [EC:5.1.3.13]	1	0	0	1	1	0	0	0	0	2	0	0	1	0	1	0	0	0	0	0	0	0	1	0	0	1	0	1	0	0	0	1	0	0	1	0	0	1	1	1	1	0	1	2	1	0	0	1
K01796	E5.1.99.4, AMACR, mcr; alpha-methylacyl-CoA racemase [EC:5.1.99.4]	1	1	1	1	1	0	1	0	1	1	1	0	1	1	0	0	0	0	0	0	0	0	1	0	0	1	1	0	1	2	1	1	0	1	1	1	1	1	1	1	1	0	1	1	1	1	0	1
K01803	TPI, tpiA; triosephosphate isomerase (TIM) [EC:5.3.1.1]	1	1	1	1	1	0	1	0	1	1	1	1	1	1	1	1	1	1	1	1	1	1	1	1	1	1	1	0	0	1	1	1	0	1	1	1	1	2	1	1	1	1	1	1	0	1	1	1
K01834	PGAM, gpmA; 2,3-bisphosphoglycerate-dependent phosphoglycerate mutase [EC:5.4.2.11]	1	1	1	1	1	0	1	0	1	1	1	0	1	1	1	1	1	1	1	1	1	1	1	1	1	1	1	0	0	1	0	1	0	1	1	1	1	1	1	1	1	1	1	1	0	1	1	1
K01848	E5.4.99.2A, mcmA1; methylmalonyl-CoA mutase, N-terminal domain [EC:5.4.99.2]	1	2	1	2	1	0	1	1	1	1	1	0	1	1	1	1	1	1	1	1	1	1	1	1	1	2	1	2	1	0	2	2	1	2	1	1	2	0	1	1	1	1	2	2	2	1	1	2
K01858	INO1, ISYNA1; myo-inositol-1-phosphate synthase [EC:5.5.1.4]	1	1	1	0	1	1	1	1	1	1	1	1	1	0	1	1	1	1	1	0	1	0	0	1	1	1	1	1	1	1	1	1	1	1	1	0	1	1	1	0	1	1	2	0	1	1	1	1
K01866	YARS, tyrS; tyrosyl-tRNA synthetase [EC:6.1.1.1]	1	1	1	1	1	1	1	1	1	0	0	1	1	1	1	1	1	1	1	1	1	1	1	1	1	1	1	1	1	1	1	1	0	1	1	1	1	1	0	0	1	1	1	1	1	1	0	1
K01867	WARS, trpS; tryptophanyl-tRNA synthetase [EC:6.1.1.2]	1	1	1	1	1	1	1	1	1	1	1	1	1	1	1	1	1	1	1	1	1	1	1	1	1	1	0	1	0	2	1	1	0	1	1	1	1	1	1	0	1	1	0	1	1	1	1	0
K01868	TARS, thrS; threonyl-tRNA synthetase [EC:6.1.1.3]	1	1	1	1	1	0	1	1	1	1	1	1	1	1	1	1	1	1	1	1	1	1	1	1	1	1	1	1	0	2	1	1	0	1	0	1	1	1	1	1	1	1	1	1	1	1	0	0
K01869	LARS, leuS; leucyl-tRNA synthetase [EC:6.1.1.4]	1	1	1	1	1	2	1	1	1	2	0	1	0	1	1	0	1	1	1	1	1	1	1	1	1	1	1	0	0	1	1	1	0	1	0	2	1	0	1	1	1	1	0	1	1	1	0	0
K01870	IARS, ileS; isoleucyl-tRNA synthetase [EC:6.1.1.5]	1	1	1	1	1	1	0	1	1	0	1	1	0	1	1	1	1	1	1	1	1	1	1	1	1	1	1	1	0	1	1	1	0	1	0	1	1	0	0	1	1	1	1	1	1	1	0	1
K01872	AARS, alaS; alanyl-tRNA synthetase [EC:6.1.1.7]	1	1	1	1	1	1	1	2	1	1	1	1	1	1	1	1	1	1	1	1	1	2	1	1	1	1	1	1	1	0	1	0	0	1	1	1	1	1	0	1	1	1	1	1	1	1	0	1
K01873	VARS, valS; valyl-tRNA synthetase [EC:6.1.1.9]	1	1	1	1	1	1	1	0	1	1	0	1	0	1	1	0	1	1	0	1	0	1	1	1	1	1	1	1	0	1	1	1	1	1	1	1	1	0	1	0	1	1	1	1	1	1	1	1
K01874	MARS, metG; methionyl-tRNA synthetase [EC:6.1.1.10]	1	1	1	1	1	1	1	1	1	1	1	1	0	1	1	1	1	1	1	1	1	1	1	1	1	1	1	1	1	1	1	1	1	0	1	1	2	1	1	1	1	1	1	1	1	1	1	0
K01875	SARS, serS; seryl-tRNA synthetase [EC:6.1.1.11]	1	1	1	1	1	1	0	1	1	1	1	1	1	1	1	1	1	1	1	1	1	1	1	1	1	1	1	1	1	1	1	1	0	1	1	1	1	1	1	1	1	1	1	1	1	1	1	1
K01876	DARS2, aspS; aspartyl-tRNA synthetase [EC:6.1.1.12]	1	1	1	1	1	1	1	1	1	1	1	1	1	2	1	1	1	1	1	1	1	1	1	1	1	1	1	0	1	0	1	0	0	1	1	1	1	1	1	1	1	1	1	0	1	1	0	1
K01880	GARS, glyS1; glycyl-tRNA synthetase [EC:6.1.1.14]	1	1	1	2	1	1	0	1	1	1	0	1	1	1	1	1	1	1	1	1	1	1	1	0	1	1	1	0	1	1	1	1	1	1	1	1	1	1	1	1	1	1	0	1	1	1	0	1
K01881	PARS, proS; prolyl-tRNA synthetase [EC:6.1.1.15]	1	1	1	1	1	1	1	1	1	1	2	1	1	0	1	1	1	1	1	1	1	1	1	1	1	1	1	1	1	1	1	1	0	1	1	1	1	1	1	1	1	1	1	1	1	1	1	1
K01883	CARS, cysS; cysteinyl-tRNA synthetase [EC:6.1.1.16]	1	0	1	1	1	1	1	1	1	1	0	1	1	0	0	1	1	1	1	1	1	1	1	1	1	0	1	1	1	1	1	0	1	1	1	1	1	1	1	1	1	1	1	1	1	1	1	1
K01885	EARS, gltX; glutamyl-tRNA synthetase [EC:6.1.1.17]	1	0	1	1	1	1	1	0	1	1	1	1	1	0	1	0	1	1	1	1	1	1	1	1	1	1	1	1	0	1	1	1	0	1	1	0	1	0	1	1	1	1	1	1	1	1	1	1
K01887	RARS, argS; arginyl-tRNA synthetase [EC:6.1.1.19]	1	0	1	1	1	0	1	1	1	1	1	1	0	1	1	1	0	1	1	1	1	1	1	1	1	0	1	1	0	1	1	1	0	1	1	1	1	1	0	1	1	1	1	1	1	1	1	0
K01889	FARSA, pheS; phenylalanyl-tRNA synthetase alpha chain [EC:6.1.1.20]	1	1	1	1	1	1	1	1	1	1	1	1	1	1	1	1	1	1	1	1	1	1	1	1	1	1	1	1	1	1	1	1	1	1	1	1	1	1	1	1	1	1	1	1	1	1	1	0
K01890	FARSB, pheT; phenylalanyl-tRNA synthetase beta chain [EC:6.1.1.20]	1	1	1	1	1	1	1	0	1	0	0	1	1	1	1	1	1	1	1	1	1	1	0	1	1	1	1	1	1	2	1	1	1	1	1	1	1	0	1	1	1	1	1	1	1	1	1	1
K01892	HARS, hisS; histidyl-tRNA synthetase [EC:6.1.1.21]	1	1	0	1	1	1	0	0	1	1	1	1	0	1	1	1	0	1	1	1	1	1	1	1	1	1	0	1	1	0	1	0	1	1	0	1	1	0	1	1	1	1	0	1	1	1	0	1
K01895	ACSS1 2, acs; acetyl-CoA synthetase [EC:6.2.1.1]	1	0	1	1	1	0	1	0	1	1	1	1	1	0	1	1	1	1	1	1	1	1	1	1	1	1	0	0	0	1	1	1	1	1	0	0	1	0	1	1	1	1	1	0	1	2	0	0
K01897	ACSL, fadD; long-chain acyl-CoA synthetase [EC:6.2.1.3]	1	2	0	2	2	1	0	1	2	2	2	0	1	1	1	1	1	2	2	1	2	0	3	1	2	4	1	2	1	0	2	1	2	3	1	0	3	2	1	1	3	2	3	1	3	3	0	2
K01902	sucD; succinyl-CoA synthetase alpha subunit [EC:6.2.1.5]	1	1	1	0	1	1	1	0	1	1	1	1	1	1	1	2	1	2	2	1	2	1	1	2	2	1	1	1	1	1	1	1	1	0	1	1	1	1	1	1	1	1	1	1	1	1	2	1
K01903	sucC; succinyl-CoA synthetase beta subunit [EC:6.2.1.5]	1	1	1	1	1	1	1	0	1	1	1	1	1	1	1	0	1	0	0	0	0	0	1	0	0	1	1	0	1	1	1	1	1	0	1	1	1	1	1	1	1	1	1	0	1	1	1	1
K01908	ACSS3, prpE; propionyl-CoA synthetase [EC:6.2.1.17]	1	0	0	0	0	1	1	1	0	0	0	0	0	0	0	0	0	0	0	0	0	0	1	0	0	0	0	0	0	0	0	1	0	0	0	0	0	0	0	0	0	0	1	1	1	0	0	0
K01918	panC; pantoate--beta-alanine ligase [EC:6.3.2.1]	1	1	1	0	1	1	1	0	1	1	1	1	0	0	0	1	1	1	1	1	1	1	1	1	1	1	1	1	1	1	1	1	1	1	1	1	1	1	1	1	0	1	1	1	1	1	1	1
K01921	ddl; D-alanine-D-alanine ligase [EC:6.3.2.4]	1	1	1	1	1	1	1	1	1	1	1	1	1	1	1	0	1	1	1	1	1	1	1	1	1	1	1	1	1	1	1	1	0	1	1	1	1	1	1	1	1	1	1	1	1	1	2	1
K01923	purC; phosphoribosylaminoimidazole-succinocarboxamide synthase [EC:6.3.2.6]	1	0	0	0	1	1	0	1	1	0	1	0	0	1	1	1	0	1	1	0	1	0	1	1	1	1	2	1	1	1	1	1	1	1	1	1	1	1	1	1	1	0	1	0	0	1	0	1
K01924	murC; UDP-N-acetylmuramate--alanine ligase [EC:6.3.2.8]	1	1	1	1	1	1	1	0	1	0	1	0	1	1	0	0	1	1	1	1	1	1	1	1	1	1	1	1	1	1	1	1	1	1	1	1	1	1	1	1	1	1	1	1	1	1	1	1
K01925	murD; UDP-N-acetylmuramoylalanine--D-glutamate ligase [EC:6.3.2.9]	1	1	1	1	1	1	1	1	1	1	1	1	1	1	1	1	1	1	1	1	1	1	1	1	1	1	1	1	1	1	1	1	1	0	0	1	1	0	1	1	1	1	1	1	1	1	0	1
K01926	rex; redox-sensing transcriptional repressor	1	1	1	1	1	1	1	1	1	1	1	1	1	0	0	1	1	1	1	1	1	0	1	1	1	1	1	0	1	1	1	1	0	1	1	1	1	1	1	1	1	1	1	1	1	1	1	1
K01928	murE; UDP-N-acetylmuramoyl-L-alanyl-D-glutamate--2,6-diaminopimelate ligase [EC:6.3.2.13]	1	1	1	1	1	1	0	1	1	1	1	0	1	1	1	1	1	1	1	1	1	1	1	1	1	1	1	1	1	0	1	0	1	1	1	1	1	1	1	1	1	1	1	1	1	1	1	1
K01929	murF; UDP-N-acetylmuramoyl-tripeptide--D-alanyl-D-alanine ligase [EC:6.3.2.10]	1	1	0	0	1	1	0	0	1	0	0	1	1	1	1	0	0	0	0	0	0	0	1	0	0	0	0	0	1	0	1	1	1	1	1	1	0	1	1	0	0	1	0	0	0	0	1	1
K01933	purM; phosphoribosylformylglycinamidine cyclo-ligase [EC:6.3.3.1]	1	0	0	0	1	1	0	1	1	1	0	1	1	0	1	1	0	1	1	0	1	0	1	1	1	1	1	0	1	1	1	1	1	1	1	1	1	1	1	1	1	0	1	0	0	1	1	1
K01937	pyrG, CTPS; CTP synthase [EC:6.3.4.2]	1	1	1	1	1	1	1	1	1	1	1	1	1	1	1	1	1	1	1	1	1	0	1	1	1	1	1	0	0	0	1	1	1	1	0	1	1	1	1	1	1	1	1	0	1	1	1	1
K01938	fhs; formate--tetrahydrofolate ligase [EC:6.3.4.3]	1	0	1	1	2	1	0	1	1	0	0	1	1	0	0	1	1	1	1	1	1	0	1	1	1	1	1	0	1	1	0	1	1	1	0	1	1	0	0	1	1	0	1	1	0	1	1	1
K01939	purA, ADSS; adenylosuccinate synthase [EC:6.3.4.4]	1	1	1	1	1	0	1	1	1	1	0	1	1	1	1	1	1	1	1	1	1	0	1	1	1	1	2	1	1	1	1	1	0	1	2	1	1	1	1	1	1	1	1	1	0	1	0	1
K01951	guaA, GMPS; GMP synthase (glutamine-hydrolysing) [EC:6.3.5.2]	1	1	2	1	1	1	1	0	1	1	1	1	1	1	1	2	1	1	2	1	2	0	1	1	1	1	2	1	2	1	1	1	1	1	2	1	1	1	1	1	2	1	1	1	1	1	1	1
K01955	carB, CPA2; carbamoyl-phosphate synthase large subunit [EC:6.3.5.5]	1	0	1	0	1	0	0	1	0	0	0	0	1	1	1	1	1	1	1	1	1	1	1	1	0	1	0	0	1	0	1	1	0	0	1	1	1	0	1	1	1	0	0	0	0	1	1	1
K01956	carA, CPA1; carbamoyl-phosphate synthase small subunit [EC:6.3.5.5]	1	0	1	0	1	1	0	1	0	1	0	1	1	1	1	0	1	1	1	1	1	1	1	1	1	0	1	0	0	1	1	1	1	0	1	1	1	0	0	1	1	0	1	0	0	1	1	1
K01970	accD2; acyl-CoA carboxylase subunit beta [EC:6.4.1.-]	1	0	1	0	0	0	0	0	0	1	1	1	0	1	1	0	0	0	0	0	0	0	1	0	0	0	1	0	1	0	1	0	0	1	1	0	1	0	0	1	1	0	1	0	0	1	0	1
K01971	ligD; bifunctional non-homologous end joining protein LigD [EC:6.5.1.1]	1	2	3	4	2	3	2	2	2	3	4	1	1	4	5	2	2	3	2	2	3	2	1	2	3	1	2	5	2	3	5	3	2	4	2	2	1	3	4	5	0	2	4	1	2	6	1	4
K01975	thpR; RNA 2',3'-cyclic 3'-phosphodiesterase [EC:3.1.4.58]	1	0	1	1	1	1	0	1	1	1	1	0	1	1	1	0	1	1	1	1	1	1	1	1	1	1	1	1	1	1	1	1	0	1	1	1	1	1	1	1	1	1	1	0	1	1	1	1
K02011	afuB, fbpB; iron(III) transport system permease protein	1	0	1	1	1	2	0	1	0	1	1	1	1	1	2	1	1	1	1	1	1	1	1	1	1	0	1	0	1	1	3	0	1	1	1	1	0	1	1	0	1	1	0	1	0	1	1	1
K02012	afuA, fbpA; iron(III) transport system substrate-binding protein	1	0	1	1	1	2	0	1	0	1	1	1	1	1	0	1	1	1	1	1	1	1	2	1	1	0	1	0	1	0	2	1	0	1	0	1	0	1	1	0	1	1	0	1	0	1	1	0
K02035	ABC.PE.S; peptide/nickel transport system substrate-binding protein	1	0	13	2	1	3	1	2	1	2	2	0	2	4	6	10	4	6	12	5	13	4	3	11	16	2	9	1	0	1	1	6	0	1	0	1	2	4	1	3	3	0	3	3	2	3	1	1
K02049	ABC.SN.A; NitT/TauT family transport system ATP-binding protein	1	1	2	0	1	2	1	1	1	0	2	1	1	5	13	5	0	5	5	1	5	0	1	5	6	0	2	0	1	0	1	0	0	0	1	2	0	0	1	1	1	1	2	1	1	2	0	1
K02052	ABC.SP.A; putative spermidine/putrescine transport system ATP-binding protein	1	1	0	0	1	1	0	0	0	0	0	0	0	0	0	0	0	1	0	1	0	1	2	2	2	0	0	1	1	0	0	0	0	0	1	1	0	0	0	2	2	2	2	0	1	1	0	1
K02058	ABC.SS.S; simple sugar transport system substrate-binding protein	1	0	1	1	0	2	0	0	0	0	0	0	0	1	1	0	1	0	0	1	0	1	0	0	0	0	0	0	0	0	0	1	0	0	0	0	1	0	1	0	1	0	0	0	0	1	0	0
K02063	thiP; thiamine transport system permease protein	1	1	0	1	1	1	0	1	1	0	1	0	1	1	1	1	1	1	1	1	1	1	1	1	0	1	0	1	1	1	1	1	1	1	1	1	1	1	1	1	1	1	1	1	1	1	0	0
K02064	thiB, tbpA; thiamine transport system substrate-binding protein	1	1	1	1	1	1	0	1	1	1	1	1	1	1	1	1	1	1	1	1	1	1	1	1	0	1	1	1	1	1	1	1	1	1	1	1	1	1	1	1	1	1	1	1	1	1	1	1
K02078	acpP; acyl carrier protein	1	1	1	1	1	3	0	0	1	1	1	1	1	1	1	1	2	1	1	1	1	1	1	1	1	1	1	1	2	0	1	1	1	1	0	1	1	1	1	1	1	1	1	1	1	1	1	1
K02108	ATPF0A, atpB; F-type H+-transporting ATPase subunit a	1	1	1	1	1	0	1	0	1	1	1	1	1	1	1	1	1	1	1	1	1	1	1	1	1	1	1	1	1	1	1	1	1	1	1	1	1	1	1	1	1	1	1	1	1	1	1	1
K02109	ATPF0B, atpF; F-type H+-transporting ATPase subunit b	1	0	1	1	1	1	1	1	1	1	1	1	1	1	1	1	1	1	1	1	1	1	1	1	1	1	1	1	1	1	1	1	1	1	1	1	1	1	1	1	1	1	1	1	1	1	1	1
K02110	ATPF0C, atpE; F-type H+-transporting ATPase subunit c	1	1	1	1	1	1	1	1	1	1	1	1	1	1	1	1	1	1	1	1	1	1	1	1	1	1	1	1	1	1	1	1	1	1	1	1	1	1	1	1	1	1	1	1	1	1	1	1
K02111	ATPF1A, atpA; F-type H+/Na+-transporting ATPase subunit alpha [EC:7.1.2.2 7.2.2.1]	1	0	1	1	1	0	1	0	1	1	1	0	0	1	1	0	1	1	1	1	1	0	1	1	1	0	1	1	0	1	1	0	0	1	1	1	1	0	1	1	1	1	1	1	1	1	0	0
K02112	ATPF1B, atpD; F-type H+/Na+-transporting ATPase subunit beta [EC:7.1.2.2 7.2.2.1]	1	1	1	1	1	0	1	1	1	0	0	0	1	1	1	1	1	1	1	1	1	1	1	1	1	1	1	1	1	1	1	1	0	1	1	1	1	0	1	1	1	1	1	1	1	1	0	0
K02113	ATPF1D, atpH; F-type H+-transporting ATPase subunit delta	1	1	1	1	1	1	1	1	1	1	1	1	0	1	1	1	1	1	1	1	1	1	1	1	1	1	1	1	1	1	1	1	1	1	0	1	1	1	1	1	1	1	1	1	1	1	1	1
K02114	ATPF1E, atpC; F-type H+-transporting ATPase subunit epsilon	1	1	1	1	1	0	0	1	1	1	1	0	1	1	1	1	1	1	1	1	1	1	1	1	1	1	1	1	1	0	1	1	0	1	1	1	1	0	1	1	1	1	1	0	0	1	0	1
K02115	ATPF1G, atpG; F-type H+-transporting ATPase subunit gamma	1	1	1	1	1	0	1	1	1	1	1	0	1	1	1	1	1	1	1	1	1	1	1	1	1	0	1	1	1	1	1	0	0	1	1	1	1	1	1	1	1	1	1	1	1	1	0	1
K02193	ccmA; heme exporter protein A [EC:7.6.2.5]	1	0	0	0	1	0	0	0	1	1	0	1	1	0	0	0	0	0	0	0	0	0	1	0	0	1	0	0	0	1	0	1	0	0	0	0	1	0	0	0	0	0	0	1	0	0	0	0
K02194	ccmB; heme exporter protein B	1	0	1	1	1	0	1	1	1	1	1	1	1	1	1	0	1	1	1	1	1	1	1	0	1	1	1	1	1	1	1	1	1	1	0	1	1	1	1	1	1	1	1	1	1	1	2	1
K02195	ccmC; heme exporter protein C	1	0	1	1	1	0	1	1	1	1	1	0	1	1	0	0	1	1	1	1	1	1	1	0	1	1	1	1	0	1	1	1	1	1	1	1	1	1	1	1	1	1	1	1	1	1	2	1
K02197	ccmE; cytochrome c-type biogenesis protein CcmE	1	0	1	1	1	1	1	1	1	1	1	1	1	1	0	0	1	1	1	1	1	1	1	1	1	1	1	1	1	2	1	1	2	1	1	1	1	1	1	1	1	1	1	1	1	1	2	1
K02198	ccmF; cytochrome c-type biogenesis protein CcmF	1	0	1	1	1	2	1	1	1	0	1	2	0	1	1	0	1	1	1	1	1	0	1	1	1	1	1	1	1	2	1	1	1	1	1	1	2	1	1	1	2	1	1	0	1	1	1	1
K02200	ccmH; cytochrome c-type biogenesis protein CcmH	1	0	1	1	1	2	1	2	0	0	1	2	0	1	1	1	1	1	1	1	1	0	1	1	1	1	1	1	1	2	1	1	2	1	1	1	2	1	1	1	2	1	1	0	1	1	1	1
K02217	ftnA, ftn; ferritin [EC:1.16.3.2]	1	0	0	1	0	1	0	1	0	0	0	0	0	1	1	1	0	1	1	1	1	1	0	1	1	0	0	0	0	0	1	0	0	1	0	1	0	0	0	1	0	0	0	0	0	0	0	0
K02221	yggT; YggT family protein	1	1	1	2	1	1	1	1	1	1	1	1	0	1	1	1	1	1	1	1	1	1	1	1	1	1	1	1	1	1	1	1	1	1	1	1	1	0	1	1	1	1	1	1	1	1	0	1
K02237	comEA; competence protein ComEA	1	1	1	1	1	2	0	1	1	1	1	1	1	1	0	1	1	1	1	1	1	1	1	1	1	1	1	1	0	1	1	1	0	1	0	1	1	1	1	1	1	1	1	1	1	1	1	1
K02238	comEC; competence protein ComEC	1	1	3	1	1	1	0	1	1	1	1	1	0	1	2	0	1	1	1	1	1	1	1	1	1	1	1	1	0	1	1	2	1	1	1	1	1	0	1	2	1	1	1	1	1	2	1	1
K02257	COX10, ctaB, cyoE; heme o synthase [EC:2.5.1.141]	1	1	1	1	1	0	1	1	1	1	1	1	0	1	1	1	0	1	1	0	1	0	1	0	1	0	0	1	1	0	1	1	1	1	1	1	0	1	1	1	1	1	1	0	0	1	1	1
K02259	COX15, ctaA; cytochrome c oxidase assembly protein subunit 15	1	2	1	1	1	0	1	1	1	1	1	1	1	1	1	1	0	1	1	0	1	0	2	0	1	0	0	1	1	1	1	1	1	1	1	2	0	1	1	1	1	1	2	0	0	1	1	1
K02314	dnaB; replicative DNA helicase [EC:3.6.4.12]	1	1	1	1	1	2	1	1	1	1	1	1	1	0	1	1	1	1	1	1	1	1	1	1	1	1	1	2	1	1	1	1	0	0	2	1	1	1	1	1	1	1	1	1	1	1	0	0
K02316	dnaG; DNA primase [EC:2.7.7.101]	1	1	1	1	2	1	0	1	1	1	0	1	1	1	1	1	1	2	1	1	1	1	1	1	1	1	1	1	1	1	1	1	0	1	1	1	1	1	1	1	1	1	1	1	1	1	1	1
K02335	polA; DNA polymerase I [EC:2.7.7.7]	1	1	1	0	1	0	0	0	1	1	1	0	1	1	1	1	1	1	1	1	1	1	1	1	1	1	1	0	1	0	1	1	1	1	1	1	1	1	1	1	1	1	1	1	1	1	1	0
K02337	dnaE; DNA polymerase III subunit alpha [EC:2.7.7.7]	1	1	1	1	1	1	0	1	0	1	1	1	0	1	0	1	1	2	2	1	2	0	1	1	1	1	1	1	0	1	1	1	1	1	1	1	1	1	1	1	1	1	1	2	1	1	0	1
K02340	holA; DNA polymerase III subunit delta [EC:2.7.7.7]	1	1	0	1	1	1	0	1	1	1	0	1	0	0	0	1	0	1	1	1	1	1	1	1	1	1	0	1	0	1	1	1	1	1	1	1	1	0	1	1	1	1	1	1	1	1	1	1
K02342	dnaQ; DNA polymerase III subunit epsilon [EC:2.7.7.7]	1	0	2	1	1	1	1	1	1	0	1	0	1	1	2	0	1	0	0	2	0	1	2	1	0	3	2	1	1	1	1	1	1	1	0	1	2	0	1	1	2	1	1	1	1	1	0	1
K02343	dnaX; DNA polymerase III subunit gamma/tau [EC:2.7.7.7]	1	1	1	1	1	1	1	1	1	1	0	1	0	1	1	0	0	1	1	1	1	1	1	1	1	1	1	1	0	1	1	1	1	1	0	1	1	1	1	1	1	1	1	1	1	1	0	1
K02347	polX, dpx; DNA polymerase (family X)	1	1	1	1	1	0	0	1	1	1	1	1	1	0	0	1	1	1	1	1	1	1	1	1	1	0	1	0	1	1	1	1	1	1	1	1	0	1	1	1	1	1	1	1	1	2	1	0
K02355	fusA, GFM, EFG; elongation factor G	1	2	2	2	2	1	1	2	2	1	2	2	2	2	1	1	2	1	2	2	2	1	2	2	2	2	2	1	1	2	1	2	2	2	0	1	2	2	1	1	2	2	1	2	2	2	1	1
K02356	efp; elongation factor P	1	1	1	1	1	1	0	1	1	1	1	1	0	1	1	1	1	1	1	1	1	1	1	1	1	1	1	0	1	1	1	0	1	1	1	1	1	1	1	1	1	1	1	1	1	1	1	1
K02357	tsf, TSFM; elongation factor Ts	1	1	1	1	1	1	1	1	1	1	1	1	1	1	1	1	1	1	1	1	1	0	1	1	1	1	1	1	1	1	1	1	1	1	1	1	1	0	1	1	1	1	1	1	1	1	1	1
K02358	tuf, TUFM; elongation factor Tu	1	1	2	1	0	0	1	0	1	1	1	0	0	0	1	0	0	2	0	0	0	0	0	0	1	0	2	0	0	2	1	1	0	0	0	0	0	0	1	0	0	0	1	2	0	0	0	0
K02379	fdhD; FdhD protein	1	0	1	1	1	1	1	1	1	0	0	1	1	1	1	0	1	1	1	1	1	0	1	1	1	1	1	1	0	1	1	0	1	1	0	1	1	1	1	1	1	0	1	1	0	1	0	1
K02398	flgM; negative regulator of flagellin synthesis FlgM	1	0	0	1	0	0	0	0	0	0	0	0	0	0	0	0	0	0	0	0	0	0	0	0	0	0	0	0	0	0	0	0	0	0	0	0	0	0	0	0	0	0	0	0	0	0	0	0
K02405	fliA, whiG; RNA polymerase sigma factor FliA	1	1	0	1	1	1	2	0	1	2	1	1	1	0	1	0	0	0	0	0	0	0	2	0	0	1	0	1	1	1	1	1	1	1	1	2	1	1	1	1	2	1	1	1	1	2	1	1
K02433	gatA, QRSL1; aspartyl-tRNA(Asn)/glutamyl-tRNA(Gln) amidotransferase subunit A [EC:6.3.5.6 6.3.5.7]	1	1	2	2	1	0	1	1	1	1	0	0	1	1	1	2	2	4	2	2	2	3	1	3	2	2	2	1	1	1	1	2	0	1	0	1	2	1	1	1	2	0	1	1	1	1	1	1
K02434	gatB, PET112; aspartyl-tRNA(Asn)/glutamyl-tRNA(Gln) amidotransferase subunit B [EC:6.3.5.6 6.3.5.7]	1	1	1	1	1	0	1	1	1	1	1	0	1	1	1	1	1	1	1	1	1	0	1	1	1	1	1	0	0	0	1	1	0	1	1	1	1	1	1	1	1	0	1	1	1	1	0	1
K02435	gatC, GATC; aspartyl-tRNA(Asn)/glutamyl-tRNA(Gln) amidotransferase subunit C [EC:6.3.5.6 6.3.5.7]	1	1	1	1	0	1	1	1	1	0	0	0	1	1	1	1	1	1	1	1	1	1	1	1	1	1	1	1	1	1	1	1	1	1	1	1	1	1	1	1	1	0	1	1	1	1	1	1
K02469	gyrA; DNA gyrase subunit A [EC:5.6.2.2]	1	1	1	1	1	0	0	0	1	1	1	0	0	1	1	0	1	1	1	1	1	1	1	1	1	1	1	1	0	1	1	1	1	1	0	1	1	1	1	1	1	1	1	0	1	1	0	1
K02480	K02480; two-component system, NarL family, sensor kinase [EC:2.7.13.3]	1	0	0	0	0	0	1	0	0	0	0	0	0	0	0	0	0	0	0	0	0	0	0	0	0	0	0	0	0	0	0	0	0	0	0	0	0	0	0	0	0	0	0	0	0	0	0	0
K02484	K02484; two-component system, OmpR family, sensor kinase [EC:2.7.13.3]	1	0	0	0	2	1	0	0	0	1	0	0	0	0	1	0	0	0	0	0	0	0	2	0	0	0	0	2	1	2	2	1	3	1	1	0	0	1	2	2	1	0	0	1	0	0	3	1
K02493	hemK, prmC, HEMK; release factor glutamine methyltransferase [EC:2.1.1.297]	1	1	1	1	1	0	1	0	1	1	1	1	1	0	0	0	1	1	1	1	1	1	1	0	1	0	1	0	0	1	1	0	1	1	0	0	1	1	1	0	1	1	2	1	1	1	1	0
K02495	hemN, hemZ; oxygen-independent coproporphyrinogen III oxidase [EC:1.3.98.3]	1	0	1	1	1	1	0	1	0	0	0	1	0	0	0	0	0	0	0	0	0	0	2	0	0	2	1	1	1	1	1	1	1	1	1	2	2	0	1	0	2	0	0	0	0	1	1	1
K02499	yabN; tetrapyrrole methylase family protein / MazG family protein	1	0	1	1	1	1	1	1	1	1	0	0	1	1	0	1	1	1	1	1	1	1	1	0	1	1	1	1	0	1	1	0	1	1	0	1	1	1	1	1	1	1	1	1	1	1	1	1
K02500	hisF; imidazole glycerol-phosphate synthase subunit HisF [EC:4.3.2.10]	1	0	1	1	1	0	0	0	0	0	0	0	1	1	1	1	1	1	1	1	1	1	1	1	1	1	1	1	1	1	0	0	0	1	1	0	1	1	0	0	1	0	1	0	0	1	0	1
K02501	hisH; imidazole glycerol-phosphate synthase subunit HisH [EC:4.3.2.10]	1	0	1	1	0	1	0	0	0	0	0	0	0	1	1	1	1	1	1	1	1	1	1	1	1	0	1	1	1	1	0	0	0	0	1	0	0	1	0	0	1	0	1	0	0	1	0	1
K02510	hpaI, hpcH; 4-hydroxy-2-oxoheptanedioate aldolase [EC:4.1.2.52]	1	0	2	1	0	1	0	0	0	0	0	0	0	0	1	2	1	2	2	2	2	1	1	2	2	0	1	1	1	0	0	1	0	0	1	1	0	0	0	0	1	0	2	0	0	0	0	1
K02519	infB, MTIF2; translation initiation factor IF-2	1	1	1	1	1	1	1	1	1	0	1	0	1	1	1	1	1	1	1	1	1	1	1	1	1	1	1	1	0	1	1	1	1	1	1	1	1	1	1	1	1	1	1	1	1	1	1	0
K02520	infC, MTIF3; translation initiation factor IF-3	1	1	1	1	1	1	1	1	1	1	1	1	1	1	1	0	1	1	1	1	1	1	1	1	1	1	1	0	1	1	1	1	1	1	1	1	1	0	1	1	1	1	1	1	1	1	1	0
K02528	ksgA; 16S rRNA (adenine1518-N6/adenine1519-N6)-dimethyltransferase [EC:2.1.1.182]	1	1	1	1	1	1	0	1	1	1	1	1	1	1	1	0	1	1	0	1	1	1	1	0	1	1	1	1	1	1	1	1	1	1	1	1	1	1	1	1	1	1	1	1	1	1	1	0
K02548	menA; 1,4-dihydroxy-2-naphthoate polyprenyltransferase [EC:2.5.1.74]	1	1	1	1	1	1	1	1	1	0	1	1	0	1	1	1	1	1	1	1	1	1	1	0	1	1	1	0	1	0	1	1	1	1	0	1	1	1	1	1	1	0	1	1	1	1	1	0
K02552	menF; menaquinone-specific isochorismate synthase [EC:5.4.4.2]	1	1	1	1	1	1	1	0	1	0	0	1	0	0	1	1	1	1	1	1	1	0	1	1	1	1	1	1	1	0	1	1	0	1	0	1	1	1	1	1	1	1	1	1	1	1	0	1
K02563	murG; UDP-N-acetylglucosamine--N-acetylmuramyl-(pentapeptide) pyrophosphoryl-undecaprenol N-acetylglucosamine transferase [EC:2.4.1.227]	1	1	1	1	1	1	1	1	1	0	1	0	1	1	0	1	1	1	1	1	1	1	1	1	1	1	1	1	1	1	1	1	1	1	1	1	1	1	1	1	1	1	1	1	1	1	1	1
K02600	nusA; transcription termination/antitermination protein NusA	1	1	1	1	1	1	0	1	1	1	1	1	1	1	1	1	1	1	1	1	1	1	1	1	1	1	1	1	1	1	1	1	1	1	1	1	1	0	1	1	1	1	1	1	1	1	1	1
K02609	paaA; ring-1,2-phenylacetyl-CoA epoxidase subunit PaaA [EC:1.14.13.149]	1	0	1	0	1	1	1	1	1	0	1	0	1	1	1	0	0	0	0	0	0	0	1	0	0	0	1	0	0	0	0	1	0	0	0	1	0	0	1	1	1	0	1	0	0	1	0	0
K02610	paaB; ring-1,2-phenylacetyl-CoA epoxidase subunit PaaB	1	0	1	0	1	1	1	1	1	1	1	0	1	1	1	0	0	0	0	0	0	0	1	0	0	0	1	0	0	0	0	1	0	0	0	1	0	0	0	1	1	0	1	0	0	1	0	0
K02611	paaC; ring-1,2-phenylacetyl-CoA epoxidase subunit PaaC [EC:1.14.13.149]	1	0	1	0	1	1	1	1	1	1	0	0	1	1	1	0	0	0	0	0	0	0	1	0	0	0	1	0	0	0	0	0	0	0	0	1	0	0	1	1	1	0	1	0	0	1	0	0
K02612	paaD; ring-1,2-phenylacetyl-CoA epoxidase subunit PaaD	1	0	1	0	1	1	1	1	1	1	1	1	1	1	1	0	0	0	0	0	0	0	1	0	0	0	1	0	0	0	0	0	0	0	0	1	0	0	1	1	1	0	1	0	0	1	0	0
K02613	paaE; ring-1,2-phenylacetyl-CoA epoxidase subunit PaaE	1	0	1	0	1	1	1	1	1	1	1	1	0	1	1	1	0	0	1	0	1	0	1	0	0	0	1	0	0	0	0	0	0	0	0	1	0	0	1	1	1	0	1	0	0	1	0	0
K02614	paaI; acyl-CoA thioesterase [EC:3.1.2.-]	1	0	1	0	1	1	1	0	1	0	0	1	0	1	1	0	0	0	0	0	0	0	1	0	0	0	0	0	0	0	0	1	0	0	0	1	0	0	1	1	1	0	0	0	0	0	0	0
K02654	pilD, pppA; leader peptidase (prepilin peptidase) / N-methyltransferase [EC:3.4.23.43 2.1.1.-]	1	1	0	1	1	0	1	0	0	0	0	0	0	0	0	0	0	1	1	1	1	1	1	1	1	1	0	1	0	0	1	1	0	1	1	1	1	1	0	0	0	1	1	1	1	1	1	1
K02825	pyrR; pyrimidine operon attenuation protein / uracil phosphoribosyltransferase [EC:2.4.2.9]	1	0	0	1	1	1	0	1	0	1	1	0	0	1	1	1	0	1	1	1	1	1	1	1	1	1	0	1	1	1	0	0	1	0	1	1	1	1	1	1	1	0	1	1	1	1	1	1
K02834	rbfA; ribosome-binding factor A	1	1	1	1	1	1	1	1	1	1	1	1	1	1	1	1	1	1	1	1	1	1	1	1	1	1	1	1	1	1	1	1	1	1	1	1	1	1	1	1	1	1	1	1	1	1	1	1
K02835	prfA, MTRF1, MRF1; peptide chain release factor 1	1	1	1	1	1	0	1	1	1	1	1	1	1	1	1	0	1	1	1	1	1	1	1	1	1	1	1	1	1	1	1	1	1	1	1	1	1	1	1	1	1	1	1	1	1	1	1	1
K02836	prfB; peptide chain release factor 2	1	1	1	1	1	1	1	1	1	1	1	1	0	1	1	1	1	1	1	1	1	1	1	1	1	1	1	1	1	1	1	1	1	1	1	1	1	1	1	1	1	1	1	1	1	1	1	1
K02838	frr, MRRF, RRF; ribosome recycling factor	1	1	1	1	1	1	1	1	1	1	1	1	1	1	1	1	1	1	1	1	1	1	1	1	1	1	1	0	1	1	1	1	0	1	1	1	1	1	1	1	1	1	1	1	1	1	1	1
K02860	rimM; 16S rRNA processing protein RimM	1	1	1	1	1	1	0	0	1	1	1	0	1	1	1	1	1	1	1	1	1	0	1	1	1	1	1	1	1	1	1	1	1	1	0	1	1	1	1	1	1	1	1	1	1	1	1	1
K02864	RP-L10, MRPL10, rplJ; large subunit ribosomal protein L10	1	1	1	1	1	1	0	1	1	1	1	1	1	1	0	1	1	1	1	1	1	1	1	1	1	1	1	0	0	1	1	1	1	0	0	1	0	0	1	1	1	1	1	1	0	1	1	0
K02871	RP-L13, MRPL13, rplM; large subunit ribosomal protein L13	1	1	1	1	1	1	1	1	1	1	1	1	1	1	1	1	1	1	1	1	1	1	1	1	1	1	1	1	1	1	1	1	1	1	1	1	1	1	1	1	1	1	1	1	1	1	0	1
K02876	RP-L15, MRPL15, rplO; large subunit ribosomal protein L15	1	1	1	1	1	1	1	0	1	1	1	1	1	1	1	1	1	1	1	1	1	1	1	1	1	1	1	1	1	2	1	1	1	1	1	1	1	1	1	1	1	0	1	1	1	1	0	1
K02879	RP-L17, MRPL17, rplQ; large subunit ribosomal protein L17	1	1	1	1	1	1	1	0	1	1	1	1	1	1	1	1	1	1	1	1	1	1	1	1	1	1	1	1	1	1	1	1	1	1	1	1	1	1	1	1	1	1	1	1	1	1	1	1
K02886	RP-L2, MRPL2, rplB; large subunit ribosomal protein L2	1	1	1	1	1	0	1	1	1	1	1	1	1	1	1	1	1	1	1	1	1	1	1	1	1	1	1	1	1	2	1	1	1	0	0	1	1	1	1	1	1	1	1	1	1	1	1	1
K02887	RP-L20, MRPL20, rplT; large subunit ribosomal protein L20	1	1	1	1	1	1	1	1	1	1	1	1	1	0	2	0	1	1	1	1	1	1	1	1	1	1	1	0	1	1	1	1	1	1	1	1	1	0	1	1	1	1	1	1	1	1	1	0
K02888	RP-L21, MRPL21, rplU; large subunit ribosomal protein L21	1	1	1	1	1	1	1	1	1	1	0	1	1	1	1	1	1	1	1	1	1	1	1	1	1	0	1	1	0	1	1	1	1	1	0	1	0	0	1	1	1	1	1	1	1	1	1	1
K02890	RP-L22, MRPL22, rplV; large subunit ribosomal protein L22	1	1	1	1	1	0	1	1	1	1	1	1	1	1	1	1	1	1	1	1	1	0	1	1	1	1	1	1	1	2	1	1	1	1	0	1	1	1	1	1	1	1	1	1	1	1	1	1
K02892	RP-L23, MRPL23, rplW; large subunit ribosomal protein L23	1	1	1	1	1	1	1	1	1	1	1	1	1	1	1	1	1	1	1	1	1	1	1	1	1	1	1	1	1	2	1	1	1	0	0	1	1	1	1	1	1	1	1	1	1	1	1	1
K02899	RP-L27, MRPL27, rpmA; large subunit ribosomal protein L27	1	1	1	1	1	1	1	1	1	1	1	1	1	1	1	1	1	1	1	1	1	1	1	1	1	1	1	1	0	1	1	1	1	1	0	1	1	0	1	1	1	1	1	1	1	1	1	1
K02902	RP-L28, MRPL28, rpmB; large subunit ribosomal protein L28	1	1	1	1	0	1	1	1	1	0	1	1	1	1	1	0	1	1	1	1	1	0	1	1	1	1	1	0	1	1	1	1	0	0	1	1	1	0	1	1	1	1	1	1	1	1	1	1
K02906	RP-L3, MRPL3, rplC; large subunit ribosomal protein L3	1	1	1	1	1	1	1	1	0	1	1	1	1	1	1	1	1	1	1	1	1	1	1	1	1	1	1	1	1	3	1	1	1	0	0	1	1	1	1	1	1	1	1	1	0	1	1	1
K02907	RP-L30, MRPL30, rpmD; large subunit ribosomal protein L30	1	1	1	1	1	1	1	0	1	1	1	1	1	1	1	1	1	1	1	1	1	1	1	1	1	1	1	1	1	1	1	1	1	1	1	1	1	1	1	1	1	1	1	1	1	1	0	1
K02909	RP-L31, rpmE; large subunit ribosomal protein L31	1	1	1	1	1	1	1	1	1	1	1	1	0	1	1	1	1	1	1	1	1	1	1	1	1	1	1	0	1	1	1	1	1	1	1	1	1	1	1	1	1	1	1	1	1	1	1	1
K02913	RP-L33, MRPL33, rpmG; large subunit ribosomal protein L33	1	1	1	0	1	0	1	0	1	1	0	1	1	0	1	0	0	1	0	1	1	0	1	1	1	1	0	0	1	0	1	1	1	1	0	1	1	0	1	0	1	1	1	1	1	1	0	0
K02916	RP-L35, MRPL35, rpmI; large subunit ribosomal protein L35	1	1	1	1	1	1	1	1	1	1	1	1	1	1	1	0	1	1	1	1	1	1	1	1	1	1	1	0	1	1	0	1	1	1	1	1	1	0	1	1	1	1	1	1	1	1	1	0
K02926	RP-L4, MRPL4, rplD; large subunit ribosomal protein L4	1	1	1	1	1	1	1	1	1	1	1	1	1	1	1	1	1	1	1	1	1	1	1	1	1	1	1	1	1	2	1	1	1	0	0	1	1	1	1	1	0	1	1	1	1	1	1	1
K02935	RP-L7, MRPL12, rplL; large subunit ribosomal protein L7/L12	1	1	1	1	1	1	0	1	1	1	1	1	0	1	0	1	1	1	1	1	1	1	1	1	1	1	1	0	0	1	1	1	1	1	1	1	1	0	1	1	1	1	1	1	1	1	1	1
K02948	RP-S11, MRPS11, rpsK; small subunit ribosomal protein S11	1	1	1	1	1	1	0	1	1	1	1	1	1	1	1	1	1	1	1	1	1	1	1	1	1	1	1	1	1	1	1	1	1	1	1	1	1	1	1	1	1	1	1	1	0	1	1	1
K02950	RP-S12, MRPS12, rpsL; small subunit ribosomal protein S12	1	1	1	1	1	1	0	1	1	1	1	1	1	1	1	0	1	1	1	1	1	1	1	1	1	0	1	1	1	0	1	1	1	1	1	1	1	0	1	0	1	1	1	1	1	1	1	1
K02952	RP-S13, rpsM; small subunit ribosomal protein S13	1	1	1	1	1	0	0	1	1	1	1	1	1	1	1	1	1	1	1	1	1	1	1	1	1	1	1	1	1	1	1	1	1	1	1	1	1	1	1	1	1	1	1	1	1	1	1	1
K02956	RP-S15, MRPS15, rpsO; small subunit ribosomal protein S15	1	1	1	1	1	1	1	0	1	1	1	1	1	1	1	1	1	1	1	1	1	0	1	1	1	1	1	1	1	1	1	1	1	1	1	1	1	1	1	1	1	1	1	1	1	1	1	1
K02959	RP-S16, MRPS16, rpsP; small subunit ribosomal protein S16	1	1	1	1	1	1	1	1	1	1	1	1	1	1	1	1	1	1	1	1	1	0	1	1	1	1	1	0	0	1	1	1	1	1	1	1	1	1	0	1	1	1	1	1	1	1	1	1
K02965	RP-S19, rpsS; small subunit ribosomal protein S19	1	1	1	1	1	0	1	1	1	1	1	1	1	1	1	1	1	1	1	1	1	1	1	1	1	1	1	1	1	2	1	1	1	1	0	1	1	2	1	1	1	1	1	1	1	1	1	1
K02967	RP-S2, MRPS2, rpsB; small subunit ribosomal protein S2	1	1	1	1	1	1	1	0	1	1	1	1	1	1	1	1	1	1	1	1	1	0	1	1	1	1	1	1	1	1	1	1	1	1	1	1	1	1	1	1	1	1	1	1	1	1	1	1
K02968	RP-S20, rpsT; small subunit ribosomal protein S20	1	1	1	1	1	1	0	1	1	1	1	1	0	1	1	1	1	1	1	1	1	1	1	1	1	1	1	1	1	1	1	1	1	1	1	1	1	1	1	1	1	1	1	1	1	1	1	1
K02986	RP-S4, rpsD; small subunit ribosomal protein S4	1	1	1	0	1	1	0	1	1	1	1	1	1	1	1	0	1	1	1	1	1	1	1	1	1	1	1	1	1	1	1	1	1	1	1	1	1	1	1	1	1	1	1	1	1	1	1	1
K02990	RP-S6, MRPS6, rpsF; small subunit ribosomal protein S6	1	1	1	1	1	1	1	1	1	1	1	1	1	1	1	0	1	1	1	1	1	0	1	1	1	1	1	0	1	1	1	0	0	1	1	1	1	1	1	1	1	1	1	1	1	1	1	1
K02992	RP-S7, MRPS7, rpsG; small subunit ribosomal protein S7	1	1	1	1	1	1	0	1	1	1	1	1	1	1	1	0	1	1	1	1	1	1	1	1	1	1	1	1	1	0	1	1	1	1	1	1	1	0	1	0	1	1	1	1	1	1	1	1
K02996	RP-S9, MRPS9, rpsI; small subunit ribosomal protein S9	1	1	1	1	1	1	1	1	1	1	1	1	1	1	1	1	1	1	1	1	1	1	1	1	1	1	1	1	1	1	1	1	1	1	1	1	1	1	1	1	1	1	1	1	1	1	0	1
K03040	rpoA; DNA-directed RNA polymerase subunit alpha [EC:2.7.7.6]	1	1	1	1	1	1	1	0	1	1	1	1	1	1	1	1	1	1	1	1	1	0	1	1	1	1	1	1	1	1	1	1	1	1	1	1	1	1	1	1	1	1	1	1	1	1	1	1
K03043	rpoB; DNA-directed RNA polymerase subunit beta [EC:2.7.7.6]	1	1	1	1	1	0	0	1	1	1	1	1	1	1	1	1	1	1	1	1	1	1	1	1	1	1	1	1	0	0	1	1	1	1	1	1	1	0	1	0	1	1	1	1	1	1	1	1
K03046	rpoC; DNA-directed RNA polymerase subunit beta' [EC:2.7.7.6]	1	1	1	1	1	0	0	1	1	1	1	0	1	1	1	1	1	1	1	1	1	1	1	1	1	0	1	1	1	1	1	1	1	1	1	1	1	0	1	0	1	1	1	1	0	1	1	1
K03060	rpoZ; DNA-directed RNA polymerase subunit omega [EC:2.7.7.6]	1	1	1	1	1	1	0	1	1	1	1	1	1	1	1	1	1	1	1	1	1	1	1	1	1	1	1	1	0	1	1	1	1	1	1	1	1	1	1	1	1	1	1	1	1	1	1	1
K03070	secA; preprotein translocase subunit SecA [EC:7.4.2.8]	1	1	1	1	1	0	1	1	1	1	1	0	1	1	1	1	1	1	1	1	1	1	1	1	1	1	1	1	1	1	1	1	1	1	1	1	1	0	1	1	1	1	1	1	0	1	1	1
K03074	secF; preprotein translocase subunit SecF	1	1	1	1	1	0	1	0	1	0	0	1	0	0	0	1	1	1	1	1	1	1	1	1	1	1	1	1	1	0	1	0	0	1	1	1	1	0	1	0	1	1	1	1	1	0	1	1
K03076	secY; preprotein translocase subunit SecY	1	1	1	1	1	1	1	0	1	1	1	1	1	0	1	1	1	1	1	1	1	1	1	1	1	1	1	1	1	1	1	1	1	0	1	1	1	1	1	1	1	1	1	0	1	1	0	1
K03086	rpoD; RNA polymerase primary sigma factor	1	1	0	1	1	1	1	0	1	1	0	1	1	1	1	0	0	0	0	0	0	0	0	0	0	1	0	0	0	1	1	1	0	1	0	1	1	1	1	1	1	1	1	1	1	1	1	0
K03100	lepB; signal peptidase I [EC:3.4.21.89]	1	1	1	2	2	2	1	1	2	1	1	1	2	1	1	1	1	2	2	1	2	1	2	2	2	2	2	1	1	1	1	2	1	1	1	3	2	1	1	1	1	1	1	1	1	1	1	1
K03101	lspA; signal peptidase II [EC:3.4.23.36]	1	1	1	1	1	1	2	1	1	1	1	1	1	1	1	0	1	1	1	1	1	1	1	1	1	1	1	1	1	1	2	1	0	1	1	2	2	1	1	1	1	1	1	1	1	1	1	1
K03110	ftsY; fused signal recognition particle receptor	1	1	1	1	1	1	1	1	1	1	1	0	1	1	1	1	1	1	1	1	1	1	1	1	1	1	1	1	1	0	1	1	1	1	1	1	1	1	0	1	1	1	1	1	1	1	1	1
K03116	tatA; sec-independent protein translocase protein TatA	1	2	2	2	2	0	1	1	2	1	1	2	1	1	1	1	2	2	1	2	1	2	0	2	2	1	2	1	1	2	2	1	1	1	1	1	1	0	1	1	2	2	1	0	0	1	1	1
K03118	tatC; sec-independent protein translocase protein TatC	1	1	1	1	2	1	1	1	1	1	1	1	1	1	1	1	1	1	1	1	1	1	1	1	1	1	1	1	1	1	1	1	1	1	1	1	1	0	1	1	1	1	1	0	0	1	1	0
K03151	thiI; tRNA uracil 4-sulfurtransferase [EC:2.8.1.4]	1	0	0	0	1	0	1	0	1	0	0	1	0	0	0	0	0	0	0	0	0	0	0	0	0	0	0	0	0	0	0	0	0	0	0	1	0	0	0	0	0	0	0	0	0	0	0	0
K03168	topA; DNA topoisomerase I [EC:5.6.2.1]	1	1	1	1	1	0	0	1	1	1	0	0	0	1	0	1	1	1	1	1	1	1	1	1	1	1	1	0	0	1	0	1	1	1	0	1	1	1	1	1	1	0	1	1	1	1	1	1
K03177	truB, PUS4, TRUB1; tRNA pseudouridine55 synthase [EC:5.4.99.25]	1	0	1	1	1	0	1	1	1	1	1	1	1	1	1	1	1	1	1	1	1	1	1	1	1	1	0	1	1	1	1	1	1	1	1	1	1	1	1	1	1	1	0	1	1	1	1	1
K03210	yajC; preprotein translocase subunit YajC	1	1	1	1	1	1	1	1	1	1	1	1	1	1	1	1	1	1	1	1	1	1	1	1	1	1	1	1	0	1	1	0	1	1	1	1	1	1	1	1	1	1	1	1	1	1	1	1
K03218	rlmB; 23S rRNA (guanosine2251-2'-O)-methyltransferase [EC:2.1.1.185]	1	1	1	1	1	0	1	0	1	0	1	1	1	0	1	1	1	0	1	1	1	1	1	1	1	0	1	1	1	1	1	0	1	1	0	1	1	1	0	1	1	1	1	1	1	1	1	1
K03281	TC.CIC; chloride channel protein, CIC family	1	1	0	2	3	3	1	1	1	1	0	0	1	1	2	0	0	0	0	0	0	0	1	0	0	2	0	0	0	0	1	1	1	1	0	2	3	1	0	0	2	0	1	0	1	1	0	0
K03286	TC.OOP; OmpA-OmpF porin, OOP family	1	0	0	0	1	2	1	0	1	0	0	1	0	0	1	0	0	0	0	0	0	0	2	0	0	0	0	1	0	2	2	3	1	2	1	1	0	1	1	1	1	0	1	0	0	0	1	1
K03313	nhaA; Na+:H+ antiporter, NhaA family	1	1	1	1	1	1	1	1	1	1	2	1	1	0	1	1	1	1	1	1	1	1	1	1	1	1	1	1	1	1	1	1	1	1	1	1	2	1	2	2	1	1	1	2	1	2	1	1
K03325	ACR3, arsB; arsenite transporter	1	1	0	1	1	0	0	0	0	0	0	0	1	0	0	0	0	0	0	0	0	0	0	0	0	4	0	0	0	0	1	0	0	1	0	1	1	1	0	0	0	1	1	1	1	0	1	0
K03338	iolC; 5-dehydro-2-deoxygluconokinase [EC:2.7.1.92]	1	0	1	0	0	1	1	1	0	0	0	0	0	0	0	0	1	0	0	1	0	1	0	0	0	0	1	0	0	0	0	1	0	0	0	0	1	0	1	1	0	0	0	0	0	1	0	0
K03342	pabBC; para-aminobenzoate synthetase / 4-amino-4-deoxychorismate lyase [EC:2.6.1.85 4.1.3.38]	1	0	0	1	0	1	0	0	0	0	0	0	0	1	0	1	0	0	1	1	1	1	0	0	1	0	0	1	0	1	0	1	0	0	0	0	0	0	0	0	0	0	1	1	0	1	0	0
K03392	ACMSD; aminocarboxymuconate-semialdehyde decarboxylase [EC:4.1.1.45]	1	0	1	0	0	0	0	0	0	0	0	0	0	5	9	2	0	2	2	1	2	0	0	3	2	0	0	0	0	0	0	0	0	0	0	0	0	1	0	0	0	0	9	0	0	0	0	0
K03424	tatD; TatD DNase family protein [EC:3.1.21.-]	1	1	1	2	1	1	0	1	1	1	1	1	1	1	1	1	1	1	1	1	1	1	1	0	1	1	1	1	1	1	1	1	1	1	1	2	2	1	1	1	1	1	1	0	1	1	1	0
K03431	glmM; phosphoglucosamine mutase [EC:5.4.2.10]	1	1	1	1	1	1	1	0	1	1	1	1	1	1	1	1	1	1	1	1	1	1	1	1	1	1	1	1	1	0	1	1	1	1	1	1	1	1	1	1	1	1	1	2	1	1	0	1
K03432	psmA, prcA; proteasome alpha subunit [EC:3.4.25.1]	1	1	1	1	1	1	1	1	1	1	1	1	0	1	1	1	1	1	1	1	1	1	1	1	1	1	1	1	1	1	1	1	1	1	1	1	1	1	1	1	1	1	1	1	1	1	1	1
K03433	psmB, prcB; proteasome beta subunit [EC:3.4.25.1]	1	1	1	1	1	1	1	0	1	1	1	1	0	1	1	1	1	1	1	1	1	1	1	1	1	1	1	1	1	1	1	1	1	1	1	1	1	1	1	1	1	1	1	1	1	1	1	1
K03438	mraW, rsmH; 16S rRNA (cytosine1402-N4)-methyltransferase [EC:2.1.1.199]	1	1	1	1	1	1	0	1	1	1	1	1	1	1	2	1	1	1	1	1	1	1	1	1	1	1	1	1	1	1	1	0	1	1	1	1	1	1	1	1	1	1	1	1	1	1	0	1
K03465	thyX, thy1; thymidylate synthase (FAD) [EC:2.1.1.148]	1	1	1	1	1	1	1	1	1	1	1	0	1	1	1	0	1	0	0	0	0	0	1	0	0	1	1	0	0	1	1	0	1	1	0	1	1	0	1	1	1	1	0	1	1	0	1	0
K03469	rnhA, RNASEH1; ribonuclease HI [EC:3.1.26.4]	1	0	2	1	1	1	1	0	1	1	1	2	1	1	1	1	0	1	1	1	1	1	1	1	1	1	0	1	0	1	1	1	1	1	1	1	1	0	1	0	0	0	1	0	0	1	1	1
K03470	rnhB; ribonuclease HII [EC:3.1.26.4]	1	1	1	1	1	1	1	1	1	1	1	1	0	1	1	1	1	0	1	1	1	1	1	1	2	1	1	1	0	0	1	1	1	1	1	1	1	1	1	1	0	1	1	1	1	1	1	1
K03496	parA, soj; chromosome partitioning protein	1	1	1	3	2	2	1	0	2	1	1	1	2	1	1	2	1	2	2	1	2	1	2	2	2	2	1	0	0	1	1	1	1	1	1	1	2	1	1	1	1	1	2	1	1	1	0	1
K03498	trkH, trkG, ktrB; trk system potassium uptake protein	1	3	1	2	2	2	1	1	1	1	1	1	0	1	2	1	1	1	1	1	1	1	1	1	1	1	1	1	1	1	1	1	0	1	1	1	1	1	0	0	2	0	0	1	1	2	1	1
K03500	rsmB, sun; 16S rRNA (cytosine967-C5)-methyltransferase [EC:2.1.1.176]	1	0	0	0	0	0	0	0	0	0	0	0	0	0	0	1	0	1	1	1	1	1	1	1	1	0	0	0	0	1	0	1	1	1	0	1	0	0	0	0	0	0	1	0	0	0	1	0
K03520	coxL, cutL; aerobic carbon-monoxide dehydrogenase large subunit [EC:1.2.5.3]	1	0	6	1	1	2	0	3	0	2	2	0	0	3	3	4	4	8	7	5	7	3	2	10	7	0	4	1	1	0	0	1	0	0	1	2	1	0	2	2	3	0	2	0	0	3	0	1
K03521	fixA, etfB; electron transfer flavoprotein beta subunit	1	1	2	2	1	1	2	3	1	1	0	0	1	1	1	2	2	2	2	2	2	1	1	2	2	1	2	1	1	1	1	1	1	2	2	3	1	2	1	2	2	2	2	4	3	3	1	1
K03522	fixB, etfA; electron transfer flavoprotein alpha subunit	1	1	2	2	1	0	2	3	1	1	1	0	1	1	1	1	1	2	2	2	2	1	1	2	2	1	2	1	1	1	1	1	1	1	2	2	1	2	0	3	2	2	3	3	2	2	1	2
K03523	bioY; biotin transport system substrate-specific component	1	0	1	0	1	1	1	1	1	0	1	1	1	1	1	1	1	1	1	1	1	0	1	1	1	1	1	0	0	1	1	1	1	1	0	1	1	1	0	0	1	0	1	0	0	1	0	0
K03524	birA; BirA family transcriptional regulator, biotin operon repressor / biotin---[acetyl-CoA-carboxylase] ligase [EC:6.3.4.15]	1	1	1	1	1	1	1	0	1	1	1	1	1	1	0	1	1	1	1	0	1	0	1	1	1	1	1	1	1	0	0	1	0	1	1	1	1	1	1	1	1	1	0	1	1	1	0	1
K03525	coaX; type III pantothenate kinase [EC:2.7.1.33]	1	1	1	1	1	1	1	0	1	0	0	1	0	0	0	0	1	1	1	1	1	1	1	1	1	1	1	1	1	1	1	1	1	1	1	1	1	1	1	1	0	1	1	1	1	1	1	1
K03526	gcpE, ispG; (E)-4-hydroxy-3-methylbut-2-enyl-diphosphate synthase [EC:1.17.7.1 1.17.7.3]	1	1	1	1	1	1	1	0	1	1	1	1	1	1	1	1	1	1	1	1	1	1	1	1	1	1	1	1	1	1	1	1	1	1	1	1	1	1	1	1	1	1	1	1	1	1	1	1
K03531	ftsZ; cell division protein FtsZ	1	1	1	1	1	1	1	0	1	1	1	1	0	1	1	1	1	1	1	1	1	1	1	1	1	1	1	1	1	1	1	1	1	1	0	1	1	1	1	1	1	1	1	1	1	1	1	1
K03536	rnpA; ribonuclease P protein component [EC:3.1.26.5]	1	1	1	0	2	1	0	1	3	1	0	2	2	1	0	1	0	1	1	1	1	0	1	1	1	1	1	0	0	1	3	1	1	1	0	1	1	1	1	0	0	1	1	1	1	1	0	1
K03544	clpX, CLPX; ATP-dependent Clp protease ATP-binding subunit ClpX	1	1	1	1	1	1	1	0	1	1	1	1	0	1	1	1	1	1	1	1	1	1	1	1	1	1	1	1	1	1	1	1	0	0	0	1	1	0	1	0	1	1	1	1	1	1	1	1
K03545	tig; trigger factor	1	1	1	0	1	1	1	1	1	1	1	1	0	1	1	1	1	1	1	1	1	0	1	1	1	1	1	0	1	1	1	1	1	1	1	1	1	0	1	0	1	1	1	1	1	1	1	1
K03549	kup; KUP system potassium uptake protein	1	1	0	0	1	1	1	1	1	0	0	0	0	1	1	0	0	0	0	0	0	0	1	0	0	1	0	1	1	0	1	1	0	0	1	1	1	0	1	1	1	1	2	0	0	0	0	1
K03550	ruvA; holliday junction DNA helicase RuvA [EC:3.6.4.12]	1	1	1	1	1	1	1	1	1	0	1	1	0	1	1	1	1	1	1	1	1	1	1	1	1	1	1	1	1	1	1	0	1	1	1	1	1	1	1	1	1	1	1	1	1	1	1	1
K03551	ruvB; holliday junction DNA helicase RuvB [EC:3.6.4.12]	1	1	1	1	1	1	0	1	1	1	1	1	1	1	1	1	1	1	1	1	1	1	1	1	1	1	2	1	1	1	1	0	0	1	1	1	1	1	1	1	1	1	1	1	1	1	1	1
K03553	recA; recombination protein RecA	1	0	1	1	1	1	0	1	1	1	1	1	1	1	1	0	1	1	1	1	1	1	1	0	1	1	1	1	1	1	0	1	0	1	0	1	1	0	0	1	1	1	1	1	1	1	0	0
K03558	cvpA; membrane protein required for colicin V production	1	1	1	1	0	0	1	0	0	1	1	1	0	1	1	0	1	1	1	1	1	1	0	1	1	1	1	1	1	0	1	0	0	0	1	1	1	1	1	0	1	0	1	0	1	1	0	1
K03564	BCP, PRXQ, DOT5; thioredoxin-dependent peroxiredoxin [EC:1.11.1.24]	1	1	1	1	1	1	0	1	1	1	1	1	1	1	2	0	1	0	0	0	0	0	1	0	0	1	1	0	0	1	1	0	1	1	0	1	1	1	1	1	0	1	1	0	1	1	1	0
K03568	tldD; TldD protein	1	1	0	0	1	1	1	0	1	0	0	1	1	0	0	0	0	0	0	0	0	0	0	0	0	0	0	0	1	1	1	1	1	1	1	1	0	1	1	0	0	1	1	1	0	0	1	1
K03569	mreB; rod shape-determining protein MreB and related proteins	1	1	1	1	1	1	1	1	1	1	1	1	1	1	1	0	1	1	1	1	1	1	1	1	1	1	1	1	1	1	1	1	1	1	1	1	1	0	1	0	1	1	1	1	1	1	2	1
K03570	mreC; rod shape-determining protein MreC	1	1	1	1	1	1	0	1	1	0	0	1	1	1	1	0	1	1	1	1	1	1	1	1	1	1	1	1	1	1	1	1	2	1	1	1	1	0	1	0	1	1	1	1	1	1	1	1
K03571	mreD; rod shape-determining protein MreD	1	1	1	1	1	1	0	1	1	1	0	1	1	1	1	1	1	1	1	1	1	1	1	1	1	1	1	1	1	1	1	1	1	1	1	1	1	0	1	0	1	1	1	1	1	1	1	1
K03574	mutT, NUDT15, MTH2; 8-oxo-dGTP diphosphatase [EC:3.6.1.55]	1	0	2	4	1	1	0	2	2	2	2	1	0	1	2	1	2	4	4	3	4	3	2	3	3	3	1	1	2	1	2	1	1	2	2	1	4	2	2	2	3	0	2	3	2	1	2	1
K03575	mutY; A/G-specific adenine glycosylase [EC:3.2.2.31]	1	0	0	1	1	1	1	0	1	0	0	1	1	0	0	0	0	0	0	0	0	0	1	0	0	1	0	0	1	1	1	1	1	1	0	1	0	1	1	0	0	1	1	0	0	0	1	0
K03587	ftsI; cell division protein FtsI (penicillin-binding protein 3) [EC:3.4.16.4]	1	1	1	1	1	1	1	0	1	1	1	1	1	1	1	1	1	1	1	1	1	1	1	1	1	1	1	1	1	0	1	0	1	1	0	1	1	1	1	1	1	1	1	1	1	1	1	0
K03588	ftsW, spoVE; cell division protein FtsW	1	1	1	1	1	1	0	0	1	0	1	1	1	1	0	1	0	1	1	1	1	0	1	1	1	1	1	1	1	1	1	1	1	1	1	1	1	1	1	1	2	1	1	1	1	1	1	1
K03589	ftsQ; cell division protein FtsQ	1	1	1	1	1	1	0	0	1	1	1	1	1	1	1	1	1	1	1	1	1	1	1	1	1	1	1	1	1	1	1	1	1	1	1	1	1	1	1	1	1	1	1	1	1	1	1	1
K03596	lepA; GTP-binding protein LepA	1	1	1	1	1	0	0	1	1	1	0	1	0	1	1	1	1	1	1	1	1	0	1	1	0	1	1	1	1	1	1	1	1	1	1	1	1	0	1	1	1	1	1	1	1	1	1	0
K03615	rnfC; Na+-translocating ferredoxin:NAD+ oxidoreductase subunit C [EC:7.2.1.2]	1	0	0	0	0	0	0	0	0	0	0	0	0	0	0	0	0	0	0	0	0	0	0	0	0	0	0	0	0	0	0	0	0	0	0	1	1	0	0	0	0	0	0	0	0	0	0	0
K03621	plsX; phosphate acyltransferase [EC:2.3.1.274]	1	1	1	1	1	1	1	1	1	1	1	1	1	1	1	1	1	1	1	1	1	1	1	1	1	1	1	1	1	1	1	1	1	1	1	1	1	1	1	1	1	1	1	1	1	1	1	1
K03624	greA; transcription elongation factor GreA	1	1	1	1	1	1	0	1	1	0	0	1	0	1	1	1	1	1	1	1	1	1	1	1	1	1	1	0	1	1	1	1	1	1	1	1	1	1	1	1	1	1	1	1	1	1	1	1
K03625	nusB; transcription antitermination protein NusB	1	1	1	1	1	1	0	1	1	1	1	1	0	1	1	1	1	1	1	1	1	1	1	1	1	1	0	1	1	1	1	0	1	1	1	1	1	1	1	1	1	1	1	1	1	1	1	1
K03628	rho; transcription termination factor Rho	1	1	1	1	1	0	1	1	1	1	1	1	0	1	1	1	1	1	1	1	1	1	1	1	1	1	1	0	1	0	1	1	1	1	1	1	1	0	1	1	1	1	1	1	1	1	1	1
K03631	recN; DNA repair protein RecN (Recombination protein N)	1	1	1	1	1	1	1	0	1	1	1	1	1	1	1	1	1	1	1	1	1	1	1	1	1	1	1	0	0	0	1	1	1	1	0	1	1	1	0	0	1	1	1	1	1	1	1	1
K03635	MOCS2B, moaE; molybdopterin synthase catalytic subunit [EC:2.8.1.12]	1	1	1	1	1	1	0	0	1	1	1	1	1	1	1	1	1	1	1	1	1	0	1	1	1	1	1	1	1	0	1	0	0	1	1	1	1	1	1	0	1	1	1	0	1	1	1	1
K03636	moaD, cysO; sulfur-carrier protein	1	2	2	1	1	2	1	2	1	1	1	1	1	0	1	1	3	2	2	2	2	0	1	2	2	3	3	1	1	0	2	2	1	1	0	1	2	2	2	2	3	1	1	5	4	1	1	0
K03639	moaA, CNX2; GTP 3',8-cyclase [EC:4.1.99.22]	1	2	1	1	1	1	0	0	1	1	1	0	1	1	1	1	1	1	1	1	1	1	1	1	1	1	1	1	1	1	1	1	0	1	1	1	1	1	1	0	1	1	1	1	1	1	1	1
K03651	cpdA; 3',5'-cyclic-AMP phosphodiesterase [EC:3.1.4.53]	1	0	0	0	0	0	0	0	0	0	0	0	0	0	0	0	0	0	0	0	0	0	0	0	0	1	0	0	0	0	0	0	0	0	0	0	1	2	0	0	1	0	1	0	0	0	0	0
K03652	MPG; DNA-3-methyladenine glycosylase [EC:3.2.2.21]	1	1	1	1	1	1	1	1	1	0	0	1	1	1	2	1	1	1	1	1	1	0	0	1	1	1	1	1	1	1	1	1	1	1	1	1	1	1	0	0	0	1	1	1	1	1	1	1
K03655	recG; ATP-dependent DNA helicase RecG [EC:3.6.4.12]	1	1	1	1	1	1	0	1	1	1	1	1	1	1	1	1	1	1	1	1	1	1	1	1	1	1	1	1	1	1	1	1	1	1	1	1	1	1	1	1	1	1	1	1	1	1	0	1
K03685	rnc, DROSHA, RNT1; ribonuclease III [EC:3.1.26.3]	1	1	1	1	1	1	0	1	1	1	1	1	1	1	1	1	1	1	1	1	1	1	1	0	1	1	1	1	2	1	1	1	1	1	1	1	1	1	1	1	1	1	1	1	1	1	1	1
K03686	dnaJ; molecular chaperone DnaJ	1	1	2	2	1	1	0	1	1	2	1	0	1	1	1	0	0	2	2	2	2	1	1	2	2	2	2	2	1	1	2	1	1	2	1	1	2	1	1	1	2	0	2	1	1	2	0	1
K03687	GRPE; molecular chaperone GrpE	1	0	1	1	1	1	0	1	1	1	1	0	1	1	1	0	1	1	1	1	1	0	0	1	1	1	1	1	1	1	1	1	1	1	1	1	1	1	1	1	1	1	1	1	0	1	1	1
K03695	clpB; ATP-dependent Clp protease ATP-binding subunit ClpB	1	1	1	0	1	0	1	0	1	1	1	0	0	0	1	1	1	1	1	1	1	1	1	1	1	1	0	1	0	0	0	0	1	1	1	1	1	0	1	1	1	1	0	1	0	1	1	0
K03696	clpC; ATP-dependent Clp protease ATP-binding subunit ClpC	1	1	1	0	1	0	1	1	0	1	0	1	0	1	0	1	1	1	1	1	1	1	2	1	1	1	0	0	1	1	0	0	1	1	1	0	2	0	1	1	1	0	1	1	1	1	1	1
K03703	uvrC; excinuclease ABC subunit C	1	1	1	1	1	1	1	0	1	1	1	1	1	1	1	1	1	1	1	1	1	1	1	1	1	1	1	1	1	1	1	1	1	1	1	1	1	1	1	1	1	1	1	1	1	1	0	1
K03705	hrcA; heat-inducible transcriptional repressor	1	1	1	1	1	1	0	1	1	1	0	0	0	1	1	1	0	1	1	1	1	1	1	1	1	1	1	1	1	1	1	1	1	1	1	1	1	1	1	1	1	1	1	1	1	1	1	1
K03724	lhr; ATP-dependent helicase Lhr and Lhr-like helicase [EC:3.6.4.-]	1	1	2	1	0	0	0	1	1	1	0	0	1	0	1	0	1	1	1	1	1	0	0	1	1	0	1	1	1	1	1	1	1	1	1	1	0	0	1	1	0	1	1	1	1	1	1	0
K03727	helY; ATP-dependent RNA helicase HelY [EC:3.6.4.-]	1	1	1	1	1	0	0	0	0	0	1	1	1	1	1	1	1	1	1	1	1	1	1	1	1	1	1	0	1	1	1	1	1	1	1	1	1	0	1	0	1	1	1	1	1	1	1	0
K03734	apbE; FAD:protein FMN transferase [EC:2.7.1.180]	1	1	0	0	2	1	1	0	1	0	1	0	1	0	0	0	0	0	0	0	0	0	1	0	0	1	0	0	0	1	0	1	1	1	0	1	2	1	1	0	1	1	3	0	0	0	0	0
K03742	pncC; nicotinamide-nucleotide amidase [EC:3.5.1.42]	1	0	1	1	1	1	0	1	1	1	1	0	0	1	1	0	1	1	1	1	1	1	1	1	1	1	1	1	1	1	1	1	0	1	1	1	1	0	1	1	1	1	2	0	1	1	1	0
K03744	lemA; LemA protein	1	1	0	1	1	1	0	1	0	1	1	1	1	0	0	0	0	0	0	0	0	0	1	0	0	1	0	0	0	0	0	0	0	0	0	0	1	1	1	1	1	1	1	1	1	1	0	1
K03752	mobA; molybdenum cofactor guanylyltransferase [EC:2.7.7.77]	1	1	1	1	1	0	1	1	1	1	0	1	1	1	0	1	1	1	1	1	1	1	0	1	1	1	1	2	2	0	1	1	0	1	2	0	1	1	1	0	1	1	1	1	0	1	1	2
K03767	PPIA; peptidyl-prolyl cis-trans isomerase A (cyclophilin A) [EC:5.2.1.8]	1	0	0	0	1	0	0	0	1	1	0	0	0	0	0	0	0	0	0	0	0	0	1	0	0	0	0	0	0	0	1	1	0	0	0	0	0	0	0	1	1	0	1	1	0	0	0	0
K03783	punA, PNP; purine-nucleoside phosphorylase [EC:2.4.2.1]	1	1	1	1	1	1	1	0	1	0	0	0	1	1	0	1	1	1	1	1	1	1	1	1	1	1	1	1	1	1	1	1	1	1	1	1	1	1	0	0	1	1	0	1	1	0	0	1
K03784	deoD; purine-nucleoside phosphorylase [EC:2.4.2.1]	1	0	0	0	1	0	1	1	0	0	1	1	1	1	1	1	0	1	1	1	1	0	0	1	1	0	0	1	1	0	0	1	0	0	1	1	0	1	0	1	1	1	1	0	0	1	0	1
K03789	rimI; [ribosomal protein S18]-alanine N-acetyltransferase [EC:2.3.1.266]	1	1	1	1	1	1	1	0	1	1	1	0	1	1	1	0	1	1	1	1	1	1	1	1	1	1	1	1	0	1	1	1	1	1	1	1	1	1	1	1	1	1	0	1	1	1	1	1
K03790	rimJ; [ribosomal protein S5]-alanine N-acetyltransferase [EC:2.3.1.267]	1	2	1	3	2	2	1	1	3	1	2	2	1	0	3	1	1	1	1	1	1	0	1	1	1	2	1	1	2	1	1	1	1	2	1	1	3	4	1	1	1	2	3	1	2	2	1	2
K03798	ftsH, hflB; cell division protease FtsH [EC:3.4.24.-]	1	1	1	1	1	0	0	1	1	0	1	1	1	2	2	0	1	1	1	1	1	0	2	1	0	2	1	0	0	1	1	1	1	1	1	1	2	1	0	2	3	0	1	1	1	2	1	1
K03817	rimL; ribosomal-protein-serine acetyltransferase [EC:2.3.1.-]	1	2	1	1	1	1	1	1	1	1	1	1	0	0	3	1	1	1	1	1	1	0	1	1	1	1	1	1	1	2	1	1	1	1	2	1	1	1	1	0	1	2	1	1	1	1	0	1
K03820	lnt; apolipoprotein N-acyltransferase [EC:2.3.1.269]	1	1	1	1	1	2	1	0	1	1	1	0	1	1	0	1	1	1	1	1	1	1	1	1	1	1	1	0	1	1	1	1	1	1	1	1	1	1	1	1	1	1	1	1	1	1	0	1
K03833	selB, EEFSEC; selenocysteine-specific elongation factor	1	0	1	1	1	1	0	1	1	0	1	1	1	0	0	1	1	1	1	1	1	1	0	1	1	0	1	0	0	0	1	1	1	1	1	1	1	1	0	1	1	1	1	0	0	1	1	0
K03924	moxR; MoxR-like ATPase [EC:3.6.3.-]	1	1	1	2	1	3	3	1	1	2	2	1	1	2	2	0	1	0	0	0	0	0	3	0	0	2	1	3	3	1	1	2	2	1	3	4	2	1	3	4	4	1	2	1	1	3	2	3
K03925	mraZ; MraZ protein	1	1	1	1	1	1	1	1	1	1	1	1	1	1	1	1	1	1	1	1	1	1	1	1	1	1	1	0	1	1	1	0	1	1	1	1	1	1	1	1	1	1	1	1	1	1	1	1
K03976	ybaK, ebsC; Cys-tRNA(Pro)/Cys-tRNA(Cys) deacylase [EC:3.1.1.-]	1	1	1	1	0	1	1	1	0	2	1	0	0	0	1	0	0	0	0	0	0	0	1	0	0	1	1	3	3	1	0	1	0	0	2	1	1	2	0	0	2	1	2	1	1	2	1	2
K03977	engA, der; GTPase	1	1	1	1	1	2	1	0	1	1	1	1	1	1	1	0	1	1	1	1	1	1	1	1	1	1	1	0	1	0	1	1	1	1	0	1	1	0	0	1	1	1	1	1	1	1	0	1
K03979	obgE, cgtA, MTG2; GTPase [EC:3.6.5.-]	1	1	1	1	1	1	1	0	1	1	1	0	1	1	1	1	1	1	1	1	1	1	1	1	1	1	1	1	0	1	1	1	1	1	0	1	1	1	1	1	1	1	1	1	1	1	1	1
K03980	murJ, mviN; putative peptidoglycan lipid II flippase	1	1	1	1	1	1	0	1	1	0	1	0	2	1	1	0	1	1	1	1	1	1	1	1	1	1	1	0	0	1	1	1	0	0	1	1	1	1	1	1	1	1	1	1	1	1	0	1
K04042	glmU; bifunctional UDP-N-acetylglucosamine pyrophosphorylase / glucosamine-1-phosphate N-acetyltransferase [EC:2.7.7.23 2.3.1.157]	1	0	1	1	1	1	0	0	0	1	1	1	1	1	1	1	0	1	1	1	1	1	1	1	1	1	1	1	1	1	1	0	1	1	1	0	1	0	1	1	1	1	1	1	1	1	0	1
K04043	dnaK, HSPA9; molecular chaperone DnaK	1	0	1	1	1	0	1	1	1	1	1	0	1	0	0	0	1	1	1	1	1	0	0	1	1	1	1	1	1	0	1	1	0	1	1	1	1	0	1	1	1	1	1	1	0	1	1	1
K04063	osmC, ohr; lipoyl-dependent peroxiredoxin [EC:1.11.1.28]	1	0	0	0	1	0	0	1	0	1	1	0	0	0	1	0	0	0	0	0	0	0	0	0	0	0	0	1	1	0	0	1	0	1	1	0	0	0	1	1	0	0	1	0	0	1	0	1
K04066	priA; primosomal protein N' (replication factor Y) (superfamily II helicase) [EC:3.6.4.-]	1	1	1	1	1	1	0	0	1	0	1	1	1	1	1	1	1	1	1	1	1	1	1	1	1	1	0	1	0	0	1	0	1	1	1	1	1	1	0	1	1	1	1	1	1	1	1	1
K04074	divIVA; cell division initiation protein	1	0	1	2	0	0	2	1	2	1	2	0	0	2	2	1	0	1	1	0	1	0	1	1	1	2	1	1	1	1	1	1	0	1	1	2	2	0	0	2	2	0	1	0	0	2	1	1
K04078	groES, HSPE1; chaperonin GroES	1	1	1	1	1	1	1	2	1	1	1	1	1	0	1	1	1	1	1	1	1	0	1	1	1	1	1	1	1	0	2	1	1	1	1	1	1	1	1	1	1	1	1	1	1	1	0	1
K04085	tusA, sirA; tRNA 2-thiouridine synthesizing protein A [EC:2.8.1.-]	1	1	0	3	1	1	1	2	1	0	2	1	1	1	1	0	0	0	0	0	0	0	2	0	0	1	0	1	1	0	1	1	1	1	1	1	1	1	0	0	2	0	1	0	2	0	1	1
K04096	smf; DNA processing protein	1	1	2	1	2	0	0	1	2	0	1	1	2	1	1	2	2	3	4	3	2	1	1	2	2	1	1	1	0	1	2	2	1	1	0	1	2	1	1	1	2	1	1	2	1	1	0	1
K04485	radA, sms; DNA repair protein RadA/Sms	1	1	0	1	1	1	1	0	1	1	1	1	1	1	1	0	0	0	0	0	0	0	1	0	0	1	0	1	1	0	1	1	1	1	1	1	1	0	1	0	1	1	1	1	1	1	1	1
K04486	E3.1.3.15B; histidinol-phosphatase (PHP family) [EC:3.1.3.15]	1	1	1	1	1	1	1	1	1	0	0	1	1	0	1	0	1	0	0	0	0	0	1	0	0	1	1	1	1	1	1	1	1	0	1	1	1	1	1	1	1	1	1	0	0	2	0	1
K04487	iscS, NFS1; cysteine desulfurase [EC:2.8.1.7]	1	1	1	1	1	1	0	1	1	0	1	2	1	0	1	0	1	1	1	1	1	1	1	1	1	1	1	0	1	1	1	1	0	1	1	1	1	1	1	1	1	0	0	1	1	1	1	1
K04488	iscU, nifU; nitrogen fixation protein NifU and related proteins	1	0	1	1	1	1	0	0	1	1	0	0	0	0	1	0	1	1	1	1	1	1	1	1	1	1	1	1	1	1	1	1	1	1	1	1	1	1	1	1	1	1	1	0	1	1	1	1
K04517	tyrA2; prephenate dehydrogenase [EC:1.3.1.12]	1	0	2	1	1	1	1	0	1	0	1	0	1	0	1	1	1	1	1	1	1	0	1	1	1	1	1	1	1	1	1	1	1	0	1	1	1	1	0	1	1	0	1	0	0	1	0	1
K04567	KARS, lysS; lysyl-tRNA synthetase, class II [EC:6.1.1.6]	1	1	1	1	1	1	1	1	1	2	1	1	0	1	1	1	1	1	1	1	1	1	1	1	1	1	0	1	0	1	0	1	1	1	1	1	1	1	1	1	1	1	1	1	1	1	0	1
K04763	xerD; integrase/recombinase XerD	1	1	1	1	1	1	1	1	1	1	1	0	1	0	0	0	1	0	0	0	0	0	1	0	0	1	1	0	1	0	1	1	1	1	0	0	1	0	1	1	1	1	1	1	1	0	1	1
K05337	fer; ferredoxin	1	1	1	1	1	2	1	3	2	1	4	1	1	1	1	2	0	3	2	1	2	1	1	3	2	1	1	2	2	2	2	2	2	1	1	2	1	1	2	1	2	2	4	1	1	2	1	2
K05343	treS; maltose alpha-D-glucosyltransferase / alpha-amylase [EC:5.4.99.16 3.2.1.1]	1	0	0	1	0	0	0	0	1	0	1	0	0	0	0	0	0	0	0	0	0	0	0	0	0	1	0	0	1	1	1	0	0	0	0	0	1	1	1	1	0	0	1	0	1	1	0	0
K05350	bglB; beta-glucosidase [EC:3.2.1.21]	1	1	0	1	0	0	0	0	1	0	0	1	0	0	0	1	0	1	1	1	2	0	0	0	1	0	0	0	0	1	1	1	1	2	1	2	0	1	1	0	1	0	0	0	0	1	0	1
K05364	pbpA; penicillin-binding protein A	1	1	0	1	1	1	1	1	1	0	1	1	1	1	1	0	0	0	0	0	0	0	0	0	0	1	0	0	1	1	1	1	1	1	1	1	1	0	1	1	1	1	1	0	0	1	0	0
K05515	mrdA; penicillin-binding protein 2 [EC:3.4.16.4]	1	1	1	1	1	1	1	1	1	0	1	1	1	1	1	1	1	1	1	1	1	1	1	1	1	1	1	1	1	1	1	1	1	1	1	1	1	0	1	0	1	1	1	1	1	1	1	1
K05710	hcaC; 3-phenylpropionate/trans-cinnamate dioxygenase ferredoxin component	1	0	1	1	1	2	1	1	1	1	0	0	1	1	1	1	1	1	1	1	1	1	1	1	1	1	1	1	0	1	1	1	1	1	1	1	1	1	1	1	1	1	2	1	1	2	0	2
K05772	tupA, vupA; tungstate transport system substrate-binding protein	1	0	1	0	0	0	1	0	1	0	0	0	0	0	0	0	1	0	0	0	0	0	0	0	0	1	1	0	0	1	0	0	1	0	0	1	1	0	0	0	0	0	1	1	0	0	0	0
K05773	tupB, vupB; tungstate transport system permease protein	1	0	1	0	0	0	1	0	1	0	0	0	0	0	0	0	1	0	0	0	0	0	0	0	0	1	1	0	0	2	0	0	0	0	0	1	1	0	0	0	0	0	1	1	0	0	0	0
K05808	yhbH; putative sigma-54 modulation protein	1	1	1	1	1	0	1	0	1	0	1	1	0	0	0	1	1	1	1	1	1	0	1	1	1	1	1	1	1	0	1	1	1	1	1	1	1	1	1	1	1	1	1	1	1	1	1	1
K05810	yfiH; polyphenol oxidase [EC:1.10.3.-]	1	1	1	1	1	1	1	0	1	1	1	1	0	1	1	1	0	1	1	1	1	0	1	1	1	1	1	1	1	1	1	1	1	1	0	1	1	1	1	1	0	1	1	1	1	1	1	1
K05834	rhtB; homoserine/homoserine lactone efflux protein	1	0	0	1	1	0	0	0	0	0	0	0	1	0	0	0	0	0	0	0	0	0	0	0	0	0	0	0	0	0	0	0	0	0	0	0	0	1	0	1	1	0	0	0	0	0	0	0
K05837	rodA, mrdB; rod shape determining protein RodA	1	1	1	1	1	0	1	1	1	1	0	1	1	1	0	1	0	1	1	1	1	0	1	1	1	1	1	1	0	1	1	1	1	0	1	1	1	1	1	1	1	1	1	0	1	1	1	0
K05838	ybbN; putative thioredoxin	1	0	0	1	1	1	1	0	0	0	0	1	1	0	0	0	0	0	0	0	0	0	1	0	0	1	0	1	1	0	0	0	1	1	1	1	1	1	1	1	1	1	1	1	1	1	1	1
K05845	opuC; osmoprotectant transport system substrate-binding protein	1	1	1	1	1	2	0	0	2	1	1	0	1	1	1	0	0	0	0	0	0	0	0	0	0	0	0	0	0	1	1	0	0	1	0	1	0	1	2	1	0	1	1	0	0	1	0	0
K05847	opuA; osmoprotectant transport system ATP-binding protein [EC:7.6.2.9]	1	1	1	1	1	0	0	0	1	1	1	0	1	1	1	0	0	0	0	0	0	0	0	0	0	0	0	0	0	1	1	0	0	0	0	1	0	1	2	1	0	1	1	0	0	1	1	0
K05896	scpA; segregation and condensation protein A	1	1	1	1	1	1	1	1	1	1	1	1	1	1	1	1	1	1	1	1	1	1	1	1	1	1	1	0	0	1	1	1	1	1	1	1	1	1	1	1	1	1	1	1	1	1	1	1
K05946	tagA, tarA; N-acetylglucosaminyldiphosphoundecaprenol N-acetyl-beta-D-mannosaminyltransferase [EC:2.4.1.187]	1	0	0	1	0	0	0	0	0	0	0	0	0	0	0	0	0	0	0	0	0	0	1	0	0	1	0	0	1	0	2	0	1	1	0	1	1	0	0	1	0	0	0	0	0	0	0	0
K05988	dexA; dextranase [EC:3.2.1.11]	1	0	0	0	1	0	0	0	0	0	0	0	0	0	0	0	0	0	0	0	0	0	0	0	0	2	0	0	0	0	0	0	0	0	0	0	0	0	0	0	0	0	0	0	0	0	0	0
K06024	scpB; segregation and condensation protein B	1	1	1	1	1	1	1	0	1	1	1	1	1	1	1	1	1	1	1	1	1	1	1	1	1	1	1	0	1	1	1	1	1	1	0	1	1	1	1	1	1	1	1	1	1	1	1	1
K06147	ABCB-BAC; ATP-binding cassette, subfamily B, bacterial	1	0	0	2	3	1	1	2	2	0	1	1	0	1	2	1	0	1	1	1	1	0	2	1	1	3	1	2	2	3	2	2	2	2	4	2	3	1	2	1	2	1	3	1	2	2	2	3
K06180	rluD; 23S rRNA pseudouridine1911/1915/1917 synthase [EC:5.4.99.23]	1	1	1	1	1	1	1	1	1	1	1	1	1	1	1	0	1	1	1	1	1	1	1	1	1	1	1	1	1	1	1	1	0	1	0	1	1	1	1	1	1	1	1	1	1	1	0	0
K06187	recR; recombination protein RecR	1	1	1	1	1	1	1	1	1	1	1	1	0	1	0	0	1	1	1	1	1	1	1	1	1	1	1	1	0	1	1	1	0	1	1	1	1	1	1	1	1	1	1	1	1	1	1	1
K06204	dksA; DnaK suppressor protein	1	3	2	2	3	2	1	2	2	4	2	2	4	2	3	0	2	1	1	1	1	1	2	1	1	2	2	1	2	2	2	2	1	2	1	1	3	2	2	2	3	3	2	2	3	4	2	2
K06207	typA, bipA; GTP-binding protein	1	1	1	1	1	1	0	0	0	0	0	1	1	1	1	0	0	0	0	0	0	0	0	0	0	1	0	1	1	0	1	1	0	1	1	1	1	1	1	1	1	1	1	1	1	0	0	1
K06213	mgtE; magnesium transporter	1	0	1	1	1	2	1	1	1	1	1	1	0	0	1	1	1	1	1	1	1	1	1	1	1	1	1	1	0	1	1	1	1	1	1	1	1	1	1	1	1	1	1	1	1	1	1	1
K06215	pdxS, pdx1; pyridoxal 5'-phosphate synthase pdxS subunit [EC:4.3.3.6]	1	1	1	1	1	1	1	0	1	0	1	1	1	1	1	1	1	1	1	1	1	1	1	1	1	1	1	0	1	1	1	1	1	1	1	1	1	0	1	1	1	1	1	1	1	1	1	1
K06217	phoH, phoL; phosphate starvation-inducible protein PhoH and related proteins	1	1	1	1	1	1	0	1	1	0	1	1	0	1	1	1	1	1	1	1	1	1	1	1	1	1	1	1	0	1	1	1	0	1	0	1	1	1	1	1	1	1	1	1	1	1	1	1
K06287	maf; septum formation protein	1	0	0	1	1	1	1	1	1	1	1	1	1	1	0	0	0	0	0	0	0	0	1	0	0	1	0	0	0	0	0	0	0	0	0	1	1	0	0	1	1	0	1	0	0	1	0	0
K06381	spoIID; stage II sporulation protein D	1	2	2	2	1	2	1	0	1	0	1	0	2	0	1	0	1	1	2	1	2	1	1	2	2	2	1	1	1	1	1	1	2	1	1	2	2	0	2	1	2	1	2	2	1	1	2	0
K06442	tlyA; 23S rRNA (cytidine1920-2'-O)/16S rRNA (cytidine1409-2'-O)-methyltransferase [EC:2.1.1.226 2.1.1.227]	1	1	1	1	1	1	1	0	1	0	0	1	1	0	0	0	1	1	1	1	1	1	1	1	1	1	1	0	0	1	1	1	1	1	0	1	1	1	0	0	0	1	1	1	1	1	1	0
K06881	nrnA; bifunctional oligoribonuclease and PAP phosphatase NrnA [EC:3.1.3.7 3.1.13.3]	1	1	1	0	1	1	1	1	1	1	1	1	1	1	1	1	1	1	1	1	1	1	1	1	1	1	1	1	1	1	1	1	1	1	1	1	1	1	1	1	1	1	0	1	1	1	1	1
K06886	glbN; hemoglobin	1	0	1	0	0	1	0	0	1	1	1	1	0	1	1	1	1	1	1	0	1	0	0	1	1	0	1	0	1	0	0	1	0	0	1	1	0	0	1	1	0	0	1	0	0	1	0	1
K06888	K06888; uncharacterized protein	1	1	1	1	1	2	0	1	1	1	1	1	1	0	1	1	1	1	1	1	1	1	0	1	1	1	1	0	1	1	1	1	1	1	2	1	1	1	0	1	1	1	1	1	1	1	1	1
K06891	clpS; ATP-dependent Clp protease adaptor protein ClpS	1	1	0	1	1	1	0	1	0	1	1	0	1	1	1	1	0	1	1	1	1	1	0	1	1	0	0	1	1	1	0	1	1	1	1	0	0	1	0	1	1	1	1	0	1	1	1	1
K06902	UMF1; MFS transporter, UMF1 family	1	2	2	2	1	1	2	1	1	1	1	1	1	0	2	1	2	1	1	1	1	1	2	1	1	2	2	1	2	1	2	3	2	3	1	2	2	1	1	2	2	2	1	2	2	2	2	1
K06911	PIR; quercetin 2,3-dioxygenase [EC:1.13.11.24]	1	1	0	1	1	0	1	1	1	1	1	1	0	1	1	0	0	0	0	0	0	0	0	0	0	0	0	0	1	1	3	1	0	1	0	1	0	2	1	1	0	1	3	0	1	0	1	0
K06925	tsaE; tRNA threonylcarbamoyladenosine biosynthesis protein TsaE	1	1	1	1	1	1	1	0	1	1	0	0	1	1	1	1	1	1	1	1	1	1	1	1	1	1	1	0	0	1	1	1	1	1	1	1	1	1	0	1	1	1	1	1	1	1	1	1
K06941	rlmN; 23S rRNA (adenine2503-C2)-methyltransferase [EC:2.1.1.192]	1	1	1	1	1	1	0	1	1	1	1	1	1	0	1	0	1	0	0	0	0	0	1	0	0	1	1	1	1	0	1	1	1	1	1	1	1	1	0	1	1	1	1	1	1	1	1	1
K06942	ychF; ribosome-binding ATPase	1	0	0	0	1	1	0	1	1	1	1	0	1	1	1	0	0	0	0	0	0	0	1	0	0	0	0	0	0	0	1	1	0	1	0	1	0	0	1	0	0	0	1	0	0	1	1	0
K06958	rapZ; RNase adapter protein RapZ	1	1	1	1	1	1	1	0	1	1	1	1	0	1	0	1	1	1	1	1	1	1	1	1	1	1	1	1	1	1	1	1	1	1	1	1	1	1	1	1	1	1	1	1	0	1	1	1
K06960	K06960; uncharacterized protein	1	1	1	1	1	1	1	1	1	1	1	1	1	1	1	1	1	1	1	1	1	0	1	1	1	1	1	1	1	1	0	1	1	1	1	1	1	1	1	1	1	1	1	1	1	1	1	1
K06976	K06976; uncharacterized protein	1	0	0	0	0	1	0	0	0	0	0	0	0	0	1	0	0	0	0	0	0	0	0	0	0	0	0	0	0	0	0	0	0	0	0	0	0	0	0	0	0	0	0	1	1	1	0	0
K06996	K06996; uncharacterized protein	1	1	2	1	0	3	0	1	2	0	1	1	1	1	3	2	2	2	2	1	2	2	1	2	2	1	2	0	1	3	3	2	0	4	0	1	0	1	1	2	0	1	1	1	0	0	2	2
K06997	yggS, PROSC; PLP dependent protein	1	1	1	1	1	1	1	1	1	1	1	1	0	1	1	1	0	1	1	1	1	1	1	1	1	1	1	1	1	1	1	1	1	1	0	1	1	1	1	1	1	1	1	1	1	1	1	1
K06998	phzF; trans-2,3-dihydro-3-hydroxyanthranilate isomerase [EC:5.3.3.17]	1	1	1	1	0	1	1	0	1	0	0	1	0	1	1	0	1	0	0	0	0	0	0	0	0	0	1	0	1	1	1	1	1	1	0	1	1	1	1	0	1	1	1	1	1	0	1	1
K07003	K07003; uncharacterized protein	1	1	2	3	1	2	1	1	1	0	1	1	1	0	1	1	2	2	2	1	2	1	1	2	2	2	2	1	1	2	1	2	2	2	2	1	2	2	0	0	1	0	1	0	1	1	3	1
K07005	K07005; uncharacterized protein	1	1	1	1	2	4	3	2	1	1	2	1	1	0	1	2	1	2	2	1	2	0	1	2	2	1	1	0	1	4	2	2	2	3	1	2	1	1	1	0	4	1	2	2	2	4	0	1
K07006	K07006; uncharacterized protein	1	0	0	0	0	2	0	0	0	0	0	0	0	0	0	0	1	0	0	0	0	0	1	0	0	0	1	0	0	0	0	1	0	0	0	1	0	0	0	0	0	0	0	0	0	0	0	0
K07009	gatD; lipid II isoglutaminyl synthase (glutamine-hydrolysing) [EC:6.3.5.13]	1	1	0	0	1	1	0	0	1	0	1	0	1	0	0	0	0	0	0	0	0	0	0	0	0	0	0	0	0	1	0	0	0	1	0	0	0	1	0	0	0	1	1	3	2	0	1	0
K07010	K07010; putative glutamine amidotransferase	1	1	0	0	1	1	1	0	0	1	1	0	1	0	0	0	0	0	0	1	0	1	1	0	0	0	0	1	1	1	1	1	1	1	1	1	0	0	0	0	0	1	2	0	0	0	1	2
K07018	K07018; uncharacterized protein	1	1	0	0	1	1	1	0	1	1	0	1	0	0	0	0	0	0	0	0	0	0	1	0	0	1	0	0	0	0	1	1	0	1	1	1	1	1	0	0	1	1	1	1	1	0	0	1
K07020	K07020; uncharacterized protein	1	1	1	1	1	1	1	1	1	1	1	0	1	0	1	1	1	1	1	1	1	1	1	1	1	0	1	1	1	1	1	1	1	1	0	1	0	1	1	1	1	1	1	1	1	1	1	1
K07025	K07025; putative hydrolase of the HAD superfamily	1	0	0	1	1	0	0	0	1	0	0	0	1	1	1	0	1	0	0	0	0	0	0	0	0	0	0	0	0	0	1	1	0	1	0	0	0	1	0	0	1	0	1	0	0	2	0	0
K07037	pgpH; cyclic-di-AMP phosphodiesterase PgpH [EC:3.1.4.-]	1	0	1	1	1	1	0	1	1	1	1	1	0	1	1	1	1	1	1	1	1	1	0	1	1	1	1	1	0	1	1	1	1	1	0	1	1	1	1	1	1	1	1	1	1	1	1	1
K07038	K07038; inner membrane protein	1	0	0	1	0	1	1	1	1	0	1	1	0	0	1	0	0	0	0	0	0	0	1	0	0	0	0	1	1	0	1	0	0	1	1	0	0	1	0	0	1	1	1	0	0	0	0	1
K07040	K07040; uncharacterized protein	1	1	1	1	1	1	1	1	1	1	1	1	1	1	1	1	1	1	1	1	1	1	1	1	1	1	1	1	2	1	1	1	1	1	1	1	1	1	1	1	1	1	1	1	1	1	1	1
K07042	ybeY, yqfG; probable rRNA maturation factor	1	1	1	1	0	1	0	1	1	2	1	1	1	1	1	1	1	1	1	1	1	1	1	1	1	1	1	0	0	1	1	1	1	1	0	1	1	1	1	1	1	1	1	1	1	1	1	1
K07052	K07052; uncharacterized protein	1	1	1	1	3	5	2	2	2	1	3	2	2	1	2	1	1	2	1	1	1	0	3	2	2	1	1	2	2	4	0	1	2	2	2	1	2	3	1	0	2	2	2	1	2	1	0	2
K07053	E3.1.3.97; 3',5'-nucleoside bisphosphate phosphatase [EC:3.1.3.97]	1	1	1	1	1	1	1	1	1	1	1	1	1	1	3	1	1	1	1	1	1	1	0	1	1	1	1	0	1	1	1	1	1	0	1	1	1	0	1	0	0	1	1	0	1	1	0	1
K07056	rsmI; 16S rRNA (cytidine1402-2'-O)-methyltransferase [EC:2.1.1.198]	1	1	1	1	1	1	0	1	1	1	1	1	1	1	1	1	1	1	1	1	1	1	1	1	1	1	1	1	1	1	1	1	1	1	1	1	1	1	1	1	1	1	1	1	1	1	1	1
K07068	K07068; uncharacterized protein	1	0	2	2	3	1	1	4	0	0	0	1	1	0	0	4	2	1	4	1	4	1	1	4	4	1	1	0	0	0	0	0	1	1	0	1	1	1	0	0	1	0	0	1	3	0	0	0
K07071	K07071; uncharacterized protein	1	1	0	1	1	1	0	0	1	0	1	0	2	0	0	0	0	0	0	0	0	0	0	0	0	0	0	1	1	1	1	1	0	1	1	1	0	0	0	1	0	1	1	1	1	0	0	1
K07082	K07082; UPF0755 protein	1	1	1	1	1	1	1	1	1	1	1	1	1	1	1	1	1	1	1	1	1	1	1	1	1	2	1	0	1	1	2	1	0	2	0	1	2	1	1	1	1	1	1	2	1	1	1	1
K07092	K07092; uncharacterized protein	1	1	0	1	1	0	3	3	1	0	1	0	1	1	1	0	0	0	0	0	0	0	1	0	0	0	0	0	0	0	0	1	0	1	0	2	1	1	0	0	3	0	0	0	2	0	0	0
K07100	K07100; putative phosphoribosyl transferase	1	1	1	1	1	2	1	1	0	1	4	1	0	2	1	1	1	1	1	1	1	2	2	1	1	1	1	1	1	1	1	1	1	1	1	1	1	1	1	1	2	1	2	2	2	1	1	1
K07101	K07101; uncharacterized protein	1	0	0	0	1	0	0	0	0	0	0	1	0	0	0	0	0	0	0	0	0	0	0	0	0	0	0	0	1	0	0	0	0	0	0	0	0	0	0	0	0	0	0	0	0	1	0	0
K07113	fxsA; UPF0716 protein FxsA	1	0	1	1	1	1	0	1	1	0	1	1	0	1	0	1	1	1	1	1	1	1	1	1	1	0	1	0	0	1	1	1	0	1	0	1	0	0	0	0	1	0	1	0	0	0	0	0
K07146	K07146; UPF0176 protein	1	0	0	0	1	0	0	0	0	0	0	0	1	0	0	0	0	0	0	0	0	0	0	0	0	0	0	1	1	0	0	0	0	0	0	1	0	0	0	0	0	0	0	0	0	0	0	0
K07149	K07149; uncharacterized protein	1	0	0	0	1	0	0	1	1	1	1	0	1	1	1	1	0	1	0	1	1	1	0	1	1	0	1	1	1	1	2	1	1	1	0	1	0	1	1	0	0	0	1	0	0	2	0	1
K07164	K07164; uncharacterized protein	1	0	1	1	1	1	1	1	1	1	1	1	0	1	1	1	1	1	1	1	1	1	1	1	1	1	1	1	1	1	1	1	1	1	1	1	1	1	1	1	1	1	1	1	1	1	1	1
K07175	phoH2; PhoH-like ATPase	1	1	0	1	1	1	0	0	1	1	1	1	1	1	1	0	0	0	0	0	0	0	0	0	0	1	0	0	0	1	0	1	1	0	0	0	0	1	0	1	1	1	1	1	1	1	1	0
K07177	K07177; Lon-like protease	1	1	1	1	1	1	0	0	1	1	1	1	1	1	1	1	1	1	1	1	1	1	1	1	1	1	1	1	1	1	1	1	0	1	0	1	1	1	1	1	1	1	1	1	1	1	0	1
K07225	hmuS; putative hemin transport protein	1	1	0	1	1	0	0	1	1	0	0	0	1	0	0	1	0	1	1	0	1	0	0	2	1	0	1	0	0	1	1	1	1	1	0	0	0	1	0	0	0	1	2	2	1	1	0	0
K07241	hoxN, nixA; nickel/cobalt transporter (NiCoT) family protein	1	0	0	0	0	0	1	0	0	0	0	0	0	0	0	0	0	0	0	0	0	0	0	0	0	0	0	0	0	0	0	0	0	0	0	1	0	0	0	1	1	1	0	0	0	0	0	0
K07263	pqqL; zinc protease [EC:3.4.24.-]	1	0	2	1	1	1	1	1	2	0	1	1	0	0	1	2	2	2	2	2	2	2	1	2	2	2	1	1	0	2	1	1	1	2	0	1	2	1	1	1	1	1	1	1	1	1	1	1
K07301	yrbG; cation:H+ antiporter	1	1	1	1	2	2	1	0	1	0	2	1	1	1	1	0	1	1	0	1	0	0	1	0	0	1	1	2	1	2	2	2	0	2	1	1	1	1	0	1	1	0	2	1	1	1	2	1
K07304	msrA; peptide-methionine (S)-S-oxide reductase [EC:1.8.4.11]	1	1	1	1	1	0	0	1	0	1	1	0	1	1	1	1	1	1	1	1	1	1	1	1	1	1	1	1	1	1	0	1	1	1	1	1	1	1	1	1	1	1	1	2	1	1	0	1
K07340	ybbJ; inner membrane protein	1	1	1	1	1	1	1	0	1	1	1	0	1	1	1	0	1	1	1	1	1	1	1	1	0	1	1	0	0	1	1	0	0	1	0	0	1	0	1	1	1	0	1	1	1	1	1	0
K07341	doc; death on curing protein	1	0	1	1	1	1	0	1	0	0	0	0	0	1	1	0	1	1	0	0	0	1	0	1	0	0	1	0	0	0	1	1	0	1	0	1	1	2	0	0	1	0	0	2	1	0	0	0
K07386	pepO; putative endopeptidase [EC:3.4.24.-]	1	0	0	0	1	1	1	0	1	0	0	1	1	0	0	0	0	0	0	0	0	0	0	0	0	0	0	0	1	0	1	0	0	0	0	0	0	0	0	0	0	0	0	0	0	0	0	0
K07391	comM; magnesium chelatase family protein	1	1	1	1	1	0	0	1	1	0	1	1	1	1	0	1	1	1	1	1	1	1	1	1	1	1	1	1	0	1	1	1	1	1	0	1	1	1	0	1	1	1	1	1	1	1	1	0
K07396	K07396; putative protein-disulfide isomerase	1	0	0	0	1	0	1	1	0	0	0	1	1	0	0	0	0	0	0	0	0	0	0	0	0	0	0	0	0	0	1	1	0	0	1	1	0	1	0	0	1	0	1	0	0	0	0	1
K07403	nfeD; membrane-bound serine protease (ClpP class)	1	1	1	2	1	1	0	1	1	1	1	1	1	1	2	1	1	1	1	1	1	1	1	1	1	0	1	0	0	0	1	1	1	1	0	1	0	1	1	1	1	1	1	0	0	2	1	0
K07442	TRM61, GCD14; tRNA (adenine57-N1/adenine58-N1)-methyltransferase catalytic subunit [EC:2.1.1.219 2.1.1.220]	1	1	1	1	1	1	0	1	1	1	1	1	0	1	1	1	0	1	1	1	1	1	1	1	1	1	1	1	1	1	1	1	1	1	1	1	1	1	1	1	1	1	1	1	1	1	1	1
K07443	ybaZ; methylated-DNA-protein-cysteine methyltransferase related protein	1	1	0	1	1	1	0	0	1	1	1	0	1	0	0	0	1	0	0	0	0	0	1	0	0	0	1	0	1	0	0	1	1	0	1	0	1	1	1	0	1	0	1	1	1	1	1	1
K07447	ruvX; putative holliday junction resolvase [EC:3.1.-.-]	1	1	1	1	1	1	1	1	1	1	1	1	1	1	1	1	1	1	1	1	1	1	1	1	1	1	1	1	1	0	1	0	0	1	1	1	1	1	1	1	1	1	1	1	1	1	1	1
K07465	K07465; putative RecB family exonuclease	1	1	2	1	1	1	1	1	1	1	2	1	1	1	1	2	2	2	2	2	2	1	2	2	2	2	2	1	1	1	2	1	2	2	1	2	2	1	1	1	1	1	1	2	1	2	0	1
K07478	ycaJ; putative ATPase	1	1	1	1	1	1	1	1	1	1	1	1	1	1	1	1	1	1	1	1	1	1	1	1	1	1	1	1	1	0	0	0	0	1	1	1	1	1	1	1	1	1	1	1	1	1	0	1
K07486	K07486; transposase	1	1	10	1	2	3	0	2	0	0	0	0	3	0	6	0	0	0	1	0	0	0	1	0	1	0	6	0	1	0	1	0	0	1	0	3	3	6	3	4	0	0	2	1	3	1	0	0
K07493	K07493; putative transposase	1	0	1	0	2	1	0	0	0	0	0	0	0	2	7	0	0	0	0	0	0	0	0	0	0	0	2	0	0	1	0	0	0	0	0	1	1	1	0	0	2	0	0	1	0	1	0	0
K07503	nucS; endonuclease [EC:3.1.-.-]	1	0	1	1	1	0	1	1	1	1	1	1	1	1	1	1	1	1	1	1	1	1	1	1	1	1	1	1	1	1	1	1	1	1	1	1	1	0	1	1	1	1	1	1	1	1	1	0
K07507	mgtC; putative Mg2+ transporter-C (MgtC) family protein	1	1	0	1	1	1	1	1	1	1	0	0	1	1	1	0	0	0	0	0	0	0	1	0	0	1	0	0	1	0	1	1	1	1	1	2	1	1	0	1	1	1	1	0	0	1	1	1
K07550	bbsB; benzoylsuccinyl-CoA thiolase BbsB subunit [EC:2.3.1.-]	1	0	0	0	1	0	1	0	0	0	0	1	0	0	0	0	0	0	0	0	0	0	1	0	0	0	0	0	0	0	0	0	0	0	0	1	0	0	0	0	1	0	0	0	0	0	0	0
K07560	dtd, DTD; D-aminoacyl-tRNA deacylase [EC:3.1.1.96]	1	1	1	1	1	1	1	1	1	2	0	1	1	0	1	1	1	1	1	1	1	1	1	1	1	1	1	1	1	1	1	1	1	1	0	1	1	1	1	1	1	1	1	1	1	1	1	1
K07566	tsaC, rimN, SUA5; L-threonylcarbamoyladenylate synthase [EC:2.7.7.87]	1	1	1	1	1	1	1	1	1	1	1	1	1	1	1	0	1	1	1	1	0	1	1	1	1	1	1	1	1	1	1	1	1	1	1	1	1	1	1	1	1	1	1	1	1	1	1	1
K07568	queA; S-adenosylmethionine:tRNA ribosyltransferase-isomerase [EC:2.4.99.17]	1	1	1	1	1	1	1	0	1	1	0	1	1	2	2	1	1	1	1	1	1	1	1	1	1	1	1	1	1	1	2	1	0	1	1	1	1	1	1	2	1	1	1	1	1	2	2	1
K07588	argK; LAO/AO transport system kinase [EC:2.7.-.-]	1	1	1	1	1	1	1	1	0	1	1	1	1	1	1	2	1	1	2	1	2	1	1	2	1	1	1	1	1	1	1	1	1	1	1	1	1	0	1	2	1	1	1	1	1	1	1	1
K07642	baeS, smeS; two-component system, OmpR family, sensor histidine kinase BaeS [EC:2.7.13.3]	1	0	0	0	0	0	0	0	0	0	0	0	0	0	0	0	0	1	0	0	0	0	0	0	1	0	0	0	0	1	0	0	1	0	0	1	0	1	0	0	1	0	0	0	0	0	1	0
K07653	mprB; two-component system, OmpR family, sensor histidine kinase MprB [EC:2.7.13.3]	1	1	1	1	1	1	1	0	1	0	0	0	0	0	0	1	0	1	0	0	1	0	1	2	0	1	1	0	0	1	1	1	1	1	0	1	1	1	1	0	0	1	0	0	1	0	1	0
K07675	uhpB; two-component system, NarL family, sensor histidine kinase UhpB [EC:2.7.13.3]	1	1	0	0	0	0	1	0	0	0	0	0	0	0	0	0	0	0	0	0	0	0	0	0	0	0	0	0	0	0	0	0	0	0	0	1	0	0	0	0	0	0	0	0	0	0	0	0
K07682	devS; two-component system, NarL family, sensor histidine kinase DevS [EC:2.7.13.3]	1	1	0	1	0	1	1	1	0	1	1	1	0	0	0	0	0	0	0	0	0	0	1	0	0	1	0	1	1	1	1	1	1	1	1	1	1	1	0	0	1	1	1	1	1	1	1	1
K07695	devR; two-component system, NarL family, response regulator DevR	1	1	0	1	0	2	1	1	0	1	1	1	0	0	0	0	0	0	0	0	0	0	1	0	0	1	0	1	0	1	0	1	1	1	1	1	1	1	0	0	1	1	1	1	1	1	1	0
K07735	algH; putative transcriptional regulator	1	1	1	1	1	1	1	0	1	0	1	1	0	1	1	0	1	1	1	1	1	0	1	1	1	1	1	0	0	0	1	1	0	1	0	1	1	1	0	0	1	1	0	1	1	1	1	0
K07736	carD; CarD family transcriptional regulator	1	1	1	0	1	1	1	1	1	1	1	1	1	1	1	1	1	1	1	1	1	1	1	1	1	0	1	1	1	1	1	1	1	1	0	1	1	1	1	1	1	1	1	1	1	1	1	1
K07738	nrdR; transcriptional repressor NrdR	1	0	0	1	1	1	0	1	1	1	1	1	0	1	1	0	0	0	0	0	0	0	1	0	0	1	0	1	1	1	1	1	0	1	1	1	1	1	1	2	1	1	1	1	1	1	0	1
K08217	mef; MFS transporter, DHA3 family, macrolide efflux protein	1	1	0	2	0	1	2	1	3	2	2	2	0	1	1	1	0	0	1	0	1	0	0	0	0	1	0	1	1	0	0	2	0	2	0	0	1	3	0	2	0	2	3	0	3	2	0	1
K08256	pimA; phosphatidyl-myo-inositol alpha-mannosyltransferase [EC:2.4.1.345]	1	1	1	1	1	0	1	0	1	1	1	1	1	1	1	1	1	1	1	1	1	0	1	1	1	1	1	1	1	0	1	1	1	1	1	1	1	1	1	1	1	1	1	0	1	1	0	1
K08264	hdrD; heterodisulfide reductase subunit D [EC:1.8.98.1]	1	0	1	1	1	0	1	0	1	1	1	1	1	1	1	1	1	1	1	1	1	1	0	1	1	1	1	1	0	1	0	1	0	1	0	1	1	1	0	1	2	1	1	1	1	1	0	0
K08281	pncA; nicotinamidase/pyrazinamidase [EC:3.5.1.19 3.5.1.-]	1	0	1	1	1	1	0	0	0	1	1	0	0	0	0	1	1	1	1	1	1	1	1	1	1	1	1	1	1	0	0	1	1	0	1	0	1	1	2	2	1	0	1	1	1	1	0	1
K08300	rne; ribonuclease E [EC:3.1.26.12]	1	0	0	0	1	1	0	1	1	1	1	1	1	0	0	0	0	0	0	0	0	0	1	0	0	1	0	1	1	1	1	1	1	1	0	0	0	0	1	0	1	0	0	0	0	1	1	0
K08316	rsmD; 16S rRNA (guanine966-N2)-methyltransferase [EC:2.1.1.171]	1	1	1	1	1	1	1	1	1	1	1	1	0	1	1	1	1	1	1	1	1	1	1	1	1	1	1	1	1	1	1	1	1	1	1	1	1	1	1	1	1	1	1	1	1	1	0	1
K08681	pdxT, pdx2; pyridoxal 5'-phosphate synthase pdxT subunit [EC:4.3.3.6]	1	1	1	1	1	1	1	0	1	0	1	1	1	1	1	1	1	1	1	1	1	1	1	1	1	1	1	0	1	1	1	1	1	1	1	1	1	0	1	1	1	1	1	1	1	1	1	1
K08683	HSD17B10; 3-hydroxyacyl-CoA dehydrogenase / 3-hydroxy-2-methylbutyryl-CoA dehydrogenase [EC:1.1.1.35 1.1.1.178]	1	1	0	1	1	1	0	1	1	1	0	1	0	1	0	0	0	1	1	1	1	1	1	1	1	1	0	0	1	1	0	1	1	1	0	1	1	1	1	1	1	1	1	0	0	1	1	1
K08726	EPHX2; soluble epoxide hydrolase / lipid-phosphate phosphatase [EC:3.3.2.10 3.1.3.76]	1	0	0	0	1	0	0	1	2	0	0	1	1	0	0	0	0	0	0	0	0	0	1	0	0	0	0	0	1	1	1	0	0	1	0	0	0	0	1	0	0	0	0	0	0	0	1	1
K08970	rcnA; nickel/cobalt transporter (NicO) family protein	1	0	0	0	0	0	1	0	0	0	0	0	0	0	0	0	0	0	0	0	0	0	0	0	0	0	0	0	0	0	0	0	0	0	0	0	1	0	1	2	1	1	0	0	0	0	0	0
K08972	K08972; putative membrane protein	1	0	0	0	1	2	0	1	0	1	1	1	1	1	1	0	0	0	0	0	0	0	1	0	0	0	0	0	0	0	0	0	0	0	0	0	0	0	1	1	0	0	0	0	0	1	0	0
K08974	K08974; putative membrane protein	1	1	0	0	1	1	0	0	1	1	1	1	1	0	0	1	0	0	1	1	1	1	1	1	1	0	0	1	1	0	1	1	1	1	1	0	0	1	0	0	1	1	1	0	0	1	1	1
K08982	K08982; putative membrane protein	1	1	0	1	1	0	1	0	0	0	0	0	1	2	2	0	0	0	0	0	0	0	1	0	0	2	0	0	0	0	0	3	0	0	0	2	3	2	2	0	2	1	1	1	0	1	0	0
K08992	lapA; lipopolysaccharide assembly protein A	1	2	1	2	1	0	0	1	1	0	0	1	1	1	2	0	0	0	0	0	0	0	0	0	0	1	1	1	1	1	1	0	0	1	1	0	1	1	0	1	1	1	2	1	1	1	1	1
K09005	K09005; uncharacterized protein	1	1	1	1	1	0	1	1	1	2	2	1	1	1	2	0	1	0	0	0	0	0	2	0	0	1	2	1	2	1	2	0	2	1	2	1	1	2	1	1	2	1	1	2	1	1	0	2
K09009	K09009; uncharacterized protein	1	1	1	1	1	1	1	1	1	1	1	1	1	1	1	0	1	1	1	0	1	1	0	0	1	1	2	1	1	1	1	1	0	1	1	1	1	1	1	1	1	1	1	1	1	1	1	1
K09014	sufB; Fe-S cluster assembly protein SufB	1	0	1	2	1	0	1	1	1	1	0	1	1	1	1	1	0	1	1	1	1	1	1	1	1	1	1	0	0	1	1	1	1	1	0	1	1	0	0	1	1	1	1	1	1	1	0	1
K09015	sufD; Fe-S cluster assembly protein SufD	1	0	1	1	1	1	1	1	1	1	0	0	1	1	1	1	1	1	1	1	1	1	1	1	1	1	1	0	1	0	1	1	1	1	1	1	1	0	1	1	1	1	1	1	1	1	0	1
K09022	ridA, tdcF, RIDA; 2-iminobutanoate/2-iminopropanoate deaminase [EC:3.5.99.10]	1	1	4	2	1	2	0	3	1	4	3	1	1	2	7	6	4	8	6	3	6	3	1	7	6	2	4	2	2	1	5	1	1	3	2	2	2	2	3	1	1	1	2	1	1	3	1	1
K09118	K09118; uncharacterized protein	1	1	1	1	1	1	0	0	1	1	1	1	1	1	1	1	1	1	1	1	1	1	0	1	1	1	1	1	1	1	1	1	1	1	1	0	1	1	0	1	1	1	2	1	1	1	1	1
K09131	K09131; uncharacterized protein	1	1	1	1	1	1	1	1	1	1	1	0	1	0	0	0	0	0	0	0	0	0	1	0	0	1	0	0	1	0	1	1	1	0	1	0	0	1	0	0	1	1	0	1	1	1	1	1
K09386	K09386; uncharacterized protein	1	0	2	1	1	1	0	2	0	2	1	1	2	2	1	2	1	1	1	1	1	1	2	1	1	0	1	1	1	0	2	1	0	0	1	2	2	0	1	2	3	0	1	0	0	2	0	0
K09458	fabF, OXSM, CEM1; 3-oxoacyl-[acyl-carrier-protein] synthase II [EC:2.3.1.179]	1	1	0	1	1	1	0	0	1	1	0	1	1	0	1	0	0	1	1	1	1	0	1	1	1	1	0	1	1	0	1	1	1	1	0	1	1	0	1	1	2	1	1	1	1	1	1	1
K09472	puuC, aldH; 4-(gamma-glutamylamino)butanal dehydrogenase [EC:1.2.1.99]	1	0	0	0	1	0	0	0	0	0	0	1	1	0	0	0	0	0	0	0	0	0	1	0	0	0	0	0	0	0	0	0	1	0	0	1	0	0	0	0	0	0	0	0	0	0	0	0
K09747	ebfC; nucleoid-associated protein EbfC	1	1	0	1	1	1	1	1	1	1	1	1	0	1	1	0	0	0	0	0	0	0	1	0	0	1	0	1	1	1	1	1	0	1	1	1	1	1	1	1	1	0	1	1	1	1	1	1
K09748	rimP; ribosome maturation factor RimP	1	1	1	1	1	1	1	1	1	1	1	1	1	1	1	1	0	1	1	1	1	1	1	1	1	1	1	1	1	1	1	1	1	0	1	1	1	0	1	1	1	1	1	1	1	1	1	1
K09760	rmuC; DNA recombination protein RmuC	1	0	0	0	1	0	0	0	1	0	0	1	1	1	1	0	0	0	1	0	1	0	1	0	1	0	0	0	0	0	0	0	0	0	0	1	0	1	0	0	0	0	0	0	1	0	0	0
K09767	yajQ; cyclic-di-GMP-binding protein	1	1	0	1	1	1	1	0	1	0	0	1	0	0	0	0	0	0	0	0	0	0	1	0	0	0	0	0	1	1	1	1	1	1	1	1	0	0	1	0	0	1	1	0	0	0	1	1
K09772	sepF; cell division inhibitor SepF	1	1	1	1	1	1	1	1	1	1	1	1	0	1	1	1	0	1	1	1	1	1	1	1	1	1	1	1	1	1	1	1	1	1	1	1	1	0	1	1	1	1	1	1	1	1	0	1
K09790	K09790; uncharacterized protein	1	1	1	1	1	1	0	1	1	1	1	0	1	1	1	1	1	1	1	1	1	1	0	1	1	1	1	0	1	1	1	1	1	3	1	1	1	2	0	1	1	1	1	1	1	1	1	1
K09791	K09791; uncharacterized protein	1	1	0	1	1	1	1	1	1	1	1	1	0	1	1	1	1	1	1	1	1	1	1	1	1	1	1	0	0	0	1	1	1	1	0	1	1	1	0	1	1	1	1	1	1	1	1	0
K09811	ftsX; cell division transport system permease protein	1	1	1	1	1	1	1	0	1	1	1	1	1	1	1	1	1	1	1	1	1	1	1	1	1	1	1	1	1	1	1	0	1	1	1	1	1	1	1	1	1	1	1	1	1	1	1	1
K09812	ftsE; cell division transport system ATP-binding protein	1	1	1	1	1	1	0	0	1	1	1	1	1	1	1	1	1	1	1	1	1	1	1	1	1	1	1	1	1	0	1	1	1	1	1	1	1	0	1	1	1	1	1	1	1	1	1	1
K09903	pyrH; uridylate kinase [EC:2.7.4.22]	1	1	1	1	1	1	1	1	1	1	1	1	1	1	1	1	1	1	1	1	1	1	1	1	1	1	1	1	1	1	1	1	1	1	1	1	1	1	1	1	1	1	1	1	1	1	1	1
K09933	mtfA; MtfA peptidase	1	0	0	0	1	1	0	0	0	0	0	0	0	0	1	0	0	0	0	0	0	0	0	0	0	0	0	0	0	0	0	0	0	0	0	0	1	0	0	0	0	0	1	1	1	0	0	0
K09940	K09940; uncharacterized protein	1	0	0	1	0	0	0	0	0	0	1	1	0	1	1	0	0	0	0	0	0	0	1	0	0	1	0	1	1	0	0	1	1	0	1	0	1	0	0	0	0	0	2	0	0	1	0	1
K09966	K09966; uncharacterized protein	1	1	1	0	1	0	0	1	0	1	1	0	1	1	0	1	1	1	1	0	1	0	1	0	1	0	1	0	0	0	1	1	0	0	1	0	0	0	1	2	1	1	1	0	0	0	0	1
K09971	aapM, bztC; general L-amino acid transport system permease protein	1	0	1	1	1	1	0	1	0	0	0	0	1	1	1	0	0	0	0	0	0	0	1	0	0	0	1	0	0	1	0	1	0	0	1	1	1	1	1	1	1	0	1	0	0	1	0	1
K10232	aglE, ggtB; alpha-glucoside transport system substrate-binding protein	1	1	0	4	1	4	0	1	1	1	1	0	0	2	2	1	0	1	1	1	1	1	0	1	1	1	0	0	1	1	1	1	0	1	1	1	1	1	1	1	1	0	0	0	1	2	0	1
K10794	prdB; D-proline reductase (dithiol) PrdB [EC:1.21.4.1]	1	0	0	0	0	0	0	0	0	0	0	0	0	0	0	0	0	0	0	0	0	0	0	0	0	0	0	0	0	0	0	0	0	0	0	0	0	0	0	0	0	0	1	0	0	0	0	0
K10823	oppF; oligopeptide transport system ATP-binding protein	1	2	0	1	1	0	1	0	1	1	0	0	0	0	1	0	0	0	0	0	0	0	1	0	0	0	0	1	0	1	0	1	0	0	0	1	1	1	1	1	0	1	0	2	1	1	2	0
K10834	heme transport system ATP-binding protein [EC:7.6.2.5]	1	1	0	1	0	0	0	1	1	0	0	0	0	0	0	1	0	0	1	0	1	0	0	0	0	0	0	0	0	0	1	1	1	0	0	0	0	1	0	0	0	1	1	1	1	0	0	0
K10914	crp; CRP/FNR family transcriptional regulator, cyclic AMP receptor protein	1	1	0	1	0	1	0	1	0	0	1	0	0	0	0	0	0	0	0	0	0	0	0	0	0	0	0	0	0	0	1	1	0	0	0	0	0	0	0	0	1	0	0	0	0	0	0	0
K10979	ku; DNA end-binding protein Ku	1	1	1	1	1	1	0	0	1	1	1	0	1	0	1	1	1	1	1	1	1	1	0	1	1	0	1	1	1	1	1	1	0	1	1	0	0	1	1	1	0	1	1	0	0	2	0	1
K11049	cylG; CylG protein	1	1	0	1	1	0	0	0	1	1	1	1	1	1	1	0	0	1	0	1	0	1	1	1	1	1	0	1	1	0	0	1	0	1	0	1	1	1	0	1	1	1	0	0	0	1	0	1
K11072	potA; spermidine/putrescine transport system ATP-binding protein [EC:7.6.2.11]	1	2	0	0	1	1	0	0	1	0	1	1	0	0	0	1	0	1	1	1	1	1	2	2	3	0	0	1	1	0	0	1	0	0	1	1	0	0	0	1	2	2	2	0	1	1	0	1
K11175	purN; phosphoribosylglycinamide formyltransferase 1 [EC:2.1.2.2]	1	0	0	0	1	0	1	0	1	1	1	1	1	1	1	1	0	1	1	0	1	0	0	1	1	1	1	1	1	0	1	0	1	0	1	1	1	1	1	1	1	0	0	0	0	1	0	0
K11212	cofD; LPPG:FO 2-phospho-L-lactate transferase [EC:2.7.8.28]	1	1	1	1	1	1	1	1	1	1	1	1	1	1	1	1	1	1	1	1	1	1	1	1	1	1	1	0	1	1	1	1	0	1	0	1	1	1	1	1	1	1	1	1	1	1	1	1
K11410	acdH; short/branched chain acyl-CoA dehydrogenase [EC:1.3.99.12]	1	1	0	1	1	0	0	0	0	0	0	1	0	0	0	0	0	0	0	0	0	0	1	0	0	1	0	0	0	0	1	0	0	1	0	1	1	0	1	0	0	1	0	1	1	0	0	0
K11473	glcF; glycolate oxidase iron-sulfur subunit	1	1	1	1	1	1	0	1	1	1	1	1	0	1	1	1	1	1	1	1	1	1	1	1	1	1	1	0	0	0	0	1	0	0	0	0	1	0	0	1	1	1	0	0	0	1	0	0
K11529	gck, gckA, GLYCTK; glycerate 2-kinase [EC:2.7.1.165]	1	1	1	1	0	0	0	1	1	1	0	1	0	0	0	1	1	1	1	1	1	0	1	1	1	0	1	0	0	0	0	1	0	1	0	1	1	1	0	0	1	0	0	0	1	1	0	0
K11611	inhA; meromycolic acid enoyl-[acyl-carrier-protein] reductase [EC:1.3.1.118]	1	1	1	1	1	1	1	1	1	1	1	1	1	0	1	1	1	1	1	1	1	1	1	1	1	1	1	1	1	1	1	1	0	1	1	1	1	1	1	1	1	1	1	1	1	1	1	1
K11690	dctM; C4-dicarboxylate transporter, DctM subunit	1	0	2	0	0	0	0	1	0	0	1	0	0	0	0	0	2	1	1	1	1	0	1	1	1	0	2	2	1	0	0	1	0	0	1	0	0	0	0	0	1	0	2	0	0	0	0	1
K11717	sufS; cysteine desulfurase / selenocysteine lyase [EC:2.8.1.7 4.4.1.16]	1	1	0	1	1	1	0	0	1	1	0	0	0	1	0	0	0	1	1	1	1	1	1	1	1	1	0	1	1	1	1	1	1	1	1	1	1	1	1	1	1	1	1	1	1	1	1	1
K11750	frsA; esterase FrsA [EC:3.1.-.-]	1	0	0	0	0	0	0	0	0	0	0	0	0	0	1	0	0	0	0	0	0	0	0	0	0	0	0	0	0	0	0	0	0	0	0	0	1	0	0	0	0	0	1	0	0	0	0	0
K11753	ribF; riboflavin kinase / FMN adenylyltransferase [EC:2.7.1.26 2.7.7.2]	1	0	1	1	1	1	0	1	1	0	1	1	1	1	1	1	1	1	1	1	1	0	1	1	1	1	1	1	1	1	1	1	1	1	1	1	1	1	1	1	1	1	1	1	1	1	1	1
K11754	folC; dihydrofolate synthase / folylpolyglutamate synthase [EC:6.3.2.12 6.3.2.17]	1	1	1	1	1	0	1	0	1	0	1	1	0	1	1	1	1	1	1	1	1	1	1	0	1	1	0	1	0	1	0	1	1	1	1	1	1	0	1	0	1	1	1	1	1	1	1	1
K11755	hisIE; phosphoribosyl-AMP cyclohydrolase / phosphoribosyl-ATP pyrophosphohydrolase [EC:3.5.4.19 3.6.1.31]	1	0	1	1	0	0	0	0	0	0	0	0	0	1	1	1	0	1	1	1	1	1	1	1	1	0	1	1	1	1	0	0	0	0	1	0	0	0	0	0	1	0	1	0	0	1	0	1
K12132	prkC, stkP; eukaryotic-like serine/threonine-protein kinase [EC:2.7.11.1]	1	1	1	1	1	1	1	1	1	0	2	1	2	1	2	0	1	0	1	1	1	1	0	1	1	1	0	0	1	1	0	0	0	1	0	1	0	0	1	2	1	1	2	1	1	1	1	1
K12234	cofE, fbiB; coenzyme F420-0:L-glutamate ligase / coenzyme F420-1:gamma-L-glutamate ligase [EC:6.3.2.31 6.3.2.34]	1	1	1	1	1	1	1	1	1	1	1	1	1	1	1	1	1	1	1	1	1	1	1	1	1	1	1	0	1	1	1	1	1	0	1	1	1	1	1	1	1	1	1	1	1	1	1	1
K12410	npdA; NAD-dependent deacetylase [EC:2.3.1.286]	1	1	0	2	1	1	1	1	1	1	1	0	1	1	0	0	1	1	1	1	1	0	2	1	1	1	0	1	1	1	1	1	0	1	1	0	1	1	0	1	1	1	1	1	1	1	1	1
K12510	tadB; tight adherence protein B	1	0	1	1	1	2	1	0	1	2	1	0	1	0	0	0	0	1	0	0	0	0	1	1	1	2	0	2	0	2	3	3	1	1	0	1	1	0	1	1	1	1	0	1	1	2	0	1
K12511	tadC; tight adherence protein C	1	0	0	1	1	1	1	0	1	1	1	0	1	0	0	0	0	0	0	0	0	0	1	0	0	1	0	2	0	1	1	2	1	1	1	1	1	0	1	1	1	1	0	0	0	1	0	1
K12529	ygfM; putative selenate reductase FAD-binding subunit	1	0	0	1	0	0	0	0	0	0	0	1	0	0	0	0	0	0	0	0	0	0	0	0	0	1	0	0	0	0	1	0	0	0	0	0	1	0	0	0	0	0	0	1	1	0	0	0
K12574	rnj; ribonuclease J [EC:3.1.-.-]	1	0	1	1	1	1	1	1	1	1	1	1	1	1	1	1	1	1	1	1	1	1	1	0	1	1	1	0	1	0	1	1	0	1	1	1	1	1	1	1	1	1	1	1	1	1	0	1
K12952	ctpE; cation-transporting P-type ATPase E [EC:7.2.2.-]	1	1	0	1	1	1	1	0	1	1	1	0	0	0	0	0	0	0	0	0	0	0	0	0	0	0	0	1	1	1	1	1	1	1	1	1	0	1	0	0	0	0	1	1	1	0	0	1
K13038	coaBC, dfp; phosphopantothenoylcysteine decarboxylase / phosphopantothenate---cysteine ligase [EC:4.1.1.36 6.3.2.5]	1	1	1	1	1	1	0	1	1	1	1	1	1	1	1	1	1	1	1	1	1	0	1	1	1	1	1	1	0	1	1	0	1	1	1	1	1	1	1	1	1	1	1	1	1	1	1	1
K13444	SUMF1, FGE; formylglycine-generating enzyme [EC:1.8.3.7]	1	0	1	0	0	0	0	1	0	0	0	1	0	0	0	1	1	1	1	1	1	0	0	1	1	0	0	0	1	0	0	0	0	0	1	0	0	0	0	0	0	0	0	0	0	0	0	0
K13527	mpa; proteasome-associated ATPase	1	1	1	1	1	1	1	1	1	1	1	1	0	1	1	0	1	1	1	1	1	1	0	1	1	1	1	1	1	1	1	1	1	1	1	1	1	1	1	1	1	1	0	1	1	1	1	1
K13570	pup; prokaryotic ubiquitin-like protein Pup	1	1	1	1	1	1	1	1	1	1	1	1	0	1	1	1	1	1	1	1	1	1	1	1	1	1	1	1	1	1	1	1	1	1	1	1	1	1	1	1	1	1	1	1	1	1	1	1
K13571	pafA; proteasome accessory factor A [EC:6.3.1.19]	1	1	1	1	1	1	1	1	1	1	1	1	1	1	1	1	1	1	1	1	1	1	1	1	1	1	1	1	1	0	1	1	1	1	1	1	1	1	1	1	1	1	1	1	1	1	1	1
K13573	pafC; proteasome accessory factor C	1	1	0	1	1	1	1	1	1	1	1	1	1	1	1	1	0	1	1	1	1	1	1	1	1	1	0	1	1	1	1	1	1	1	1	1	1	1	1	1	1	1	1	1	1	1	1	1
K13640	hspR; MerR family transcriptional regulator, heat shock protein HspR	1	0	1	1	1	1	0	1	1	1	1	1	1	1	1	1	1	1	1	1	1	1	1	1	1	1	1	1	1	1	1	1	1	1	1	1	1	1	1	1	1	1	1	1	0	1	0	1
K13770	ysiA, fadR; TetR/AcrR family transcriptional regulator, fatty acid metabolism regulator protein	1	0	0	0	0	0	0	0	0	0	1	1	0	0	0	0	0	0	0	0	0	0	0	0	0	0	0	0	0	0	0	0	0	0	0	0	0	0	0	0	0	0	0	0	0	0	0	0
K13995	nicF; maleamate amidohydrolase [EC:3.5.1.107]	1	0	1	0	0	0	0	0	0	0	1	0	1	1	1	1	0	1	1	1	1	0	0	1	1	1	0	0	0	0	0	0	0	0	0	0	1	0	0	0	0	0	0	0	0	0	0	0
K14059	int; integrase	1	0	0	1	5	4	0	3	0	0	0	1	3	1	2	0	0	0	0	0	0	0	0	0	0	5	0	0	0	0	1	0	0	0	0	1	5	1	0	5	2	0	3	1	0	1	0	0
K14083	mttB; trimethylamine---corrinoid protein Co-methyltransferase [EC:2.1.1.250]	1	0	3	3	0	0	0	3	0	0	0	0	0	0	0	2	2	2	3	2	3	2	0	2	3	0	2	3	3	0	0	1	1	0	3	0	0	3	0	4	0	0	1	1	0	1	0	3
K14155	patB, malY; cysteine-S-conjugate beta-lyase [EC:4.4.1.13]	1	0	0	0	0	0	0	0	0	1	0	1	0	1	1	0	0	0	0	0	0	0	1	0	0	1	0	0	1	1	1	0	0	0	0	1	0	2	0	0	0	0	1	0	0	1	0	0
K14261	alaC; alanine-synthesizing transaminase [EC:2.6.1.-]	1	0	1	1	1	1	1	1	1	0	1	1	1	1	1	0	1	0	0	0	0	0	1	0	0	1	1	1	0	0	1	1	0	1	1	1	1	0	1	1	1	0	1	0	0	1	1	1
K14441	rimO; ribosomal protein S12 methylthiotransferase [EC:2.8.4.4]	1	0	0	1	1	1	0	1	1	1	0	0	0	0	1	1	0	1	1	1	1	1	1	1	1	1	0	1	1	1	1	1	0	1	1	1	1	1	1	1	1	1	0	1	1	1	1	1
K14475	ICP; inhibitor of cysteine peptidase	1	3	0	1	1	1	0	1	0	0	0	1	1	1	0	0	0	0	0	0	0	0	1	0	0	0	0	0	0	1	1	0	0	0	1	0	0	0	0	0	1	2	1	1	0	0	0	0
K14683	SLC34A, NPT, nptA; solute carrier family 34 (sodium-dependent phosphate cotransporter)	1	0	1	1	1	1	0	1	1	1	1	1	1	0	1	0	1	0	0	0	0	0	1	1	0	1	0	1	1	0	1	1	0	0	1	1	1	1	0	0	1	0	1	1	0	1	0	1
K14696	SLC30A9, ZNT9; solute carrier family 30 (zinc transporter), member 9	1	1	1	1	1	1	1	0	1	0	1	1	1	0	1	0	1	1	1	1	1	1	1	1	1	1	1	0	0	0	0	0	0	0	0	1	1	1	0	1	1	0	2	0	1	0	0	0
K14742	tsaB; tRNA threonylcarbamoyladenosine biosynthesis protein TsaB	1	1	1	1	1	1	1	0	1	1	1	0	1	1	1	0	1	1	1	1	1	1	1	1	1	1	1	1	0	1	1	1	1	1	1	1	1	1	1	1	1	1	1	1	1	1	1	0
K15371	GDH2; glutamate dehydrogenase [EC:1.4.1.2]	1	0	0	1	1	1	0	0	1	0	0	1	1	1	1	0	0	0	0	0	0	0	1	0	0	0	0	1	1	0	1	1	0	1	0	0	0	0	1	0	1	0	1	0	0	1	0	1
K15520	mshD; mycothiol synthase [EC:2.3.1.189]	1	2	1	1	2	1	1	0	4	0	1	1	2	1	1	1	1	1	1	1	1	1	1	1	1	0	1	2	2	2	1	2	2	2	0	3	0	4	1	2	1	2	3	3	2	1	2	1
K15521	mshA; D-inositol-3-phosphate glycosyltransferase [EC:2.4.1.250]	1	1	1	1	1	1	1	0	1	0	1	1	1	1	1	1	1	1	1	0	1	0	1	1	1	0	1	0	1	0	0	1	1	1	1	1	0	1	1	1	1	1	1	1	1	1	1	1
K15738	uup; ABC transport system ATP-binding/permease protein	1	0	0	0	1	0	1	0	0	0	0	0	1	0	0	0	0	0	0	0	0	0	0	0	0	0	0	0	0	0	0	1	0	0	0	1	0	0	0	0	0	0	1	0	0	0	0	0
K15866	paaG; 2-(1,2-epoxy-1,2-dihydrophenyl)acetyl-CoA isomerase [EC:5.3.3.18]	1	0	0	0	3	3	1	0	1	2	1	1	1	0	0	0	0	0	0	0	0	0	0	0	0	0	1	1	1	0	0	1	0	0	1	1	0	0	1	0	2	0	1	1	0	2	0	1
K15977	K15977; putative oxidoreductase	1	1	0	1	1	1	0	1	1	0	1	1	0	0	1	0	0	1	0	0	0	0	0	1	0	1	0	0	0	0	1	1	0	0	1	1	0	1	0	1	1	1	1	0	0	1	1	1
K16011	algA, xanB, rfbA, wbpW, pslB; mannose-1-phosphate guanylyltransferase / mannose-6-phosphate isomerase [EC:2.7.7.13 5.3.1.8]	1	0	0	0	0	0	0	0	0	0	0	1	0	0	0	0	0	0	0	0	0	0	1	0	0	0	0	0	0	0	0	0	0	0	0	0	0	0	0	0	0	0	0	0	1	0	0	0
K16176	mtmB; methylamine---corrinoid protein Co-methyltransferase [EC:2.1.1.248]	1	0	0	10	2	0	0	0	0	0	0	0	0	0	0	0	0	0	0	0	0	0	0	0	0	0	0	0	0	0	0	0	0	0	0	0	0	0	0	0	0	0	0	0	0	0	0	0
K16264	czcD, zitB; cobalt-zinc-cadmium efflux system protein	1	0	1	0	1	0	1	1	0	0	0	1	2	1	1	0	1	2	0	0	0	0	1	1	1	1	1	1	1	0	0	1	0	0	1	1	1	1	1	1	1	0	0	0	0	1	0	1
K16710	wcaK, amsJ; colanic acid/amylovoran biosynthesis protein	1	0	1	1	1	0	0	0	0	0	0	0	0	0	0	0	1	0	0	0	0	0	0	0	0	0	1	0	0	0	0	0	0	0	0	0	0	0	0	1	0	0	0	0	0	0	0	0
K16846	suyB; (2R)-sulfolactate sulfo-lyase subunit beta [EC:4.4.1.24]	1	0	0	0	0	0	0	0	0	0	0	0	0	0	0	0	0	0	0	0	0	0	0	0	0	0	0	0	0	0	0	0	1	1	0	0	0	0	0	0	0	0	0	0	0	0	1	0
K16869	lipL; octanoyl-[GcvH]:protein N-octanoyltransferase [EC:2.3.1.204]	1	1	1	1	1	1	1	0	1	0	1	1	1	0	0	0	1	0	0	0	0	0	1	0	0	1	1	0	1	1	1	1	1	2	1	1	1	1	1	0	1	1	1	1	1	0	1	0
K16899	addB; ATP-dependent helicase/nuclease subunit B [EC:3.1.-.- 3.6.4.12]	1	1	1	1	1	1	0	1	1	0	1	1	1	1	1	1	1	0	1	1	1	0	1	1	1	1	1	0	0	1	1	1	0	1	0	1	1	1	1	1	0	1	1	0	1	1	0	0
K16919	ytrC D; acetoin utilization transport system permease protein	1	0	0	1	0	0	0	0	0	0	0	1	0	0	0	0	0	0	0	0	0	0	0	1	0	0	0	0	0	0	0	0	0	0	0	0	0	0	0	0	0	0	0	0	0	0	0	0
K17231	IYD, DEHAL1; iodotyrosine deiodinase [EC:1.21.1.1]	1	0	0	0	0	1	0	1	0	0	1	1	0	0	0	0	0	0	0	0	0	0	0	0	0	0	0	1	1	1	1	1	0	1	1	1	0	0	1	1	1	0	1	0	0	0	0	1
K17247	msrQ; methionine sulfoxide reductase heme-binding subunit	1	0	0	0	0	0	2	0	0	0	0	0	0	0	0	0	0	0	0	0	0	0	0	0	0	0	0	0	0	0	1	1	1	0	0	2	0	0	0	0	1	0	0	0	0	0	0	0
K17686	copA, ctpA, ATP7; P-type Cu+ transporter [EC:7.2.2.8]	1	3	1	1	1	0	1	0	1	0	1	1	1	0	2	1	1	1	1	1	1	1	1	0	1	1	1	0	1	1	1	3	0	1	0	2	3	1	0	1	2	1	1	1	1	1	0	1
K17722	preT; dihydropyrimidine dehydrogenase (NAD+) subunit PreT [EC:1.3.1.1]	1	0	0	0	1	0	0	0	1	0	0	1	1	0	0	0	0	0	0	0	0	0	0	0	0	0	0	0	0	0	0	0	0	0	0	0	0	0	0	0	0	0	0	0	0	0	0	0
K17724	IRG1; aconitate decarboxylase [EC:4.1.1.6]	1	0	0	1	0	0	0	0	0	0	0	1	0	0	0	0	0	0	0	0	0	0	0	0	0	0	0	0	0	0	0	0	0	0	0	0	1	0	0	0	0	0	0	0	0	0	0	0
K17828	pyrDI; dihydroorotate dehydrogenase (NAD+) catalytic subunit [EC:1.3.1.14]	1	0	0	1	1	1	0	1	1	0	1	1	1	1	1	1	0	1	1	1	1	0	1	1	1	1	0	0	0	1	1	1	1	1	1	2	1	0	1	1	1	0	0	1	1	1	1	1
K18189	TACO1; translational activator of cytochrome c oxidase 1	1	1	1	1	1	1	1	0	1	0	1	1	1	1	1	1	1	1	1	1	1	1	0	1	1	1	1	0	1	1	1	0	1	1	1	1	1	0	1	1	1	1	1	1	1	1	1	1
K18456	E3.5.4.32; 8-oxoguanine deaminase [EC:3.5.4.32]	1	1	1	1	0	1	1	0	0	1	0	1	1	1	1	0	1	0	0	0	0	0	1	0	0	0	1	1	1	1	1	0	0	1	0	1	1	1	1	0	1	1	1	1	0	1	0	1
K18682	rny; ribonucrease Y [EC:3.1.-.-]	1	0	1	1	1	1	0	1	1	1	1	1	1	1	1	1	1	1	1	1	1	1	1	1	1	1	1	1	1	1	0	1	0	1	1	1	1	1	1	1	1	1	1	1	1	1	0	1
K18697	pgpC; phosphatidylglycerophosphatase C [EC:3.1.3.27]	1	1	0	1	1	2	1	1	2	1	1	0	0	1	2	1	0	1	1	0	1	0	0	1	1	2	1	0	0	1	1	1	1	0	0	0	1	1	0	0	1	1	1	0	0	2	1	0
K18979	queG; epoxyqueuosine reductase [EC:1.17.99.6]	1	1	1	1	1	1	1	0	1	1	0	1	1	0	1	1	1	1	1	1	1	1	1	1	1	1	1	1	0	1	1	1	1	1	1	1	1	1	1	1	1	1	1	1	1	0	1	1
K19221	cobA, btuR; cob(I)alamin adenosyltransferase [EC:2.5.1.17]	1	0	1	0	1	0	1	1	1	1	1	1	1	0	0	1	2	1	1	1	1	1	0	1	1	0	1	0	1	0	0	0	0	0	0	1	1	0	0	0	0	0	0	0	0	1	0	1
K19225	gluP; rhomboid protease GluP [EC:3.4.21.105]	1	1	1	1	1	1	0	1	1	1	1	1	1	1	1	1	1	1	1	1	1	0	0	1	1	1	1	0	1	1	1	1	1	1	1	1	1	1	1	1	1	1	1	1	0	1	0	1
K19267	qorB; NAD(P)H dehydrogenase (quinone) [EC:1.6.5.2]	1	0	0	0	0	0	1	0	0	0	0	0	0	0	1	1	0	0	0	0	0	0	0	0	0	0	0	0	0	0	1	0	0	1	0	0	0	0	0	0	1	0	0	0	0	3	0	0
K19304	mepM; murein DD-endopeptidase [EC:3.4.24.-]	1	0	0	1	1	1	0	0	1	0	0	1	0	0	0	0	0	0	0	0	0	0	1	0	0	1	0	0	1	1	0	0	1	0	1	0	1	0	1	1	1	0	0	0	0	0	1	1
K20074	prpC, phpP; PPM family protein phosphatase [EC:3.1.3.16]	1	1	1	1	1	1	1	0	1	1	1	1	1	0	1	1	1	1	1	2	1	2	1	1	1	1	1	1	1	0	1	1	1	1	1	1	1	1	1	1	1	1	1	1	1	1	1	1
K20468	K20468; putative heme transporter	1	0	0	0	1	1	0	0	1	0	0	1	1	0	1	0	0	0	0	0	0	0	1	0	0	0	0	0	0	0	1	0	0	1	0	0	0	1	0	0	0	0	0	1	1	0	0	0
K20469	K20469; putative heme transporter	1	1	1	2	0	1	1	1	1	0	2	1	1	2	3	1	1	2	2	1	2	1	0	2	1	1	1	1	1	1	1	0	1	0	1	1	1	2	2	1	1	2	1	0	0	2	1	1
K20814	dop; Pup amidohydrolase [EC:3.5.1.119]	1	1	1	1	1	1	1	1	1	1	1	1	0	1	1	1	1	1	1	1	1	1	1	0	1	1	1	1	1	1	1	1	1	1	1	1	1	1	1	1	1	1	1	1	1	1	0	1
K21029	moeB; molybdopterin-synthase adenylyltransferase [EC:2.7.7.80]	1	1	1	0	0	1	1	2	1	1	1	0	0	1	1	1	1	1	1	1	1	1	1	1	1	1	1	1	0	1	1	1	1	1	1	1	1	1	1	1	1	1	2	1	1	1	1	1
K21053	ade; adenine deaminase [EC:3.5.4.2]	1	1	1	2	0	1	0	0	0	0	1	0	0	1	0	1	0	1	1	1	1	1	0	1	1	1	1	1	0	0	2	0	0	1	1	2	2	0	1	0	1	1	1	1	1	1	0	1
K21140	mec; [CysO sulfur-carrier protein]-S-L-cysteine hydrolase [EC:3.13.1.6]	1	1	1	1	0	0	0	1	0	0	0	1	0	0	0	0	1	0	0	0	0	0	1	0	0	0	1	0	0	0	1	1	0	1	1	0	1	0	0	1	1	1	1	1	1	1	0	0
K21162	sgcE4, ncsE4, kedE4; enediyne biosynthesis protein E4	1	1	0	1	0	2	0	0	0	0	0	0	0	0	0	0	0	0	0	0	0	0	0	0	0	0	0	1	3	2	2	1	1	1	2	0	0	1	0	3	1	0	0	1	1	2	1	0
K21401	menJ; menaquinone-9 beta-reductase [EC:1.3.99.38]	1	1	1	1	1	1	1	1	1	1	1	1	1	1	1	1	1	1	1	1	1	0	1	1	1	1	1	0	1	1	1	1	0	1	0	2	1	1	0	1	2	1	1	0	1	1	1	0
K21700	bauB; beta-alanine degradation protein BauB	1	0	1	0	0	0	0	0	0	0	0	0	0	1	1	0	0	0	0	0	0	0	0	0	0	0	0	0	0	0	0	0	0	0	0	0	0	1	0	0	0	0	0	0	0	0	0	0
K21744	tipA; MerR family transcriptional regulator, thiopeptide resistance regulator	1	0	0	0	1	0	0	0	1	0	0	0	1	0	0	0	0	0	0	0	0	0	0	0	0	0	0	1	1	0	1	2	1	0	0	1	0	1	1	0	0	1	0	0	1	0	0	1
K21834	dgcB; dimethylglycine catabolism B	1	0	1	3	1	0	2	2	1	1	1	1	1	1	1	1	1	1	1	1	1	1	0	1	1	1	1	1	0	1	0	1	0	1	0	3	1	2	0	1	3	1	1	2	2	1	0	0
K22044	ybiO; moderate conductance mechanosensitive channel	1	1	2	0	1	1	1	1	1	0	1	0	1	1	1	2	1	2	2	2	2	1	1	2	2	0	2	0	1	1	2	1	1	1	1	1	0	1	1	0	1	0	1	1	1	1	1	1
K22311	ptfP1; phosphatidylinositol dimannoside acyltransferase [EC:2.3.1.265]	1	1	1	1	1	1	1	1	1	1	1	0	1	1	1	1	1	1	1	1	1	0	1	1	1	1	1	1	1	0	1	1	1	1	1	1	1	1	1	1	1	1	1	1	1	1	0	1
K22317	oleA; acyl-CoA:acyl-CoA alkyltransferase [EC:2.3.3.20]	1	0	0	0	0	1	1	0	0	0	0	0	0	0	0	0	0	0	0	0	0	0	0	0	0	0	0	0	0	1	0	0	1	0	0	1	0	0	0	0	0	0	1	0	0	0	0	0
K22320	oleD; 2-alkyl-3-oxoalkanoate reductase [EC:1.1.1.412]	1	0	0	0	0	1	0	0	0	0	0	1	0	0	0	0	0	0	0	0	0	0	0	0	0	0	0	0	0	1	0	0	0	0	0	1	0	0	0	0	0	0	1	0	0	0	0	0
K22390	ACP7; acid phosphatase type 7	1	0	0	0	0	1	0	0	0	0	0	1	0	0	0	0	0	0	0	0	0	0	0	0	0	0	0	2	2	0	0	0	0	0	2	0	0	0	0	0	0	0	0	0	0	0	0	3
K22468	ppk2; polyphosphate kinase [EC:2.7.4.1]	1	0	1	1	1	1	1	1	2	0	1	1	1	1	0	1	1	1	1	1	1	0	1	1	1	1	1	1	1	1	2	1	0	2	2	1	1	1	1	0	0	0	0	0	0	0	1	0
K22719	envC; murein hydrolase activator	1	0	1	1	1	1	1	0	1	0	0	1	0	1	1	1	1	1	1	1	1	1	1	1	1	1	1	0	1	1	1	1	1	1	1	1	1	1	1	1	1	0	1	0	0	1	1	0
K22736	VIT; vacuolar iron transporter family protein	1	2	1	1	1	2	1	1	1	1	1	1	1	1	1	1	1	1	1	0	1	0	2	1	0	1	1	1	1	2	2	1	1	2	1	3	0	1	0	1	2	2	2	1	1	1	1	1
K23258	mutT1; 8-oxo-(d)GTP phosphatase [EC:3.6.1.69]	1	0	1	0	1	0	1	1	1	0	1	0	0	0	1	0	1	1	1	1	1	1	1	1	1	0	1	0	0	1	0	1	1	0	0	1	0	0	1	1	1	0	1	0	0	1	1	0
K23264	purS; phosphoribosylformylglycinamidine synthase subunit PurS [EC:6.3.5.3]	1	0	0	0	1	1	0	1	1	1	1	0	0	1	1	0	0	0	0	0	0	0	1	0	0	1	0	1	1	1	1	1	1	1	1	1	1	1	1	1	1	0	1	0	0	1	0	1
K23265	purQ; phosphoribosylformylglycinamidine synthase subunit PurQ / glutaminase [EC:6.3.5.3 3.5.1.2]	1	0	0	0	1	1	0	0	1	1	0	0	0	1	1	1	0	1	1	0	1	0	1	1	1	1	1	1	0	1	1	1	0	1	1	1	1	0	1	1	1	0	1	0	0	1	0	1
K23269	purL; phosphoribosylformylglycinamidine synthase subunit PurL [EC:6.3.5.3]	1	0	1	0	1	1	0	0	1	1	0	1	1	1	1	0	1	0	0	0	0	0	1	0	0	1	1	1	0	1	1	1	0	1	0	1	1	1	1	1	1	0	1	0	0	1	0	1
K23536	nupC; general nucleoside transport system permease protein	1	3	3	5	5	3	2	3	2	2	1	3	1	2	2	3	3	7	6	4	6	2	4	4	6	3	2	1	1	0	2	2	1	4	2	6	4	2	1	4	4	3	2	2	2	2	0	1
K23537	nupA; general nucleoside transport system ATP-binding protein	1	2	3	2	4	1	3	0	2	2	0	1	1	2	2	5	3	7	6	4	6	2	3	6	6	1	2	1	1	1	1	2	1	3	1	5	3	1	1	3	3	2	2	0	1	2	1	0
K23997	nnr; ADP-dependent NAD(P)H-hydrate dehydratase / NAD(P)H-hydrate epimerase [EC:4.2.1.136 5.1.99.6]	1	1	1	1	1	1	0	0	1	1	1	1	1	0	0	1	1	1	1	1	1	1	0	1	1	1	1	0	1	0	1	0	0	0	0	1	1	1	1	1	1	0	1	1	1	1	0	0
K24012	acdAB; acetate---CoA ligase (ADP-forming) [EC:6.2.1.13]	1	1	1	2	1	1	1	0	0	0	1	1	1	0	1	1	0	1	1	1	1	0	1	1	1	2	0	1	1	0	1	1	0	1	1	1	1	1	0	0	1	1	1	2	2	1	0	1
K24160	NHA1, SOD2; sodium/hydrogen antiporter	1	0	0	0	1	1	0	1	1	0	1	1	1	0	0	0	0	0	0	0	0	0	0	0	0	0	0	1	0	0	1	1	0	1	0	0	0	0	0	0	0	0	0	0	0	0	0	1
K25026	glucokinase [EC:2.7.1.2]	1	0	0	1	2	1	1	0	1	0	1	1	1	0	1	1	0	1	1	1	1	0	1	1	1	1	0	0	0	0	1	1	0	0	0	1	2	1	2	1	1	0	0	0	0	2	1	0
K25044	cis-3-alkyl-4-acyloxetan-2-one decarboxylase / olefin beta-lactone synthetase [EC:4.1.1.114 6.1.3.1]	1	0	0	0	0	1	0	0	0	0	0	1	0	0	0	0	0	0	0	0	0	0	0	0	0	0	0	0	0	1	0	0	0	0	0	1	0	0	0	0	0	0	0	0	0	0	0	0
K25132	heme transport system substrate-binding protein	1	1	0	1	1	0	0	1	1	0	0	0	1	0	0	1	0	0	1	0	1	0	0	0	0	0	1	0	1	1	1	1	0	1	0	0	0	1	0	0	0	1	1	1	1	0	0	1
K25147	beta-exotoxin I transport system permease protein	1	1	2	1	3	3	2	1	1	0	1	2	3	0	0	1	2	1	1	1	1	1	1	1	1	1	2	2	1	2	1	0	2	1	2	1	1	1	0	0	0	1	1	1	1	1	1	1
K25316	amino-acid racemase [EC:5.1.1.10]	1	0	0	1	0	0	1	0	0	0	0	0	0	0	0	0	0	0	0	0	0	0	0	0	0	0	0	0	0	1	0	0	1	0	0	1	1	1	0	0	0	0	0	0	0	0	1	0
K00033	PGD, gnd, gntZ; 6-phosphogluconate dehydrogenase [EC:1.1.1.44 1.1.1.343]	2	1	1	1	2	2	2	1	1	1	1	1	1	1	2	1	1	1	1	1	1	0	1	1	1	1	1	1	1	1	2	2	1	2	2	2	1	1	2	2	2	0	1	1	1	1	1	1
K00067	rfbD, rmlD; dTDP-4-dehydrorhamnose reductase [EC:1.1.1.133]	2	0	0	0	1	1	0	0	0	1	0	0	0	0	1	0	0	0	0	0	0	0	0	0	0	1	0	0	0	0	0	0	0	0	0	0	0	0	1	0	0	0	1	1	0	0	0	0
K00137	prr; aminobutyraldehyde dehydrogenase [EC:1.2.1.19]	2	1	0	0	1	0	0	0	0	0	0	0	1	0	0	0	0	0	0	0	0	0	0	0	0	0	0	0	0	0	0	0	0	0	0	0	0	0	0	0	0	0	0	0	0	0	0	0
K00314	SARDH; sarcosine dehydrogenase [EC:1.5.8.3]	2	0	1	1	0	0	0	0	0	1	0	1	0	0	0	0	1	1	1	1	1	0	0	0	1	0	1	0	1	0	0	1	0	0	0	0	0	1	0	0	0	0	0	0	0	0	0	1
K00330	nuoA; NADH-quinone oxidoreductase subunit A [EC:7.1.1.2]	2	2	2	2	2	2	2	2	2	2	2	2	2	2	1	2	2	2	2	2	2	2	2	1	2	2	2	2	1	1	2	2	4	2	1	2	2	2	1	2	2	2	2	2	2	2	2	2
K00331	nuoB; NADH-quinone oxidoreductase subunit B [EC:7.1.1.2]	2	2	2	2	2	1	2	2	2	2	2	2	1	2	1	2	2	2	2	2	2	2	2	1	2	2	2	2	1	0	2	2	4	2	1	2	2	2	1	2	2	2	2	2	2	2	2	2
K00343	nuoN; NADH-quinone oxidoreductase subunit N [EC:7.1.1.2]	2	2	2	2	2	1	3	2	2	1	2	2	1	2	2	2	2	2	2	2	2	2	2	2	2	2	2	0	1	1	2	2	3	2	1	3	3	2	1	1	3	2	4	2	2	2	0	1
K00540	fqr; F420H(2)-dependent quinone reductase [EC:1.1.98.-]	2	2	2	5	2	3	1	2	2	1	2	4	2	0	1	1	2	1	1	0	1	0	1	1	1	2	3	2	3	4	3	5	2	4	2	1	2	4	1	5	2	1	2	2	3	0	4	2
K00556	trmH; tRNA (guanosine-2'-O-)-methyltransferase [EC:2.1.1.34]	2	0	0	0	0	0	0	0	1	0	0	1	0	0	0	0	0	0	0	0	0	0	0	0	0	0	0	0	0	0	0	0	0	0	0	0	0	0	0	0	0	0	0	0	0	0	0	0
K00632	fadA, fadI; acetyl-CoA acyltransferase [EC:2.3.1.16]	2	1	2	2	2	1	1	1	2	3	2	2	1	2	1	1	1	2	1	2	1	1	0	2	2	2	2	0	0	1	1	2	2	2	0	2	2	1	1	1	2	1	2	3	1	2	2	0
K00655	plsC; 1-acyl-sn-glycerol-3-phosphate acyltransferase [EC:2.3.1.51]	2	3	1	3	2	3	0	1	3	1	3	3	1	1	1	2	1	2	2	2	2	2	4	2	2	2	1	0	1	2	3	2	0	5	2	2	2	2	2	2	2	2	4	3	2	3	1	2
K00721	DPM1; dolichol-phosphate mannosyltransferase [EC:2.4.1.83]	2	0	0	2	1	1	1	1	1	1	2	1	1	0	0	0	0	0	0	0	0	0	1	0	0	2	0	0	0	0	2	1	1	2	0	1	1	1	0	3	1	0	2	0	0	1	1	0
K00760	hprT, hpt, HPRT1; hypoxanthine phosphoribosyltransferase [EC:2.4.2.8]	2	3	2	2	3	3	2	2	3	2	2	2	3	2	2	2	2	2	2	2	2	1	3	2	2	2	2	3	3	2	2	2	4	2	3	3	2	3	2	1	3	3	2	3	3	2	2	3
K00784	rnz; ribonuclease Z [EC:3.1.26.11]	2	0	2	1	1	1	1	0	1	1	1	1	0	1	3	2	1	2	3	1	3	1	2	3	4	1	2	1	1	0	1	2	2	1	1	1	1	1	1	0	1	1	1	1	1	1	2	1
K00817	hisC; histidinol-phosphate aminotransferase [EC:2.6.1.9]	2	1	1	1	2	2	0	1	2	1	1	2	1	1	1	1	2	2	2	2	2	2	1	1	2	0	1	1	1	0	1	0	1	1	1	1	0	1	1	1	1	1	2	0	0	1	0	1
K00876	udk, UCK; uridine kinase [EC:2.7.1.48]	2	0	0	1	0	0	0	0	1	1	1	1	1	0	1	1	0	1	1	1	1	1	1	1	1	1	0	1	1	1	1	1	1	1	1	1	1	1	1	1	1	1	1	1	1	1	1	0
K00948	PRPS, prsA; ribose-phosphate pyrophosphokinase [EC:2.7.6.1]	2	1	1	1	1	1	0	1	1	1	1	1	1	1	1	1	1	1	1	1	1	1	1	1	1	1	1	0	1	0	1	1	1	0	1	1	1	1	2	1	1	1	1	1	1	2	1	1
K00978	rfbF; glucose-1-phosphate cytidylyltransferase [EC:2.7.7.33]	2	0	0	1	1	1	0	0	0	0	1	0	0	0	1	0	0	0	0	0	0	0	0	0	0	1	0	0	0	0	0	1	1	0	0	1	1	0	0	1	0	0	0	0	0	0	0	0
K01061	E3.1.1.45; carboxymethylenebutenolidase [EC:3.1.1.45]	2	2	1	1	2	2	1	0	1	2	2	0	0	1	3	2	1	2	2	2	2	2	2	2	2	0	1	1	2	1	1	2	0	0	2	1	0	1	2	3	2	1	3	0	0	3	1	1
K01092	E3.1.3.25, IMPA, suhB; myo-inositol-1(or 4)-monophosphatase [EC:3.1.3.25]	2	1	2	1	1	2	2	0	1	1	0	1	1	0	1	2	1	3	2	3	3	2	0	1	3	1	2	1	1	1	1	2	0	2	1	1	2	1	1	1	1	1	1	1	1	1	0	1
K01251	E3.3.1.1, ahcY; adenosylhomocysteinase [EC:3.3.1.1]	2	1	1	2	1	1	1	1	1	1	1	0	2	1	3	2	1	2	2	2	2	2	1	1	2	1	1	0	1	1	1	1	1	0	1	1	1	1	1	1	1	1	2	1	1	1	1	1
K01426	E3.5.1.4, amiE; amidase [EC:3.5.1.4]	2	3	8	2	2	1	2	2	3	1	1	0	2	2	3	2	6	8	5	4	6	3	2	7	8	3	7	1	1	3	3	2	1	3	1	3	3	3	3	3	4	1	3	3	3	2	3	2
K01431	UPB1, pydC; beta-ureidopropionase [EC:3.5.1.6]	2	1	1	0	2	2	2	1	1	0	1	1	1	1	0	2	1	1	2	1	2	1	2	2	2	0	1	1	2	1	2	2	0	1	2	2	1	0	1	1	1	1	2	0	0	1	0	0
K01649	leuA, IMS; 2-isopropylmalate synthase [EC:2.3.3.13]	2	0	2	2	2	0	2	1	1	2	2	1	1	1	1	1	2	2	2	2	2	2	2	2	2	2	2	2	1	2	2	2	1	1	2	2	1	1	0	1	2	0	2	0	0	2	0	1
K01703	leuC, IPMI-L; 3-isopropylmalate/(R)-2-methylmalate dehydratase large subunit [EC:4.2.1.33 4.2.1.35]	2	0	1	1	2	1	2	1	1	1	1	2	3	1	1	1	1	1	1	1	1	1	1	1	1	1	1	1	1	1	1	1	1	1	1	2	1	1	0	1	1	0	1	0	0	1	0	1
K01704	leuD, IPMI-S; 3-isopropylmalate/(R)-2-methylmalate dehydratase small subunit [EC:4.2.1.33 4.2.1.35]	2	0	1	1	3	1	2	1	1	1	1	1	2	1	1	0	1	1	1	1	1	1	2	1	1	1	1	1	1	1	1	1	0	1	1	2	1	1	0	1	2	0	1	0	0	1	0	1
K01740	metY; O-acetylhomoserine (thiol)-lyase [EC:2.5.1.49]	2	0	2	1	1	3	0	0	0	1	0	1	1	2	3	1	0	1	2	2	2	1	3	2	2	1	1	1	1	0	1	2	0	0	1	0	2	1	0	3	3	0	2	0	0	3	0	1
K01754	E4.3.1.19, ilvA, tdcB; threonine dehydratase [EC:4.3.1.19]	2	2	1	1	2	1	1	0	1	1	3	1	0	3	4	2	1	2	2	0	2	0	1	1	2	2	1	1	1	2	1	1	2	1	1	1	2	4	1	1	2	2	1	1	1	2	0	1
K01805	xylA; xylose isomerase [EC:5.3.1.5]	2	1	0	1	0	1	0	0	0	0	0	0	0	0	0	0	0	0	0	0	0	0	0	0	0	1	0	1	1	1	0	1	1	1	1	0	1	0	0	1	0	0	1	1	1	1	1	1
K01808	rpiB; ribose 5-phosphate isomerase B [EC:5.3.1.6]	2	2	1	2	2	1	1	1	2	1	1	0	2	1	2	1	1	1	1	1	1	1	2	1	1	2	2	2	2	2	2	2	2	2	1	1	2	2	0	1	1	2	2	2	2	1	2	2
K01840	manB; phosphomannomutase [EC:5.4.2.8]	2	2	1	1	2	2	1	1	2	1	1	1	0	1	0	1	0	0	1	0	1	0	2	1	1	2	0	0	1	0	0	0	1	0	1	1	2	2	0	1	2	2	0	2	2	2	0	1
K01845	hemL; glutamate-1-semialdehyde 2,1-aminomutase [EC:5.4.3.8]	2	1	6	1	0	2	1	2	1	3	3	2	0	1	0	5	4	5	6	1	6	1	2	6	4	1	4	1	1	0	0	1	0	1	1	1	1	4	2	3	2	1	0	2	2	2	0	1
K01915	glnA, GLUL; glutamine synthetase [EC:6.3.1.2]	2	2	2	2	4	2	1	3	1	1	2	0	2	2	2	4	1	3	4	1	4	1	2	2	4	3	1	2	3	1	3	3	2	3	3	3	4	2	2	3	4	2	3	2	1	2	2	2
K01995	livG; branched-chain amino acid transport system ATP-binding protein	2	2	5	3	4	2	4	2	2	4	3	1	2	5	13	2	3	4	4	1	4	1	3	4	3	6	4	2	1	3	2	3	2	3	1	4	12	2	3	2	6	2	5	2	1	9	1	2
K01996	livF; branched-chain amino acid transport system ATP-binding protein	2	2	6	3	4	2	3	4	2	3	2	1	2	6	14	3	3	4	4	1	4	0	3	4	3	4	4	1	2	3	2	2	1	2	1	3	11	2	3	3	6	2	4	2	1	8	1	2
K01998	livM; branched-chain amino acid transport system permease protein	2	1	5	3	2	1	2	4	2	3	1	1	2	4	11	3	3	2	3	1	3	1	2	3	1	4	4	2	1	3	2	3	1	2	0	2	7	2	2	2	3	2	3	2	1	6	1	2
K01999	livK; branched-chain amino acid transport system substrate-binding protein	2	1	7	2	2	1	1	1	0	2	2	2	1	6	15	8	5	10	10	4	10	3	1	8	6	5	4	1	1	2	0	2	1	1	1	3	9	1	3	3	3	1	4	1	0	9	1	1
K02003	ABC.CD.A; putative ABC transport system ATP-binding protein	2	2	1	2	4	3	1	2	1	4	0	3	1	1	4	2	1	2	2	2	2	2	5	2	1	2	1	3	2	3	4	2	3	4	2	4	6	4	4	1	2	2	4	2	3	2	1	2
K02004	ABC.CD.P; putative ABC transport system permease protein	2	1	1	3	4	7	0	1	2	2	0	3	1	2	4	3	1	2	2	2	2	2	4	2	1	4	1	3	4	3	2	0	5	6	4	4	11	3	2	1	3	1	2	2	3	2	1	4
K02010	afuC, fbpC; iron(III) transport system ATP-binding protein [EC:7.2.2.7]	2	0	1	0	0	1	0	0	1	0	0	1	0	1	0	1	0	1	1	1	1	2	3	1	2	0	1	0	0	1	0	0	1	1	0	0	0	1	0	2	2	0	1	0	1	1	0	0
K02028	ABC.PA.A; polar amino acid transport system ATP-binding protein [EC:7.4.2.1]	2	1	1	3	1	0	2	1	1	3	1	1	1	2	5	1	0	2	2	1	1	1	1	1	3	2	1	0	1	1	3	1	1	2	1	3	4	0	2	2	2	2	1	2	1	2	1	3
K02031	ddpD; peptide/nickel transport system ATP-binding protein	2	2	11	3	2	0	2	4	2	5	3	0	2	4	6	6	6	6	6	3	6	2	3	8	10	3	8	2	1	1	1	3	1	2	1	1	3	3	1	6	3	2	4	4	3	4	0	2
K02032	ddpF; peptide/nickel transport system ATP-binding protein	2	2	13	3	2	0	2	3	2	2	2	0	2	2	5	6	7	7	9	4	9	2	2	7	11	4	10	1	0	1	1	4	1	2	1	2	4	3	1	3	4	2	3	4	3	3	2	1
K02033	ABC.PE.P; peptide/nickel transport system permease protein	2	2	15	3	2	3	2	3	2	4	4	0	2	5	4	9	7	10	13	6	13	6	4	11	17	3	14	1	1	1	1	5	0	2	1	2	3	5	3	5	4	2	4	4	3	5	2	3
K02034	ABC.PE.P1; peptide/nickel transport system permease protein	2	2	16	3	2	2	2	4	2	4	3	0	2	5	7	10	7	10	12	5	12	5	3	12	15	4	14	1	1	0	2	5	1	3	1	1	4	5	3	5	4	2	5	3	3	6	1	3
K02041	phnC; phosphonate transport system ATP-binding protein [EC:7.3.2.2]	2	1	0	1	1	0	1	1	1	2	1	1	1	1	2	0	0	0	0	0	0	0	1	0	0	1	0	0	0	1	1	1	1	1	0	1	1	1	1	1	1	1	1	0	0	1	1	0
K02044	phnD; phosphonate transport system substrate-binding protein	2	2	0	1	1	0	1	0	1	1	1	0	1	1	2	0	0	0	0	0	0	0	1	0	0	2	0	0	0	1	1	1	1	0	0	1	2	1	1	1	1	1	1	0	0	1	1	0
K02279	cpaB, rcpC; pilus assembly protein CpaB	2	1	1	2	3	3	2	1	2	2	2	1	1	1	2	1	1	1	1	1	1	0	2	2	1	2	1	2	2	2	3	3	2	1	2	2	2	2	1	1	2	1	2	1	1	2	2	1
K02283	cpaF, tadA; pilus assembly protein CpaF [EC:7.4.2.8]	2	1	1	2	3	3	1	1	2	2	2	2	2	1	2	1	1	1	1	1	1	1	3	1	1	2	1	2	1	1	3	3	2	1	3	2	2	3	2	2	3	2	2	2	2	2	0	1
K02437	gcvH, GCSH; glycine cleavage system H protein	2	1	1	1	1	1	3	3	1	1	1	1	0	1	1	1	1	1	1	1	1	1	1	1	1	1	1	1	0	1	1	1	1	1	1	3	1	1	1	1	3	1	1	1	1	1	1	1
K02651	flp, pilA; pilus assembly protein Flp/PilA	2	1	0	3	2	6	2	0	3	2	4	0	2	0	0	0	1	0	0	0	0	0	2	0	0	2	1	0	0	2	2	4	0	4	1	2	2	2	1	1	3	1	2	0	0	0	0	1
K03111	ssb; single-strand DNA-binding protein	2	2	1	2	2	2	1	2	1	2	1	2	1	2	2	2	1	2	2	1	2	1	1	2	2	1	1	1	2	2	2	1	3	2	2	2	2	2	2	1	2	2	2	2	2	1	2	2
K03335	iolE; inosose dehydratase [EC:4.2.1.44]	2	0	2	1	0	0	2	1	0	0	0	0	0	2	1	0	2	0	0	1	0	1	0	0	0	0	2	0	0	0	0	1	0	0	0	0	2	0	1	1	1	0	0	0	0	1	0	0
K03336	iolD; 3D-(3,5/4)-trihydroxycyclohexane-1,2-dione acylhydrolase (decyclizing) [EC:3.7.1.22]	2	0	1	1	0	0	1	1	0	0	0	0	0	0	0	0	1	0	0	1	0	1	0	0	0	0	1	0	0	0	0	1	0	0	0	0	1	0	0	1	1	0	0	0	0	1	0	0
K03337	iolB; 5-deoxy-glucuronate isomerase [EC:5.3.1.30]	2	0	1	1	0	0	1	1	0	0	0	0	0	1	0	0	1	0	0	1	0	0	0	0	0	0	1	0	0	0	0	1	0	0	0	0	1	0	1	1	1	0	0	0	0	1	0	0
K03365	FCY1; cytosine/creatinine deaminase [EC:3.5.4.1 3.5.4.21]	2	0	0	1	1	1	0	0	0	0	0	0	1	1	1	0	0	0	0	0	0	0	0	0	0	0	0	1	1	0	1	1	0	1	0	1	0	1	1	1	1	0	1	0	0	1	0	1
K03437	spoU; RNA methyltransferase, TrmH family	2	1	1	2	1	2	2	2	1	2	2	1	0	0	1	1	1	1	1	1	1	1	2	1	1	1	2	1	0	1	1	1	1	1	1	2	1	0	1	2	1	1	2	1	2	2	1	0
K03499	trkA, ktrA; trk system potassium uptake protein	2	4	1	4	3	5	3	1	2	1	1	1	1	2	2	1	2	1	1	1	1	1	3	1	1	2	2	2	2	2	1	2	2	1	3	3	2	2	0	0	4	0	1	1	3	1	2	2
K03518	coxS; aerobic carbon-monoxide dehydrogenase small subunit [EC:1.2.5.3]	2	1	5	3	2	1	1	4	1	1	1	0	1	1	3	5	3	6	5	4	4	3	1	7	6	0	3	3	1	0	1	1	0	0	3	4	4	5	1	1	4	0	2	1	1	3	0	3
K03593	mrp, NUBPL; ATP-binding protein involved in chromosome partitioning	2	2	2	2	2	2	1	3	2	1	1	2	2	2	2	1	2	2	2	2	2	2	2	1	2	2	2	2	2	2	2	1	2	2	2	2	2	1	2	2	2	2	2	3	3	2	1	1
K03657	uvrD, pcrA; DNA helicase II / ATP-dependent DNA helicase PcrA [EC:3.6.4.12]	2	2	2	1	3	3	2	2	3	0	1	1	2	2	1	4	2	3	4	2	4	0	2	4	2	2	3	1	0	2	2	2	1	2	1	3	2	4	3	2	2	2	2	2	2	2	2	2
K03671	trxA; thioredoxin 1	2	2	1	3	3	2	3	1	2	2	1	3	1	2	2	1	1	1	1	1	1	1	3	1	1	3	1	2	3	2	2	2	3	3	3	3	3	2	2	2	3	2	3	3	3	3	2	2
K03688	ubiB, aarF; ubiquinone biosynthesis protein	2	0	0	0	0	2	0	1	0	0	0	0	0	0	1	0	0	0	0	0	0	0	0	0	0	0	0	0	0	0	0	0	0	0	0	1	1	0	0	0	1	0	1	0	0	1	0	0
K03699	tlyC; putative hemolysin	2	2	1	3	2	3	0	3	2	2	2	3	3	2	3	2	1	2	2	2	2	2	2	2	2	1	1	2	2	2	4	4	5	3	3	2	2	1	2	2	3	2	3	2	4	4	3	3
K03701	uvrA; excinuclease ABC subunit A	2	1	2	1	1	2	1	0	1	2	2	0	0	1	2	2	0	2	2	1	2	1	1	2	3	1	1	0	1	1	1	2	1	1	1	1	1	0	1	1	1	1	2	1	1	3	1	1
K03702	uvrB; excinuclease ABC subunit B	2	1	1	0	1	0	1	0	1	0	1	0	1	1	1	0	1	1	1	1	1	1	1	1	1	0	1	1	0	0	0	1	1	1	0	1	1	1	1	1	1	1	0	1	0	0	1	1
K03723	mfd; transcription-repair coupling factor (superfamily II helicase) [EC:3.6.4.-]	2	1	1	1	1	1	1	1	1	1	1	1	1	1	1	0	1	1	1	1	1	0	1	1	1	1	1	0	1	1	1	1	1	1	1	1	1	0	1	1	1	1	1	1	1	1	1	1
K03892	arsR; ArsR family transcriptional regulator, arsenate/arsenite/antimonite-responsive transcriptional repressor	2	1	0	3	0	0	2	3	1	0	2	2	1	0	1	1	0	0	1	0	0	0	1	0	0	3	0	1	1	2	1	3	2	1	1	1	2	2	1	2	3	1	1	0	1	3	1	2
K04112	bcrC, badD; benzoyl-CoA reductase subunit C [EC:1.3.7.8]	2	0	0	0	1	0	1	1	0	0	0	1	1	0	0	0	0	0	0	0	0	0	1	0	0	0	0	0	0	0	0	0	0	0	0	1	1	0	0	0	1	0	0	0	0	0	0	0
K05603	hutF; formimidoylglutamate deiminase [EC:3.5.3.13]	2	0	1	0	1	1	1	0	1	0	0	0	1	0	0	0	0	1	1	0	1	0	0	1	1	0	1	1	0	0	0	1	0	0	1	1	0	0	1	1	0	0	1	0	0	0	0	1
K05786	rarD; chloramphenicol-sensitive protein RarD	2	0	0	0	1	1	0	0	0	0	0	1	1	0	0	0	0	0	0	0	0	0	0	0	0	0	0	0	0	0	0	0	0	0	0	1	0	0	0	0	0	0	0	0	0	0	0	0
K05846	opuBD; osmoprotectant transport system permease protein	2	2	2	2	2	2	0	0	2	2	2	0	1	2	2	0	0	0	0	0	0	0	0	0	0	0	0	0	0	1	2	0	0	2	0	2	0	1	4	2	0	2	2	0	0	2	1	0
K06199	crcB, FEX; fluoride exporter	2	0	2	0	2	2	1	0	2	1	1	0	1	0	1	0	2	0	0	0	0	0	2	0	0	2	2	2	2	0	2	1	1	2	2	1	2	2	0	0	2	0	1	0	0	2	1	2
K06402	spoIVFB; stage IV sporulation protein FB [EC:3.4.24.-]	2	1	1	2	2	2	0	1	2	1	2	2	1	1	0	1	1	1	1	1	1	1	2	1	1	1	1	1	0	0	0	2	1	1	0	1	1	1	0	1	1	1	2	0	0	2	1	1
K06889	K06889; uncharacterized protein	2	1	3	5	2	7	2	2	0	0	0	0	1	2	0	1	0	2	1	1	1	1	3	2	1	2	1	0	0	2	1	3	0	2	0	1	3	0	0	1	2	0	0	1	1	2	1	0
K06929	K06929; uncharacterized protein	2	2	1	2	1	2	1	0	1	2	1	1	1	0	3	1	0	1	1	1	1	0	0	1	1	2	1	1	2	0	1	1	0	2	1	1	3	2	2	2	1	1	4	1	1	2	1	1
K07001	K07001; NTE family protein	2	1	0	4	0	1	1	5	1	0	2	2	1	0	1	0	0	0	0	0	0	0	1	0	0	1	0	2	2	2	3	3	1	1	2	1	1	0	1	1	1	2	2	0	0	1	2	2
K07027	K07027; glycosyltransferase 2 family protein	2	0	0	1	3	5	0	0	2	0	0	3	2	0	1	1	0	0	0	0	1	0	2	0	0	1	0	0	0	0	0	0	1	1	0	0	1	1	0	0	0	0	0	1	1	0	1	0
K07029	dagK; diacylglycerol kinase (ATP) [EC:2.7.1.107]	2	2	1	2	2	2	2	1	2	2	2	1	2	1	2	1	1	2	2	2	2	2	2	2	2	2	1	2	2	2	2	2	1	2	1	1	2	2	2	2	2	1	2	1	1	2	2	2
K07058	K07058; membrane protein	2	0	1	5	1	7	1	2	1	1	3	1	1	1	1	0	0	0	0	0	0	0	1	0	0	0	0	2	3	2	4	3	0	4	3	1	1	1	3	2	1	0	2	0	0	1	1	3
K07096	K07096; uncharacterized protein	2	0	0	3	0	1	1	2	0	1	1	0	0	0	0	0	0	0	0	0	0	0	0	0	0	1	0	0	0	1	1	1	1	0	0	0	0	1	0	0	1	0	0	1	0	1	1	0
K07154	hipA; serine/threonine-protein kinase HipA [EC:2.7.11.1]	2	1	0	0	0	0	1	1	0	0	0	0	1	0	0	0	1	0	0	0	0	0	0	0	0	0	0	0	0	0	0	0	0	0	0	0	1	1	0	0	0	0	0	0	1	0	0	0
K07171	mazF, ndoA, chpA; mRNA interferase MazF [EC:3.1.-.-]	2	1	1	2	4	8	0	4	0	0	0	1	1	8	12	6	0	4	6	0	6	0	0	7	4	0	1	0	0	2	4	1	2	0	1	2	2	3	4	3	0	2	1	12	8	0	1	0
K07251	thiK; thiamine kinase [EC:2.7.1.89]	2	0	0	0	0	0	0	0	1	0	0	0	0	0	0	0	0	0	0	0	0	0	0	0	0	0	0	0	0	0	0	0	0	0	0	1	0	0	0	0	0	0	0	0	0	0	0	0
K07284	srtA; sortase A [EC:3.4.22.70]	2	1	0	2	2	3	1	1	2	1	1	1	2	0	1	0	0	0	0	0	0	0	2	0	0	2	0	0	1	2	1	4	1	1	1	1	2	1	0	2	1	1	1	2	1	1	1	1
K07400	nfuA; Fe/S biogenesis protein NfuA	2	1	1	1	2	1	1	1	2	1	1	1	2	1	0	1	1	1	1	1	1	1	2	1	1	1	1	1	1	0	1	1	0	0	0	1	1	1	1	1	1	1	1	1	1	1	0	1
K07402	xdhC; xanthine dehydrogenase accessory factor	2	2	3	2	2	4	0	4	2	2	0	3	2	2	3	3	4	3	3	3	3	3	2	3	3	0	4	3	2	0	5	1	0	1	2	3	2	1	2	3	3	2	2	1	1	4	0	2
K07483	K07483; transposase	2	0	8	0	1	0	2	1	0	0	0	0	1	0	2	0	0	0	0	1	1	1	0	0	0	2	1	0	0	0	0	0	0	0	0	1	1	3	1	0	3	0	2	2	1	0	0	0
K07497	K07497; putative transposase	2	1	6	0	2	0	4	2	0	0	0	0	3	0	2	0	0	0	1	0	2	1	0	0	0	4	10	0	0	1	2	0	0	1	0	2	3	5	1	1	5	0	4	3	2	1	0	0
K07669	mprA; two-component system, OmpR family, response regulator MprA	2	1	1	1	1	0	1	0	1	0	0	0	1	0	0	1	0	0	1	0	1	0	2	2	1	1	1	0	0	1	2	1	2	1	0	1	1	1	1	0	1	1	1	0	1	0	2	0
K07755	AS3MT; arsenite methyltransferase [EC:2.1.1.137]	2	1	0	1	0	1	0	1	0	0	0	3	0	0	0	1	0	1	1	0	1	0	1	1	1	0	1	1	1	0	1	1	0	1	1	0	1	1	1	2	1	1	0	1	0	1	0	1
K09013	sufC; Fe-S cluster assembly ATP-binding protein	2	1	2	2	2	1	1	2	2	2	2	1	2	2	2	1	2	2	2	2	2	2	2	2	2	2	2	2	1	2	2	2	2	2	2	2	2	1	2	2	2	2	2	1	2	2	2	2
K09117	K09117; uncharacterized protein	2	1	1	1	1	2	1	0	1	1	1	0	0	1	1	0	1	0	0	0	0	0	1	0	0	1	1	1	1	1	1	1	1	1	1	1	1	1	1	1	1	1	1	1	2	2	1	1
K09164	K09164; uncharacterized protein	2	1	0	0	0	1	1	1	0	0	1	1	0	0	0	0	0	0	0	0	0	0	0	0	0	1	0	0	1	0	1	1	1	1	1	2	0	2	0	0	0	1	2	0	0	0	0	0
K09969	aapJ, bztA; general L-amino acid transport system substrate-binding protein	2	0	3	1	1	1	0	1	1	1	1	1	1	0	1	2	1	2	2	1	2	1	1	1	2	1	1	0	0	0	1	1	0	1	1	1	1	1	1	1	1	0	1	0	0	1	0	1
K09970	aapQ, bztB; general L-amino acid transport system permease protein	2	0	1	1	1	1	1	1	1	1	1	0	1	1	1	1	1	1	1	1	1	1	1	1	1	1	2	1	0	0	1	1	0	1	1	1	1	1	1	1	1	0	1	0	0	1	0	1
K10947	padR; PadR family transcriptional regulator, regulatory protein PadR	2	1	0	2	3	3	5	0	2	3	2	1	4	0	3	0	0	1	0	0	0	0	4	1	0	3	1	1	2	1	1	1	0	2	2	4	7	1	4	3	3	1	3	0	1	2	1	1
K11070	potC; spermidine/putrescine transport system permease protein	2	1	0	1	1	1	0	0	1	0	1	1	1	0	0	0	0	1	0	1	0	1	1	1	1	0	0	0	1	0	0	1	0	0	1	1	1	1	1	1	1	1	1	0	0	1	0	1
K11071	potB; spermidine/putrescine transport system permease protein	2	1	0	1	1	1	0	0	1	0	1	1	1	0	0	1	0	1	1	1	1	1	1	1	2	0	0	0	1	0	0	1	0	0	1	1	1	2	1	1	1	1	1	0	0	1	0	1
K11381	bkdA; 2-oxoisovalerate dehydrogenase E1 component [EC:1.2.4.4]	2	2	1	1	2	1	1	1	2	2	2	2	1	2	2	1	1	1	1	1	1	1	1	1	1	2	0	0	0	1	1	1	1	1	0	2	1	2	0	2	2	2	1	1	1	2	0	0
K13292	lgt, umpA; phosphatidylglycerol---prolipoprotein diacylglyceryl transferase [EC:2.5.1.145]	2	2	2	2	2	2	2	1	3	1	2	2	0	1	2	1	2	1	1	0	1	0	1	1	1	2	2	0	0	2	2	2	1	2	1	2	3	2	1	2	2	4	2	2	2	2	1	1
K13639	soxR; MerR family transcriptional regulator, redox-sensitive transcriptional activator SoxR	2	0	0	0	1	1	1	1	1	1	1	0	1	1	1	0	0	0	0	0	0	0	1	0	0	0	0	0	1	0	1	1	0	0	1	0	0	0	0	0	0	0	0	0	0	1	0	0
K14941	cofC, fbiD; 2-phospho-L-lactate/phosphoenolpyruvate guanylyltransferase [EC:2.7.7.68 2.7.7.105]	2	1	1	1	1	1	1	1	1	1	1	1	1	1	1	1	1	1	1	1	1	1	1	1	1	1	1	1	1	1	1	1	1	1	1	0	1	1	1	1	1	1	1	1	1	1	1	1
K18911	egtD; L-histidine Nalpha-methyltransferase [EC:2.1.1.44]	2	0	0	0	0	0	0	1	0	0	0	1	0	0	0	0	0	0	0	0	0	0	1	0	0	0	0	0	0	0	0	0	0	0	0	1	0	0	0	0	1	0	0	0	0	0	0	0
K18912	egtB; gamma-glutamyl hercynylcysteine S-oxide synthase [EC:1.14.99.50]	2	0	0	0	0	0	1	0	0	0	0	1	0	0	0	0	0	0	0	0	0	0	1	0	0	0	0	0	0	0	0	0	0	0	0	1	0	0	0	0	1	0	0	0	0	0	0	0
K19200	IAL; isopenicillin-N N-acyltransferase like protein	2	0	0	0	1	1	0	0	1	1	1	1	0	1	1	1	0	1	1	1	1	1	0	1	1	0	1	0	1	0	0	1	0	0	1	0	0	0	0	1	1	0	1	0	1	0	0	1
K20999	pslF; polysaccharide biosynthesis protein PslF	2	1	0	0	1	0	1	0	0	0	0	0	0	0	0	0	0	0	0	0	0	0	0	0	0	1	0	0	1	0	0	0	0	0	1	1	1	1	1	0	1	1	2	0	0	2	0	1
K21071	pfk, pfp; ATP-dependent phosphofructokinase / diphosphate-dependent phosphofructokinase [EC:2.7.1.11 2.7.1.90]	2	2	0	2	2	2	1	0	1	1	1	2	1	1	2	0	0	0	0	0	0	0	1	0	0	2	0	1	1	2	2	2	2	2	0	1	2	1	1	0	2	1	2	1	1	2	2	1
K21929	udg; uracil-DNA glycosylase [EC:3.2.2.27]	2	1	2	2	2	3	2	0	2	2	0	0	2	1	1	2	2	2	2	2	2	2	2	2	2	1	2	2	2	2	2	2	2	1	2	2	2	2	2	2	2	2	0	3	3	2	2	2
K22108	kstR2; TetR/AcrR family transcriptional regulator, cholesterol catabolism regulator	2	0	2	0	2	2	2	3	1	1	2	4	2	1	1	0	0	0	0	0	0	0	2	1	1	0	1	0	0	0	0	0	0	0	0	3	1	0	1	2	2	0	1	0	0	1	0	0
K22579	rph; rifampicin phosphotransferase [EC:2.7.9.6]	2	0	0	0	0	2	0	2	0	0	1	0	1	0	0	0	0	0	0	0	0	0	1	0	0	0	0	0	0	0	1	0	0	1	0	0	0	0	0	0	1	0	0	0	0	0	0	0
K23876	hgdC, fldI, hadI, lcdC; (R)-2-hydroxyacyl-CoA dehydratese activating ATPase [EC:5.6.1.9]	2	0	0	0	2	0	1	0	0	0	0	1	0	0	0	0	0	0	0	0	0	0	2	0	0	0	0	0	0	0	0	0	0	0	0	2	2	0	0	0	2	0	0	1	1	0	0	0
K23980	tpdA; cysteinylglycine-S-conjugate dipeptidase [EC:3.4.13.23]	2	1	1	1	1	1	0	0	1	1	1	1	1	1	0	0	1	1	1	0	1	0	1	1	1	2	1	1	0	1	1	1	0	1	1	1	1	1	1	0	0	1	0	0	0	1	1	1
K25227	linear primary-alkylsulfatase [EC:3.1.6.21]	2	0	0	0	1	0	0	2	0	0	0	1	1	0	0	0	0	0	0	0	0	0	0	0	0	0	0	0	0	0	0	0	0	0	0	0	0	0	0	0	0	0	0	0	0	0	0	0
K00010	iolG; myo-inositol 2-dehydrogenase / D-chiro-inositol 1-dehydrogenase [EC:1.1.1.18 1.1.1.369]	3	0	1	2	0	0	1	1	0	0	0	0	0	0	0	0	1	0	0	1	0	1	0	0	0	0	1	0	0	0	0	1	0	0	0	0	2	0	1	0	1	0	0	0	0	1	0	0
K00059	fabG, OAR1; 3-oxoacyl-[acyl-carrier protein] reductase [EC:1.1.1.100]	3	2	10	3	6	3	1	2	1	1	1	2	2	2	8	8	6	7	9	6	10	4	3	11	12	1	8	4	4	2	1	6	1	2	3	5	2	6	0	3	7	2	4	7	1	3	1	5
K00317	dmd-tmd; dimethylamine/trimethylamine dehydrogenase [EC:1.5.8.1 1.5.8.2]	3	1	0	0	0	0	0	1	0	0	0	0	0	0	0	0	0	0	0	0	0	0	1	0	0	0	0	0	0	0	1	0	0	0	0	0	0	1	0	0	1	0	0	0	1	0	0	0
K00859	coaE; dephospho-CoA kinase [EC:2.7.1.24]	3	1	1	1	1	1	0	1	1	1	1	0	1	1	0	1	1	1	1	1	1	1	1	1	1	1	1	1	0	0	1	1	1	1	0	1	1	1	0	0	1	1	1	1	1	1	1	1
K01011	TST, MPST, sseA; thiosulfate/3-mercaptopyruvate sulfurtransferase [EC:2.8.1.1 2.8.1.2]	3	1	2	1	0	2	0	1	0	1	2	0	0	2	0	0	2	1	0	1	0	1	3	2	2	1	2	2	1	0	2	0	0	2	1	1	1	1	1	1	1	1	4	1	1	2	0	1
K01126	E3.1.4.46, glpQ, ugpQ; glycerophosphoryl diester phosphodiesterase [EC:3.1.4.46]	3	2	1	1	2	2	3	3	2	1	1	2	0	2	3	1	1	1	1	0	1	1	1	1	1	2	1	1	3	4	3	3	1	3	3	3	1	1	1	1	2	2	1	1	2	1	1	3
K01129	dgt; dGTPase [EC:3.1.5.1]	3	1	2	1	1	1	1	1	1	1	1	1	0	1	1	1	1	1	1	1	1	1	1	1	2	1	1	1	1	1	0	1	1	0	1	1	1	1	1	1	1	1	1	0	0	1	1	1
K01692	paaF, echA; enoyl-CoA hydratase [EC:4.2.1.17]	3	2	6	2	7	7	2	6	2	3	3	2	4	2	2	3	5	3	3	1	3	1	5	3	3	3	6	3	2	2	4	5	1	4	2	4	4	3	4	2	8	3	0	5	4	6	0	3
K02013	ABC.FEV.A; iron complex transport system ATP-binding protein [EC:7.2.2.-]	3	2	3	3	4	1	1	3	3	2	2	2	2	0	0	2	3	3	3	3	3	3	2	3	3	2	6	1	1	2	3	4	3	3	1	1	3	2	0	1	1	3	3	4	4	2	2	2
K02030	ABC.PA.S; polar amino acid transport system substrate-binding protein	3	1	1	3	2	2	2	0	1	1	2	1	1	1	4	2	1	1	2	1	2	1	1	2	3	1	1	0	1	0	3	1	1	1	1	2	3	1	1	2	1	2	1	2	1	2	1	1
K02050	ABC.SN.P; NitT/TauT family transport system permease protein	3	3	10	0	2	2	1	2	2	0	5	2	2	9	28	11	4	10	14	3	14	3	1	11	13	1	7	2	4	4	2	1	0	0	2	3	1	2	2	4	2	3	7	1	1	4	0	3
K02529	lacI, galR; LacI family transcriptional regulator	3	0	0	2	0	3	2	1	0	0	0	1	0	6	8	1	0	2	0	0	0	0	0	3	1	0	0	0	1	0	1	3	1	0	1	3	3	1	1	0	3	0	3	1	1	9	0	1
K03519	coxM, cutM; aerobic carbon-monoxide dehydrogenase medium subunit [EC:1.2.5.3]	3	0	4	3	1	1	0	4	0	0	2	0	2	1	5	6	3	7	6	3	6	3	1	9	6	0	2	1	1	0	1	1	0	1	2	4	2	1	1	1	3	0	1	0	1	2	0	2
K03668	hslJ; heat shock protein HslJ	3	1	1	0	1	2	0	2	3	1	3	1	1	0	1	0	0	0	0	0	0	0	3	0	0	0	0	1	0	1	0	1	1	1	0	1	0	0	0	0	1	1	1	1	1	1	1	1
K03718	asnC; Lrp/AsnC family transcriptional regulator, regulator for asnA, asnC and gidA	3	0	0	0	1	1	0	0	1	0	0	1	1	0	0	0	0	0	0	0	0	0	1	0	0	0	0	0	0	0	0	1	0	0	0	0	0	1	0	0	1	0	1	1	0	0	0	0
K04028	eutN; ethanolamine utilization protein EutN	3	3	1	3	4	3	0	2	3	0	0	0	3	0	0	1	0	0	1	0	1	0	3	0	1	3	0	3	3	2	3	1	3	3	3	0	3	3	0	0	1	3	2	3	3	0	3	2
K05606	MCEE, epi; methylmalonyl-CoA/ethylmalonyl-CoA epimerase [EC:5.1.99.1]	3	1	2	1	2	3	1	1	1	0	1	2	1	1	2	5	2	3	4	1	5	1	2	6	5	1	2	1	1	2	2	1	2	0	1	2	1	1	1	2	1	1	2	2	1	1	1	1
K07130	kynB; arylformamidase [EC:3.5.1.9]	3	0	0	1	0	0	0	0	0	0	1	1	0	3	2	0	1	1	0	1	0	1	0	1	1	0	1	0	1	0	0	0	0	0	0	0	0	0	0	1	0	0	2	0	0	1	0	1
K07397	yhfA; putative redox protein	3	0	0	1	0	3	0	1	0	0	0	0	0	1	1	1	0	1	1	0	1	0	1	1	1	0	0	0	0	2	0	1	1	0	0	1	2	0	0	1	2	0	3	0	0	1	1	0
K09471	puuB, ordL; gamma-glutamylputrescine oxidase [EC:1.4.3.-]	3	2	0	1	2	1	0	1	1	1	2	0	2	1	1	0	0	2	0	1	0	1	3	2	1	1	0	1	1	1	0	1	0	0	1	0	1	2	1	2	1	1	1	1	2	1	0	1
K16868	tehB; tellurite methyltransferase [EC:2.1.1.265]	3	0	0	1	1	1	1	2	1	0	0	0	0	0	1	1	0	1	1	1	1	1	1	1	1	1	0	0	0	1	3	2	1	2	0	1	2	1	1	1	1	0	1	1	1	2	1	1
K23535	nupB; general nucleoside transport system permease protein	3	3	3	5	5	3	3	3	2	0	0	3	1	3	2	5	3	7	6	4	6	4	4	6	6	3	2	1	1	1	3	2	1	4	2	6	4	2	1	4	4	3	2	2	1	2	1	1
K01551	arsA, ASNA1, GET3; arsenite/tail-anchored protein-transporting ATPase [EC:7.3.2.7 7.3.-.-]	4	3	0	3	3	3	0	3	2	1	3	2	1	3	3	0	0	0	0	0	0	0	3	0	0	3	0	3	2	3	2	3	3	3	2	0	3	1	3	3	3	3	3	0	0	3	3	2
K01997	livH; branched-chain amino acid transport system permease protein	4	2	6	2	4	2	3	5	2	3	3	2	2	6	15	4	3	4	4	1	4	1	3	4	2	5	4	2	2	2	3	3	2	3	1	4	11	2	4	3	6	2	4	2	1	10	1	2
K02029	ABC.PA.P; polar amino acid transport system permease protein	4	1	0	1	1	2	1	0	1	1	3	1	1	2	4	1	0	1	1	0	1	0	1	1	3	1	0	0	1	0	1	1	1	0	1	1	1	0	0	1	0	1	1	2	1	1	1	1
K02042	phnE; phosphonate transport system permease protein	4	1	0	1	1	0	2	2	2	3	1	1	0	1	2	0	0	0	0	0	0	0	1	0	0	1	0	0	0	2	1	2	2	1	0	2	1	1	2	1	1	2	1	0	0	1	2	0
K07090	K07090; uncharacterized protein	4	2	1	6	2	6	3	1	2	1	4	2	2	1	4	0	1	1	1	0	1	0	4	1	1	4	2	2	2	5	2	5	4	1	2	6	5	3	0	1	7	3	7	2	4	5	4	2
K17509	PDPR; pyruvate dehydrogenase phosphatase regulatory subunit	4	0	1	1	0	0	0	0	0	1	0	2	0	0	0	0	1	1	1	1	1	0	0	0	1	0	1	0	1	0	0	1	0	0	0	0	0	1	0	0	0	0	0	0	0	0	0	1
K18955	whiB1 2 3 4; WhiB family transcriptional regulator, redox-sensing transcriptional regulator	4	3	3	4	5	4	4	1	5	3	5	2	2	4	3	4	3	4	4	4	4	4	5	4	4	3	3	3	4	3	4	5	4	3	3	5	4	4	5	4	4	4	5	4	4	6	3	3
K21472	lytH; peptidoglycan LD-endopeptidase LytH [EC:3.4.-.-]	4	6	2	5	6	4	1	2	7	5	3	5	5	4	4	2	2	1	2	2	2	1	5	2	1	4	2	1	1	2	2	7	3	3	1	4	4	7	1	4	4	6	5	5	6	7	3	2
K01990	ABC-2.A; ABC-2 type transport system ATP-binding protein	5	9	11	15	13	17	8	8	7	10	8	7	5	2	16	8	9	7	8	4	8	5	12	6	7	13	8	8	8	6	8	10	8	13	9	13	18	5	9	12	12	7	11	8	11	16	8	8
K02199	ccmG, dsbE; cytochrome c biogenesis protein CcmG, thiol:disulfide interchange protein DsbE	5	2	1	4	2	3	3	5	2	1	3	5	2	2	4	2	2	2	2	2	2	2	2	2	2	3	2	3	3	4	3	4	3	3	3	3	4	5	5	6	6	3	3	1	3	2	3	3
K02483	K02483; two-component system, OmpR family, response regulator	5	6	4	6	7	6	6	1	2	3	3	0	5	4	8	2	2	3	2	1	2	1	4	4	4	5	3	4	5	5	9	9	7	10	4	7	6	4	9	6	8	3	9	6	8	3	6	4
K01005	tagT U V; polyisoprenyl-teichoic acid--peptidoglycan teichoic acid transferase [EC:2.7.8.-]	6	5	2	2	6	5	1	4	6	6	3	6	6	3	3	2	1	2	2	1	1	1	7	1	2	4	1	1	2	2	1	3	2	1	1	4	4	7	3	3	4	4	5	7	7	4	2	1
K07335	bmpA, bmpB, tmpC; basic membrane protein A and related proteins	6	3	3	5	6	2	3	3	2	2	0	3	1	3	2	6	3	6	6	3	6	2	4	5	6	2	2	0	2	1	3	1	1	5	1	5	4	2	1	4	4	3	2	2	2	2	1	1
K22894	embR; SARP family transcriptional regulator, regulator of embCAB operon	6	0	0	2	0	12	0	3	2	0	3	1	1	1	0	0	0	0	0	0	0	0	0	0	0	1	0	0	0	2	1	2	2	3	0	1	1	0	0	0	0	0	2	0	0	0	1	0
K03088	rpoE; RNA polymerase sigma-70 factor, ECF subfamily	16	10	4	11	21	22	20	11	21	12	14	21	13	8	22	3	5	5	4	2	5	2	10	5	4	6	4	6	9	9	34	19	7	29	9	27	18	7	14	14	17	11	25	13	14	15	8	10
K00024	mdh; malate dehydrogenase [EC:1.1.1.37]	0	1	1	0	1	0	1	0	1	1	1	1	1	0	1	1	1	1	1	1	1	1	1	1	1	1	1	1	1	1	1	1	1	1	1	1	1	0	0	1	2	1	0	1	1	1	1	1
K00029	E1.1.1.40, maeB; malate dehydrogenase (oxaloacetate-decarboxylating)(NADP+) [EC:1.1.1.40]	0	1	0	1	1	1	1	2	1	0	1	1	0	1	1	0	0	0	0	0	0	0	1	0	0	1	0	0	0	0	0	0	1	1	0	1	1	1	0	1	1	2	0	2	1	1	0	0
K00096	araM, egsA; glycerol-1-phosphate dehydrogenase [NAD(P)+] [EC:1.1.1.261]	0	1	0	0	0	0	0	0	0	0	0	0	0	0	0	0	0	0	0	0	0	0	0	0	0	0	0	0	0	0	0	0	0	0	0	1	0	0	0	0	0	0	0	0	0	0	0	0
K00150	gap2; glyceraldehyde-3-phosphate dehydrogenase (NAD(P)) [EC:1.2.1.59]	0	1	0	1	0	0	0	0	0	0	0	0	0	0	0	0	0	0	0	0	0	0	0	0	0	1	0	0	0	0	0	0	0	1	0	0	2	1	0	0	0	1	0	1	1	0	0	0
K00179	iorA; indolepyruvate ferredoxin oxidoreductase, alpha subunit [EC:1.2.7.8]	0	1	0	1	1	0	1	1	0	0	0	1	1	0	0	0	0	0	0	0	0	0	1	0	0	0	0	0	0	0	0	0	0	0	0	1	0	0	0	0	1	1	0	1	1	0	0	0
K00180	iorB; indolepyruvate ferredoxin oxidoreductase, beta subunit [EC:1.2.7.8]	0	1	0	1	1	0	1	0	0	0	0	1	1	0	0	0	0	0	0	0	0	0	0	0	0	0	0	0	0	0	0	0	0	0	0	1	0	1	0	0	1	1	0	1	1	0	0	0
K00184	dmsB; dimethyl sulfoxide reductase iron-sulfur subunit	0	1	0	0	0	0	1	0	0	0	0	1	0	0	0	0	0	0	0	0	0	0	0	0	0	0	0	0	0	0	0	0	0	0	0	1	0	0	0	0	1	0	0	0	0	0	0	0
K00226	pyrD; dihydroorotate dehydrogenase (fumarate) [EC:1.3.98.1]	0	1	0	1	0	1	0	0	0	0	1	0	0	0	0	0	0	0	0	0	0	0	0	0	0	1	0	1	1	0	0	1	0	1	1	0	1	1	0	0	1	1	1	1	1	0	1	1
K00239	sdhA, frdA; succinate dehydrogenase / fumarate reductase, flavoprotein subunit [EC:1.3.5.1 1.3.5.4]	0	1	1	1	1	0	1	1	1	0	1	1	0	1	1	0	1	1	0	1	0	1	1	1	1	1	1	0	0	0	1	1	1	1	0	1	1	1	1	0	1	1	1	0	0	1	1	0
K00240	sdhB, frdB; succinate dehydrogenase / fumarate reductase, iron-sulfur subunit [EC:1.3.5.1 1.3.5.4]	0	1	1	0	1	0	1	0	1	1	1	1	0	1	1	1	1	1	1	1	1	1	1	1	1	1	1	1	1	1	1	1	1	0	1	1	1	1	1	0	1	1	1	1	1	1	1	1
K00241	sdhC, frdC; succinate dehydrogenase / fumarate reductase, cytochrome b subunit	0	1	1	1	1	0	1	0	1	1	1	1	1	1	1	1	1	1	1	1	1	1	1	1	1	1	1	0	1	0	1	1	0	1	1	1	1	0	1	1	1	1	1	1	1	1	0	1
K00259	ald; alanine dehydrogenase [EC:1.4.1.1]	0	1	1	1	1	1	1	1	1	1	1	0	0	1	1	1	1	1	1	1	1	1	1	1	1	2	1	1	0	1	1	1	0	1	0	1	2	0	0	1	1	1	1	1	1	1	0	1
K00266	gltD; glutamate synthase (NADPH) small chain [EC:1.4.1.13]	0	1	0	2	0	0	1	0	0	0	0	1	0	0	0	0	0	1	1	1	1	1	0	1	1	2	0	1	1	0	0	1	1	0	1	0	2	2	0	0	0	0	2	1	1	0	1	1
K00282	gcvPA; glycine dehydrogenase subunit 1 [EC:1.4.4.2]	0	1	0	1	0	0	0	0	0	0	0	0	0	0	0	1	0	2	2	2	2	2	0	2	2	1	0	0	0	0	0	0	0	0	0	0	1	1	0	0	0	1	0	2	1	0	0	0
K00283	gcvPB; glycine dehydrogenase subunit 2 [EC:1.4.4.2]	0	1	0	1	0	0	0	0	0	0	0	0	0	0	0	2	0	2	2	2	2	2	0	2	2	1	0	0	0	0	0	0	0	0	0	0	1	1	0	0	0	0	0	2	1	0	0	0
K00336	nuoG; NADH-quinone oxidoreductase subunit G [EC:7.1.1.2]	0	1	1	1	1	0	1	1	1	1	1	1	0	1	1	0	1	1	1	1	1	1	1	1	1	1	1	0	1	0	1	0	1	1	1	1	1	1	0	1	1	1	1	1	0	1	1	1
K00368	nirK; nitrite reductase (NO-forming) [EC:1.7.2.1]	0	1	0	0	1	1	1	1	1	0	0	0	1	0	0	0	0	0	0	0	0	0	0	0	0	0	0	1	1	1	1	1	1	0	1	1	0	0	0	0	0	1	2	0	0	2	0	1
K00384	trxB, TRR; thioredoxin reductase (NADPH) [EC:1.8.1.9]	0	1	1	2	2	2	1	1	2	1	2	0	0	1	2	1	1	1	1	1	1	1	1	1	1	1	1	2	2	1	2	1	1	1	1	1	1	2	1	2	1	2	1	1	1	2	1	1
K00425	cydA; cytochrome bd ubiquinol oxidase subunit I [EC:7.1.1.7]	0	1	0	0	0	0	0	0	0	0	1	0	0	1	0	0	0	0	0	0	0	0	0	0	0	1	0	0	0	0	0	0	0	0	0	0	1	1	0	1	1	0	0	1	1	0	0	0
K00426	cydB; cytochrome bd ubiquinol oxidase subunit II [EC:7.1.1.7]	0	1	0	0	0	0	0	0	0	0	1	0	0	1	0	0	0	0	0	0	0	0	0	0	0	1	0	0	0	0	0	0	0	0	0	0	1	1	0	1	0	0	0	1	1	0	0	0
K00441	frhB; coenzyme F420 hydrogenase subunit beta [EC:1.12.98.1]	0	1	0	0	1	0	0	0	0	0	0	1	1	0	0	0	0	0	0	0	0	0	0	0	0	0	0	0	0	0	0	0	0	0	0	1	1	1	0	0	1	1	0	0	0	0	0	0
K00500	phhA, PAH; phenylalanine-4-hydroxylase [EC:1.14.16.1]	0	1	0	0	0	0	0	0	0	0	0	0	0	0	0	0	0	0	0	0	0	0	0	0	0	0	0	1	1	0	0	0	0	0	1	0	0	0	0	0	0	1	0	0	0	0	0	1
K00554	trmD; tRNA (guanine37-N1)-methyltransferase [EC:2.1.1.228]	0	1	1	1	1	1	1	1	1	1	1	1	1	0	1	1	1	1	1	1	1	1	1	1	1	1	1	1	1	1	1	1	1	1	1	1	1	0	1	1	1	1	1	1	1	1	1	1
K00566	mnmA, trmU; tRNA-uridine 2-sulfurtransferase [EC:2.8.1.13]	0	1	1	1	1	1	1	0	1	1	1	1	1	1	0	0	1	1	1	1	1	1	0	1	1	1	1	1	1	1	1	1	0	1	1	1	1	1	1	1	1	0	1	0	1	1	0	1
K00598	tam; trans-aconitate 2-methyltransferase [EC:2.1.1.144]	0	1	0	1	0	1	0	0	0	0	0	0	0	0	0	0	1	0	0	0	0	0	0	0	0	0	1	0	0	1	1	1	0	1	0	0	0	0	0	0	0	0	0	0	0	1	0	0
K00603	fctD; glutamate formiminotransferase / 5-formyltetrahydrofolate cyclo-ligase [EC:2.1.2.5 6.3.3.2]	0	1	0	0	0	0	0	0	0	0	0	0	0	0	0	0	0	0	0	0	0	0	0	0	0	1	0	0	0	0	0	0	0	1	0	0	1	1	0	0	0	0	0	1	1	0	0	0
K00604	MTFMT, fmt; methionyl-tRNA formyltransferase [EC:2.1.2.9]	0	1	0	1	1	1	0	1	0	0	1	0	1	1	1	1	0	1	1	1	1	1	1	1	1	1	1	0	1	1	1	0	1	1	0	1	1	1	0	1	1	1	1	1	1	1	1	0
K00605	gcvT, AMT; aminomethyltransferase [EC:2.1.2.10]	0	1	1	1	1	0	1	1	1	1	1	1	0	1	1	1	0	1	1	1	1	1	1	1	1	1	1	0	0	1	1	0	0	1	0	1	1	1	1	0	1	1	1	0	0	1	0	0
K00767	nadC, QPRT; nicotinate-nucleotide pyrophosphorylase (carboxylating) [EC:2.4.2.19]	0	1	1	0	0	1	0	0	0	0	1	0	0	0	1	0	1	0	0	0	0	0	0	0	0	1	1	0	0	0	0	1	0	0	0	1	1	1	1	1	0	0	0	1	1	0	0	0
K00772	mtaP, MTAP; 5'-methylthioadenosine phosphorylase [EC:2.4.2.28]	0	1	0	1	0	0	0	0	0	0	0	0	0	0	0	0	0	0	0	0	0	0	0	0	0	1	0	0	0	0	1	0	0	1	0	0	1	0	0	0	0	1	0	0	0	1	0	0
K00793	ribE, RIB5; riboflavin synthase [EC:2.5.1.9]	0	1	1	1	1	1	0	1	1	1	1	1	0	1	1	0	1	0	0	0	0	0	1	0	0	1	1	1	1	1	1	1	1	1	1	1	1	1	1	1	1	0	1	1	1	1	1	1
K00798	MMAB, pduO; cob(I)alamin adenosyltransferase [EC:2.5.1.17]	0	1	0	1	0	1	0	0	0	0	0	0	0	1	1	0	0	0	0	0	0	0	1	0	0	1	0	0	0	1	1	1	1	1	0	0	1	1	2	1	0	1	1	1	1	0	1	0
K00812	aspB; aspartate aminotransferase [EC:2.6.1.1]	0	1	1	1	1	1	1	1	1	0	1	1	1	1	0	0	1	1	0	1	1	1	1	1	1	1	1	1	1	1	1	1	1	1	1	0	1	1	1	1	1	1	1	1	1	1	1	1
K00937	ppk; polyphosphate kinase [EC:2.7.4.1]	0	1	1	1	1	1	1	0	0	0	1	0	1	1	1	0	1	1	1	1	1	1	1	1	1	0	1	1	1	1	1	1	0	0	1	1	1	1	1	1	1	1	1	1	1	1	1	1
K00958	sat, met3; sulfate adenylyltransferase [EC:2.7.7.4]	0	1	0	1	0	0	0	0	0	0	0	0	0	0	0	0	0	0	0	0	0	0	0	0	0	1	0	1	2	0	1	0	0	1	1	1	1	1	0	0	1	1	0	1	0	0	0	1
K00962	pnp, PNPT1; polyribonucleotide nucleotidyltransferase [EC:2.7.7.8]	0	1	1	1	1	1	0	1	0	1	1	1	1	1	1	0	0	1	1	1	1	1	1	1	1	1	0	0	1	1	1	0	1	1	1	1	0	1	1	1	1	1	1	1	1	1	1	1
K00969	nadD; nicotinate-nucleotide adenylyltransferase [EC:2.7.7.18]	0	1	1	1	1	1	1	1	1	1	1	1	1	1	1	1	1	1	1	1	1	1	1	1	1	1	1	2	1	0	1	1	1	1	1	1	1	1	1	0	1	1	1	1	1	1	1	1
K01006	ppdK; pyruvate, orthophosphate dikinase [EC:2.7.9.1]	0	1	1	2	1	2	1	1	1	1	2	1	0	0	0	0	1	0	0	0	0	0	1	0	0	2	1	1	1	1	1	1	1	1	1	1	2	1	1	1	1	0	2	2	2	1	1	0
K01055	pcaD; 3-oxoadipate enol-lactonase [EC:3.1.1.24]	0	1	0	1	0	1	1	0	0	1	1	0	0	1	1	0	1	0	0	2	0	1	1	2	2	2	1	1	1	0	1	1	1	1	1	1	3	2	1	0	1	1	2	1	1	2	0	1
K01082	cysQ, MET22, BPNT1; 3'(2'), 5'-bisphosphate nucleotidase [EC:3.1.3.7]	0	1	0	0	0	0	0	0	0	0	0	0	0	0	0	0	0	0	0	0	0	0	0	0	0	1	0	0	0	0	0	0	0	0	0	0	0	1	0	0	0	1	0	1	0	0	0	0
K01104	E3.1.3.48; protein-tyrosine phosphatase [EC:3.1.3.48]	0	1	0	1	0	0	0	0	0	0	0	0	0	0	0	0	0	0	0	0	0	0	0	0	0	0	0	0	0	0	0	0	0	0	0	0	0	0	0	0	0	1	0	0	1	0	0	0
K01256	pepN; aminopeptidase N [EC:3.4.11.2]	0	1	0	1	0	0	0	0	0	1	0	0	1	0	0	0	0	1	1	1	1	1	0	1	1	0	0	1	0	0	1	0	0	1	1	0	0	1	0	0	0	0	1	1	1	1	0	0
K01303	APEH; acylaminoacyl-peptidase [EC:3.4.19.1]	0	1	1	1	2	2	1	0	2	1	0	1	2	0	0	1	1	1	1	0	1	0	2	1	1	1	1	0	0	1	1	2	2	1	0	1	1	2	1	2	2	2	4	3	2	2	1	0
K01466	allB; allantoinase [EC:3.5.2.5]	0	1	0	0	0	0	0	0	0	1	1	0	0	1	2	0	0	0	0	0	0	0	0	0	0	0	0	0	0	0	0	0	0	0	0	1	0	0	0	0	0	1	0	0	0	1	0	0
K01477	alc, ALLC; allantoicase [EC:3.5.3.4]	0	1	0	0	0	0	0	0	0	1	0	0	0	1	1	0	0	0	0	0	0	0	0	0	0	0	0	0	0	0	0	0	0	0	0	0	0	1	0	0	0	1	0	0	0	1	0	0
K01482	DDAH, ddaH; dimethylargininase [EC:3.5.3.18]	0	1	0	1	0	1	0	0	0	1	0	0	0	0	0	0	0	0	0	0	0	0	0	0	0	0	0	0	0	0	1	0	0	1	0	0	0	1	0	1	0	1	0	1	1	0	0	0
K01497	ribA, RIB1; GTP cyclohydrolase II [EC:3.5.4.25]	0	1	1	0	1	1	0	1	1	1	1	1	0	1	1	1	1	1	1	1	1	0	1	1	1	1	1	1	1	1	1	1	1	1	1	1	1	1	1	1	1	0	2	1	1	1	1	0
K01512	acyP; acylphosphatase [EC:3.6.1.7]	0	1	1	1	0	1	1	1	0	0	1	0	0	1	1	0	1	0	0	0	0	0	1	0	0	1	1	0	1	0	1	1	1	1	1	0	1	1	1	1	1	0	0	1	1	1	1	1
K01548	kdpC; potassium-transporting ATPase KdpC subunit	0	1	0	0	0	0	0	0	0	0	0	0	0	0	1	0	0	0	0	0	0	0	0	0	0	0	0	0	0	0	0	0	0	0	0	0	0	0	0	0	0	0	0	0	0	0	0	0
K01607	pcaC; 4-carboxymuconolactone decarboxylase [EC:4.1.1.44]	0	1	1	0	0	1	0	0	0	1	0	0	0	0	3	1	0	1	1	1	1	1	1	2	2	1	0	0	0	1	0	1	1	1	0	0	0	0	0	0	0	1	5	0	0	1	0	0
K01620	ltaE; threonine aldolase [EC:4.1.2.48]	0	1	4	1	1	2	1	1	1	0	1	1	1	1	2	1	2	1	1	0	1	1	1	1	1	1	4	0	1	1	1	0	1	2	1	1	1	1	1	1	1	1	1	1	2	2	1	1
K01633	folB; 7,8-dihydroneopterin aldolase/epimerase/oxygenase [EC:4.1.2.25 5.1.99.8 1.13.11.81]	0	1	0	1	1	1	0	1	1	1	1	0	1	1	1	1	0	1	1	1	1	1	1	1	1	1	0	1	1	1	1	1	1	1	1	1	1	1	0	1	1	1	1	1	1	1	1	0
K01657	trpE; anthranilate synthase component I [EC:4.1.3.27]	0	1	1	1	1	0	1	1	1	1	1	0	1	1	1	1	0	1	1	1	1	0	0	1	1	2	1	1	0	1	1	1	1	1	0	1	2	1	0	1	1	0	0	0	0	0	1	1
K01667	tnaA; tryptophanase [EC:4.1.99.1]	0	1	0	1	1	1	0	0	1	1	0	1	0	0	0	0	0	0	0	0	0	0	1	0	0	1	0	0	0	0	0	0	0	1	1	0	1	1	0	0	1	1	1	1	1	0	0	0
K01668	E4.1.99.2; tyrosine phenol-lyase [EC:4.1.99.2]	0	1	0	1	0	0	0	0	1	0	0	0	0	0	0	0	0	0	0	0	0	0	0	0	0	1	0	0	0	1	0	0	1	1	0	0	0	1	0	0	0	1	0	1	1	0	0	0
K01696	trpB; tryptophan synthase beta chain [EC:4.2.1.20]	0	1	1	1	1	0	1	0	1	1	1	0	0	1	1	1	1	1	1	1	1	1	1	1	0	1	1	1	1	0	0	1	1	1	1	1	1	0	0	1	1	0	1	0	0	1	1	1
K01697	CBS; cystathionine beta-synthase [EC:4.2.1.22]	0	1	0	1	1	1	1	2	1	1	1	1	1	1	1	0	0	1	1	1	1	1	1	1	1	0	0	1	1	1	0	1	0	1	1	1	1	0	1	1	1	1	1	0	0	1	1	1
K01775	alr; alanine racemase [EC:5.1.1.1]	0	1	1	1	1	1	1	0	1	0	1	2	1	2	2	1	1	1	1	1	1	1	1	1	1	1	1	1	1	0	1	0	0	0	1	1	1	1	1	1	1	0	1	1	1	2	0	1
K01784	galE, GALE; UDP-glucose 4-epimerase [EC:5.1.3.2]	0	1	0	2	1	1	0	0	1	1	1	0	1	1	3	0	0	1	1	1	1	0	1	1	1	0	0	2	2	1	0	2	1	0	2	0	0	1	1	0	0	1	2	1	1	1	1	1
K01785	galM, GALM; aldose 1-epimerase [EC:5.1.3.3]	0	1	0	1	0	0	0	0	0	0	0	0	0	0	0	0	0	0	0	0	0	0	0	0	0	0	0	0	0	0	1	0	0	1	0	0	0	0	0	0	0	0	1	1	1	0	0	0
K01849	E5.4.99.2B, mcmA2; methylmalonyl-CoA mutase, C-terminal domain [EC:5.4.99.2]	0	1	1	1	1	1	0	0	1	1	1	1	1	1	0	1	1	1	1	1	1	0	0	1	1	1	1	0	1	1	1	1	1	1	1	1	1	0	0	1	1	1	1	1	1	1	1	1
K01907	AACS, acsA; acetoacetyl-CoA synthetase [EC:6.2.1.16]	0	1	1	1	0	0	0	0	0	0	0	0	0	0	0	0	1	0	0	0	0	0	0	0	0	1	1	1	1	1	0	0	1	0	1	0	1	1	0	1	0	1	0	0	0	0	1	1
K01911	menE; o-succinylbenzoate---CoA ligase [EC:6.2.1.26]	0	1	0	1	0	1	0	1	0	1	1	1	0	0	1	0	0	0	0	0	0	0	0	0	0	1	0	0	0	0	1	1	0	1	0	1	1	0	1	0	1	0	1	1	1	1	0	0
K01934	MTHFS; 5-formyltetrahydrofolate cyclo-ligase [EC:6.3.3.2]	0	1	1	0	1	1	0	1	1	0	1	0	0	1	1	1	1	1	2	1	2	1	0	2	2	0	0	1	0	1	1	1	0	0	1	1	0	0	1	1	1	1	1	0	0	1	1	1
K01950	E6.3.5.1, NADSYN1, QNS1, nadE; NAD+ synthase (glutamine-hydrolysing) [EC:6.3.5.1]	0	1	1	1	1	0	0	0	1	1	1	1	0	1	1	1	1	1	1	1	1	0	1	1	1	1	1	1	0	1	1	1	1	1	1	1	1	1	0	1	1	1	1	1	1	1	0	1
K01966	PCCB, pccB; propionyl-CoA carboxylase beta chain [EC:6.4.1.3 2.1.3.15]	0	1	0	1	1	0	0	1	1	1	1	1	0	1	1	0	0	0	0	1	0	1	1	0	0	1	0	0	0	1	1	1	0	1	0	1	1	0	0	1	1	1	1	0	0	1	0	0
K01972	E6.5.1.2, ligA, ligB; DNA ligase (NAD+) [EC:6.5.1.2]	0	1	1	1	1	1	1	1	1	0	1	1	1	1	1	2	1	1	1	1	1	1	1	1	1	1	1	1	1	0	1	1	1	1	1	1	1	1	1	1	1	1	1	1	1	1	1	1
K02006	cbiO; cobalt/nickel transport system ATP-binding protein	0	1	0	1	1	1	0	0	0	1	1	0	1	1	1	0	0	0	0	0	0	0	0	0	0	1	0	0	1	2	0	0	0	0	0	0	1	0	1	1	0	0	1	0	1	1	0	1
K02007	cbiM; cobalt/nickel transport system permease protein	0	1	0	1	1	1	0	0	0	1	1	0	1	1	1	0	0	0	0	0	0	0	0	0	0	1	0	0	1	2	0	0	0	0	0	0	1	1	1	1	0	0	1	0	1	1	1	1
K02008	cbiQ; cobalt/nickel transport system permease protein	0	1	0	1	1	1	0	0	0	1	0	0	1	1	1	0	0	0	0	0	0	0	0	0	0	1	0	0	1	2	0	0	0	0	0	0	1	1	1	1	0	0	1	0	1	1	1	1
K02009	cbiN; cobalt/nickel transport protein	0	1	0	1	0	1	0	0	0	0	0	0	0	0	0	0	0	0	0	0	0	0	0	0	0	0	0	0	0	2	0	0	0	0	0	0	0	1	1	0	0	0	0	0	1	1	1	0
K02016	ABC.FEV.S; iron complex transport system substrate-binding protein	0	1	1	1	2	1	1	1	0	1	0	0	1	0	0	1	2	1	1	1	1	1	2	1	1	1	2	1	1	1	1	1	1	2	0	1	2	1	0	0	2	1	0	1	2	0	1	1
K02017	modC; molybdate transport system ATP-binding protein [EC:7.3.2.5]	0	1	0	1	1	0	0	1	0	0	1	0	1	1	1	0	0	1	1	1	1	0	1	1	1	0	0	0	0	0	1	1	1	1	0	0	0	0	1	1	1	0	0	0	0	1	0	0
K02018	modB; molybdate transport system permease protein	0	1	0	1	1	1	0	1	0	0	1	0	0	1	1	0	0	1	1	1	1	0	1	1	1	0	0	1	1	0	1	1	1	1	0	0	0	0	1	1	1	0	0	0	0	1	0	1
K02020	modA; molybdate transport system substrate-binding protein	0	1	0	1	1	1	0	1	0	0	1	0	0	1	1	0	0	1	1	1	1	0	1	0	1	0	0	1	1	0	1	1	0	1	1	0	0	0	1	1	1	0	0	0	0	1	0	1
K02037	pstC; phosphate transport system permease protein	0	1	1	1	1	0	1	0	1	1	1	0	0	1	2	1	1	1	1	1	1	1	0	1	1	1	1	0	0	0	1	1	1	1	1	1	1	1	0	1	1	1	1	1	1	0	1	0
K02038	pstA; phosphate transport system permease protein	0	1	1	1	1	0	1	0	1	1	1	0	0	1	2	1	1	1	1	1	1	1	0	1	1	1	1	0	0	1	1	1	1	1	1	1	1	1	1	1	1	2	1	1	1	1	1	0
K02039	phoU; phosphate transport system protein	0	1	1	1	1	0	0	0	1	1	1	0	0	1	2	1	1	1	1	1	1	1	0	1	1	1	0	0	0	2	1	1	1	1	1	1	1	1	1	1	1	1	2	1	1	1	2	0
K02040	pstS; phosphate transport system substrate-binding protein	0	1	1	1	1	0	1	0	1	1	1	0	0	1	2	1	1	1	1	1	1	1	0	0	1	1	1	0	0	0	1	1	1	1	1	1	1	2	1	1	1	1	1	1	1	0	1	0
K02055	ABC.SP.S; putative spermidine/putrescine transport system substrate-binding protein	0	1	0	0	0	0	0	0	0	0	0	0	0	0	0	0	0	0	0	0	0	0	0	0	0	0	0	0	0	0	0	0	0	0	0	0	0	0	0	1	0	1	1	0	0	0	0	0
K02274	coxA, ctaD; cytochrome c oxidase subunit I [EC:7.1.1.9]	0	1	1	1	0	1	0	0	0	1	1	0	0	1	1	0	1	0	1	1	1	0	1	1	1	0	0	0	0	0	1	1	1	1	1	1	0	1	1	1	0	1	1	0	0	2	1	1
K02275	coxB, ctaC; cytochrome c oxidase subunit II [EC:7.1.1.9]	0	1	1	1	1	1	0	0	0	1	2	0	0	2	2	0	1	0	1	1	1	1	1	1	1	0	1	0	0	1	1	2	1	1	1	1	0	1	1	2	3	1	2	0	0	1	1	1
K02276	coxC, ctaE; cytochrome c oxidase subunit III [EC:7.1.1.9]	0	1	1	1	0	0	0	1	0	1	1	0	0	1	1	1	1	1	1	1	1	0	1	1	1	0	1	1	1	1	0	1	2	1	1	1	0	1	1	1	1	1	1	0	0	1	1	1
K02277	coxD, ctaF; cytochrome c oxidase subunit IV [EC:7.1.1.9]	0	1	1	1	0	1	0	1	0	1	1	0	0	1	1	1	1	1	1	1	1	1	1	0	1	0	1	1	1	1	0	0	1	1	1	0	0	1	1	1	1	1	1	0	0	1	1	1
K02282	cpaE, tadZ; pilus assembly protein CpaE	0	1	0	1	1	2	1	0	1	1	1	0	1	0	0	0	0	0	0	0	0	0	1	0	0	1	0	1	1	1	1	2	1	1	0	1	1	2	1	1	1	2	1	1	1	1	0	0
K02313	dnaA; chromosomal replication initiator protein	0	1	1	1	1	1	1	0	1	1	1	1	1	1	1	1	1	1	1	1	1	1	1	1	1	1	1	0	1	1	1	1	1	1	1	1	1	1	1	1	1	1	1	1	1	1	0	1
K02338	dnaN; DNA polymerase III subunit beta [EC:2.7.7.7]	0	1	2	1	1	1	1	0	1	0	1	1	1	1	1	0	2	2	1	1	1	1	1	1	1	1	2	0	1	1	1	1	1	1	1	1	1	1	1	1	1	1	1	1	1	1	1	1
K02454	gspE; general secretion pathway protein E [EC:7.4.2.8]	0	1	0	0	0	0	0	0	0	0	0	0	0	0	0	0	0	0	0	0	0	0	1	0	0	1	0	0	0	1	1	0	0	1	0	1	1	1	0	0	0	1	0	2	1	0	0	0
K02455	gspF; general secretion pathway protein F	0	1	0	0	0	0	1	0	0	0	0	0	0	0	0	0	0	0	0	0	0	0	1	0	0	0	0	0	0	0	1	1	0	1	0	0	0	0	0	0	0	1	0	1	1	0	1	0
K02470	gyrB; DNA gyrase subunit B [EC:5.6.2.2]	0	1	1	0	1	0	1	0	1	1	1	0	1	1	0	0	1	1	1	1	1	0	1	1	1	1	1	1	0	0	1	1	1	1	1	1	1	1	1	1	1	0	1	1	1	1	0	1
K02518	infA; translation initiation factor IF-1	0	1	1	1	1	1	0	1	1	1	1	1	1	1	1	1	1	1	1	1	1	1	1	1	1	1	1	1	1	1	2	1	0	1	1	0	1	1	1	1	2	1	1	2	2	1	0	1
K02551	menD; 2-succinyl-5-enolpyruvyl-6-hydroxy-3-cyclohexene-1-carboxylate synthase [EC:2.2.1.9]	0	1	1	1	1	0	1	0	1	1	0	1	0	1	1	0	1	1	1	1	1	1	1	1	1	1	1	0	0	0	1	1	0	1	0	1	1	1	1	1	1	1	1	1	1	1	0	1
K02601	nusG; transcription termination/antitermination protein NusG	0	1	1	1	1	1	1	1	1	1	1	1	1	1	1	0	1	1	1	1	1	1	1	1	1	1	1	1	1	1	1	1	1	0	0	1	1	1	1	1	1	1	1	1	1	1	1	1
K02652	pilB; type IV pilus assembly protein PilB	0	1	0	0	0	0	0	0	0	0	0	0	0	0	0	0	0	0	0	0	0	0	1	0	0	1	0	0	0	1	1	1	0	1	0	1	1	1	0	0	0	1	0	2	1	0	0	0
K02653	pilC; type IV pilus assembly protein PilC	0	1	0	1	0	0	1	0	0	0	0	0	0	0	0	0	0	0	0	0	0	0	1	0	0	1	0	1	0	0	1	1	0	1	1	1	1	0	0	0	0	1	1	1	1	0	1	1
K02662	pilM; type IV pilus assembly protein PilM	0	1	0	1	0	0	1	0	0	0	0	0	0	0	0	0	0	0	0	0	0	0	1	0	0	1	0	1	1	1	1	1	1	1	1	1	1	1	0	0	0	1	1	2	1	0	1	1
K02664	pilO; type IV pilus assembly protein PilO	0	1	0	1	0	0	1	0	0	0	0	0	0	0	0	0	0	0	0	0	0	0	0	0	0	1	0	1	1	1	1	1	1	1	1	1	1	1	0	0	0	1	1	1	1	0	1	1
K02858	ribB, RIB3; 3,4-dihydroxy 2-butanone 4-phosphate synthase [EC:4.1.99.12]	0	1	0	0	1	0	0	0	0	0	0	1	0	0	1	0	0	0	0	0	0	0	1	0	0	0	0	0	0	0	1	1	1	0	0	0	0	1	0	0	0	0	0	1	1	1	1	0
K02862	ctaG; putative membrane protein	0	1	1	1	0	1	0	0	0	1	0	0	0	1	1	1	1	1	1	1	1	1	1	1	1	0	1	0	0	1	0	2	0	1	0	1	0	1	1	1	2	1	1	0	0	1	1	0
K02863	RP-L1, MRPL1, rplA; large subunit ribosomal protein L1	0	1	1	1	1	1	0	1	1	1	0	1	1	1	1	0	1	1	1	1	1	1	1	1	1	1	1	0	1	1	1	1	1	1	0	1	1	0	1	1	1	1	1	1	1	1	1	1
K02867	RP-L11, MRPL11, rplK; large subunit ribosomal protein L11	0	1	1	1	1	1	1	1	1	1	1	1	1	1	1	0	1	1	1	1	1	1	1	1	1	1	1	1	1	1	1	1	1	1	0	1	1	0	1	1	1	1	1	1	1	1	1	1
K02874	RP-L14, MRPL14, rplN; large subunit ribosomal protein L14	0	1	1	1	1	1	1	1	1	1	1	1	1	1	1	1	1	1	1	1	1	1	1	1	1	1	1	0	1	1	1	1	1	1	1	1	1	1	1	1	1	1	1	1	1	1	0	1
K02878	RP-L16, MRPL16, rplP; large subunit ribosomal protein L16	0	1	1	1	1	1	1	1	1	1	1	1	1	1	1	1	1	1	1	1	1	1	1	1	1	1	1	0	1	1	1	1	1	1	1	1	1	1	1	1	1	1	1	1	1	1	0	1
K02881	RP-L18, MRPL18, rplR; large subunit ribosomal protein L18	0	1	1	1	1	1	1	1	1	1	1	1	1	1	1	1	1	1	1	1	1	1	1	1	1	1	1	1	1	1	1	1	1	1	1	1	1	1	1	1	1	1	1	1	1	1	0	1
K02884	RP-L19, MRPL19, rplS; large subunit ribosomal protein L19	0	1	1	1	1	1	1	1	1	1	1	1	1	1	1	1	1	1	1	1	1	1	1	1	1	1	1	1	1	1	1	1	1	1	1	1	1	0	1	1	1	1	1	1	1	1	1	1
K02895	RP-L24, MRPL24, rplX; large subunit ribosomal protein L24	0	1	1	1	1	1	1	0	1	1	1	1	1	1	1	1	1	1	1	1	1	1	1	1	1	1	1	0	1	1	1	1	1	1	1	1	1	1	1	1	1	1	1	1	1	1	0	1
K02897	RP-L25, rplY; large subunit ribosomal protein L25	0	1	1	1	1	1	0	1	1	1	1	1	1	1	1	1	1	1	1	1	1	1	0	1	1	1	1	1	1	0	1	1	2	1	1	1	1	1	1	1	1	1	1	1	1	1	1	1
K02904	RP-L29, rpmC; large subunit ribosomal protein L29	0	1	1	1	1	1	1	1	1	1	1	1	1	1	1	0	1	1	1	1	1	1	1	1	1	1	1	0	1	1	1	1	1	1	1	1	1	1	1	1	1	1	1	1	1	1	0	1
K02911	RP-L32, MRPL32, rpmF; large subunit ribosomal protein L32	0	1	0	1	1	1	1	1	0	1	1	1	0	1	1	0	1	0	0	1	0	1	0	0	1	0	1	0	0	0	0	0	0	1	0	1	1	1	1	0	1	0	0	1	1	0	0	0
K02931	RP-L5, MRPL5, rplE; large subunit ribosomal protein L5	0	1	1	1	1	1	1	1	1	1	1	1	1	1	1	1	1	1	1	1	1	1	1	1	1	1	1	0	1	1	1	1	1	1	1	1	1	1	1	1	1	1	1	1	1	1	0	1
K02933	RP-L6, MRPL6, rplF; large subunit ribosomal protein L6	0	1	1	1	1	0	1	1	1	1	1	1	1	1	1	1	1	1	1	1	1	1	1	1	1	1	1	1	1	1	1	1	1	1	1	1	1	1	1	1	1	1	1	1	1	1	0	1
K02939	RP-L9, MRPL9, rplI; large subunit ribosomal protein L9	0	1	1	1	1	1	1	1	1	1	1	1	0	1	1	1	1	1	1	1	1	0	1	1	1	1	1	1	1	1	1	0	0	1	1	1	1	1	1	1	1	1	1	1	1	1	1	1
K02945	RP-S1, rpsA; small subunit ribosomal protein S1	0	1	1	1	1	1	1	0	1	1	1	0	1	1	0	1	1	1	1	1	1	1	1	1	1	1	1	1	1	1	1	1	1	1	1	1	1	1	1	1	1	1	1	1	1	1	1	0
K02946	RP-S10, MRPS10, rpsJ; small subunit ribosomal protein S10	0	1	1	1	1	1	1	1	0	1	1	1	1	1	1	1	1	1	1	1	1	1	1	1	1	1	1	1	1	2	1	1	1	0	0	1	1	1	1	1	1	1	1	1	0	1	1	1
K02954	RP-S14, MRPS14, rpsN; small subunit ribosomal protein S14	0	1	1	1	1	1	1	1	1	1	1	1	1	1	1	1	1	1	1	1	1	1	1	1	1	1	1	0	1	1	1	1	1	1	1	1	1	1	1	0	1	1	1	1	1	1	0	1
K02961	RP-S17, MRPS17, rpsQ; small subunit ribosomal protein S17	0	1	1	1	1	1	1	1	1	1	1	1	1	1	1	1	1	1	1	1	1	1	1	1	1	1	1	0	1	1	1	1	1	1	1	1	1	1	1	1	1	1	1	1	1	1	0	1
K02963	RP-S18, MRPS18, rpsR; small subunit ribosomal protein S18	0	1	1	1	1	1	1	1	1	1	1	1	0	1	1	1	1	1	1	1	1	0	1	1	1	1	1	0	1	1	1	0	0	1	1	1	1	1	1	1	1	1	1	1	1	1	1	1
K02982	RP-S3, rpsC; small subunit ribosomal protein S3	0	1	1	1	1	1	0	1	1	0	0	1	1	1	1	1	1	1	1	1	1	1	1	1	1	1	1	1	1	1	1	1	1	1	0	1	1	1	0	1	1	1	1	0	0	0	0	1
K02988	RP-S5, MRPS5, rpsE; small subunit ribosomal protein S5	0	1	1	1	1	1	1	1	1	1	1	1	1	1	1	1	1	1	1	1	1	1	1	1	1	1	1	1	1	1	1	1	1	1	1	1	1	0	1	1	1	1	1	1	1	1	0	1
K02994	RP-S8, rpsH; small subunit ribosomal protein S8	0	1	1	1	1	1	1	1	1	1	1	1	1	1	1	1	1	1	1	1	1	1	1	1	1	1	1	1	1	1	1	1	1	1	1	1	1	1	1	1	1	1	1	1	1	1	0	1
K03073	secE; preprotein translocase subunit SecE	0	1	1	1	1	1	1	1	1	1	1	1	1	1	1	0	1	1	1	1	1	1	1	1	1	1	1	1	0	1	1	1	1	1	0	1	1	1	1	1	1	1	1	1	1	1	1	1
K03075	secG; preprotein translocase subunit SecG	0	1	1	1	1	0	1	0	1	1	1	1	1	0	1	0	1	1	1	1	1	1	1	1	1	1	1	0	0	1	0	1	0	1	1	1	1	1	1	1	1	1	1	1	0	1	0	0
K03106	SRP54, ffh; signal recognition particle subunit SRP54 [EC:3.6.5.4]	0	1	1	1	1	0	1	1	1	1	1	1	1	1	1	0	1	1	1	1	1	0	1	1	1	1	1	1	1	1	1	1	1	1	1	1	1	1	0	1	1	1	1	1	1	1	1	1
K03117	tatB; sec-independent protein translocase protein TatB	0	1	1	1	0	1	0	0	0	0	0	0	0	1	0	1	1	1	1	1	1	1	1	1	1	1	1	1	1	0	0	1	1	0	1	0	1	1	0	0	1	0	1	0	0	1	1	0
K03215	rumA; 23S rRNA (uracil1939-C5)-methyltransferase [EC:2.1.1.190]	0	1	0	0	1	0	0	0	1	1	0	0	1	0	1	0	0	0	0	0	0	0	1	0	0	1	0	0	0	0	0	1	1	0	0	1	1	1	1	1	1	1	1	1	1	0	0	0
K03217	yidC, spoIIIJ, OXA1, ccfA; YidC/Oxa1 family membrane protein insertase	0	1	1	1	1	1	1	1	1	1	1	1	1	1	1	1	1	1	1	1	1	1	1	1	1	1	1	0	0	1	1	1	1	1	0	1	1	1	1	1	1	1	1	1	0	1	0	0
K03284	corA; magnesium transporter	0	1	0	0	1	1	1	1	0	0	2	0	1	1	0	0	0	0	0	0	0	0	0	0	0	0	0	2	2	1	1	2	0	1	2	1	0	0	2	1	0	1	1	1	1	0	0	1
K03298	TC.DME; drug/metabolite transporter, DME family	0	1	1	0	0	1	0	0	0	1	0	0	0	0	0	0	0	0	0	0	0	0	0	0	0	0	0	0	0	0	0	0	0	0	0	0	0	0	0	0	1	1	0	0	0	1	0	0
K03306	TC.PIT; inorganic phosphate transporter, PiT family	0	1	0	0	0	0	0	0	0	0	0	0	0	0	0	0	0	0	0	0	0	0	0	0	0	0	0	0	0	0	0	0	0	0	0	0	0	0	0	0	0	1	0	0	1	0	0	0
K03321	TC.SULP; sulfate permease, SulP family	0	1	2	1	2	2	0	0	0	1	0	0	0	0	0	1	1	2	2	1	2	1	0	1	2	1	0	0	1	0	0	0	0	0	0	0	1	0	0	0	0	1	1	0	0	0	0	0
K03328	TC.PST; polysaccharide transporter, PST family	0	1	0	0	0	0	0	0	0	0	0	0	0	0	0	0	0	0	0	0	0	0	0	0	0	0	0	0	0	0	0	0	0	0	0	0	0	1	0	0	0	0	0	0	0	0	0	0
K03388	hdrA2; heterodisulfide reductase subunit A2 [EC:1.8.7.3 1.8.98.4 1.8.98.5 1.8.98.6]	0	1	0	1	0	0	0	0	0	0	0	0	0	0	0	0	0	0	0	0	0	0	0	0	0	0	0	0	0	0	0	0	0	0	0	0	0	0	0	0	0	0	0	1	1	0	0	0
K03389	hdrB2; heterodisulfide reductase subunit B2 [EC:1.8.7.3 1.8.98.4 1.8.98.5 1.8.98.6]	0	1	0	1	0	0	0	0	0	0	0	0	0	0	0	0	0	0	0	0	0	0	0	0	0	0	0	0	0	0	0	0	0	0	0	0	0	1	0	0	0	0	0	2	1	0	0	0
K03390	hdrC2; heterodisulfide reductase subunit C2 [EC:1.8.7.3 1.8.98.4 1.8.98.5 1.8.98.6]	0	1	0	0	0	0	0	0	0	0	0	0	0	0	0	0	0	0	0	0	0	0	0	0	0	0	0	0	0	0	0	0	0	0	0	0	0	0	0	0	1	0	0	2	1	0	0	0
K03455	TC.KEF; monovalent cation:H+ antiporter-2, CPA2 family	0	1	1	4	1	4	0	0	0	0	3	1	1	1	2	1	2	1	1	1	1	1	0	1	1	1	1	2	2	0	2	3	0	2	2	0	0	0	1	1	1	1	0	1	1	2	0	2
K03497	parB, spo0J; ParB family transcriptional regulator, chromosome partitioning protein	0	1	1	1	1	1	1	0	1	1	1	1	1	1	1	1	1	1	1	1	1	1	1	1	1	1	1	0	0	1	1	1	1	1	1	1	1	1	1	1	1	1	1	1	1	1	0	1
K03501	gidB, rsmG; 16S rRNA (guanine527-N7)-methyltransferase [EC:2.1.1.170]	0	1	1	1	1	1	1	0	1	1	0	0	1	1	1	0	1	0	0	0	0	0	1	0	0	1	1	1	0	1	1	1	1	1	0	1	1	1	0	1	1	1	1	1	1	1	0	1
K03517	nadA; quinolinate synthase [EC:2.5.1.72]	0	1	1	0	0	1	0	0	0	0	1	1	0	0	0	0	1	0	0	0	0	0	0	0	0	1	1	0	0	0	0	0	0	0	0	1	1	1	1	1	0	0	0	1	1	0	0	0
K03527	ispH, lytB; 4-hydroxy-3-methylbut-2-en-1-yl diphosphate reductase [EC:1.17.7.4]	0	1	1	1	1	1	1	1	1	1	1	0	1	1	1	1	1	1	1	1	1	1	1	1	1	1	1	1	1	1	1	0	1	1	0	1	1	1	1	1	0	1	1	1	1	1	1	1
K03529	smc; chromosome segregation protein	0	1	1	1	1	1	0	1	1	0	1	1	0	1	1	0	1	0	1	1	1	1	1	1	1	1	1	1	0	0	1	0	1	1	0	1	1	1	0	1	1	1	1	1	1	1	0	0
K03547	sbcD, mre11; DNA repair protein SbcD/Mre11	0	1	1	1	0	1	0	0	0	1	1	0	0	1	1	1	1	1	1	1	1	1	1	1	1	1	0	1	1	2	1	0	0	1	0	1	1	1	1	1	1	1	1	0	0	1	1	0
K03584	recO; DNA repair protein RecO (recombination protein O)	0	1	1	1	1	1	0	1	1	1	1	1	0	1	1	1	1	1	1	1	1	1	1	2	1	1	1	1	1	1	1	1	1	1	1	1	1	1	1	1	1	1	1	1	1	1	1	1
K03595	era, ERAL1; GTPase	0	1	1	1	1	1	0	1	1	1	1	1	1	1	1	1	1	1	1	1	1	0	1	1	1	1	1	0	1	1	1	1	0	1	0	1	1	0	1	1	1	1	1	1	1	1	1	1
K03629	recF; DNA replication and repair protein RecF	0	1	1	1	1	1	1	2	1	1	1	0	1	1	1	1	1	1	1	1	1	1	1	1	1	1	1	1	0	1	1	1	1	1	1	1	1	1	1	1	1	1	1	1	1	1	1	1
K03637	moaC, CNX3; cyclic pyranopterin monophosphate synthase [EC:4.6.1.17]	0	1	1	1	1	1	1	1	1	1	1	1	1	0	1	1	1	1	1	1	1	1	1	1	1	1	1	1	1	0	1	1	1	1	1	1	1	1	1	1	1	1	1	1	1	1	1	1
K03644	lipA, LIAS, LIP1, LIP5; lipoyl synthase [EC:2.8.1.8]	0	1	1	1	1	1	1	1	1	1	1	1	1	0	1	1	1	1	1	1	1	1	1	1	1	1	1	1	1	1	1	1	1	1	1	1	1	1	1	1	1	1	1	1	1	1	1	0
K03664	smpB; SsrA-binding protein	0	1	1	1	1	1	1	0	1	1	1	1	0	1	1	1	1	1	1	1	1	1	1	1	1	1	1	0	1	1	1	0	1	1	1	1	1	1	1	1	1	1	1	1	1	1	1	1
K03665	hflX; GTPase	0	1	1	2	1	1	1	1	1	1	1	1	1	1	1	1	1	1	1	1	1	1	1	1	1	1	1	1	1	1	0	1	1	1	1	1	2	1	1	1	1	0	1	1	1	1	1	1
K03709	troR; DtxR family transcriptional regulator, Mn-dependent transcriptional regulator	0	1	0	1	1	0	0	0	0	0	0	1	1	1	1	1	0	1	1	1	1	1	1	1	1	0	0	1	1	0	0	0	0	1	1	1	0	1	1	1	1	1	1	1	1	1	0	0
K03719	lrp; Lrp/AsnC family transcriptional regulator, leucine-responsive regulatory protein	0	1	0	0	0	2	0	0	1	0	1	0	0	0	0	0	1	0	0	0	0	0	0	0	0	0	1	1	1	1	1	0	1	0	1	0	0	2	1	0	0	0	1	1	1	0	0	0
K03737	por, nifJ; pyruvate-ferredoxin/flavodoxin oxidoreductase [EC:1.2.7.1 1.2.7.-]	0	1	0	1	1	0	0	1	1	1	1	0	1	0	0	0	0	0	0	0	0	0	1	0	0	1	0	1	1	0	1	0	0	1	1	1	1	1	0	0	1	1	1	0	1	1	0	1
K03741	arsC; arsenate reductase (thioredoxin) [EC:1.20.4.4]	0	1	1	1	1	1	1	1	1	0	1	1	1	1	2	0	1	0	0	0	0	0	1	1	0	1	1	0	0	0	2	1	0	1	1	1	1	1	0	1	1	1	1	1	2	1	0	0
K03750	moeA; molybdopterin molybdotransferase [EC:2.10.1.1]	0	1	1	1	1	0	1	1	1	1	1	3	1	0	1	1	1	1	1	1	1	1	1	1	1	1	1	1	0	0	1	1	0	1	1	1	1	3	1	1	1	1	1	2	2	1	1	0
K03786	aroQ, qutE; 3-dehydroquinate dehydratase II [EC:4.2.1.10]	0	1	1	1	1	0	1	0	1	1	1	1	1	1	1	1	1	1	1	1	1	1	1	1	1	1	1	0	1	1	1	1	1	2	0	1	1	1	1	1	1	1	1	1	1	1	1	1
K03787	surE; 5'-nucleotidase [EC:3.1.3.5]	0	1	0	2	0	0	0	0	0	0	1	0	0	2	2	1	0	0	1	1	1	1	1	1	1	1	0	0	0	0	1	0	0	0	0	0	1	1	0	0	1	0	0	1	1	2	0	0
K03801	lipB; lipoyl(octanoyl) transferase [EC:2.3.1.181]	0	1	1	1	1	1	1	0	1	1	1	1	1	0	1	1	1	1	1	1	1	1	1	1	1	1	1	0	1	1	1	1	1	1	1	1	1	1	1	1	1	1	1	1	1	1	1	0
K03816	xpt; xanthine phosphoribosyltransferase [EC:2.4.2.22]	0	1	1	1	0	1	1	0	0	0	0	0	0	0	0	0	1	1	0	1	0	1	1	1	1	0	1	0	0	1	1	1	1	1	0	1	0	1	0	0	0	1	1	1	1	0	1	0
K03856	AROA2, aroA; 3-deoxy-7-phosphoheptulonate synthase [EC:2.5.1.54]	0	1	1	1	0	1	1	2	0	1	1	0	0	1	1	1	1	1	1	1	1	0	1	0	1	2	1	0	0	1	1	1	1	1	0	1	2	0	1	1	1	1	1	0	1	1	0	0
K03887	MQCRB, qcrB, bfcB, petB; menaquinol-cytochrome c reductase cytochrome b subunit	0	1	1	0	1	1	1	1	1	1	2	0	1	1	1	1	1	0	1	1	1	1	1	1	1	0	0	1	1	0	1	1	1	1	1	1	0	0	1	1	1	1	1	0	0	1	0	1
K03921	FAB2, SSI2, desA1; acyl-[acyl-carrier-protein] desaturase [EC:1.14.19.2 1.14.19.11 1.14.19.26]	0	1	0	0	0	0	0	1	0	0	1	0	0	0	0	0	0	0	0	0	0	0	0	0	0	0	0	1	0	0	0	1	1	0	1	0	0	0	0	1	1	1	1	0	0	1	1	1
K03973	pspC; phage shock protein C	0	1	2	5	2	2	1	0	1	4	2	1	1	0	2	0	0	2	2	0	1	0	0	2	2	1	0	3	3	1	0	0	1	1	3	2	3	2	2	0	0	2	3	1	3	4	0	4
K04027	eutM; ethanolamine utilization protein EutM	0	1	1	0	1	0	0	0	0	0	0	0	0	0	0	1	0	0	1	0	1	0	1	0	1	1	0	1	1	1	1	1	1	0	1	0	1	1	0	0	1	1	0	1	1	0	1	1
K04075	tilS, mesJ; tRNA(Ile)-lysidine synthase [EC:6.3.4.19]	0	1	1	1	1	1	0	1	1	1	1	1	1	1	1	1	1	1	1	1	1	1	1	1	1	1	1	1	0	0	1	1	0	1	1	1	1	1	1	1	1	1	1	1	1	1	1	1
K04077	groEL, HSPD1; chaperonin GroEL	0	1	1	2	2	1	1	2	1	1	1	0	1	0	1	1	1	1	1	1	1	0	1	1	1	1	1	1	1	0	2	1	1	1	1	1	1	1	1	1	1	1	1	1	1	1	0	1
K04127	cefD; isopenicillin-N epimerase [EC:5.1.1.17]	0	1	0	0	0	1	0	0	0	0	0	0	0	1	1	1	0	1	1	1	1	0	0	1	1	0	0	0	0	0	0	1	0	0	0	0	0	1	0	1	0	1	0	0	0	1	0	0
K04518	pheA2; prephenate dehydratase [EC:4.2.1.51]	0	1	1	1	1	1	0	1	1	0	1	0	1	1	1	1	1	2	2	2	2	2	1	2	2	1	1	0	0	2	1	1	0	1	1	1	1	1	0	1	1	0	1	0	0	1	1	1
K04653	hypC; hydrogenase expression/formation protein HypC	0	1	0	1	0	1	0	0	0	0	1	1	0	0	0	0	0	0	0	0	0	0	1	0	0	1	0	1	0	1	1	1	1	1	1	0	1	2	0	0	0	0	0	1	1	0	1	1
K04758	feoA; ferrous iron transport protein A	0	1	0	1	0	0	0	0	0	0	0	0	0	0	0	0	0	0	0	0	0	0	0	0	0	1	0	0	0	0	0	0	0	0	0	0	1	1	0	0	0	0	0	1	1	0	0	0
K04940	odh; opine dehydrogenase [EC:1.5.1.28]	0	1	1	1	2	0	0	0	0	1	0	0	0	0	0	0	1	1	0	0	0	0	0	1	0	0	1	0	0	0	0	0	0	0	0	0	0	0	0	0	1	0	0	1	1	1	0	0
K05366	mrcA; penicillin-binding protein 1A [EC:2.4.1.129 3.4.16.4]	0	1	0	1	0	0	1	0	0	0	0	0	0	0	0	0	0	0	0	0	0	0	2	0	0	1	0	0	0	1	1	0	0	1	1	1	1	0	0	0	0	1	0	1	1	0	0	1
K05844	rimK; ribosomal protein S6--L-glutamate ligase [EC:6.3.2.-]	0	1	0	0	1	0	0	1	1	0	1	0	1	1	1	0	0	0	0	0	0	0	0	0	0	0	0	1	1	2	1	3	0	1	2	0	0	0	0	0	0	0	2	0	0	0	0	1
K06039	ychN; uncharacterized protein involved in oxidation of intracellular sulfur	0	1	0	0	0	0	0	0	0	0	0	0	0	0	0	0	0	0	0	0	0	0	0	0	0	0	0	0	0	0	0	0	0	0	0	1	1	1	0	0	0	0	0	0	0	0	0	0
K06048	gshA, ybdK; glutamate---cysteine ligase / carboxylate-amine ligase [EC:6.3.2.2 6.3.-.-]	0	1	3	1	1	1	1	1	1	1	1	1	1	1	1	0	1	1	1	1	1	1	1	1	1	1	2	1	1	0	1	1	1	1	0	1	1	1	1	1	1	0	1	0	0	1	1	1
K06153	bacA; undecaprenyl-diphosphatase [EC:3.6.1.27]	0	1	1	1	1	1	1	1	1	1	1	1	1	1	1	1	1	1	1	1	1	1	1	1	1	1	1	0	1	1	1	1	1	1	1	1	1	1	1	1	1	1	1	1	1	1	0	0
K06173	truA, PUS1; tRNA pseudouridine38-40 synthase [EC:5.4.99.12]	0	1	1	1	1	1	0	0	1	1	1	1	0	0	0	1	1	1	1	1	1	1	0	1	1	1	1	1	0	1	1	0	1	0	1	1	1	1	0	1	1	1	1	1	1	1	1	1
K06218	relE, stbE; mRNA interferase RelE/StbE	0	1	2	0	1	2	0	0	0	0	0	0	0	0	0	0	1	0	0	1	0	1	0	1	0	0	1	0	0	0	0	1	0	1	0	0	0	0	2	0	0	0	0	7	2	0	0	0
K06298	gerM; germination protein M	0	1	0	0	0	1	0	0	0	0	0	0	0	1	0	0	0	0	0	0	0	0	0	0	0	1	0	1	1	1	1	0	1	0	0	0	0	0	2	0	0	0	0	1	1	1	1	1
K06346	jag; spoIIIJ-associated protein	0	1	1	1	1	1	1	0	1	1	1	1	0	1	1	1	1	1	1	1	1	1	1	1	1	1	1	1	0	1	1	1	1	1	0	1	1	1	1	1	1	1	1	1	1	1	0	0
K06872	K06872; uncharacterized protein	0	1	0	1	0	1	1	0	0	0	0	0	0	0	1	0	0	0	0	0	0	0	0	0	0	0	0	1	0	0	1	1	0	0	1	1	1	0	0	0	0	1	1	0	0	1	0	1
K06877	K06877; DEAD/DEAH box helicase domain-containing protein	0	1	1	2	1	0	0	0	0	0	0	0	0	0	0	0	0	1	1	2	1	2	1	1	1	1	0	0	1	1	0	1	0	0	0	0	1	1	0	1	1	0	1	0	1	1	0	1
K06934	K06934; uncharacterized protein	0	1	0	0	0	0	0	0	0	0	0	0	0	0	0	1	0	1	1	0	1	0	1	1	1	0	0	1	1	0	1	0	0	1	1	0	0	0	0	0	0	1	0	0	0	0	1	0
K06971	K06971; uncharacterized protein	0	1	1	1	0	1	0	1	1	1	1	1	0	0	1	1	2	1	1	1	1	0	1	2	1	1	1	1	1	0	1	0	1	1	1	0	1	1	0	1	1	1	1	1	1	1	1	0
K07030	K07030; uncharacterized protein	0	1	0	1	0	1	0	0	0	0	0	0	0	0	0	0	0	0	0	0	0	0	0	0	0	1	0	0	0	0	0	0	0	1	0	0	0	0	0	0	1	1	0	0	1	0	0	0
K07034	K07034; uncharacterized protein	0	1	0	0	0	0	0	0	0	0	0	0	0	0	0	0	0	0	0	0	0	0	0	0	0	0	0	0	0	0	0	0	0	0	0	0	0	1	0	0	0	0	1	2	1	0	0	0
K07054	K07054; uncharacterized protein	0	1	0	1	0	1	0	0	0	1	1	0	0	0	1	0	0	0	0	0	0	0	1	0	0	0	0	0	1	1	0	1	1	1	1	0	0	1	1	1	0	2	1	0	1	1	0	1
K07067	disA; diadenylate cyclase [EC:2.7.7.85]	0	1	0	0	1	1	0	0	1	0	1	1	0	1	1	0	0	0	0	0	0	0	1	0	0	0	0	0	0	0	1	1	1	1	1	0	1	0	1	0	1	1	1	0	1	1	1	1
K07104	catE; catechol 2,3-dioxygenase [EC:1.13.11.2]	0	1	0	0	0	0	1	1	0	0	0	0	0	0	0	0	0	0	0	0	0	0	1	0	0	0	0	1	1	0	0	1	0	0	1	1	0	1	1	1	1	0	0	0	0	0	0	0
K07107	ybgC; acyl-CoA thioester hydrolase [EC:3.1.2.-]	0	1	1	0	2	2	1	0	1	2	2	1	1	2	1	1	1	1	1	2	1	2	4	1	1	2	2	3	1	0	1	3	0	0	2	2	3	1	2	1	4	1	1	0	1	2	0	2
K07127	uraH, pucM, hiuH; 5-hydroxyisourate hydrolase [EC:3.5.2.17]	0	1	0	0	0	0	0	0	0	1	0	0	0	0	0	0	0	0	0	0	0	0	0	0	0	0	0	0	0	0	0	0	0	0	0	0	0	0	0	0	0	1	0	0	0	1	0	0
K07150	K07150; uncharacterized protein	0	1	0	0	0	0	0	0	0	0	0	0	0	0	1	0	0	0	0	0	0	0	0	0	0	0	0	0	0	1	1	0	1	1	0	0	0	1	0	0	0	1	0	1	1	0	0	0
K07152	SCO1; protein SCO1	0	1	0	2	1	3	0	0	0	1	1	0	1	1	1	0	0	0	0	0	0	0	3	0	0	0	0	0	0	4	2	0	2	2	1	0	0	1	0	0	1	1	0	0	0	2	2	0
K07161	K07161; uncharacterized protein	0	1	3	1	2	2	1	2	1	2	1	2	1	2	2	3	3	2	2	1	2	1	2	2	2	1	3	3	2	1	1	2	0	1	2	1	2	1	2	2	2	1	2	0	0	2	1	2
K07180	prkA; serine protein kinase	0	1	0	0	0	0	0	0	0	0	0	0	0	0	0	0	0	0	0	0	0	0	0	0	0	0	0	0	0	0	0	0	0	0	0	0	0	0	0	0	0	1	0	0	0	0	0	0
K07219	K07219; putative molybdopterin biosynthesis protein	0	1	1	1	1	0	1	1	0	1	1	2	1	0	1	1	1	1	1	1	1	1	1	1	1	1	1	1	0	0	1	1	0	1	1	1	1	3	0	1	1	1	0	2	2	1	1	0
K07220	K07220; uncharacterized protein	0	1	0	0	0	0	0	0	0	0	0	0	0	1	1	0	0	0	0	0	0	0	0	0	0	0	0	0	0	0	0	0	0	0	0	0	0	0	0	1	0	1	0	0	1	0	0	0
K07243	FTR, FTH1, efeU; high-affinity iron transporter	0	1	0	1	1	1	0	0	0	0	0	0	0	0	0	0	0	0	0	0	0	0	0	0	0	1	0	0	0	0	0	0	0	0	0	0	1	0	0	1	1	1	1	0	0	0	0	0
K07246	ttuC, dmlA; tartrate dehydrogenase/decarboxylase / D-malate dehydrogenase [EC:1.1.1.93 4.1.1.73 1.1.1.83]	0	1	0	1	0	0	0	0	0	0	0	0	0	0	0	1	0	1	1	0	1	0	0	1	1	1	0	0	0	0	0	0	0	0	0	0	1	0	0	0	0	0	0	0	1	0	0	0
K07258	dacC, dacA, dacD; serine-type D-Ala-D-Ala carboxypeptidase (penicillin-binding protein 5/6) [EC:3.4.16.4]	0	1	1	1	1	1	1	1	1	0	1	1	1	1	1	1	1	1	1	2	1	1	1	1	1	1	1	0	0	1	1	1	0	1	0	1	1	0	1	1	1	1	1	1	1	1	1	0
K07305	msrB; peptide-methionine (R)-S-oxide reductase [EC:1.8.4.12]	0	1	1	1	1	1	0	0	1	1	1	0	1	0	1	1	1	1	1	1	1	1	0	1	1	0	1	0	2	2	1	0	1	1	1	0	0	1	1	1	1	0	1	1	1	1	1	1
K07460	yraN; putative endonuclease	0	1	1	1	1	1	0	0	1	1	0	1	1	1	1	1	1	1	1	1	1	1	1	1	1	0	1	1	0	1	1	1	1	1	1	1	1	0	1	1	1	1	0	1	1	1	1	1
K07477	K07477; translin	0	1	0	1	0	1	0	1	1	0	0	1	0	0	0	0	0	1	1	1	1	1	1	0	1	1	0	0	0	1	0	1	1	0	0	1	1	1	0	0	1	0	1	1	1	1	1	0
K07586	ygaC; uncharacterized protein	0	1	0	0	0	1	0	1	1	1	1	0	0	0	1	0	0	0	0	0	0	0	0	0	0	0	0	0	0	1	1	0	1	1	0	1	0	0	0	0	0	1	1	0	0	1	2	0
K07646	kdpD; two-component system, OmpR family, sensor histidine kinase KdpD [EC:2.7.13.3]	0	1	1	1	1	0	1	1	1	1	1	1	1	0	2	1	0	2	1	0	1	0	1	0	1	1	0	0	0	1	1	1	1	1	0	1	1	0	0	1	1	0	2	0	1	1	2	0
K07667	kdpE; two-component system, OmpR family, KDP operon response regulator KdpE	0	1	0	0	0	0	0	0	0	0	0	0	0	0	3	0	0	0	0	0	0	0	0	0	0	0	0	0	0	0	0	0	0	0	0	0	0	0	0	0	0	0	1	0	1	0	0	0
K08166	mmr; MFS transporter, DHA2 family, methylenomycin A resistance protein	0	1	0	0	1	0	0	0	0	0	0	0	0	0	0	0	0	0	0	0	0	0	0	0	0	0	0	0	0	0	0	0	0	0	0	0	0	0	0	0	0	0	1	0	0	1	0	0
K08175	NAGLT1; MFS transporter, FHS family, Na+ dependent glucose transporter 1	0	1	0	0	0	0	0	0	0	0	0	0	0	0	0	0	0	0	0	0	0	0	0	0	0	0	0	0	0	0	0	0	0	0	0	0	0	0	0	0	0	1	0	1	1	0	0	0
K08296	sixA; phosphohistidine phosphatase [EC:3.1.3.-]	0	1	0	1	1	1	1	2	1	1	2	1	1	1	1	0	1	2	1	1	1	1	1	2	1	1	0	1	1	1	1	1	1	1	1	1	1	1	1	0	1	1	1	1	1	1	1	1
K08973	hemJ; protoporphyrinogen IX oxidase [EC:1.3.99.-]	0	1	0	0	0	0	0	0	1	0	0	0	0	0	0	0	0	0	0	0	0	0	0	0	0	0	0	1	1	0	1	0	0	1	1	0	0	1	0	0	0	0	0	0	0	1	0	1
K08998	K08998; uncharacterized protein	0	1	0	1	1	1	0	1	1	1	0	1	1	1	1	1	0	1	1	0	1	0	1	1	1	1	0	0	0	1	1	1	1	0	0	1	1	1	0	1	1	1	1	1	1	1	0	1
K08999	K08999; uncharacterized protein	0	1	1	1	1	1	1	1	1	1	2	1	0	1	1	1	1	1	1	1	1	0	1	1	1	1	1	1	1	1	1	1	3	0	1	1	1	1	1	0	1	1	1	1	1	1	1	1
K09125	yhhQ; queuosine precursor transporter	0	1	0	0	0	0	1	1	0	1	1	0	0	1	1	0	0	0	0	0	0	0	0	0	0	0	0	1	0	2	1	1	0	1	1	1	0	0	0	0	0	0	0	1	1	1	1	1
K09692	tagG; teichoic acid transport system permease protein	0	1	0	0	0	1	0	0	0	0	0	0	1	0	1	1	0	1	1	1	1	1	0	1	1	0	0	0	0	0	0	0	0	0	0	0	0	1	1	0	0	0	0	1	1	0	0	0
K09695	nodI; lipooligosaccharide transport system ATP-binding protein	0	1	1	1	1	1	1	0	1	1	0	1	1	0	1	1	1	1	1	0	1	0	1	1	1	1	1	1	1	0	1	0	0	1	1	1	1	1	1	1	1	1	1	1	1	1	1	0
K09764	K09764; uncharacterized protein	0	1	1	1	0	1	1	1	0	1	0	0	0	1	1	1	1	1	1	1	1	1	1	1	1	1	1	1	1	1	1	1	1	1	1	1	1	1	1	0	1	1	1	1	1	1	1	1
K09785	K09785; uncharacterized protein	0	1	0	1	0	1	0	1	0	1	1	0	0	0	1	1	1	1	1	1	1	1	1	1	1	1	0	1	0	1	1	1	0	1	0	0	1	1	1	1	1	1	1	0	0	1	1	1
K09795	K09795; uncharacterized protein	0	1	0	1	0	1	0	0	0	1	0	0	0	0	0	0	0	0	0	0	0	0	0	0	0	0	0	0	0	0	0	0	0	2	0	0	0	2	0	1	0	1	0	2	2	1	0	0
K09796	pccA; periplasmic copper chaperone A	0	1	0	1	1	1	0	0	0	1	1	0	1	1	0	0	0	0	0	0	0	0	1	0	0	0	0	0	0	1	1	0	1	1	1	0	0	1	0	0	1	1	0	0	0	2	0	0
K09927	K09927; uncharacterized protein	0	1	1	2	1	2	0	1	1	0	1	1	0	1	1	0	0	0	0	0	0	0	1	0	0	1	1	0	1	0	1	2	1	1	1	1	1	1	2	2	1	1	1	1	1	1	0	0
K09967	K09967; uncharacterized protein	0	1	0	0	0	0	0	0	0	0	1	0	0	0	0	1	0	1	1	1	1	1	0	1	2	1	0	0	0	0	0	0	0	0	0	0	1	1	0	0	0	0	0	0	0	0	0	0
K10112	msmX, msmK, malK, sugC, ggtA, msiK; multiple sugar transport system ATP-binding protein	0	1	3	0	3	0	1	0	1	0	1	1	0	1	1	0	1	1	1	1	1	1	0	1	1	1	2	1	0	1	1	2	1	1	1	1	1	1	1	1	1	0	1	1	1	1	1	1
K10233	aglF, ggtC; alpha-glucoside transport system permease protein	0	1	0	1	1	0	0	1	0	1	1	1	0	1	1	0	0	1	0	0	0	0	0	1	0	1	0	0	0	0	1	1	0	1	0	1	1	1	1	1	0	0	0	0	1	2	0	0
K10234	aglG, ggtD; alpha-glucoside transport system permease protein	0	1	0	1	1	0	0	1	1	1	1	2	0	2	1	0	0	1	1	1	1	1	0	1	1	1	0	0	0	1	1	1	0	1	0	1	1	1	1	1	0	0	0	0	1	2	0	1
K10543	xylF; D-xylose transport system substrate-binding protein	0	1	0	1	0	1	0	0	0	0	0	0	0	0	0	0	0	0	0	0	0	0	0	0	0	1	0	1	1	1	0	0	1	0	1	0	1	0	0	1	0	0	0	1	1	1	1	1
K10544	xylH; D-xylose transport system permease protein	0	1	0	1	0	1	0	0	0	0	0	0	0	0	0	0	0	0	0	0	0	0	0	0	0	1	0	0	1	2	1	0	1	1	1	0	1	0	0	1	0	0	0	1	1	1	1	1
K10545	xylG; D-xylose transport system ATP-binding protein [EC:7.5.2.10]	0	1	0	1	0	1	0	0	0	0	0	0	1	0	0	0	0	0	0	0	0	0	0	0	0	1	0	0	1	1	1	0	0	1	1	0	1	0	0	1	0	0	0	0	0	1	0	1
K10563	mutM, fpg; formamidopyrimidine-DNA glycosylase [EC:3.2.2.23 4.2.99.18]	0	1	2	1	0	1	0	1	0	1	1	0	0	1	2	1	1	1	1	1	1	1	1	1	1	1	2	1	1	1	1	1	1	1	1	1	1	1	1	1	2	1	1	1	1	2	0	1
K10773	NTH; endonuclease III [EC:4.2.99.18]	0	1	1	1	1	1	1	0	1	1	1	1	1	0	1	1	1	1	1	1	1	0	1	1	1	1	1	1	1	1	1	1	1	1	1	1	1	1	1	1	1	1	1	1	1	1	1	0
K10804	tesA; acyl-CoA thioesterase I [EC:3.1.2.- 3.1.2.2 3.1.1.2 3.1.1.5]	0	1	0	0	0	0	0	0	0	0	0	0	0	0	0	0	0	0	0	0	0	0	1	0	0	0	0	0	0	0	0	0	0	0	0	0	0	1	0	0	0	1	0	0	0	1	0	0
K11068	hlyIII; hemolysin III	0	1	0	1	2	1	0	0	1	0	1	1	2	0	0	0	0	0	0	0	0	0	1	0	0	1	0	1	1	1	1	1	0	1	1	1	1	1	1	1	1	1	1	1	1	1	1	1
K11621	liaG; lia operon protein LiaG	0	1	0	0	0	1	0	1	1	1	1	0	0	0	0	0	0	0	0	0	0	0	0	0	0	1	0	0	0	2	1	2	0	0	0	0	1	1	1	1	0	1	1	1	1	1	1	0
K11749	rseP; regulator of sigma E protease [EC:3.4.24.-]	0	1	1	1	1	1	1	1	1	2	1	1	1	1	1	1	1	1	1	1	1	1	1	1	1	1	1	1	1	1	1	1	1	1	1	1	1	1	1	1	1	1	1	1	1	1	1	1
K11752	ribD; diaminohydroxyphosphoribosylaminopyrimidine deaminase / 5-amino-6-(5-phosphoribosylamino)uracil reductase [EC:3.5.4.26 1.1.1.193]	0	1	1	1	1	1	0	1	1	0	1	1	0	1	1	1	1	1	1	1	1	0	1	2	2	1	1	1	0	1	1	1	2	1	1	1	1	1	1	1	1	0	1	1	1	1	1	1
K11991	tadA; tRNA(adenine34) deaminase [EC:3.5.4.33]	0	1	1	1	0	0	0	1	1	0	1	1	1	0	1	0	1	1	1	1	1	1	0	1	1	0	1	1	1	1	1	1	0	0	1	1	0	1	1	1	1	1	0	1	1	1	0	1
K12503	E2.5.1.68; short-chain Z-isoprenyl diphosphate synthase [EC:2.5.1.68]	0	1	0	1	0	0	0	0	0	1	0	0	0	0	0	0	0	1	0	0	0	0	1	0	1	1	0	0	0	0	1	1	0	0	0	0	1	1	0	1	0	0	0	1	1	1	1	0
K12528	xdhD; putative selenate reductase molybdopterin-binding subunit	0	1	0	2	0	0	0	1	0	0	0	1	0	0	0	0	0	0	0	0	0	0	0	0	0	1	0	0	0	0	1	0	0	1	0	0	1	1	0	0	0	1	0	0	1	0	0	0
K13572	pafB; proteasome accessory factor B	0	1	0	1	0	1	0	1	0	0	1	0	0	1	1	0	0	1	0	0	0	0	0	1	1	0	0	1	1	0	1	0	1	0	1	0	1	1	0	1	1	0	0	1	1	1	1	1
K13668	pimB; phosphatidyl-myo-inositol dimannoside synthase [EC:2.4.1.346]	0	1	0	0	1	1	1	0	1	0	0	1	1	0	0	1	0	1	1	1	1	1	1	1	1	1	0	0	0	0	1	1	1	0	0	1	1	1	1	0	0	1	0	1	1	0	1	0
K13890	gsiC; glutathione transport system permease protein	0	1	0	0	0	0	0	0	0	1	2	0	0	0	0	0	0	0	0	0	0	0	0	0	0	0	0	0	0	1	0	0	0	0	0	0	0	1	0	0	0	0	0	1	0	0	2	0
K13990	FTCD; glutamate formiminotransferase / formiminotetrahydrofolate cyclodeaminase [EC:2.1.2.5 4.3.1.4]	0	1	0	0	0	0	0	0	0	0	0	1	0	0	0	0	0	0	0	0	0	0	0	0	0	1	0	0	0	0	0	0	0	1	0	0	1	1	0	0	0	0	0	1	1	0	1	0
K13993	HSP20; HSP20 family protein	0	1	1	4	1	2	0	1	1	1	1	0	1	0	0	1	1	1	1	0	1	0	2	1	1	2	1	1	0	0	1	2	0	1	1	0	2	0	1	1	2	1	0	1	1	1	0	1
K14126	mvhA, vhuA, vhcA; F420-non-reducing hydrogenase large subunit [EC:1.12.99.- 1.8.98.5]	0	1	0	1	0	0	0	0	0	0	0	0	0	0	0	0	0	0	0	0	0	0	0	0	0	0	0	0	0	0	0	0	0	0	0	0	0	0	0	0	0	0	0	1	1	0	0	0
K14127	mvhD, vhuD, vhcD; F420-non-reducing hydrogenase iron-sulfur subunit [EC:1.12.99.- 1.8.98.5 1.8.98.6]	0	1	0	1	0	0	0	0	0	0	0	0	0	0	0	0	0	0	0	0	0	0	0	0	0	0	0	0	0	0	0	0	0	0	0	0	0	0	0	0	0	0	0	2	1	0	0	0
K14128	mvhG, vhuG, vhcG; F420-non-reducing hydrogenase small subunit [EC:1.12.99.- 1.8.98.5]	0	1	0	1	0	0	0	0	0	0	0	0	0	0	0	0	0	0	0	0	0	0	0	0	0	0	0	0	0	0	0	0	0	0	0	0	0	0	0	0	0	0	0	1	1	0	0	0
K14161	imuB; protein ImuB	0	1	0	0	1	1	1	1	0	1	1	1	1	1	1	1	0	1	1	0	1	0	1	0	0	0	0	0	0	1	1	1	1	1	1	0	1	1	1	1	0	1	1	1	1	1	1	1
K14162	dnaE2; error-prone DNA polymerase [EC:2.7.7.7]	0	1	0	1	1	0	0	0	1	0	2	1	0	1	1	0	0	1	1	0	1	0	1	0	0	1	0	0	0	0	1	1	0	1	0	1	1	0	1	1	1	1	1	1	1	1	1	0
K14170	pheA; chorismate mutase / prephenate dehydratase [EC:5.4.99.5 4.2.1.51]	0	1	0	0	0	0	0	1	0	0	1	0	0	0	0	0	0	0	0	0	0	0	0	0	0	0	0	0	0	0	0	0	0	0	0	0	0	0	0	0	0	0	0	0	0	0	0	0
K14273	xdh; D-xylose 1-dehydrogenase (NADP+, D-xylono-1,5-lactone-forming) [EC:1.1.1.179]	0	1	0	1	0	1	0	0	0	0	0	0	0	0	1	0	0	0	0	0	0	0	0	0	0	0	0	1	1	0	1	0	1	0	1	0	1	0	0	1	0	0	2	1	2	1	1	1
K14534	abfD; 4-hydroxybutyryl-CoA dehydratase / vinylacetyl-CoA-Delta-isomerase [EC:4.2.1.120 5.3.3.3]	0	1	0	0	0	0	0	0	0	0	0	0	0	0	0	0	0	0	0	0	0	0	0	0	0	0	0	0	0	1	0	0	0	1	0	0	0	1	0	0	0	1	0	1	1	0	0	0
K14652	ribBA; 3,4-dihydroxy 2-butanone 4-phosphate synthase / GTP cyclohydrolase II [EC:4.1.99.12 3.5.4.25]	0	1	1	0	1	1	0	1	1	1	1	1	0	1	1	0	1	0	0	0	0	0	1	0	0	1	1	1	1	1	1	1	1	1	1	1	1	1	1	1	1	0	1	1	1	1	1	0
K14998	SURF1, SHY1; surfeit locus 1 family protein	0	1	1	1	1	0	0	0	0	1	0	1	0	1	1	1	1	1	1	1	1	1	1	1	1	0	1	1	1	1	1	0	0	1	0	1	0	1	1	0	1	1	1	0	0	1	0	1
K15034	yaeJ; ribosome-associated protein	0	1	0	1	0	1	1	1	1	1	1	0	0	0	1	0	0	0	0	1	0	1	0	0	1	1	0	0	1	1	1	1	0	1	1	1	1	0	0	1	1	1	1	1	1	0	0	1
K15525	mshB; N-acetyl-1-D-myo-inositol-2-amino-2-deoxy-alpha-D-glucopyranoside deacetylase [EC:3.5.1.103]	0	1	1	1	0	0	0	0	0	0	0	0	0	0	1	1	0	1	1	1	1	1	0	1	1	0	0	0	0	0	0	0	0	0	0	0	0	1	0	1	0	0	1	1	1	1	0	0
K15553	ssuA; sulfonate transport system substrate-binding protein	0	1	0	0	0	0	0	0	0	0	0	0	0	0	0	0	0	0	0	0	0	0	0	0	0	0	0	0	0	0	0	0	0	0	0	0	0	0	0	1	0	1	0	1	1	1	0	0
K15554	ssuC; sulfonate transport system permease protein	0	1	1	0	0	0	0	0	0	0	0	0	0	0	3	0	0	0	1	0	1	0	0	0	0	0	1	0	1	0	0	1	0	0	0	0	0	0	0	1	0	1	0	0	0	1	0	1
K15864	nirS; nitrite reductase (NO-forming) / hydroxylamine reductase [EC:1.7.2.1 1.7.99.1]	0	1	0	0	0	0	0	0	0	0	0	0	0	0	0	0	0	0	0	0	0	0	0	0	0	0	0	0	0	0	0	0	0	0	0	0	0	0	0	0	0	0	0	0	0	0	0	0
K15916	pgi-pmi; glucose/mannose-6-phosphate isomerase [EC:5.3.1.9 5.3.1.8]	0	1	1	1	0	1	0	1	0	1	1	0	0	0	1	0	1	0	0	0	0	0	1	0	0	1	1	0	0	0	0	1	1	0	0	0	1	1	0	1	1	1	0	1	1	0	1	0
K16639	LACTB2; endoribonuclease LACTB2 [EC:3.1.27.-]	0	1	1	1	0	1	0	0	0	1	1	0	0	1	1	0	1	1	1	0	1	0	0	1	0	1	1	0	0	0	1	1	1	1	0	1	1	1	1	1	1	1	1	1	1	1	0	0
K16840	hpxQ; 2-oxo-4-hydroxy-4-carboxy-5-ureidoimidazoline decarboxylase [EC:4.1.1.97]	0	1	0	0	0	0	0	0	0	1	0	0	0	1	1	0	0	0	0	0	0	0	0	0	0	0	0	0	0	0	0	0	0	0	0	0	0	0	0	0	0	1	0	0	0	1	0	0
K16937	doxD; thiosulfate dehydrogenase (quinone) large subunit [EC:1.8.5.2]	0	1	1	0	0	0	0	0	1	0	0	0	0	0	0	0	0	0	0	0	0	0	0	0	0	0	0	0	0	0	0	0	0	0	0	0	0	0	0	1	0	0	0	1	1	0	0	0
K16951	asrB; anaerobic sulfite reductase subunit B	0	1	0	1	0	1	0	0	0	0	0	1	0	0	0	0	0	0	0	0	0	0	0	0	0	1	0	0	0	0	1	1	1	1	0	0	1	1	0	0	0	0	0	0	1	0	1	0
K17064	ddh; D-2-hydroxyacid dehydrogenase (NADP+) [EC:1.1.1.272]	0	1	1	0	0	0	0	0	0	1	0	0	0	0	0	0	1	0	1	0	1	0	0	0	0	0	1	0	0	0	0	0	0	0	0	0	0	0	0	0	0	1	1	0	0	0	0	0
K17497	PMM; phosphomannomutase [EC:5.4.2.8]	0	1	0	0	1	0	0	0	0	0	0	0	0	0	0	0	0	0	0	0	0	0	0	0	0	0	0	0	0	0	0	0	0	0	0	0	0	0	0	0	0	0	1	0	0	0	0	0
K17993	hydA; sulfhydrogenase subunit alpha [EC:1.12.1.3 1.12.1.5]	0	1	0	1	0	1	0	0	0	0	0	1	0	0	0	0	0	0	0	0	0	0	0	0	0	1	0	1	0	1	1	0	1	1	1	0	1	1	0	0	0	1	0	1	1	0	0	1
K17994	hydD; sulfhydrogenase subunit delta [EC:1.12.1.3 1.12.1.5]	0	1	0	1	0	1	0	0	0	0	0	1	0	0	0	0	0	0	0	0	0	0	0	0	0	1	0	0	1	1	1	1	1	1	1	0	1	1	0	0	0	1	0	1	1	0	1	1
K17996	hydB; sulfhydrogenase subunit beta (sulfur reductase) [EC:1.12.98.4]	0	1	0	1	0	1	0	0	0	0	0	1	0	0	0	0	0	0	0	0	0	0	0	0	0	1	0	1	1	0	1	1	1	1	1	0	1	1	0	0	0	0	0	1	1	0	1	1
K18384	L3HYPDH; trans-L-3-hydroxyproline dehydratase [EC:4.2.1.77]	0	1	0	0	0	0	0	0	0	0	0	0	0	0	0	1	0	1	1	0	1	0	0	1	1	0	0	0	0	0	0	0	0	0	0	0	0	0	0	0	0	1	0	0	0	0	0	0
K18446	ygiF; triphosphatase [EC:3.6.1.25]	0	1	0	1	0	0	0	0	0	0	0	0	0	0	0	0	0	1	1	0	1	0	0	0	0	0	0	0	0	0	0	0	0	0	0	0	0	0	0	0	0	0	0	0	0	0	0	0
K18476	tetR; TetR/AcrR family transcriptional regulator, tetracycline repressor protein	0	1	0	0	1	3	0	1	0	1	2	0	1	2	2	0	0	0	0	0	0	0	0	0	0	1	0	0	0	1	1	0	0	0	0	2	0	0	0	2	0	0	1	0	0	2	0	0
K19294	algI; alginate O-acetyltransferase complex protein AlgI	0	1	0	1	0	1	0	0	0	0	0	0	0	0	0	0	0	0	0	0	0	0	0	0	0	0	0	1	2	0	2	0	0	3	2	0	0	2	0	1	1	1	1	1	1	1	0	2
K19686	vapC; ribonuclease VapC [EC:3.1.-.-]	0	1	0	0	0	0	1	0	0	0	0	0	0	1	1	0	0	0	0	0	0	0	0	0	0	0	1	0	0	0	1	0	0	0	0	0	0	0	0	0	0	0	0	0	0	0	0	0
K19687	vapB; antitoxin VapB	0	1	1	0	0	0	0	0	0	0	0	0	0	1	1	0	0	0	0	0	0	0	0	0	0	0	0	0	0	0	0	0	0	0	0	0	0	0	0	0	0	0	0	0	0	0	0	0
K19746	dauA; D-arginine dehydrogenase [EC:1.4.99.6]	0	1	1	1	1	1	0	1	0	0	1	1	0	0	0	0	1	0	0	0	0	0	1	0	0	1	1	0	0	0	0	1	0	0	0	0	1	0	1	1	1	1	1	0	0	1	0	0
K20035	dmdC; 3-(methylthio)propanoyl-CoA dehydrogenase [EC:1.3.8.-]	0	1	1	2	1	1	1	2	1	1	1	0	0	1	1	1	1	1	1	1	1	1	1	1	1	1	1	1	1	0	1	0	1	1	1	1	1	1	1	0	1	1	1	1	0	1	1	1
K21001	pslH; polysaccharide biosynthesis protein PslH	0	1	0	0	0	0	0	0	0	0	0	0	0	0	0	0	0	0	0	0	0	0	1	0	0	0	0	0	0	0	1	0	0	0	0	0	0	1	0	0	1	0	1	0	0	0	0	0
K21023	mucR; diguanylate cyclase [EC:2.7.7.65]	0	1	0	1	1	0	1	0	0	0	0	1	1	0	0	0	0	0	0	0	0	0	1	0	0	1	0	0	0	0	2	3	0	2	0	1	1	1	0	0	1	1	2	0	0	0	0	0
K21147	moeZR, moeBR; sulfur-carrier protein adenylyltransferase/sulfurtransferase [EC:2.7.7.80 2.7.7.- 2.8.1.11 2.8.1.-]	0	1	1	0	0	1	1	2	0	1	1	0	0	1	1	1	1	1	1	1	1	1	1	1	1	1	1	1	0	1	1	1	1	1	1	1	1	1	1	1	1	1	2	1	1	1	1	1
K21416	acoA; acetoin:2,6-dichlorophenolindophenol oxidoreductase subunit alpha [EC:1.1.1.-]	0	1	1	1	1	1	0	0	0	0	0	0	1	1	1	0	0	3	2	2	2	2	1	2	3	3	0	0	0	0	0	0	0	0	0	0	2	0	1	0	1	0	1	0	0	1	0	0
K21495	fitA; antitoxin FitA	0	1	2	1	0	0	0	2	0	0	0	0	0	0	4	2	0	0	2	1	2	1	0	2	2	0	1	0	0	0	1	0	0	1	0	0	0	0	2	4	0	0	0	2	1	0	0	0
K21600	csoR, ricR; CsoR family transcriptional regulator, copper-sensing transcriptional repressor	0	1	0	2	1	2	1	0	1	0	1	1	1	2	1	0	0	0	0	0	0	0	1	0	0	2	0	0	0	0	0	1	0	0	0	1	2	1	2	2	2	2	1	0	0	1	0	0
K22205	K22205; S-adenosyl-L-methionine hydrolase (adenosine-forming) [EC:3.13.1.8]	0	1	1	2	1	1	0	1	1	1	1	1	1	1	1	0	1	0	0	1	1	1	1	1	1	1	1	1	1	1	1	1	0	1	1	1	1	1	1	1	1	1	1	1	1	1	1	1
K22278	pgdA; peptidoglycan-N-acetylglucosamine deacetylase [EC:3.5.1.104]	0	1	1	1	0	0	0	0	1	0	0	0	0	0	0	1	1	1	1	1	1	0	0	2	2	0	1	1	0	0	0	0	0	1	2	0	0	3	0	1	0	1	0	1	2	2	0	2
K22476	K22476; N-acetylglutamate synthase [EC:2.3.1.1]	0	1	0	1	0	1	1	0	1	0	0	1	1	0	0	0	0	0	0	0	0	0	0	0	0	0	0	0	0	0	0	1	1	1	0	1	0	0	0	0	0	0	0	1	0	0	1	0
K22479	argA; N-acetyltransferase	0	1	0	0	0	0	0	0	0	1	1	0	0	0	0	0	0	0	0	0	0	0	0	0	0	0	0	0	0	0	0	0	0	0	0	0	0	0	0	1	0	1	1	0	0	1	0	0
K23107	yajO; 1-deoxyxylulose-5-phosphate synthase [EC:1.1.-.-]	0	1	0	1	0	0	0	0	0	0	1	0	0	0	0	0	0	0	0	0	0	0	0	0	0	0	0	0	0	0	1	0	0	0	0	0	1	1	0	0	0	0	1	0	1	0	0	0
K23349	dmsD; putative dimethyl sulfoxide reductase chaperone	0	1	0	0	1	0	1	2	0	0	0	0	0	0	0	0	0	0	0	0	0	0	0	0	0	0	0	0	0	0	0	0	0	0	0	1	0	0	0	0	1	0	0	0	0	0	0	0
K23393	murT; lipid II isoglutaminyl synthase (glutamine-hydrolysing) [EC:6.3.5.13]	0	1	0	0	0	0	0	0	0	0	0	0	0	0	0	0	0	0	0	0	0	0	0	0	0	0	0	0	0	0	0	0	0	0	0	0	0	1	0	0	0	1	0	1	1	0	0	0
K24120	ahpE; mycoredoxin-dependent peroxiredoxin [EC:1.11.1.29]	0	1	1	1	0	0	1	0	0	0	0	0	0	0	0	1	1	1	1	1	1	1	1	1	1	1	1	1	0	1	0	1	0	0	1	1	1	0	0	0	1	1	0	1	1	0	0	0
K24699	TetR/AcrR family transcriptional regulator, regulator of mycofactocin system	0	1	0	0	1	0	0	0	0	0	0	0	0	0	0	0	0	0	0	0	0	0	0	0	0	0	0	0	0	0	0	0	0	0	0	0	0	0	0	0	0	0	0	0	0	0	0	0
K24915	TMEM175 potassium channel family protein	0	1	0	1	1	2	0	0	0	0	0	0	0	0	0	0	0	0	0	0	0	0	0	0	0	0	0	0	0	0	0	0	0	0	0	0	0	1	0	1	0	1	0	0	1	0	0	0
K25148	berA; beta-exotoxin I transport system ATP-binding protein	0	1	2	1	2	3	1	0	1	0	0	2	0	0	0	1	2	1	1	1	1	1	1	1	1	1	2	2	2	1	1	0	2	1	2	1	1	1	0	0	0	1	1	1	1	1	2	2
K25149	narB; polyether ionophore transport system permease protein	0	1	0	0	0	0	0	0	0	1	0	0	0	0	1	0	0	0	0	0	0	0	0	0	0	0	0	0	0	0	0	0	0	0	0	0	0	0	0	0	0	0	0	0	0	0	0	0
K25150	narA; polyether ionophore transport system ATP-binding protein	0	1	0	0	0	0	0	0	0	0	0	0	0	0	1	0	0	0	0	0	0	0	0	0	0	0	0	0	0	0	0	0	0	0	0	0	0	0	0	0	0	0	0	0	0	0	0	0
K25706	tRNA N6-adenosine threonylcarbamoyltransferase [EC:2.3.1.234]	0	1	1	1	1	1	1	0	1	1	0	0	1	1	1	0	1	1	1	1	1	0	1	1	1	1	1	1	0	1	1	1	1	1	1	1	1	1	1	1	1	1	0	1	1	1	1	1
K00339	nuoJ; NADH-quinone oxidoreductase subunit J [EC:7.1.1.2]	0	2	2	2	1	2	2	2	2	2	2	1	0	2	2	1	2	2	2	2	2	2	1	2	2	2	2	2	2	2	1	2	2	2	2	2	2	2	2	2	2	2	2	2	2	2	1	2
K00340	nuoK; NADH-quinone oxidoreductase subunit K [EC:7.1.1.2]	0	2	2	2	2	2	2	2	2	2	2	2	0	2	1	2	2	2	2	2	2	2	2	2	2	2	2	2	2	2	1	2	2	2	2	2	2	2	2	2	2	2	2	2	2	2	1	2
K00341	nuoL; NADH-quinone oxidoreductase subunit L [EC:7.1.1.2]	0	2	2	2	2	0	2	2	2	2	2	1	0	2	1	0	1	2	2	2	2	2	1	2	2	2	2	1	2	1	1	2	3	2	2	2	2	0	1	2	2	2	2	2	2	2	1	2
K00344	qor, CRYZ; NADPH:quinone reductase [EC:1.6.5.5]	0	2	2	2	1	3	0	1	1	2	2	3	0	2	1	1	1	2	2	1	2	0	1	2	2	3	2	2	1	2	2	2	0	3	1	1	2	1	1	0	3	0	5	0	0	2	0	2
K01271	pepQ; Xaa-Pro dipeptidase [EC:3.4.13.9]	0	2	0	1	1	1	1	0	1	1	1	1	1	1	0	1	1	0	2	0	2	0	1	1	2	2	1	0	0	2	0	0	2	0	0	1	1	2	2	1	0	2	1	1	2	2	2	0
K01480	speB; agmatinase [EC:3.5.3.11]	0	2	0	2	0	1	0	1	1	1	1	0	1	1	1	1	0	1	1	1	1	1	0	1	1	0	0	1	1	0	0	1	0	0	1	1	0	1	0	1	1	0	1	0	0	1	0	1
K01914	asnA; aspartate--ammonia ligase [EC:6.3.1.1]	0	2	0	1	0	1	0	0	0	0	0	0	0	0	0	0	0	0	0	0	0	0	0	0	0	1	0	0	0	0	0	0	0	0	0	0	1	0	0	0	0	1	0	0	0	0	0	0
K02346	dinB; DNA polymerase IV [EC:2.7.7.7]	0	2	1	2	1	2	0	1	1	2	0	0	1	1	0	1	0	1	1	0	1	0	1	1	1	1	1	1	1	2	2	2	1	2	1	1	1	2	0	2	1	2	2	1	1	1	2	2
K02503	HINT1, hinT, hit; histidine triad (HIT) family protein	0	2	1	1	1	2	0	0	0	1	0	0	1	1	1	1	1	1	1	1	1	1	1	1	1	1	1	1	1	1	1	3	2	1	0	1	1	0	1	1	1	2	1	2	2	3	1	1
K02669	pilT; twitching motility protein PilT	0	2	0	1	0	0	2	0	0	0	0	0	0	0	0	0	0	0	0	0	0	0	2	0	0	2	0	1	1	1	2	2	0	1	1	2	2	2	0	0	0	2	3	1	2	0	2	1
K03605	hyaD, hybD; hydrogenase maturation protease [EC:3.4.23.-]	0	2	0	2	0	1	0	0	0	0	1	1	0	0	0	0	0	0	0	0	0	0	1	0	0	2	0	1	0	0	1	1	1	1	1	0	2	1	0	0	0	1	0	2	2	0	1	0
K04651	hypA, hybF; hydrogenase nickel incorporation protein HypA/HybF	0	2	0	1	0	1	0	0	0	0	0	1	0	0	0	0	0	0	0	0	0	0	0	0	0	2	0	1	0	1	1	0	2	2	1	0	2	1	0	0	0	1	0	1	1	0	1	0
K04759	feoB; ferrous iron transport protein B	0	2	0	2	0	0	0	0	0	0	0	0	0	0	0	0	0	0	0	0	0	0	0	0	0	1	0	0	0	0	0	0	0	0	0	0	1	1	0	0	0	0	0	1	1	0	0	0
K06196	ccdA; cytochrome c-type biogenesis protein	0	2	1	1	1	1	1	2	1	0	1	1	1	1	1	1	1	1	1	1	1	1	1	1	1	1	1	1	0	1	1	1	1	2	1	1	2	3	1	2	2	1	1	1	1	1	0	1
K06994	K06994; putative drug exporter of the RND superfamily	0	2	1	1	1	3	1	1	0	1	1	0	0	0	0	2	2	2	2	1	2	1	2	2	2	1	0	0	0	0	1	1	0	0	0	4	1	1	1	1	1	1	0	0	0	0	0	0
K07451	mcrA; 5-methylcytosine-specific restriction enzyme A [EC:3.1.21.-]	0	2	8	3	0	1	1	3	0	1	1	2	1	2	2	3	4	3	3	1	2	0	1	5	3	2	5	0	0	4	4	0	5	2	0	2	1	2	1	0	1	3	3	1	0	2	2	0
K09694	nodJ; lipooligosaccharide transport system permease protein	0	2	2	2	2	2	2	2	2	2	1	2	2	2	0	1	2	2	2	0	2	0	2	2	2	2	2	1	1	0	2	2	2	2	2	2	2	2	2	2	2	2	2	2	2	2	1	0
K11779	fbiC; FO synthase [EC:2.5.1.147 4.3.1.32]	0	2	2	0	1	2	1	2	2	0	0	1	2	0	0	2	2	2	2	2	2	2	2	1	2	2	2	0	1	2	2	2	1	2	1	2	2	1	0	2	2	0	2	1	1	0	2	0
K15555	ssuB; sulfonate transport system ATP-binding protein [EC:7.6.2.14]	0	2	1	0	0	1	0	0	1	0	2	0	1	2	5	2	0	1	2	0	2	0	1	1	1	0	1	0	1	0	1	0	0	0	1	0	0	0	0	2	1	2	1	1	1	1	0	1
K15987	hppA; K(+)-stimulated pyrophosphate-energized sodium pump	0	2	1	0	1	0	1	1	1	1	0	1	0	1	1	1	1	1	1	1	1	0	1	1	1	1	1	0	1	1	0	1	0	1	1	1	1	0	1	1	1	1	1	0	0	0	0	1
K17218	sqr; sulfide:quinone oxidoreductase [EC:1.8.5.4]	0	2	0	1	1	0	1	0	1	0	1	2	1	0	0	0	0	0	0	0	0	0	1	0	0	1	0	0	1	2	1	1	0	1	0	2	3	2	0	0	1	1	1	1	1	0	1	1
K23743	E3.4.24.33; peptidyl-Asp metalloendopeptidase [EC:3.4.24.33]	0	2	0	0	0	0	0	0	0	0	0	0	0	0	1	0	0	0	0	0	0	0	0	0	0	0	0	0	0	0	0	0	0	0	0	0	0	1	0	0	0	0	0	0	0	0	0	0
K25232	fatty acid kinase fatty acid binding subunit	0	2	0	3	0	1	0	0	0	0	0	0	0	0	0	0	0	0	0	0	0	0	0	0	0	1	0	0	0	0	0	0	0	1	0	0	0	1	0	0	2	1	0	2	3	0	0	0
K01992	ABC-2.P; ABC-2 type transport system permease protein	0	3	0	1	2	4	0	1	2	3	2	1	1	1	3	0	0	0	0	0	0	0	1	0	0	1	0	2	2	2	2	0	2	1	1	1	2	1	1	2	0	1	0	2	1	1	2	1
K05555	actIV; cyclase [EC:4.-.-.-]	0	3	0	1	0	1	1	0	1	0	0	0	0	0	1	1	0	1	1	0	1	0	0	1	1	1	0	0	1	2	1	2	1	1	0	1	1	3	0	1	1	3	0	2	2	1	1	1
K08591	plsY; acyl phosphate:glycerol-3-phosphate acyltransferase [EC:2.3.1.275]	0	3	1	3	1	3	1	3	1	4	2	1	1	1	1	1	1	1	1	1	1	1	1	1	1	1	1	2	2	1	1	1	2	1	2	1	1	2	1	2	3	2	2	4	4	3	3	2
K01406	prtC; serralysin [EC:3.4.24.40]	0	7	0	0	0	0	1	0	0	0	0	0	0	0	0	0	0	0	0	0	0	0	1	0	0	0	0	0	0	0	1	0	0	0	0	2	0	18	0	1	0	2	0	14	17	0	0	0
K00008	SORD, gutB; L-iditol 2-dehydrogenase [EC:1.1.1.14]	0	0	1	0	0	0	0	0	0	0	0	0	0	0	0	0	0	1	1	1	1	1	0	1	1	0	0	0	0	0	0	0	0	0	0	0	0	0	0	0	0	0	0	0	0	0	0	0
K00009	mtlD; mannitol-1-phosphate 5-dehydrogenase [EC:1.1.1.17]	0	0	1	0	0	0	0	0	0	0	0	0	0	0	0	0	0	1	1	1	1	1	0	1	1	0	1	0	1	0	0	1	0	0	0	0	0	0	0	0	0	0	0	0	0	0	0	0
K00058	serA, PHGDH; D-3-phosphoglycerate dehydrogenase / 2-oxoglutarate reductase [EC:1.1.1.95 1.1.1.399]	0	0	1	2	1	2	1	1	2	1	1	1	1	0	1	2	1	1	3	1	2	1	2	2	3	1	2	1	1	1	1	2	0	2	1	1	1	1	2	1	1	0	4	0	0	2	0	1
K00074	paaH, hbd, fadB, mmgB; 3-hydroxybutyryl-CoA dehydrogenase [EC:1.1.1.157]	0	0	1	0	1	0	1	0	0	1	1	0	0	0	1	0	1	0	0	0	0	0	1	0	0	1	1	2	2	0	0	1	0	0	2	2	1	0	1	0	1	0	1	1	1	1	0	2
K00088	IMPDH, guaB; IMP dehydrogenase [EC:1.1.1.205]	0	0	1	0	0	0	0	0	0	0	0	0	0	0	1	1	1	1	1	1	1	1	0	1	1	0	0	0	0	0	0	0	0	0	0	0	0	0	0	0	0	0	1	0	0	0	0	0
K00128	ALDH; aldehyde dehydrogenase (NAD+) [EC:1.2.1.3]	0	0	1	1	0	0	1	0	0	1	1	0	0	1	1	0	0	1	1	1	1	1	0	2	1	0	1	0	0	0	0	1	0	0	0	1	0	0	1	2	3	0	0	0	0	1	0	0
K00153	E1.1.1.306; S-(hydroxymethyl)mycothiol dehydrogenase [EC:1.1.1.306]	0	0	1	0	0	0	0	0	0	0	0	0	0	0	0	0	1	1	1	1	1	1	0	1	1	0	1	0	0	0	0	0	0	0	0	0	0	0	0	0	0	0	0	0	0	0	0	0
K00217	E1.3.1.32; maleylacetate reductase [EC:1.3.1.32]	0	0	1	0	0	0	0	0	0	0	0	0	0	0	0	0	0	0	0	0	0	0	0	0	0	0	0	0	0	0	0	0	0	0	0	0	0	0	0	0	0	0	0	0	0	0	0	0
K00275	pdxH, PNPO; pyridoxamine 5'-phosphate oxidase [EC:1.4.3.5]	0	0	1	0	0	0	0	0	0	1	1	0	0	1	1	1	1	1	1	1	1	1	0	1	1	0	1	0	0	0	1	1	0	0	0	0	0	0	1	1	1	0	1	0	0	1	0	0
K00304	soxD; sarcosine oxidase, subunit delta [EC:1.5.3.1]	0	0	1	0	0	0	0	0	0	0	0	0	0	0	0	0	0	0	0	0	0	0	0	0	0	0	0	0	0	0	0	0	0	0	0	0	0	0	1	0	0	0	0	0	0	0	0	0
K00306	PIPOX; sarcosine oxidase / L-pipecolate oxidase [EC:1.5.3.1 1.5.3.7]	0	0	1	0	0	0	0	0	0	0	0	0	0	0	0	0	1	0	0	0	0	0	0	0	0	0	1	0	0	0	1	0	0	0	0	0	0	0	0	0	0	0	0	0	0	0	0	0
K00355	NQO1; NAD(P)H dehydrogenase (quinone) [EC:1.6.5.2]	0	0	1	0	0	0	0	0	0	0	0	0	0	0	0	0	1	0	0	0	0	0	0	0	0	0	1	0	0	0	0	0	0	0	0	0	0	0	0	0	0	0	0	0	0	0	0	0
K00455	hpaD, hpcB; 3,4-dihydroxyphenylacetate 2,3-dioxygenase [EC:1.13.11.15]	0	0	1	0	0	0	0	0	0	0	1	0	0	0	0	0	0	0	0	0	0	0	1	0	0	0	0	0	0	0	0	0	0	0	0	0	0	0	0	0	1	0	0	0	0	0	0	0
K00549	metE; 5-methyltetrahydropteroyltriglutamate--homocysteine methyltransferase [EC:2.1.1.14]	0	0	1	0	0	0	1	2	0	0	1	0	0	0	3	0	0	1	1	1	1	1	1	1	2	0	0	0	0	0	0	1	0	0	0	0	0	0	1	1	1	0	2	0	0	0	0	0
K00560	thyA, TYMS; thymidylate synthase [EC:2.1.1.45]	0	0	1	0	0	0	0	0	0	0	0	0	0	0	0	1	0	1	1	1	1	1	0	1	1	0	0	1	0	0	0	1	0	0	0	0	0	0	0	0	0	0	1	0	0	1	0	0
K00588	E2.1.1.104; caffeoyl-CoA O-methyltransferase [EC:2.1.1.104]	0	0	1	1	0	0	0	1	0	1	1	0	0	0	1	1	1	2	1	1	1	1	0	2	1	0	1	0	1	0	0	0	0	0	0	0	0	0	0	1	1	0	1	0	0	0	0	0
K00620	argJ; glutamate N-acetyltransferase / amino-acid N-acetyltransferase [EC:2.3.1.35 2.3.1.1]	0	0	1	0	0	1	1	0	0	0	1	1	0	0	0	1	1	1	1	1	1	0	1	1	1	1	1	1	0	0	1	0	0	1	1	1	1	1	0	0	1	0	1	0	0	1	0	1
K00641	metX; homoserine O-acetyltransferase/O-succinyltransferase [EC:2.3.1.31 2.3.1.46]	0	0	1	1	1	1	0	0	0	0	1	1	1	1	1	0	1	1	1	1	1	1	1	1	1	1	1	1	1	0	0	0	1	1	1	1	1	1	1	1	1	0	1	0	0	1	0	0
K00652	bioF; 8-amino-7-oxononanoate synthase [EC:2.3.1.47]	0	0	1	2	0	0	0	0	0	0	0	0	0	0	0	0	0	0	0	0	0	0	1	0	0	2	0	0	0	0	0	0	0	0	0	0	2	1	0	0	1	0	0	1	1	1	0	0
K00681	ggt; gamma-glutamyltranspeptidase / glutathione hydrolase [EC:2.3.2.2 3.4.19.13]	0	0	1	0	0	1	0	0	0	0	0	0	0	0	0	1	0	0	1	0	1	0	0	1	1	0	0	0	0	0	0	0	0	0	0	0	0	0	0	0	0	0	0	0	0	0	0	0
K00757	udp, UPP; uridine phosphorylase [EC:2.4.2.3]	0	0	1	0	0	0	0	0	0	0	0	0	0	0	0	2	0	3	3	0	2	0	0	2	3	0	1	0	0	0	0	0	0	0	0	0	0	0	1	0	0	0	0	0	0	0	0	0
K00782	lldG; L-lactate dehydrogenase complex protein LldG	0	0	1	0	0	1	0	1	0	0	1	0	0	0	0	0	1	0	0	0	0	0	1	0	0	1	1	0	0	0	0	0	0	0	0	0	1	0	0	0	1	0	1	1	0	0	0	0
K00791	miaA, TRIT1; tRNA dimethylallyltransferase [EC:2.5.1.75]	0	0	1	1	1	1	0	0	1	0	1	1	0	1	1	0	1	1	1	1	1	1	1	1	1	1	1	0	1	1	0	1	1	1	0	1	1	0	0	1	1	1	1	0	1	1	0	1
K00803	AGPS, agpS; alkyldihydroxyacetonephosphate synthase [EC:2.5.1.26]	0	0	1	0	0	0	0	0	0	0	0	0	0	0	0	1	0	1	1	1	1	1	0	1	1	1	1	0	0	0	0	0	0	0	0	1	1	0	0	0	1	0	0	0	0	0	0	0
K00821	argD; acetylornithine/N-succinyldiaminopimelate aminotransferase [EC:2.6.1.11 2.6.1.17]	0	0	1	0	0	0	0	0	0	0	1	0	0	1	0	1	1	1	1	1	1	1	0	1	1	1	1	0	0	0	1	0	0	1	0	0	1	0	0	1	1	0	1	0	0	1	0	1
K00831	serC, PSAT1; phosphoserine aminotransferase [EC:2.6.1.52]	0	0	1	0	1	1	1	0	1	0	0	0	0	0	1	1	1	1	1	1	1	0	1	1	1	1	1	0	1	1	1	1	1	1	1	0	1	1	1	1	1	0	1	0	0	1	1	1
K00925	ackA; acetate kinase [EC:2.7.2.1]	0	0	1	0	0	0	0	0	0	0	0	0	0	0	0	2	1	1	1	0	1	0	0	1	1	0	1	0	0	1	0	0	0	0	0	0	0	0	0	0	0	0	0	0	0	0	0	0
K00930	argB; acetylglutamate kinase [EC:2.7.2.8]	0	0	1	1	1	1	1	0	0	0	1	1	0	1	1	1	1	1	1	1	1	1	1	1	1	1	1	1	0	1	1	1	1	1	0	1	1	1	0	1	1	0	1	0	0	1	1	1
K00986	ltrA; RNA-directed DNA polymerase [EC:2.7.7.49]	0	0	1	0	0	0	0	1	0	0	0	0	0	0	0	0	0	0	0	0	0	0	0	1	0	0	0	0	0	0	0	0	0	0	0	0	0	0	0	1	0	0	0	0	0	0	0	0
K01039	gctA; glutaconate CoA-transferase, subunit A [EC:2.8.3.12]	0	0	1	0	0	1	0	1	0	0	0	0	0	0	1	4	0	2	6	2	6	2	1	6	6	0	0	0	0	0	0	0	0	0	0	0	0	0	1	0	1	0	0	2	2	1	0	0
K01040	gctB; glutaconate CoA-transferase, subunit B [EC:2.8.3.12]	0	0	1	0	0	1	0	0	0	0	0	0	0	0	1	4	0	2	6	2	5	2	1	4	5	0	0	0	0	0	0	0	0	0	0	0	0	0	1	0	1	0	0	3	2	1	0	0
K01053	gnl, RGN; gluconolactonase [EC:3.1.1.17]	0	0	1	0	0	1	0	0	0	0	0	0	0	0	0	0	1	0	0	0	0	0	0	0	0	0	1	0	0	0	0	0	0	0	0	0	0	1	0	0	0	0	0	0	0	0	0	0
K01133	betC; choline-sulfatase [EC:3.1.6.6]	0	0	1	0	0	0	0	0	0	0	0	0	0	0	0	2	1	2	2	0	2	0	0	0	2	0	1	0	1	0	0	1	0	0	0	0	0	0	0	0	0	0	0	0	0	0	0	0
K01295	cpg; glutamate carboxypeptidase [EC:3.4.17.11]	0	0	1	0	0	0	0	0	0	0	0	0	0	1	1	0	0	0	0	0	0	0	0	0	0	1	0	0	0	0	0	0	0	0	0	0	1	0	0	0	0	0	1	0	0	0	0	0
K01438	argE; acetylornithine deacetylase [EC:3.5.1.16]	0	0	1	0	0	1	0	0	0	0	1	1	0	3	1	2	1	1	2	2	2	2	0	1	2	0	1	1	0	0	1	1	0	0	0	0	1	0	0	1	1	0	0	0	0	0	0	1
K01439	dapE; succinyl-diaminopimelate desuccinylase [EC:3.5.1.18]	0	0	1	0	0	0	0	0	0	0	0	1	0	1	1	2	1	2	2	2	2	2	0	1	2	0	1	0	0	0	0	1	0	0	0	0	0	0	0	0	1	0	0	0	0	0	0	0
K01443	nagA, AMDHD2; N-acetylglucosamine-6-phosphate deacetylase [EC:3.5.1.25]	0	0	1	1	0	0	0	0	0	0	1	0	0	1	1	0	0	0	0	0	0	0	1	0	0	0	0	0	0	0	1	0	0	0	0	0	1	1	1	1	0	0	0	0	0	2	0	0
K01448	amiABC; N-acetylmuramoyl-L-alanine amidase [EC:3.5.1.28]	0	0	1	2	0	2	2	1	0	2	2	0	0	0	0	0	1	2	1	1	1	0	0	1	2	0	1	1	0	2	1	2	0	1	1	2	0	0	1	0	0	0	0	0	0	1	1	1
K01459	E3.5.1.77; N-carbamoyl-D-amino-acid hydrolase [EC:3.5.1.77]	0	0	1	0	1	1	1	0	0	0	0	0	1	0	0	0	1	0	1	1	1	1	1	1	1	0	1	0	1	0	1	1	0	0	1	1	0	0	0	0	0	0	1	0	0	0	0	2
K01463	bshB1; N-acetylglucosamine malate deacetylase 1 [EC:3.5.1.-]	0	0	1	1	0	1	1	0	1	0	0	1	0	0	1	1	1	1	1	1	1	1	0	1	1	0	0	0	0	1	1	1	0	1	1	1	0	1	1	1	1	0	0	1	1	1	0	1
K01485	codA; cytosine/creatinine deaminase [EC:3.5.4.1 3.5.4.21]	0	0	1	0	1	0	0	0	0	0	0	0	0	0	0	0	1	0	0	0	0	0	0	0	0	0	1	0	0	0	0	0	0	0	0	0	0	1	0	0	0	0	0	0	0	0	0	0
K01488	add, ADA; adenosine deaminase [EC:3.5.4.4]	0	0	1	1	1	1	0	0	1	0	0	1	0	0	0	1	1	1	1	1	1	1	1	1	1	1	1	0	0	1	1	1	0	1	0	1	1	1	0	0	2	1	0	1	1	0	1	0
K01491	folD; methylenetetrahydrofolate dehydrogenase (NADP+) / methenyltetrahydrofolate cyclohydrolase [EC:1.5.1.5 3.5.4.9]	0	0	1	1	1	0	0	0	1	1	1	1	1	1	0	0	1	1	1	1	1	1	1	1	1	1	1	1	1	1	1	0	1	1	1	0	1	1	0	1	1	0	1	0	0	1	0	1
K01624	FBA, fbaA; fructose-bisphosphate aldolase, class II [EC:4.1.2.13]	0	0	1	1	0	0	0	1	0	0	0	1	0	0	0	0	1	0	0	0	0	0	0	0	0	0	1	0	0	0	1	0	0	1	0	1	0	0	0	1	0	0	1	1	0	1	0	1
K01637	E4.1.3.1, aceA; isocitrate lyase [EC:4.1.3.1]	0	0	1	1	1	0	1	1	0	1	1	1	1	1	1	1	0	1	1	0	1	0	1	1	1	0	1	1	1	1	1	1	1	2	1	1	0	1	1	1	1	0	1	0	0	1	1	1
K01638	aceB, glcB; malate synthase [EC:2.3.3.9]	0	0	1	1	1	0	1	0	0	1	1	0	1	0	1	0	1	1	1	1	1	1	1	1	1	0	1	1	1	0	0	1	1	1	1	1	0	1	1	1	1	0	1	0	0	1	1	0
K01669	phrB; deoxyribodipyrimidine photo-lyase [EC:4.1.99.3]	0	0	1	1	0	1	0	0	0	0	1	0	0	0	0	0	1	0	0	1	0	1	0	0	0	0	0	0	1	1	1	1	1	1	1	0	0	0	0	0	0	1	0	1	0	0	1	1
K01721	nthA; nitrile hydratase subunit alpha [EC:4.2.1.84]	0	0	1	0	0	0	0	0	0	0	0	0	0	0	0	0	1	0	0	0	0	0	0	0	0	0	1	0	0	0	0	0	0	0	0	0	0	0	0	0	0	0	0	0	0	0	0	0
K01726	GAMMACA; gamma-carbonic anhydrase [EC:4.2.1.-]	0	0	1	0	0	0	0	0	0	0	0	0	0	0	0	0	0	0	0	0	0	0	0	0	0	0	0	0	1	0	0	0	0	0	1	0	0	0	1	0	1	0	0	0	0	1	0	1
K01759	GLO1, gloA; lactoylglutathione lyase [EC:4.4.1.5]	0	0	1	0	0	0	0	0	0	0	0	0	0	0	0	1	1	1	1	0	1	0	0	1	1	0	1	0	0	0	0	0	0	0	0	0	0	0	0	0	0	0	0	0	0	0	0	0
K01777	prdF; proline racemase [EC:5.1.1.4]	0	0	1	0	0	1	0	0	0	0	1	0	0	0	0	1	1	1	1	0	1	0	0	1	0	0	1	0	0	0	0	0	0	0	0	0	0	0	0	0	1	1	0	0	0	0	0	0
K01804	araA; L-arabinose isomerase [EC:5.3.1.4]	0	0	1	0	0	0	0	0	0	0	0	0	0	0	0	1	1	1	1	0	1	0	0	1	1	0	1	0	0	0	0	0	0	0	0	0	0	0	0	0	0	0	0	0	0	0	0	0
K01816	hyi, gip; hydroxypyruvate isomerase [EC:5.3.1.22]	0	0	1	0	0	1	0	0	0	0	0	0	0	0	0	0	1	0	0	0	0	0	0	0	0	0	0	0	0	0	0	0	0	0	0	0	0	0	0	0	1	0	0	0	0	0	0	0
K01821	praC, xylH; 4-oxalocrotonate tautomerase [EC:5.3.2.6]	0	0	1	0	0	1	0	0	0	0	0	0	0	0	0	0	1	2	0	1	0	1	1	2	2	0	1	0	0	0	0	0	0	0	0	0	0	0	0	0	1	0	0	0	0	0	0	0
K01839	deoB; phosphopentomutase [EC:5.4.2.7]	0	0	1	1	0	0	0	0	0	0	0	0	0	0	0	0	1	0	0	0	0	0	0	0	0	0	1	0	0	0	1	1	0	1	0	0	0	0	0	1	0	0	1	0	0	0	0	0
K01857	pcaB; 3-carboxy-cis,cis-muconate cycloisomerase [EC:5.5.1.2]	0	0	1	0	0	0	0	1	0	0	0	0	0	0	1	0	0	1	1	1	1	1	0	1	1	0	0	0	0	0	0	0	0	0	0	0	0	0	0	0	0	0	0	0	0	0	0	0
K01940	argG, ASS1; argininosuccinate synthase [EC:6.3.4.5]	0	0	1	1	1	1	1	0	1	1	1	1	1	1	1	1	1	1	1	1	1	1	1	1	1	1	1	1	1	0	0	1	1	0	1	1	1	1	0	1	1	0	1	0	0	1	1	1
K01958	PC, pyc; pyruvate carboxylase [EC:6.4.1.1]	0	0	1	0	0	0	0	0	0	0	0	0	0	0	0	0	1	0	0	0	0	0	0	0	0	0	1	0	0	0	0	0	0	0	0	0	0	0	0	0	0	0	0	0	0	0	0	0
K02027	ABC.MS.S; multiple sugar transport system substrate-binding protein	0	0	1	0	2	1	1	0	0	1	0	0	0	0	3	0	2	2	2	0	3	0	2	0	2	1	2	2	2	1	1	1	0	0	2	3	2	0	1	2	1	0	1	1	0	2	0	2
K02036	pstB; phosphate transport system ATP-binding protein [EC:7.3.2.1]	0	0	1	1	1	0	0	0	1	1	1	0	0	1	2	1	1	1	1	1	1	0	0	1	1	2	1	0	0	1	1	1	1	1	1	1	2	1	1	1	1	1	1	1	1	1	1	0
K02057	ABC.SS.P; simple sugar transport system permease protein	0	0	1	1	0	0	0	1	0	0	0	0	0	0	0	0	1	0	0	0	0	0	0	0	0	0	0	0	0	0	0	0	0	0	0	0	0	0	1	0	1	0	0	0	0	1	0	0
K02168	betT, betS; choline/glycine/proline betaine transport protein	0	0	1	0	0	0	0	0	0	0	0	0	0	0	0	0	0	0	0	1	0	1	0	0	0	0	1	0	0	0	0	1	0	0	0	0	0	0	0	0	0	0	0	0	0	0	0	0
K02426	sufE; cysteine desulfuration protein SufE	0	0	1	0	0	1	0	0	0	0	0	0	0	1	1	0	1	0	0	0	0	0	1	0	0	0	1	1	1	0	1	1	0	0	1	0	0	1	1	1	0	0	1	0	0	1	0	1
K02446	glpX; fructose-1,6-bisphosphatase II [EC:3.1.3.11]	0	0	1	1	1	1	1	0	1	1	1	1	1	1	1	0	0	0	0	0	0	0	1	0	0	1	0	1	1	1	1	1	0	1	1	1	1	1	0	0	1	1	1	1	1	1	0	1
K02482	flgS; two-component system, NtrC family, sensor kinase [EC:2.7.13.3]	0	0	1	3	0	1	0	0	0	0	0	0	0	0	0	0	1	2	1	1	1	1	0	1	1	0	1	0	0	0	0	0	0	1	0	0	0	1	0	0	1	1	0	1	1	0	0	0
K02549	menC; o-succinylbenzoate synthase [EC:4.2.1.113]	0	0	1	1	0	0	0	1	0	1	1	0	0	2	2	0	1	0	0	0	0	0	0	0	0	1	1	0	0	0	1	1	0	1	0	0	1	0	0	1	1	0	0	1	1	1	0	0
K02564	nagB, GNPDA; glucosamine-6-phosphate deaminase [EC:3.5.99.6]	0	0	1	0	0	0	0	0	0	0	1	0	0	0	0	1	1	1	1	1	1	1	0	1	1	0	1	0	0	0	1	0	0	0	0	0	1	1	0	0	0	0	0	1	0	0	0	0
K02624	pcaR; IclR family transcriptional regulator, pca regulon regulatory protein	0	0	1	0	0	0	0	0	0	0	0	0	0	0	0	0	0	1	1	0	1	0	0	1	0	0	1	0	0	0	0	0	0	0	0	0	0	0	0	0	0	0	0	0	0	1	0	0
K02636	petC; cytochrome b6-f complex iron-sulfur subunit [EC:7.1.1.6]	0	0	1	1	0	0	0	0	0	0	1	1	0	1	0	1	1	0	1	0	1	0	0	0	0	1	1	0	0	1	0	1	1	0	1	0	3	1	0	1	2	0	2	0	0	1	1	1
K02784	ptsH; phosphocarrier protein HPr	0	0	1	0	0	0	0	0	0	0	0	0	0	0	1	0	1	1	0	1	1	0	0	1	1	1	1	0	0	0	0	1	0	0	0	0	1	0	0	0	0	0	1	0	0	1	0	0
K02800	mtlA, cmtA; mannitol PTS system EIICBA or EIICB component [EC:2.7.1.197]	0	0	1	0	0	0	0	0	0	0	0	0	0	0	0	1	1	1	1	1	1	1	0	1	1	0	1	0	1	0	0	1	0	0	0	0	0	0	0	0	0	0	1	0	0	0	0	0
K02824	uraA, pyrP; uracil permease	0	0	1	0	0	0	0	0	0	0	0	0	0	0	0	0	0	0	0	0	0	0	0	0	0	1	1	0	0	0	0	0	0	1	0	0	1	1	0	0	0	0	0	0	0	0	0	0
K03216	trmL, cspR; tRNA (cytidine/uridine-2'-O-)-methyltransferase [EC:2.1.1.207]	0	0	1	1	1	1	0	1	1	1	1	1	0	1	1	1	1	1	1	1	1	1	1	1	1	1	1	0	1	0	1	1	1	1	0	1	1	0	1	0	1	0	1	0	0	1	1	1
K03327	TC.MATE, SLC47A, norM, mdtK, dinF; multidrug resistance protein, MATE family	0	0	1	1	1	0	1	0	1	1	0	1	1	1	1	1	0	2	1	1	1	1	1	2	1	1	1	1	1	0	1	0	1	0	1	1	1	1	1	1	0	0	1	0	0	1	0	0
K03402	argR, ahrC; transcriptional regulator of arginine metabolism	0	0	1	1	1	1	1	0	1	0	1	1	1	1	1	0	1	1	1	1	1	1	1	1	1	1	1	1	1	1	1	1	1	1	1	1	1	1	1	1	1	0	1	0	0	1	1	1
K03466	ftsK, spoIIIE; DNA segregation ATPase FtsK/SpoIIIE, S-DNA-T family	0	0	1	2	1	1	1	0	1	1	1	1	1	0	2	1	1	1	1	1	1	1	0	1	1	2	1	1	1	1	1	1	0	1	1	1	2	1	2	1	1	1	2	1	1	1	0	1
K03534	rhaM; L-rhamnose mutarotase [EC:5.1.3.32]	0	0	1	0	0	0	0	0	0	0	0	0	0	0	0	0	0	1	1	0	1	0	0	1	1	0	0	0	0	0	0	0	0	0	0	0	0	0	0	0	0	0	0	1	0	0	0	0
K03601	xseA; exodeoxyribonuclease VII large subunit [EC:3.1.11.6]	0	0	1	0	0	1	0	0	0	1	1	0	0	0	0	0	1	0	0	0	0	0	0	0	0	0	1	0	0	0	0	0	0	0	0	0	0	0	1	0	0	0	0	0	0	1	0	0
K03602	xseB; exodeoxyribonuclease VII small subunit [EC:3.1.11.6]	0	0	1	0	0	1	0	0	0	1	1	0	0	0	0	0	1	0	0	0	0	0	0	0	0	0	1	0	0	0	0	0	0	0	0	0	0	0	1	0	0	0	0	0	0	1	0	0
K03649	mug; double-stranded uracil-DNA glycosylase [EC:3.2.2.28]	0	0	1	0	0	1	0	1	0	1	0	0	0	1	0	0	1	0	0	0	0	0	1	0	0	0	1	0	0	0	0	1	0	0	1	0	0	0	0	0	0	0	1	0	0	1	0	1
K03710	K03710; GntR family transcriptional regulator	0	0	1	1	0	3	0	0	1	1	2	1	0	0	2	0	1	0	0	0	0	0	1	1	0	0	2	0	0	0	2	0	0	1	0	0	2	0	0	2	1	0	1	0	0	1	0	0
K03722	dinG; ATP-dependent DNA helicase DinG [EC:3.6.4.12]	0	0	1	1	0	0	0	0	0	0	0	0	0	0	0	0	0	0	0	1	0	1	0	1	0	1	1	0	0	0	0	1	0	0	0	0	1	0	0	0	0	0	1	0	0	0	0	0
K03797	E3.4.21.102, prc, ctpA; carboxyl-terminal processing protease [EC:3.4.21.102]	0	0	1	1	0	0	0	2	0	1	1	0	0	1	1	0	1	1	0	1	1	1	0	0	1	1	1	0	0	0	0	0	0	0	0	0	1	0	0	2	2	1	1	0	0	2	0	0
K03799	htpX; heat shock protein HtpX [EC:3.4.24.-]	0	0	1	1	1	1	0	0	1	1	1	1	1	0	1	1	1	1	1	1	1	1	0	1	1	1	2	0	1	0	1	0	0	1	1	1	1	0	1	1	1	1	1	1	1	1	1	0
K03852	xsc; sulfoacetaldehyde acetyltransferase [EC:2.3.3.15]	0	0	1	0	0	0	0	0	0	0	0	0	0	0	0	0	1	1	1	0	1	0	0	0	1	0	1	1	0	0	0	1	0	0	1	0	0	0	0	0	0	0	0	0	0	0	0	1
K03975	dedA; membrane-associated protein	0	0	1	0	0	1	0	0	0	0	0	0	0	0	0	0	0	0	0	0	0	0	0	0	0	1	0	0	0	0	0	0	0	0	0	0	2	0	1	1	0	0	3	1	1	0	0	0
K04095	fic; cell filamentation protein	0	0	1	0	0	0	1	2	0	0	0	1	0	0	0	2	2	0	0	1	0	1	0	1	1	0	1	0	0	0	0	0	0	0	0	0	0	2	0	0	0	0	0	1	0	0	0	0
K04565	SOD1; superoxide dismutase, Cu-Zn family [EC:1.15.1.1]	0	0	1	0	0	0	0	0	0	0	0	0	0	0	0	1	0	1	1	0	1	0	0	1	1	0	0	0	0	0	0	0	0	0	0	0	0	0	0	0	0	0	0	0	0	0	0	0
K04749	rsbV; anti-sigma B factor antagonist	0	0	1	0	0	0	0	0	1	1	2	0	0	0	1	1	1	1	1	1	1	0	0	0	1	0	1	1	2	0	1	2	0	0	1	0	0	0	5	4	0	0	0	0	0	3	0	2
K05306	phnX; phosphonoacetaldehyde hydrolase [EC:3.11.1.1]	0	0	1	0	0	0	0	0	0	0	0	0	0	0	0	0	1	0	0	0	0	0	0	0	0	0	1	0	0	0	0	0	0	0	0	0	0	0	0	0	0	0	0	0	0	0	0	0
K05521	draG; ADP-ribosyl-[dinitrogen reductase] hydrolase [EC:3.2.2.24]	0	0	1	1	0	0	0	0	0	0	0	0	0	0	0	0	1	0	0	1	0	0	1	0	0	1	1	0	0	0	0	0	0	0	0	0	0	0	0	0	0	0	0	0	0	2	0	0
K05879	dhaL; phosphoenolpyruvate---glycerone phosphotransferase subunit DhaL [EC:2.7.1.121]	0	0	1	0	0	0	1	0	0	0	0	0	0	0	1	0	0	0	0	0	0	0	0	0	0	0	0	0	0	0	0	0	0	0	0	1	0	0	1	0	0	0	0	0	0	2	0	0
K05881	dhaM; phosphoenolpyruvate---glycerone phosphotransferase subunit DhaM [EC:2.7.1.121]	0	0	1	0	0	0	0	0	0	0	0	0	0	0	1	0	1	0	0	1	0	0	0	0	0	1	1	0	0	0	0	1	0	0	0	0	1	0	0	0	0	0	1	0	0	2	0	0
K06001	trpB; tryptophan synthase beta chain [EC:4.2.1.20]	0	0	1	0	0	1	0	1	0	1	0	0	0	1	0	1	0	1	1	1	1	0	0	1	1	0	1	0	0	1	0	0	0	0	0	1	1	0	2	1	0	0	1	0	1	1	0	0
K06168	miaB; tRNA-2-methylthio-N6-dimethylallyladenosine synthase [EC:2.8.4.3]	0	0	1	1	1	0	0	1	1	1	1	0	1	1	1	1	1	1	1	1	1	1	1	1	1	1	1	1	1	1	0	1	1	0	1	1	1	1	1	1	1	1	1	1	1	1	0	0
K06178	rluB; 23S rRNA pseudouridine2605 synthase [EC:5.4.99.22]	0	0	1	1	0	1	1	0	0	1	1	0	0	1	1	1	1	1	1	1	1	1	0	1	1	1	1	0	0	0	1	1	0	1	0	0	1	1	1	1	1	1	1	1	1	1	0	1
K06330	cotH; spore coat protein H	0	0	1	0	0	1	0	0	0	0	0	0	0	0	0	0	0	0	0	0	0	0	0	0	0	0	0	0	0	0	0	0	0	0	0	0	0	0	0	0	0	0	0	0	1	0	0	0
K06410	spoVFA; dipicolinate synthase subunit A	0	0	1	0	0	0	0	0	0	0	0	0	0	0	0	0	1	0	0	0	0	0	0	0	0	0	1	0	0	0	0	0	0	0	0	0	0	0	0	0	0	0	0	0	0	0	0	0
K06901	pbuG, azgA, ghxP, ghxQ, adeQ; adenine/guanine/hypoxanthine permease	0	0	1	0	0	0	0	1	0	1	1	0	0	1	1	1	0	1	1	1	1	1	0	1	1	0	1	0	0	1	0	0	1	0	0	0	0	0	1	0	0	0	0	0	0	1	0	0
K06980	ygfZ; tRNA-modifying protein YgfZ	0	0	1	0	0	0	0	1	0	0	0	0	0	0	1	0	1	0	0	0	0	0	1	0	1	0	1	0	0	0	1	1	0	1	0	0	0	1	0	0	1	1	1	0	0	0	0	0
K06987	K06987; uncharacterized protein	0	0	1	0	1	1	0	1	0	1	1	0	1	0	1	1	0	0	1	1	1	1	0	1	0	0	1	1	1	0	1	1	0	0	2	0	0	0	0	0	0	0	1	0	0	0	0	1
K07012	cas3; CRISPR-associated endonuclease/helicase Cas3 [EC:3.1.-.- 3.6.4.-]	0	0	1	0	0	0	0	0	0	0	0	0	0	0	0	0	0	1	1	1	0	0	2	0	0	1	0	0	0	0	0	0	0	0	0	0	0	0	0	0	1	0	0	0	0	0	0	0
K07046	K07046; L-fuconolactonase [EC:3.1.1.-]	0	0	1	0	0	0	0	0	0	0	0	0	0	0	0	1	0	1	1	0	1	0	0	1	2	0	0	0	0	0	0	0	0	0	0	0	0	0	0	0	0	0	0	1	0	1	0	0
K07063	K07063; uncharacterized protein	0	0	1	0	0	0	0	1	0	0	0	0	0	0	1	0	1	0	0	0	0	0	0	2	0	0	1	0	0	0	0	0	0	0	0	0	0	0	0	0	1	0	0	1	1	0	0	0
K07089	K07089; uncharacterized protein	0	0	1	0	0	0	0	0	0	0	0	0	0	0	0	2	0	1	2	0	1	0	0	1	1	2	1	0	0	0	0	0	0	0	0	0	0	2	0	0	0	0	0	1	1	0	0	0
K07141	mocA; molybdenum cofactor cytidylyltransferase [EC:2.7.7.76]	0	0	1	1	2	1	1	1	1	1	1	0	2	1	1	1	1	1	1	1	1	1	1	1	1	1	1	1	1	0	1	1	0	1	1	2	1	1	1	1	1	1	1	1	1	1	0	1
K07148	K07148; uncharacterized protein	0	0	1	0	0	0	0	0	0	0	0	0	0	1	1	1	0	1	1	0	1	0	0	0	1	0	0	0	0	0	0	0	0	0	0	1	0	0	0	0	0	0	0	1	0	0	0	0
K07192	FLOT; flotillin	0	0	1	1	0	0	0	0	0	0	0	0	0	0	0	0	0	0	0	0	0	0	0	0	0	0	0	0	0	0	1	0	0	1	1	0	0	1	0	0	0	0	1	0	0	0	0	0
K07222	K07222; putative flavoprotein involved in K+ transport	0	0	1	0	1	0	0	0	1	1	1	0	1	0	2	1	1	1	1	1	1	1	0	1	1	0	1	0	0	0	1	0	0	0	0	0	0	0	2	0	0	1	2	0	0	0	0	0
K07240	chrA; chromate transporter	0	0	1	0	0	0	0	0	0	0	0	0	0	0	0	1	1	3	2	0	1	0	0	3	0	1	1	0	1	0	1	0	0	0	1	0	0	0	1	1	0	0	0	0	0	0	0	1
K07334	higB-1; toxin HigB-1	0	0	1	0	0	0	0	0	0	0	0	0	0	0	0	0	1	1	0	0	0	0	0	1	0	0	0	0	0	0	0	0	0	0	0	0	0	0	0	0	0	0	0	0	0	0	0	0
K07339	hicA; mRNA interferase HicA [EC:3.1.-.-]	0	0	1	0	1	2	0	0	0	0	0	0	0	1	0	1	0	1	0	0	1	0	0	3	4	0	0	0	0	0	0	0	0	0	0	0	0	0	0	0	0	0	0	0	0	0	0	0
K07464	cas4; CRISPR-associated exonuclease Cas4 [EC:3.1.12.1]	0	0	1	0	0	0	0	0	0	1	0	0	0	0	0	0	0	0	1	1	0	1	0	0	0	0	0	0	0	0	0	0	0	0	0	0	0	0	0	0	1	0	0	0	0	0	0	0
K07482	K07482; transposase, IS30 family	0	0	1	0	0	1	1	1	0	0	0	0	1	0	3	0	0	0	0	0	0	0	0	0	0	2	0	0	0	0	0	0	1	0	1	0	1	0	3	1	0	1	0	0	0	0	0	0
K07488	K07488; transposase	0	0	1	0	0	0	0	0	0	0	0	0	0	0	0	1	0	1	2	0	2	0	0	0	1	0	0	0	0	0	0	0	0	0	0	0	0	0	0	1	0	0	0	0	0	0	0	0
K07494	K07494; putative transposase	0	0	1	0	0	0	0	0	0	0	0	0	0	0	0	0	0	0	0	0	0	0	0	0	0	0	1	0	0	0	0	0	0	0	0	0	0	0	0	0	0	0	0	1	0	0	0	0
K07504	K07504; predicted type IV restriction endonuclease	0	0	1	0	0	0	0	0	0	0	0	0	0	0	0	1	1	1	0	1	1	0	0	1	2	0	1	0	0	0	0	0	0	0	0	0	0	0	0	0	0	0	0	0	0	0	0	0
K07552	bcr, tcaB; MFS transporter, DHA1 family, multidrug resistance protein	0	0	1	0	1	0	0	0	0	0	1	0	0	1	1	0	0	1	1	0	1	0	0	1	1	0	0	0	0	1	1	0	0	1	0	1	0	1	0	0	1	0	0	0	0	1	0	0
K07776	regX3; two-component system, OmpR family, response regulator RegX3	0	0	1	0	0	0	0	0	0	1	1	0	0	0	2	0	0	0	0	0	0	0	0	0	0	0	1	0	0	0	1	0	0	1	0	0	0	0	0	0	0	0	0	0	0	1	0	0
K07793	tctA; putative tricarboxylic transport membrane protein	0	0	1	0	0	0	0	0	0	0	0	1	0	2	3	0	0	0	0	0	0	0	0	0	0	0	0	0	0	0	0	0	0	0	0	0	0	0	0	0	0	0	0	0	0	0	0	0
K07795	tctC; putative tricarboxylic transport membrane protein	0	0	1	0	0	0	0	0	0	0	0	1	0	2	2	0	0	0	0	0	0	0	0	0	0	0	0	0	0	0	0	0	0	0	0	0	0	0	0	0	0	0	1	0	0	0	0	0
K07816	E2.7.6.5X; putative GTP pyrophosphokinase [EC:2.7.6.5]	0	0	1	0	0	0	0	0	0	0	0	0	0	0	0	0	0	0	0	0	0	0	0	0	0	0	0	0	0	0	0	0	0	0	0	0	0	0	0	0	0	0	0	0	0	0	0	0
K08097	comA; phosphosulfolactate synthase [EC:4.4.1.19]	0	0	1	0	0	0	0	0	0	0	0	0	0	0	0	1	0	0	1	1	1	1	0	0	1	0	0	0	0	0	0	0	0	0	0	0	0	1	0	0	0	0	0	0	0	0	0	0
K08318	yihU; 4-hydroxybutyrate dehydrogenase / sulfolactaldehyde 3-reductase [EC:1.1.1.61 1.1.1.373]	0	0	1	0	0	0	0	0	0	0	0	0	0	0	0	0	1	1	1	1	1	1	0	0	1	0	0	0	0	0	0	0	0	0	0	0	0	0	0	0	0	0	0	0	0	0	0	0
K08483	ptsI; phosphoenolpyruvate-protein phosphotransferase (PTS system enzyme I) [EC:2.7.3.9]	0	0	1	0	0	0	0	0	0	0	0	0	0	0	0	0	0	1	1	1	1	1	0	1	1	1	1	0	0	0	0	0	0	0	0	0	1	0	0	0	0	0	0	0	0	2	0	0
K08963	mtnA; methylthioribose-1-phosphate isomerase [EC:5.3.1.23]	0	0	1	0	0	0	0	0	0	0	0	0	0	0	1	1	1	1	1	1	1	0	1	1	1	1	1	0	0	0	0	0	0	0	0	0	1	0	0	2	1	0	0	0	0	1	0	0
K09020	rutB; ureidoacrylate peracid hydrolase [EC:3.5.1.110]	0	0	1	0	0	0	0	0	0	0	0	0	0	0	1	0	1	0	0	0	0	0	0	0	0	0	1	0	0	0	0	0	0	0	0	0	0	1	0	0	0	0	0	0	0	0	0	0
K09690	ABC-2.LPSE.P; lipopolysaccharide transport system permease protein	0	0	1	1	1	0	0	0	0	0	0	1	0	0	0	0	1	0	0	0	0	0	1	0	0	0	1	0	0	0	0	0	0	0	0	0	0	0	0	1	0	0	0	0	0	0	0	0
K09705	K09705; uncharacterized protein	0	0	1	0	0	0	0	0	0	0	0	0	0	1	0	0	1	1	1	1	1	1	1	1	1	0	1	0	0	0	0	0	0	0	0	0	0	0	0	1	1	0	0	0	0	1	0	0
K09709	meh; 3-methylfumaryl-CoA hydratase [EC:4.2.1.153]	0	0	1	0	0	0	0	0	0	0	0	0	0	0	0	0	1	0	0	0	0	0	0	0	0	0	1	0	0	0	0	0	0	0	0	0	0	0	0	0	0	0	0	0	0	0	0	0
K09710	ybeB; ribosome-associated protein	0	0	1	1	1	0	1	1	1	1	1	1	1	1	1	0	1	1	1	1	0	1	1	1	1	1	1	2	1	0	1	1	1	1	1	1	1	1	1	1	1	0	0	1	1	1	1	1
K09779	K09779; uncharacterized protein	0	0	1	0	0	0	0	0	0	0	0	0	0	0	0	0	3	1	1	0	0	1	0	0	0	0	1	0	0	0	0	0	0	0	0	0	0	0	0	0	0	0	0	0	0	1	0	0
K09936	TC.BAT2; bacterial/archaeal transporter family-2 protein	0	0	1	0	0	0	0	0	0	1	0	0	0	0	0	0	1	0	0	0	0	0	0	0	0	0	1	0	0	0	0	0	0	0	0	0	0	0	0	1	1	0	0	0	0	0	0	0
K09951	cas2; CRISPR-associated protein Cas2	0	0	1	0	0	0	0	0	0	0	0	0	0	0	0	0	0	1	0	1	0	1	0	0	0	1	0	0	0	0	0	0	0	0	0	0	0	0	0	0	2	0	0	0	0	0	0	0
K10218	ligK, galC; 4-hydroxy-4-methyl-2-oxoglutarate aldolase [EC:4.1.3.17]	0	0	1	0	1	0	0	0	0	0	0	0	0	1	1	1	0	1	1	1	1	1	0	0	1	0	0	0	1	0	0	0	0	0	0	0	0	0	0	1	0	0	1	0	0	0	0	0
K10439	rbsB; ribose transport system substrate-binding protein	0	0	1	0	0	0	0	0	0	0	1	0	0	0	0	0	2	0	0	0	0	0	0	0	2	0	1	0	0	0	1	0	0	0	0	1	2	1	0	1	0	0	0	0	0	2	0	0
K10831	tauB; taurine transport system ATP-binding protein [EC:7.6.2.7]	0	0	1	0	0	0	0	0	0	0	0	0	0	0	0	1	0	0	1	0	1	0	0	0	0	0	1	1	1	0	0	1	0	0	1	0	0	0	0	0	0	0	0	0	0	0	0	1
K11472	glcE; glycolate oxidase FAD binding subunit	0	0	1	0	0	0	0	0	0	1	0	0	0	1	0	0	1	0	0	1	0	1	0	0	0	0	1	0	0	0	0	1	0	0	0	0	0	0	0	1	1	0	1	0	0	1	0	0
K11731	atuD; citronellyl-CoA dehydrogenase [EC:1.3.99.-]	0	0	1	0	0	0	0	0	0	0	0	0	0	0	0	0	0	0	0	0	0	0	0	0	0	0	1	0	0	0	0	0	0	0	0	0	1	0	0	0	1	0	1	0	0	1	0	0
K11912	ppkA; serine/threonine-protein kinase PpkA [EC:2.7.11.1]	0	0	1	1	0	0	0	1	1	0	1	0	0	0	1	0	1	0	1	1	1	1	0	0	1	0	0	0	1	0	0	0	0	1	0	0	0	0	0	1	0	1	0	1	0	1	0	1
K11942	icmF; isobutyryl-CoA mutase [EC:5.4.99.13]	0	0	1	0	1	0	0	0	1	0	1	0	1	1	1	1	0	0	1	0	1	0	1	1	0	0	0	0	0	0	0	0	0	0	0	1	0	0	0	1	1	0	0	0	0	1	0	0
K12527	ygfK; putative selenate reductase [EC:1.97.1.9]	0	0	1	1	1	1	0	2	1	0	0	1	1	0	0	0	1	1	1	1	1	1	1	1	0	1	1	0	0	0	1	0	0	1	0	1	1	1	0	0	1	1	1	0	1	0	0	1
K13609	dpkA, lhpD; delta1-piperideine-2-carboxylate reductase [EC:1.5.1.21]	0	0	1	0	0	0	0	0	0	0	0	0	0	0	0	0	0	0	0	0	0	0	0	0	0	0	1	0	0	0	0	0	0	0	0	0	0	0	0	0	0	0	0	0	0	0	0	0
K13628	iscA; iron-sulfur cluster assembly protein	0	0	1	0	0	0	0	0	0	0	1	0	0	0	0	0	1	1	0	1	0	1	0	1	1	0	1	0	0	0	1	0	0	1	0	0	0	0	0	0	1	1	0	0	0	1	0	0
K13787	idsA; geranylgeranyl diphosphate synthase, type I [EC:2.5.1.1 2.5.1.10 2.5.1.29]	0	0	1	0	0	0	0	0	0	0	0	0	0	0	0	1	1	1	1	1	1	1	0	1	1	0	1	0	0	0	0	0	0	0	0	0	0	0	0	0	0	0	0	0	0	0	0	0
K13821	putA; RHH-type transcriptional regulator, proline utilization regulon repressor / proline dehydrogenase / delta 1-pyrroline-5-carboxylate dehydrogenase [EC:1.5.5.2 1.2.1.88]	0	0	1	0	0	0	0	0	0	0	0	0	0	0	0	0	0	0	0	0	0	0	0	0	0	0	0	0	0	0	0	0	0	0	0	0	0	0	0	0	0	0	1	0	0	0	0	0
K13874	araB; L-arabinonolactonase [EC:3.1.1.15]	0	0	1	0	0	1	0	0	0	0	0	0	0	0	0	0	1	0	1	0	0	0	0	1	0	0	1	0	0	0	0	1	0	0	0	0	1	0	0	0	0	0	0	0	0	0	0	0
K13955	yogA; zinc-binding alcohol dehydrogenase/oxidoreductase	0	0	1	1	0	0	0	0	0	1	0	0	0	1	1	0	1	1	0	1	0	1	0	1	1	1	1	0	0	0	0	0	0	0	0	0	1	0	0	1	1	0	1	0	0	1	0	0
K14267	dapC; N-succinyldiaminopimelate aminotransferase [EC:2.6.1.17]	0	0	1	0	0	1	0	0	0	1	1	0	0	1	1	0	1	0	0	0	0	0	0	0	0	1	1	0	0	0	0	0	0	0	0	0	1	0	1	0	1	0	1	0	0	0	0	0
K14415	RTCB, rtcB; tRNA-splicing ligase RtcB (3'-phosphate/5'-hydroxy nucleic acid ligase) [EC:6.5.1.8]	0	0	1	1	0	1	0	1	0	1	0	0	0	0	0	0	0	0	0	0	0	0	1	0	0	0	1	1	1	0	0	0	1	1	0	0	1	0	0	1	1	0	0	1	1	1	1	1
K14445	SLC13A2 3 5; solute carrier family 13 (sodium-dependent dicarboxylate transporter), member 2/3/5	0	0	1	1	0	1	0	0	1	0	0	0	0	0	0	0	1	1	1	1	1	1	0	1	0	0	0	0	0	0	0	0	0	1	0	0	0	0	0	0	0	0	0	0	0	0	0	0
K14448	mcd; (2S)-methylsuccinyl-CoA dehydrogenase [EC:1.3.8.12]	0	0	1	0	0	0	0	0	0	0	0	0	0	0	0	0	0	0	0	0	0	0	0	0	0	0	0	0	0	0	0	0	0	0	0	0	0	0	0	0	0	0	1	0	0	0	0	0
K14470	mct; 2-methylfumaryl-CoA isomerase [EC:5.4.1.3]	0	0	1	0	0	0	0	0	0	0	0	0	0	0	0	0	1	0	0	0	0	0	0	0	0	0	1	0	0	0	0	0	0	0	0	0	0	0	0	0	0	0	1	0	0	0	0	0
K15342	cas1; CRISP-associated protein Cas1	0	0	1	0	0	0	0	0	0	0	0	0	0	0	0	0	0	1	1	1	0	1	1	0	0	1	0	0	0	0	0	0	0	0	0	0	0	1	0	0	2	0	0	0	1	0	0	0
K15551	tauA; taurine transport system substrate-binding protein	0	0	1	0	0	0	0	0	0	0	0	0	0	0	0	1	0	0	1	0	1	0	0	0	0	0	1	0	0	0	0	0	0	0	0	0	0	0	0	0	0	0	0	0	0	0	0	0
K15552	tauC; taurine transport system permease protein	0	0	1	0	0	0	0	0	0	0	0	0	0	0	0	0	0	0	1	0	1	0	0	0	0	0	1	0	1	0	0	1	0	0	0	0	0	0	0	0	0	0	0	0	0	0	0	1
K15620	GOLPH3, GPP34; golgi phosphoprotein 3	0	0	1	0	0	0	0	0	0	0	0	0	0	0	0	1	1	1	1	1	1	1	0	1	1	0	1	0	0	0	0	1	0	0	0	0	0	0	0	0	0	0	0	0	0	0	0	0
K16164	K16164; acylpyruvate hydrolase [EC:3.7.1.5]	0	0	1	0	0	0	0	0	0	0	0	0	0	0	0	0	1	0	0	0	0	0	0	0	0	0	1	0	0	0	0	0	0	0	0	0	0	0	0	0	0	0	0	0	0	0	0	0
K16329	psuG; pseudouridylate synthase [EC:4.2.1.70]	0	0	1	0	1	0	0	0	0	0	0	0	1	0	0	0	1	0	0	0	0	0	0	0	0	0	1	0	0	0	0	1	0	0	0	1	0	0	0	0	0	0	0	0	0	0	0	0
K16557	exoA; succinoglycan biosynthesis protein ExoA [EC:2.4.-.-]	0	0	1	1	1	1	0	0	1	1	1	0	0	1	1	0	1	1	1	1	1	1	1	1	1	0	1	1	1	0	1	1	0	0	0	1	0	1	0	1	0	0	2	1	1	1	0	0
K17069	MET17; O-acetylhomoserine/O-acetylserine sulfhydrylase [EC:2.5.1.49 2.5.1.47]	0	0	1	1	1	1	0	0	0	0	0	1	1	0	1	0	0	0	0	0	0	0	1	0	0	1	0	0	0	0	1	1	0	0	0	0	1	1	0	0	0	0	1	0	0	1	0	0
K17735	lcdH, cdhA; carnitine 3-dehydrogenase [EC:1.1.1.108]	0	0	1	0	0	0	0	0	0	0	0	0	0	0	0	1	1	1	1	1	1	1	0	1	1	0	1	1	0	0	0	1	0	0	1	0	0	0	0	1	0	0	0	0	0	0	0	1
K17836	penP; beta-lactamase class A [EC:3.5.2.6]	0	0	1	0	0	0	0	0	0	1	1	0	0	0	0	0	1	0	0	0	0	0	0	0	0	0	1	0	0	0	0	0	0	0	0	0	0	0	0	0	0	0	0	0	0	1	0	0
K17883	mtr; mycothione reductase [EC:1.8.1.15]	0	0	1	0	0	0	0	0	0	0	0	0	0	0	0	0	1	1	1	1	1	0	0	1	1	0	1	0	0	0	0	0	0	0	0	0	0	0	0	0	0	0	0	0	0	0	0	0
K18009	budC; meso-butanediol dehydrogenase / (S,S)-butanediol dehydrogenase / diacetyl reductase [EC:1.1.1.- 1.1.1.76 1.1.1.304]	0	0	1	0	0	0	0	0	0	0	0	0	0	0	1	2	1	3	2	2	2	1	0	2	2	0	0	2	2	0	0	2	0	0	2	1	0	0	0	0	0	0	0	2	0	0	0	2
K18334	fucD; L-fuconate dehydratase [EC:4.2.1.68]	0	0	1	0	0	0	0	0	0	0	0	0	0	0	0	1	0	0	1	0	1	0	0	1	1	0	0	0	0	0	0	0	0	0	0	0	0	0	0	0	0	0	0	0	0	0	0	0
K18335	K18335; 2-keto-3-deoxy-L-fuconate dehydrogenase [EC:1.1.1.-]	0	0	1	0	0	0	0	0	0	0	0	0	0	0	0	2	0	2	2	2	2	1	0	2	1	0	0	0	0	0	0	1	0	0	0	0	0	0	0	0	0	0	0	1	0	0	0	0
K18336	lra6; 2,4-didehydro-3-deoxy-L-rhamnonate hydrolase [EC:3.7.1.26]	0	0	1	0	0	1	0	0	0	0	0	0	0	0	0	0	1	0	0	0	0	0	0	1	1	0	1	0	0	0	0	0	0	0	0	0	0	0	0	0	0	0	0	1	0	0	0	0
K18353	vanJ; vancomycin resistance protein VanJ	0	0	1	1	0	0	0	0	0	1	0	0	0	1	1	0	0	0	0	0	0	0	0	0	0	0	1	0	0	0	0	1	1	0	0	0	0	0	1	1	1	0	1	0	0	0	0	0
K18367	CoADR; CoA-dependent NAD(P)H sulfur oxidoreductase [EC:1.8.1.18]	0	0	1	1	0	0	0	0	0	0	0	0	0	0	0	0	0	0	0	0	0	0	1	0	0	0	0	0	0	0	0	0	0	0	0	0	1	0	0	0	1	0	1	0	0	0	0	0
K18372	acmB; methyl acetate hydrolase [EC:3.1.1.114]	0	0	1	0	0	0	0	0	0	0	0	0	0	0	0	0	1	0	0	0	0	0	0	0	0	0	1	0	0	0	0	0	0	0	0	0	0	0	0	0	0	0	0	0	0	0	0	0
K18661	matB; malonyl-CoA/methylmalonyl-CoA synthetase [EC:6.2.1.-]	0	0	1	0	0	0	0	0	0	0	0	0	0	0	0	0	1	0	0	0	0	0	0	0	0	0	1	0	0	0	0	0	0	0	0	0	0	0	0	0	0	0	1	0	0	0	0	0
K18910	dpe, lre; D-psicose/D-tagatose/L-ribulose 3-epimerase [EC:5.1.3.30 5.1.3.31]	0	0	1	0	0	0	0	0	0	0	0	0	0	0	0	1	1	1	1	1	1	1	0	1	1	0	0	0	0	0	0	0	0	0	0	1	1	0	0	0	0	0	0	0	0	0	0	0
K18928	lldE; L-lactate dehydrogenase complex protein LldE	0	0	1	0	0	1	0	1	0	1	1	0	0	0	0	0	1	0	0	0	0	0	0	0	0	1	1	0	0	0	0	0	0	0	0	0	1	0	0	0	1	0	1	0	0	0	0	0
K18929	lldF; L-lactate dehydrogenase complex protein LldF	0	0	1	0	0	1	0	1	0	1	1	0	0	0	0	0	1	0	0	0	0	0	1	0	0	0	1	0	0	0	0	0	0	0	0	0	1	0	0	0	1	0	1	1	0	0	0	0
K19131	csb1; CRISPR-associated protein Csb1	0	0	1	0	0	0	0	0	0	0	0	0	0	0	0	0	0	1	0	1	0	1	1	0	0	0	0	0	0	0	0	0	0	0	0	0	0	0	0	0	0	0	0	0	0	0	0	0
K19132	csb2; CRISPR-associated protein Csb2	0	0	1	0	0	0	0	0	0	0	0	0	0	0	0	0	0	1	0	1	0	1	1	0	0	0	0	0	0	0	0	0	0	0	0	0	0	0	0	0	0	0	0	0	0	0	0	0
K19136	csx17; CRISPR-associated protein Csx17	0	0	1	0	0	0	0	0	0	0	0	0	0	0	0	0	0	0	0	0	0	0	0	0	0	0	0	0	0	0	0	0	0	0	0	0	0	0	0	0	0	0	0	0	0	0	0	0
K19159	yefM; antitoxin YefM	0	0	1	0	1	1	0	1	0	0	0	0	0	0	1	0	1	0	0	0	0	0	0	1	0	0	1	0	0	0	0	1	0	1	0	0	0	0	2	0	0	0	0	5	2	0	0	0
K19222	menI, DHNAT; 1,4-dihydroxy-2-naphthoyl-CoA hydrolase [EC:3.1.2.28]	0	0	1	0	1	0	0	1	1	2	1	0	0	1	1	0	1	0	0	0	0	0	0	0	0	0	1	0	0	0	0	0	0	0	0	0	0	0	1	0	1	0	0	0	0	2	0	0
K19784	chrR, NQR; chromate reductase, NAD(P)H dehydrogenase (quinone)	0	0	1	1	0	1	0	0	0	0	0	0	0	0	0	1	1	1	1	1	1	1	0	0	1	0	1	0	0	1	1	1	1	1	0	1	0	0	0	0	0	0	1	1	1	0	0	1
K20276	bapA; large repetitive protein	0	0	1	1	0	1	0	0	0	0	0	0	0	0	0	0	1	1	0	2	0	1	0	0	0	0	0	0	0	0	0	0	0	1	1	0	0	0	0	0	0	0	0	0	1	0	0	0
K21394	yiaM; TRAP-type transport system small permease protein	0	0	1	0	0	0	0	0	0	0	0	0	0	0	0	0	1	0	0	0	0	0	0	0	0	0	1	1	1	0	0	0	0	0	1	0	0	0	0	0	0	0	0	0	0	0	0	0
K21395	yiaO; TRAP-type transport system periplasmic protein	0	0	1	0	0	0	0	1	0	0	0	0	0	0	1	0	1	2	2	1	2	1	1	0	2	1	1	1	1	0	0	0	0	0	1	0	0	0	0	0	1	0	1	0	0	0	0	0
K21417	acoB; acetoin:2,6-dichlorophenolindophenol oxidoreductase subunit beta [EC:1.1.1.-]	0	0	1	0	1	0	1	1	0	0	0	0	0	0	0	0	1	0	0	0	0	0	1	1	0	1	0	0	0	0	0	0	0	0	0	1	2	0	1	0	1	0	1	0	0	1	0	0
K21624	c3lhypd; cis-L-3-hydroxyproline dehydratase [EC:4.2.1.171]	0	0	1	0	0	0	0	0	0	0	0	0	1	0	0	1	1	1	1	0	1	0	0	1	0	0	1	0	0	0	0	2	0	0	0	0	0	0	0	0	0	0	0	0	0	0	0	0
K21677	hpnE; hydroxysqualene dehydroxylase [EC:1.17.8.1]	0	0	1	0	0	0	0	0	0	0	0	0	0	0	0	1	1	1	1	1	1	1	0	1	1	0	1	0	0	0	0	0	0	0	0	0	0	0	0	0	0	0	0	0	0	0	0	0
K21947	ttuA; tRNA-5-methyluridine54 2-sulfurtransferase [EC:2.8.1.15]	0	0	1	1	0	0	0	0	0	0	0	0	0	0	0	0	0	0	0	0	0	0	0	0	0	1	1	1	1	0	1	0	0	1	1	0	1	0	0	1	1	0	0	0	0	1	0	1
K22027	iacA; indole-3-acetate monooxygenase [EC:1.14.13.235]	0	0	1	0	0	0	0	0	0	0	0	0	0	0	0	0	0	0	0	0	0	0	0	0	0	0	1	0	0	0	0	0	0	0	0	0	0	0	0	0	1	0	0	0	0	0	0	0
K22081	mgsA; methylamine---glutamate N-methyltransferase subunit A [EC:2.1.1.21]	0	0	1	0	1	0	0	0	0	0	0	0	0	0	0	1	0	1	1	0	1	0	0	1	1	0	0	0	0	0	0	0	0	0	0	0	0	0	0	0	1	0	0	0	0	0	0	0
K22082	mgsB; methylamine---glutamate N-methyltransferase subunit B [EC:2.1.1.21]	0	0	1	0	1	0	0	0	0	0	0	0	0	0	0	1	0	1	1	0	1	0	0	1	1	0	0	0	0	0	0	0	0	0	0	0	0	0	0	0	1	0	0	0	0	0	0	0
K22083	mgsC; methylamine---glutamate N-methyltransferase subunit C [EC:2.1.1.21]	0	0	1	0	1	0	1	0	0	0	0	1	1	0	0	1	0	1	1	0	1	0	1	1	1	0	0	0	1	1	0	0	0	0	1	1	0	1	0	0	1	0	0	0	0	0	0	0
K22364	xecC; 2-oxopropyl-CoM reductase (carboxylating) [EC:1.8.1.5]	0	0	1	0	0	0	0	0	0	0	0	0	0	0	0	1	0	1	1	1	1	1	0	1	0	0	0	0	0	0	0	0	0	0	0	0	0	0	0	0	0	0	0	0	0	0	0	0
K23518	MACROD, ymdB; O-acetyl-ADP-ribose deacetylase [EC:3.1.1.106]	0	0	1	0	0	0	0	0	0	1	0	0	0	0	0	0	1	0	0	1	0	1	0	0	0	0	1	0	0	0	1	0	0	1	0	0	0	0	0	0	0	0	1	0	0	0	0	0
K24967	GntR family transcriptional regulator, N-acetylglucosamine utilization regulator	0	0	1	0	0	0	0	0	0	0	1	0	0	0	1	0	1	0	0	0	0	0	0	0	0	0	1	0	0	0	0	0	0	0	0	0	0	0	0	0	0	0	0	0	0	0	0	0
K25034	btuF; cobalamin transport system substrate-binding protein	0	0	1	1	2	1	1	1	0	1	0	0	1	0	0	1	2	1	1	1	1	0	1	1	1	1	1	1	0	1	0	1	1	0	0	1	2	1	0	0	1	1	0	0	0	0	0	1
K25143	lnrM, sagH; linearmycin/streptolysin S transport system permease protein	0	0	1	1	0	1	0	1	0	1	0	0	0	0	0	1	1	0	1	0	1	0	0	0	0	1	0	0	0	2	0	1	2	1	0	0	1	1	1	0	1	0	1	1	0	2	2	0
K25144	lnrL, sagG; linearmycin/streptolysin S transport system ATP-binding protein	0	0	1	1	0	1	1	1	0	0	1	0	0	0	1	0	1	0	0	0	0	0	0	0	0	1	1	0	0	0	0	1	1	1	0	1	1	1	1	1	1	0	1	1	1	1	1	0
K01066	aes; acetyl esterase [EC:3.1.1.-]	0	0	2	0	1	0	0	0	0	0	0	0	0	0	0	0	0	3	1	1	1	1	0	2	1	0	2	0	0	0	0	0	0	0	0	0	0	0	0	0	1	0	0	0	0	0	0	0
K01153	hsdR; type I restriction enzyme, R subunit [EC:3.1.21.3]	0	0	2	0	0	1	0	0	0	0	0	0	0	0	1	0	0	1	3	3	1	1	0	1	4	0	0	0	0	0	0	0	0	0	0	0	0	0	0	1	0	0	0	0	0	0	0	0
K01154	hsdS; type I restriction enzyme, S subunit [EC:3.1.21.3]	0	0	2	0	0	0	0	0	0	0	0	0	0	0	1	0	1	2	2	2	1	0	0	1	5	0	0	0	0	0	0	0	0	0	0	0	0	0	0	1	0	0	0	0	0	0	0	0
K01156	res; type III restriction enzyme [EC:3.1.21.5]	0	0	2	0	0	0	0	0	0	0	0	0	0	0	0	0	2	0	1	4	1	1	0	0	0	0	0	0	0	0	0	0	0	0	0	0	0	0	0	1	0	0	0	0	0	0	0	0
K01755	argH, ASL; argininosuccinate lyase [EC:4.3.2.1]	0	0	2	1	1	1	1	1	1	0	1	1	0	1	1	2	1	2	2	2	2	2	1	1	2	1	1	1	1	1	0	1	1	0	1	1	1	2	0	1	1	0	1	0	0	1	1	1
K01912	paaK; phenylacetate-CoA ligase [EC:6.2.1.30]	0	0	2	0	3	1	1	1	0	0	0	1	1	0	0	0	1	0	1	0	1	0	2	1	1	0	1	0	0	0	0	0	0	0	0	1	2	0	0	0	2	0	0	0	0	0	0	0
K02000	proV; glycine betaine/proline transport system ATP-binding protein [EC:7.6.2.9]	0	0	2	0	0	0	0	0	0	0	0	0	0	0	0	3	2	2	3	1	3	1	0	1	1	0	2	2	2	0	0	0	0	0	2	0	0	0	0	1	0	0	1	0	0	2	0	1
K02001	proW; glycine betaine/proline transport system permease protein	0	0	2	0	0	0	0	0	0	0	0	0	0	0	0	0	1	3	2	1	3	1	0	3	3	0	2	2	1	0	0	0	0	0	2	0	0	0	0	1	0	0	1	0	0	2	0	1
K02025	ABC.MS.P; multiple sugar transport system permease protein	0	0	2	1	1	1	1	0	0	1	0	0	0	0	1	2	2	1	4	0	5	1	1	2	4	1	3	3	1	0	1	1	1	1	2	3	2	0	1	2	1	0	0	1	0	2	0	2
K02026	ABC.MS.P1; multiple sugar transport system permease protein	0	0	2	1	2	1	1	0	0	1	0	0	0	0	2	2	1	3	3	1	4	1	2	2	3	1	2	3	2	0	2	2	1	1	2	3	3	0	1	2	1	0	1	1	0	2	0	2
K02051	ABC.SN.S; NitT/TauT family transport system substrate-binding protein	0	0	2	0	0	0	0	0	0	0	1	0	0	0	5	1	1	2	1	0	1	0	0	1	1	0	2	1	0	0	1	0	0	0	1	1	1	1	0	1	0	2	0	1	1	3	0	0
K02291	crtB; 15-cis-phytoene synthase [EC:2.5.1.32]	0	0	2	0	0	0	0	0	0	0	0	0	0	0	0	1	2	1	2	2	2	2	0	2	2	0	2	0	0	0	0	0	0	0	0	0	0	0	0	0	0	0	0	0	0	0	0	0
K03320	amt, AMT, MEP; ammonium transporter, Amt family	0	0	2	1	0	1	0	0	0	1	1	0	1	1	1	0	1	1	1	1	1	1	1	1	1	1	2	1	1	0	1	1	0	1	1	1	1	0	0	1	1	0	2	0	0	1	0	1
K03641	tolB; TolB protein	0	0	2	2	0	1	0	1	1	0	0	0	0	0	0	1	0	0	2	0	3	0	0	0	1	0	0	0	0	0	0	0	0	0	0	0	0	0	1	2	0	0	0	0	0	0	0	0
K04757	rsbW; serine/threonine-protein kinase RsbW [EC:2.7.11.1]	0	0	2	0	0	0	0	0	1	1	2	0	0	0	0	1	1	1	1	0	1	0	0	1	1	0	1	1	2	0	2	2	0	0	2	0	0	0	2	2	0	0	0	0	0	1	0	2
K05799	pdhR; GntR family transcriptional regulator, transcriptional repressor for pyruvate dehydrogenase complex	0	0	2	1	2	0	0	0	0	0	0	0	3	1	4	0	0	0	0	0	0	0	0	0	0	1	1	0	0	1	0	1	0	0	0	3	2	1	0	2	1	1	0	0	1	1	0	0
K06926	K06926; uncharacterized protein	0	0	2	0	0	0	0	0	0	0	0	0	0	0	0	1	0	0	0	0	0	0	0	0	0	0	0	0	0	0	0	0	0	0	0	0	0	0	0	0	0	0	0	0	0	0	0	0
K06978	K06978; uncharacterized protein	0	0	2	0	0	1	0	0	0	0	0	0	0	1	2	5	1	2	5	1	5	0	0	2	6	0	1	0	0	0	0	0	0	0	0	0	0	0	0	1	0	0	4	0	0	0	0	0
K07075	K07075; uncharacterized protein	0	0	2	0	0	0	0	0	0	0	0	0	0	1	0	0	0	0	0	0	0	0	0	0	0	0	0	0	0	0	0	0	0	0	0	0	0	0	0	0	0	0	0	0	1	0	0	0
K07315	rsbU P; phosphoserine phosphatase RsbU/P [EC:3.1.3.3]	0	0	2	0	0	0	0	0	1	1	3	0	0	0	1	1	1	1	1	1	1	1	0	1	1	0	1	1	2	0	2	4	0	0	1	0	0	0	1	5	0	1	0	0	0	1	0	1
K07316	mod; adenine-specific DNA-methyltransferase [EC:2.1.1.72]	0	0	2	0	0	0	0	0	0	0	0	0	0	0	0	0	2	0	1	3	1	2	0	0	0	0	0	0	0	0	0	0	0	0	0	0	0	0	0	3	0	0	0	0	0	0	0	0
K07317	K07317; adenine-specific DNA-methyltransferase [EC:2.1.1.72]	0	0	2	0	0	0	0	0	0	0	0	0	0	0	1	0	0	0	0	1	0	1	0	0	0	0	0	0	0	0	0	0	0	0	0	0	0	0	0	0	0	0	0	0	0	0	0	0
K07452	mcrB; 5-methylcytosine-specific restriction enzyme B [EC:3.1.21.-]	0	0	2	0	1	1	0	0	0	0	0	0	0	0	0	1	2	0	0	2	1	2	0	0	1	0	0	0	0	0	0	0	0	0	0	0	0	1	0	0	0	0	0	0	0	0	0	0
K07492	K07492; putative transposase	0	0	2	0	0	0	0	0	0	0	0	0	0	0	0	0	0	0	0	0	0	0	0	0	1	0	3	0	0	0	0	0	0	0	0	0	0	2	1	0	0	0	0	0	0	0	0	0
K08234	yaeR; glyoxylase I family protein	0	0	2	0	1	0	0	0	0	0	0	0	0	0	2	1	1	1	1	0	1	0	0	1	1	0	1	1	0	0	0	0	0	0	1	0	0	0	0	0	0	0	0	0	0	0	0	1
K09703	K09703; uncharacterized protein	0	0	2	0	0	0	0	1	0	0	0	0	0	0	0	0	0	0	0	0	0	0	0	0	0	2	0	0	0	0	0	0	0	0	0	0	0	1	0	0	1	0	0	0	0	0	0	0
K13020	wlbA, bplA; UDP-N-acetyl-2-amino-2-deoxyglucuronate dehydrogenase [EC:1.1.1.335]	0	0	2	0	0	0	0	0	0	0	0	0	0	0	0	2	2	2	2	1	2	0	0	2	2	1	2	0	0	0	0	0	0	0	0	0	0	0	0	0	0	0	0	0	0	0	0	0
K13075	ahlD, aiiA, attM, blcC; N-acyl homoserine lactone hydrolase [EC:3.1.1.81]	0	0	2	0	0	1	0	0	0	0	0	0	0	0	1	1	2	2	1	1	1	1	0	3	2	0	2	0	0	0	0	0	0	0	0	1	0	0	0	1	2	0	0	0	0	0	0	0
K16841	hpxA; allantoin racemase [EC:5.1.99.3]	0	0	2	1	0	0	0	0	0	0	0	1	0	0	0	4	2	3	4	2	4	2	0	2	5	2	1	0	0	0	0	0	0	0	0	0	1	1	0	0	0	0	0	0	0	0	0	0
K18013	kce; 3-keto-5-aminohexanoate cleavage enzyme [EC:2.3.1.247]	0	0	2	0	1	0	0	1	0	0	0	0	0	0	1	1	2	2	2	1	2	1	0	2	2	0	2	1	1	0	0	0	0	0	1	0	0	0	0	1	0	0	1	0	0	0	0	1
K18028	nicX; 2,5-dihydroxypyridine 5,6-dioxygenase [EC:1.13.11.9]	0	0	2	0	0	0	0	0	0	0	0	0	0	0	0	1	2	2	2	0	2	0	0	2	2	0	1	0	0	0	0	0	0	0	0	0	0	0	0	0	0	0	0	0	0	0	0	0
K19147	mcrC; 5-methylcytosine-specific restriction enzyme subunit McrC	0	0	2	0	1	0	0	0	0	0	0	0	0	0	0	1	1	0	0	2	1	0	0	0	1	0	0	0	0	0	0	0	0	0	0	0	0	1	0	0	0	0	0	0	0	0	0	0
K19169	dndB; DNA sulfur modification protein DndB	0	0	2	0	0	0	0	0	0	0	0	0	0	0	0	0	0	0	0	0	0	0	0	0	0	0	0	0	0	0	0	0	0	0	0	0	0	0	0	0	0	0	0	0	0	0	0	0
K24451	zim; modification methylase	0	0	2	1	1	1	0	1	1	1	1	0	1	1	1	1	1	1	2	2	1	1	1	2	2	1	1	1	1	2	1	1	0	0	1	1	1	1	1	1	1	1	1	1	2	1	1	1
K01574	adc; acetoacetate decarboxylase [EC:4.1.1.4]	0	0	3	0	0	0	0	1	0	0	1	0	0	0	0	0	0	0	0	0	0	0	1	0	0	0	0	0	0	0	0	0	0	0	0	0	0	0	0	0	1	0	0	0	0	0	0	0
K02002	proX; glycine betaine/proline transport system substrate-binding protein	0	0	3	0	0	0	0	0	0	0	0	0	0	0	0	3	3	1	3	1	3	1	0	2	2	0	2	2	1	0	0	1	0	0	1	0	0	0	0	1	0	0	1	0	0	2	0	1
K03427	hsdM; type I restriction enzyme M protein [EC:2.1.1.72]	0	0	3	0	0	0	0	0	0	0	0	0	0	1	0	0	3	1	2	2	0	0	0	0	4	0	0	0	0	0	0	0	0	0	0	0	0	0	1	1	0	0	0	0	0	0	0	0
K07065	K07065; uncharacterized protein	0	0	3	1	0	1	0	3	0	0	0	0	0	2	1	4	1	1	4	0	4	0	1	1	1	0	2	0	0	0	0	1	0	0	0	0	1	0	2	0	0	0	0	1	2	0	0	0
K07076	K07076; uncharacterized protein	0	0	3	0	1	0	0	1	0	0	0	0	1	1	1	1	2	2	1	1	1	0	0	5	1	0	0	0	0	0	0	0	0	0	0	0	0	0	1	0	0	0	0	0	1	0	0	0
K07733	alpA; prophage regulatory protein	0	0	3	0	2	1	1	0	0	0	0	0	1	1	0	0	0	1	2	0	2	0	0	0	0	0	0	0	0	0	2	0	1	1	0	1	2	1	1	0	0	0	0	0	0	0	0	0
K21498	higA-1; antitoxin HigA-1	0	0	3	0	0	0	0	0	0	0	0	0	0	0	0	1	0	2	1	2	3	2	0	2	0	0	0	0	0	0	0	0	0	0	0	0	0	0	0	0	0	0	0	0	0	0	0	0
K00558	DNMT1, dcm; DNA (cytosine-5)-methyltransferase 1 [EC:2.1.1.37]	0	0	4	0	0	0	0	0	0	0	1	0	0	0	1	0	1	0	0	2	1	2	0	1	0	0	0	0	0	0	0	0	0	0	0	1	0	0	0	0	0	0	0	0	0	0	0	0
K00571	E2.1.1.72; site-specific DNA-methyltransferase (adenine-specific) [EC:2.1.1.72]	0	0	4	1	1	0	0	0	1	0	1	0	1	0	0	1	0	2	2	4	3	2	1	1	1	1	2	0	0	2	1	0	0	0	0	1	1	1	1	2	1	2	2	1	1	0	1	0
K06015	E3.5.1.81; N-acyl-D-amino-acid deacylase [EC:3.5.1.81]	0	0	4	0	0	0	0	0	0	0	0	0	0	0	0	3	1	2	3	0	3	0	0	4	3	0	2	0	0	0	0	2	0	0	0	0	0	0	1	0	0	0	0	0	0	0	0	0
K07496	K07496; putative transposase	0	0	4	0	0	0	0	0	0	0	0	0	0	0	2	0	0	0	0	0	0	0	0	0	0	0	0	0	0	0	0	0	0	0	0	0	0	0	0	0	0	0	0	0	0	0	0	0
K07133	K07133; uncharacterized protein	0	0	5	0	0	0	1	0	0	0	0	0	0	0	0	5	6	4	6	20	6	21	0	17	5	0	2	0	0	0	0	0	0	0	0	0	0	0	0	0	1	0	0	0	0	1	0	0
K07064	K07064; uncharacterized protein	0	0	6	0	1	1	1	1	0	0	0	0	0	7	9	3	4	3	7	0	4	0	0	3	3	0	2	0	0	0	0	1	0	0	0	0	1	0	8	4	1	1	0	1	1	0	0	0
K07485	K07485; transposase	0	0	7	0	0	1	0	0	0	0	0	0	1	0	2	0	0	0	0	0	0	0	0	0	0	0	2	0	0	0	0	0	0	0	0	0	0	2	4	3	1	0	0	0	1	1	0	0
K07048	PTER, php; phosphotriesterase-related protein	0	0	8	0	0	0	0	0	0	0	0	0	2	0	0	14	5	5	16	2	16	2	0	6	16	0	6	0	0	0	0	0	0	0	0	1	0	0	0	0	0	0	0	0	0	0	0	0
K00016	LDH, ldh; L-lactate dehydrogenase [EC:1.1.1.27]	0	0	0	1	0	0	0	0	0	0	0	0	0	0	0	0	0	0	0	0	0	0	0	0	0	0	0	0	0	0	0	0	0	0	0	0	0	0	0	0	0	0	0	0	0	1	0	0
K00123	fdoG, fdhF, fdwA; formate dehydrogenase major subunit [EC:1.17.1.9]	0	0	0	1	0	0	0	0	0	0	0	0	0	0	0	0	0	0	0	0	0	0	0	0	0	0	0	0	0	0	0	0	0	1	0	0	0	1	0	0	0	0	0	1	0	0	0	0
K00127	fdoI, fdsG; formate dehydrogenase subunit gamma	0	0	0	1	0	1	0	0	0	0	0	0	0	0	0	0	0	0	0	0	0	0	0	0	0	2	0	0	0	0	1	0	0	0	0	0	2	0	0	0	0	0	0	0	0	0	0	0
K00130	betB, gbsA; betaine-aldehyde dehydrogenase [EC:1.2.1.8]	0	0	0	1	0	0	0	0	0	0	0	0	0	0	0	0	0	0	0	0	0	0	0	0	0	0	0	0	0	0	0	1	0	0	0	0	0	0	0	1	1	0	0	0	0	0	0	0
K00147	proA; glutamate-5-semialdehyde dehydrogenase [EC:1.2.1.41]	0	0	0	1	0	0	0	1	0	0	0	0	0	1	1	1	0	0	1	1	1	1	0	1	1	0	0	1	1	0	1	0	0	1	1	0	0	0	0	1	0	0	0	0	0	0	0	1
K00166	BCKDHA, bkdA1; 2-oxoisovalerate dehydrogenase E1 component alpha subunit [EC:1.2.4.4]	0	0	0	1	0	1	1	1	0	3	1	0	0	1	1	1	0	1	1	1	1	1	0	1	1	1	0	1	1	0	0	1	1	0	1	2	0	1	1	2	2	0	1	0	0	2	0	1
K00167	BCKDHB, bkdA2; 2-oxoisovalerate dehydrogenase E1 component beta subunit [EC:1.2.4.4]	0	0	0	1	1	1	1	1	0	2	1	0	1	2	2	1	0	2	2	1	2	0	1	2	1	1	0	1	1	0	0	1	1	0	0	2	0	0	0	2	2	1	1	0	0	2	0	1
K00194	cdhD, acsD; acetyl-CoA decarbonylase/synthase, CODH/ACS complex subunit delta [EC:2.1.1.245]	0	0	0	1	0	0	0	0	0	0	0	0	0	0	0	0	0	0	0	0	0	0	0	0	0	0	0	0	0	0	0	0	0	0	0	0	0	0	0	0	0	0	0	1	0	0	0	0
K00197	cdhE, acsC; acetyl-CoA decarbonylase/synthase, CODH/ACS complex subunit gamma [EC:2.1.1.245]	0	0	0	1	0	0	0	0	0	0	0	0	0	0	0	0	0	0	0	0	0	0	0	0	0	0	0	0	0	0	0	0	0	0	0	0	0	0	0	0	0	0	0	1	0	0	0	0
K00198	cooS, acsA; anaerobic carbon-monoxide dehydrogenase catalytic subunit [EC:1.2.7.4]	0	0	0	1	0	0	0	0	0	0	0	0	0	0	0	0	0	0	0	0	0	0	0	0	0	1	0	0	0	0	0	0	0	0	0	0	1	1	0	0	0	0	0	1	0	0	0	0
K00230	hemG; menaquinone-dependent protoporphyrinogen oxidase [EC:1.3.5.3]	0	0	0	1	0	2	1	0	0	0	1	0	0	0	0	0	0	0	0	0	0	0	0	0	0	0	0	0	0	1	1	0	0	2	0	0	0	1	0	0	0	0	0	1	2	1	2	0
K00262	E1.4.1.4, gdhA; glutamate dehydrogenase (NADP+) [EC:1.4.1.4]	0	0	0	1	1	0	0	0	0	0	0	1	0	0	1	0	0	0	0	0	0	0	0	0	0	0	0	0	0	0	0	0	0	0	0	0	0	0	0	0	0	0	0	0	0	1	0	0
K00290	LYS1; saccharopine dehydrogenase (NAD+, L-lysine forming) [EC:1.5.1.7]	0	0	0	1	0	0	0	0	0	0	0	0	0	0	0	0	0	0	0	0	0	0	0	0	0	0	0	0	0	0	0	0	0	0	0	0	0	0	0	0	0	0	0	1	1	0	0	0
K00298	ceo; N5-(carboxyethyl)ornithine synthase [EC:1.5.1.24]	0	0	0	1	0	0	0	0	0	0	0	0	0	0	0	0	0	0	0	0	0	0	0	0	0	0	0	0	0	0	0	0	0	0	0	0	0	0	0	0	0	0	0	0	0	0	0	0
K00370	narG, narZ, nxrA; nitrate reductase / nitrite oxidoreductase, alpha subunit [EC:1.7.5.1 1.7.99.-]	0	0	0	1	0	1	0	0	0	0	0	2	0	0	0	0	0	0	0	0	0	0	0	0	0	0	0	0	0	0	0	0	0	0	0	0	1	1	0	0	0	0	1	0	0	0	0	0
K00371	narH, narY, nxrB; nitrate reductase / nitrite oxidoreductase, beta subunit [EC:1.7.5.1 1.7.99.-]	0	0	0	1	1	1	0	0	0	0	0	0	0	0	0	0	0	0	0	0	0	0	0	0	0	0	0	0	0	0	0	0	0	0	0	0	1	1	0	0	0	0	1	0	0	0	0	0
K00374	narI, narV; nitrate reductase gamma subunit [EC:1.7.5.1 1.7.99.-]	0	0	0	1	0	1	0	0	0	0	0	1	0	0	0	0	0	0	0	0	0	0	0	0	0	0	0	0	0	0	0	0	0	0	0	0	1	1	0	0	0	0	1	0	0	0	0	0
K00567	ogt, MGMT; methylated-DNA-[protein]-cysteine S-methyltransferase [EC:2.1.1.63]	0	0	0	1	0	0	0	0	0	0	0	0	0	0	1	1	0	1	0	0	0	0	0	1	1	0	0	1	0	0	0	1	0	0	0	0	0	0	0	0	0	0	1	0	0	0	0	1
K00573	E2.1.1.77, pcm; protein-L-isoaspartate(D-aspartate) O-methyltransferase [EC:2.1.1.77]	0	0	0	1	1	1	1	1	0	0	0	0	0	0	0	0	0	0	0	0	0	0	0	0	0	0	0	0	0	0	0	0	0	0	0	0	0	0	0	0	0	0	0	0	0	1	0	0
K00640	cysE; serine O-acetyltransferase [EC:2.3.1.30]	0	0	0	1	0	0	0	0	0	0	0	0	0	0	0	0	0	0	0	0	0	0	0	0	0	0	0	0	0	0	0	0	0	0	0	0	0	1	0	0	0	0	1	1	1	0	0	0
K00662	aacC; aminoglycoside 3-N-acetyltransferase [EC:2.3.1.81]	0	0	0	1	0	0	0	0	0	0	0	0	0	0	0	0	0	0	0	0	0	0	0	0	0	0	0	0	0	0	0	0	0	0	0	0	0	0	0	0	0	0	0	0	0	0	0	0
K00696	E2.4.1.14; sucrose-phosphate synthase [EC:2.4.1.14]	0	0	0	1	0	0	0	0	0	0	0	0	0	0	0	0	0	0	0	0	0	0	0	0	0	1	0	0	0	0	1	0	0	1	0	0	1	0	0	0	0	0	0	0	0	0	0	0
K00697	otsA; trehalose 6-phosphate synthase [EC:2.4.1.15 2.4.1.347]	0	0	0	1	1	0	0	0	0	1	1	1	1	1	1	0	0	0	0	0	0	0	0	0	0	0	0	0	0	0	0	0	0	0	0	0	0	1	0	0	0	0	1	0	1	1	0	0
K00797	speE, SRM, SPE3; spermidine synthase [EC:2.5.1.16]	0	0	0	1	0	0	0	0	0	0	0	0	0	0	0	0	0	0	0	0	0	0	0	0	0	0	0	0	0	0	0	0	0	0	0	0	0	0	0	0	0	0	0	0	0	0	0	0
K00849	galK; galactokinase [EC:2.7.1.6]	0	0	0	1	0	1	0	0	0	0	0	0	0	0	0	0	0	0	0	0	0	0	0	0	0	1	0	0	1	0	0	1	0	1	0	0	2	0	0	0	0	0	1	0	0	0	0	1
K00965	galT, GALT; UDPglucose--hexose-1-phosphate uridylyltransferase [EC:2.7.7.12]	0	0	0	1	0	1	0	0	0	0	0	0	0	0	0	0	0	0	0	0	0	0	0	0	0	0	0	0	1	0	0	1	0	1	1	0	1	0	0	0	0	0	1	1	0	0	0	1
K00982	glnE; [glutamine synthetase] adenylyltransferase / [glutamine synthetase]-adenylyl-L-tyrosine phosphorylase [EC:2.7.7.42 2.7.7.89]	0	0	0	1	0	0	0	1	0	0	1	0	0	1	1	0	0	0	0	0	0	0	0	0	0	0	0	0	0	0	0	0	0	0	0	0	0	0	0	1	0	1	0	0	1	1	0	0
K01062	PLA2G7, PAFAH; platelet-activating factor acetylhydrolase [EC:3.1.1.47]	0	0	0	1	0	0	0	0	0	0	0	0	0	0	0	0	0	0	0	0	0	0	0	0	0	0	0	0	0	0	1	0	0	1	0	0	0	0	0	0	0	0	0	0	0	0	0	0
K01087	otsB; trehalose 6-phosphate phosphatase [EC:3.1.3.12]	0	0	0	1	1	1	0	0	0	1	1	1	0	1	1	0	0	0	0	0	0	0	0	0	0	0	0	0	0	0	0	0	0	0	0	0	0	1	0	0	0	0	1	0	1	1	0	0
K01207	nagZ; beta-N-acetylhexosaminidase [EC:3.2.1.52]	0	0	0	1	0	0	0	1	0	0	0	0	0	0	0	0	0	0	0	0	0	0	0	0	0	0	0	0	0	0	0	1	0	1	0	0	0	0	0	0	0	0	0	1	1	1	0	0
K01247	alkA; DNA-3-methyladenine glycosylase II [EC:3.2.2.21]	0	0	0	1	0	0	0	0	0	1	1	0	1	1	1	0	0	0	0	0	0	0	0	0	0	0	0	0	0	1	1	0	1	1	0	0	0	0	0	1	1	0	0	0	0	1	1	0
K01286	E3.4.16.4; D-alanyl-D-alanine carboxypeptidase [EC:3.4.16.4]	0	0	0	1	0	1	1	0	0	0	0	1	0	0	2	0	0	0	0	0	0	0	0	0	0	0	0	0	0	0	1	1	0	0	0	0	0	1	0	0	0	0	0	0	0	0	0	0
K01322	PREP; prolyl oligopeptidase [EC:3.4.21.26]	0	0	0	1	0	0	0	0	0	0	0	0	0	0	0	0	0	0	0	0	0	0	0	0	0	0	0	0	0	0	0	0	0	0	0	0	0	0	0	0	0	0	1	0	0	0	0	0
K01434	pac; penicillin G amidase [EC:3.5.1.11]	0	0	0	1	0	2	1	0	1	1	1	1	1	0	1	0	0	0	0	0	0	0	1	0	0	2	1	0	0	0	0	0	1	0	0	1	2	0	0	0	0	1	0	1	1	1	1	0
K01479	hutG; formiminoglutamase [EC:3.5.3.8]	0	0	0	1	0	1	0	1	0	2	1	0	0	0	0	1	0	1	1	1	1	1	0	1	1	0	0	0	0	0	1	0	0	0	0	0	0	0	0	0	1	0	0	0	0	1	0	0
K01487	E3.5.4.3, guaD; guanine deaminase [EC:3.5.4.3]	0	0	0	1	0	0	0	0	0	0	0	0	0	0	0	0	0	0	0	0	0	0	0	0	0	0	0	0	0	0	0	0	0	0	0	0	0	0	0	0	0	0	0	0	0	0	0	0
K01493	comEB; dCMP deaminase [EC:3.5.4.12]	0	0	0	1	0	0	0	0	0	0	0	0	0	0	0	0	0	0	0	0	0	0	0	0	0	0	0	0	0	0	0	0	0	0	0	0	0	0	0	0	0	0	0	1	1	0	0	0
K01515	nudF; ADP-ribose pyrophosphatase [EC:3.6.1.13]	0	0	0	1	0	1	0	0	0	0	0	0	0	0	1	0	0	0	0	0	0	0	0	0	0	0	0	0	0	0	1	0	0	0	0	0	0	1	1	0	0	0	0	0	0	0	0	0
K01537	ATP2C; P-type Ca2+ transporter type 2C [EC:7.2.2.10]	0	0	0	1	0	0	0	0	0	0	0	0	0	0	1	0	0	0	0	0	0	0	1	0	0	1	0	0	0	0	1	0	0	0	0	0	1	0	0	0	1	0	0	1	1	1	0	0
K01556	KYNU, kynU; kynureninase [EC:3.7.1.3]	0	0	0	1	1	1	0	0	1	0	1	1	1	0	1	0	0	0	0	0	0	0	1	0	0	2	0	0	1	0	2	1	0	1	1	0	2	0	1	1	2	0	1	1	1	1	0	1
K01609	trpC; indole-3-glycerol phosphate synthase [EC:4.1.1.48]	0	0	0	1	0	1	0	0	0	0	0	0	0	0	0	1	0	1	1	1	1	1	0	1	1	0	0	0	1	0	0	0	0	1	0	1	0	0	0	0	0	0	1	0	0	0	0	0
K01738	cysK; cysteine synthase [EC:2.5.1.47]	0	0	0	1	1	0	1	0	1	0	1	0	1	0	0	0	0	0	0	0	0	0	1	0	0	0	0	0	0	0	0	0	0	1	0	1	1	1	0	0	0	0	0	1	1	0	0	0
K01772	hemH, FECH; protoporphyrin/coproporphyrin ferrochelatase [EC:4.99.1.1 4.99.1.9]	0	0	0	1	0	0	1	0	0	0	1	0	0	1	1	0	0	0	0	0	0	0	1	0	0	1	0	0	0	1	0	0	1	0	0	1	1	0	1	1	1	0	1	0	0	1	1	0
K01810	GPI, pgi; glucose-6-phosphate isomerase [EC:5.3.1.9]	0	0	0	1	1	2	0	0	0	0	1	0	0	0	0	0	0	0	0	0	0	0	0	0	0	0	0	1	0	0	1	1	0	1	0	0	0	0	0	0	0	0	1	0	0	0	0	1
K01817	trpF; phosphoribosylanthranilate isomerase [EC:5.3.1.24]	0	0	0	1	0	0	0	0	0	0	0	0	0	0	0	0	0	0	0	0	0	0	0	0	0	0	0	0	0	0	0	0	0	0	0	0	0	0	0	0	0	0	0	0	0	1	0	0
K01838	pgmB; beta-phosphoglucomutase [EC:5.4.2.6]	0	0	0	1	1	0	0	0	0	0	0	0	0	0	0	0	0	0	0	0	0	0	0	0	0	0	0	0	0	0	0	0	0	0	0	0	1	0	1	0	1	0	0	0	0	1	0	0
K01893	NARS, asnS; asparaginyl-tRNA synthetase [EC:6.1.1.22]	0	0	0	1	0	1	0	0	0	0	0	0	0	0	0	0	0	0	0	0	0	0	0	0	0	0	0	0	0	0	0	0	0	0	0	0	0	1	0	0	0	0	0	1	1	0	0	0
K02015	ABC.FEV.P; iron complex transport system permease protein	0	0	0	1	0	0	0	0	0	0	0	0	0	0	0	0	0	0	0	0	1	0	0	0	0	0	1	0	0	0	0	0	0	0	0	0	0	0	0	0	0	0	0	1	0	0	0	0
K02062	thiQ; thiamine transport system ATP-binding protein [EC:7.6.2.15]	0	0	0	1	0	0	0	0	0	0	0	0	0	0	0	0	0	1	1	0	1	0	1	1	0	0	0	0	0	1	1	0	0	1	0	0	0	0	0	0	0	0	0	1	0	0	0	0
K02075	ABC.ZM.P; zinc/manganese transport system permease protein	0	0	0	1	0	0	0	0	0	0	1	0	0	0	1	0	0	0	0	0	0	0	0	0	0	1	0	0	0	0	0	0	0	0	0	0	1	0	0	0	0	0	0	1	1	0	0	0
K02116	atpI; ATP synthase protein I	0	0	0	1	0	1	0	1	0	0	0	0	0	0	1	0	0	0	0	0	0	0	1	0	0	1	0	2	1	0	0	0	0	0	2	0	1	0	1	1	0	1	1	1	1	0	0	2
K02117	ATPVA, ntpA, atpA; V/A-type H+/Na+-transporting ATPase subunit A [EC:7.1.2.2 7.2.2.1]	0	0	0	1	0	0	0	0	0	0	0	0	0	0	0	0	0	0	0	0	0	0	0	0	0	0	0	0	0	0	0	0	0	0	0	0	0	0	0	0	0	0	0	0	0	0	0	0
K02119	ATPVC, ntpC, atpC; V/A-type H+/Na+-transporting ATPase subunit C	0	0	0	1	0	0	0	0	0	0	0	0	0	0	0	0	0	0	0	0	0	0	0	0	0	0	0	0	0	0	0	0	0	0	0	0	0	0	0	0	0	0	1	0	0	0	0	0
K02120	ATPVD, ntpD, atpD; V/A-type H+/Na+-transporting ATPase subunit D	0	0	0	1	0	0	0	0	0	0	0	0	0	0	0	0	0	0	0	0	0	0	0	0	0	0	0	0	0	0	0	0	0	0	0	0	0	0	0	0	0	0	1	0	0	0	0	0
K02121	ATPVE, ntpE, atpE; V/A-type H+/Na+-transporting ATPase subunit E	0	0	0	1	0	0	0	0	0	0	0	0	0	0	0	0	0	0	0	0	0	0	0	0	0	0	0	0	0	0	0	0	0	0	0	0	0	0	0	0	0	0	0	0	0	0	0	0
K02122	ATPVF, ntpF, atpF; V/A-type H+/Na+-transporting ATPase subunit F	0	0	0	1	0	0	0	0	0	0	0	0	0	0	0	0	0	0	0	0	0	0	0	0	0	0	0	0	0	0	0	0	0	0	0	0	0	0	0	0	0	0	1	0	0	0	0	0
K02123	ATPVI, ntpI, atpI; V/A-type H+/Na+-transporting ATPase subunit I	0	0	0	1	0	0	0	0	0	0	0	0	0	0	0	0	0	0	0	0	0	0	0	0	0	0	0	0	0	0	0	0	0	0	0	0	0	0	0	0	0	0	1	0	0	0	0	0
K02341	holB; DNA polymerase III subunit delta' [EC:2.7.7.7]	0	0	0	1	0	1	0	0	0	0	0	0	0	0	0	1	0	1	1	0	1	0	1	1	0	1	0	0	0	0	1	0	0	1	0	0	1	0	0	1	1	0	1	1	1	1	0	0
K02381	fdrA; FdrA protein	0	0	0	1	0	1	0	0	0	0	0	0	0	0	0	0	0	0	0	0	0	0	0	0	0	0	0	0	0	0	0	0	0	1	0	0	0	1	0	0	0	0	0	0	1	0	0	0
K02488	pleD; two-component system, cell cycle response regulator [EC:2.7.7.65]	0	0	0	1	0	0	0	0	0	0	0	0	0	0	0	0	0	0	0	0	0	0	1	0	0	1	0	0	0	1	0	0	1	0	0	0	1	0	0	0	0	0	1	0	0	0	0	0
K02553	rraA, menG; regulator of ribonuclease activity A	0	0	0	1	0	0	0	0	0	0	0	0	0	1	0	0	0	0	0	0	0	0	0	0	0	0	0	1	1	0	0	0	0	0	1	0	0	0	0	0	1	0	0	0	0	0	0	1
K03154	thiS; sulfur carrier protein	0	0	0	1	0	0	0	0	0	0	0	0	0	0	0	0	0	0	0	0	0	0	0	0	0	1	0	0	0	0	1	0	0	1	0	0	1	0	0	0	1	0	0	0	1	0	0	0
K03324	yjbB; phosphate:Na+ symporter	0	0	0	1	0	1	0	0	1	0	0	1	0	0	0	0	0	0	0	0	0	0	0	0	0	0	0	0	0	1	1	0	0	1	1	0	0	0	0	0	0	0	0	0	0	0	0	0
K03333	choD; cholesterol oxidase [EC:1.1.3.6]	0	0	0	1	1	0	1	0	0	0	0	1	0	0	0	0	0	0	0	0	0	0	1	0	0	1	0	0	0	1	1	0	0	1	0	1	1	1	0	2	1	1	1	1	1	0	0	0
K03546	sbcC, rad50; DNA repair protein SbcC/Rad50	0	0	0	1	0	1	0	1	0	1	1	0	0	1	1	1	1	1	1	1	1	1	1	1	1	1	0	1	1	2	1	1	0	1	0	0	1	0	0	1	1	1	1	0	0	1	1	1
K03578	hrpA; ATP-dependent helicase HrpA [EC:3.6.4.13]	0	0	0	1	0	1	0	0	0	0	0	0	0	0	0	0	0	0	0	0	0	0	0	0	0	1	0	0	0	0	0	1	0	0	0	0	1	0	0	0	0	0	1	0	0	0	0	0
K03711	fur, zur, furB; Fur family transcriptional regulator, ferric uptake regulator	0	0	0	1	0	1	0	0	0	0	0	0	1	0	0	0	0	1	0	0	0	0	0	1	1	0	0	0	0	0	0	1	0	0	0	1	0	0	0	0	0	0	0	1	0	0	0	0
K03782	katG; catalase-peroxidase [EC:1.11.1.21]	0	0	0	1	0	0	0	0	0	0	0	0	0	0	0	1	0	1	1	0	1	0	0	1	1	0	0	0	0	2	1	1	1	1	1	0	0	1	0	0	1	0	1	0	0	0	0	0
K03811	pnuC; nicotinamide mononucleotide transporter	0	0	0	1	0	0	0	0	0	0	0	0	0	0	0	0	0	0	0	0	0	0	0	0	0	0	0	0	0	0	0	0	0	0	0	0	0	0	0	0	0	0	0	0	0	0	0	0
K03885	ndh; NADH:ubiquinone reductase (H+-translocating) [EC:7.1.1.2]	0	0	0	1	0	1	0	0	0	1	1	0	0	0	1	0	0	0	0	0	0	0	0	0	0	0	0	1	1	0	1	0	0	0	0	0	0	0	0	1	1	0	1	0	0	0	0	1
K03886	MQCRA, qcrA, bfcA, petC; menaquinol-cytochrome c reductase iron-sulfur subunit [EC:1.10.2.-]	0	0	0	1	0	1	0	0	0	0	0	0	0	0	0	0	0	0	0	0	0	0	0	0	0	1	0	0	0	0	0	0	0	0	0	0	2	1	0	0	0	0	0	0	0	0	0	0
K03888	MQCRC, qcrC, bfcC, petD; menaquinol-cytochrome c reductase cytochrome b/c subunit	0	0	0	1	0	0	0	0	0	0	0	0	0	0	0	0	0	0	0	0	0	0	0	0	0	0	0	0	0	0	0	0	0	0	0	0	0	0	0	0	0	0	0	0	0	0	0	0
K03928	yvaK; carboxylesterase [EC:3.1.1.1]	0	0	0	1	0	1	0	0	0	0	0	0	0	0	1	0	0	0	0	0	0	0	0	0	0	1	0	0	0	2	0	1	0	0	0	0	1	0	0	0	1	0	0	0	0	1	1	0
K04708	KDSR; 3-dehydrosphinganine reductase [EC:1.1.1.102]	0	0	0	1	0	1	0	0	0	0	0	0	0	0	0	0	0	0	0	0	0	0	0	0	0	1	0	0	0	0	0	0	0	1	0	0	1	0	0	0	0	0	0	1	1	0	0	0
K05520	pfpI; protease I [EC:3.5.1.124]	0	0	0	1	0	0	0	0	0	0	0	0	0	0	0	0	0	0	0	0	0	0	1	0	0	1	0	0	0	0	0	0	0	0	0	0	1	0	1	0	0	0	0	1	0	0	0	0
K05522	nei; endonuclease VIII [EC:3.2.2.- 4.2.99.18]	0	0	0	1	0	2	0	0	0	0	1	0	0	0	0	0	0	0	0	0	0	0	0	0	0	0	0	0	2	0	2	2	1	2	2	0	0	1	0	1	0	0	2	0	0	1	0	1
K05565	mnhA, mrpA; multicomponent Na+:H+ antiporter subunit A	0	0	0	1	0	1	0	0	0	1	0	0	0	0	1	0	0	0	0	1	0	1	0	0	0	0	0	0	0	1	0	1	1	1	0	0	0	0	0	0	0	0	0	1	1	1	0	0
K05566	mnhB, mrpB; multicomponent Na+:H+ antiporter subunit B	0	0	0	1	0	1	0	0	0	1	0	0	0	0	1	0	0	0	0	1	0	1	0	0	0	0	0	0	0	1	0	1	1	1	0	0	0	0	0	0	0	0	0	1	0	1	1	0
K05567	mnhC, mrpC; multicomponent Na+:H+ antiporter subunit C	0	0	0	1	0	1	0	0	0	1	0	0	0	0	1	0	0	0	0	1	0	1	0	0	0	0	0	0	0	1	0	1	1	1	0	0	0	0	0	0	0	0	0	1	1	1	1	0
K05568	mnhD, mrpD; multicomponent Na+:H+ antiporter subunit D	0	0	0	1	0	1	0	0	0	1	0	0	0	0	1	0	0	0	0	1	0	1	0	0	0	0	0	0	0	1	0	1	1	1	0	0	0	0	1	0	0	0	0	0	1	1	1	0
K05569	mnhE, mrpE; multicomponent Na+:H+ antiporter subunit E	0	0	0	1	0	1	0	0	0	1	0	0	0	0	1	0	0	0	0	0	0	0	0	0	0	0	0	0	0	1	0	1	1	1	0	0	0	0	0	0	0	0	0	0	1	1	1	0
K05921	hpaG; 5-oxopent-3-ene-1,2,5-tricarboxylate decarboxylase / 2-hydroxyhepta-2,4-diene-1,7-dioate isomerase [EC:4.1.1.68 5.3.3.-]	0	0	0	1	0	0	0	1	0	0	1	0	0	0	0	0	0	0	0	0	0	0	2	0	0	0	0	0	0	0	0	0	0	0	0	0	0	1	0	0	2	1	1	0	1	0	0	0
K05967	K05967; uncharacterized protein	0	0	0	1	1	1	1	0	1	1	1	1	1	1	1	0	0	0	0	0	0	0	1	0	0	1	0	0	0	1	0	1	1	0	0	1	0	0	1	1	1	0	1	0	0	1	1	0
K06284	abrB; AbrB family transcriptional regulator, transcriptional pleiotropic regulator of transition state genes	0	0	0	1	0	0	0	1	0	0	0	0	0	0	0	0	0	0	0	0	0	0	0	0	0	0	0	0	0	0	1	1	1	1	0	0	0	1	0	0	1	0	1	0	0	0	1	0
K06871	K06871; uncharacterized protein	0	0	0	1	1	1	0	1	0	0	0	0	1	0	0	0	0	0	0	0	0	0	0	0	0	0	0	0	0	0	0	0	0	0	0	1	0	0	0	0	0	0	0	0	0	0	0	0
K06876	K06876; deoxyribodipyrimidine photolyase-related protein	0	0	0	1	0	1	0	0	0	0	1	0	0	0	0	0	0	0	0	0	0	0	0	0	0	0	0	1	1	0	1	0	1	1	1	0	0	0	0	0	0	0	0	0	1	0	1	1
K06893	K06893; uncharacterized protein	0	0	0	1	0	1	0	0	0	0	2	1	0	0	0	1	0	0	1	0	1	0	0	0	0	1	0	0	1	0	0	1	0	0	0	0	1	1	0	1	1	0	0	0	0	0	0	0
K06928	NTPCR; nucleoside-triphosphatase [EC:3.6.1.15]	0	0	0	1	0	0	1	0	0	0	0	0	0	0	0	0	0	0	0	0	0	0	0	0	0	0	0	0	0	0	0	0	0	0	0	0	0	0	0	0	0	0	0	0	0	0	0	0
K06962	K06962; uncharacterized protein	0	0	0	1	1	1	1	0	0	0	0	1	0	0	0	1	0	0	1	0	1	0	0	0	0	0	0	0	1	0	1	1	0	1	0	0	0	0	1	0	0	0	0	0	1	0	0	1
K06988	fno; 8-hydroxy-5-deazaflavin:NADPH oxidoreductase [EC:1.5.1.40]	0	0	0	1	1	1	0	0	0	0	0	0	0	0	0	0	0	0	0	0	0	0	0	0	0	0	0	0	0	0	0	0	0	0	0	0	0	0	0	0	0	0	0	0	0	0	0	0
K06990	MEMO1; MEMO1 family protein	0	0	0	1	0	1	0	0	0	0	0	1	0	0	0	0	0	0	0	0	0	0	0	0	0	1	0	0	0	0	0	0	0	0	0	0	1	0	0	0	1	0	0	1	1	0	0	0
K07026	E3.1.3.70; mannosyl-3-phosphoglycerate phosphatase [EC:3.1.3.70]	0	0	0	1	0	0	0	0	0	0	0	0	0	0	0	0	0	0	0	0	0	0	0	0	0	0	0	0	0	0	0	0	0	0	0	0	0	0	0	0	1	0	0	0	0	0	0	0
K07157	K07157; uncharacterized protein	0	0	0	1	0	1	1	0	0	0	0	0	0	0	0	0	0	0	0	0	0	0	0	0	0	0	0	1	1	1	1	1	1	1	1	1	0	0	0	0	0	0	1	0	1	1	1	1
K07226	hugZ, hutZ; heme iron utilization protein	0	0	0	1	0	0	0	0	0	0	0	0	0	0	0	0	0	0	0	0	0	0	0	0	0	0	0	0	0	0	0	0	0	1	0	0	0	1	0	0	0	0	0	0	0	0	0	0
K07229	yqjH; ferric-chelate reductase (NADPH) [EC:1.16.1.9]	0	0	0	1	0	1	0	0	1	0	0	0	0	0	0	0	0	0	0	0	0	0	1	0	0	0	0	0	0	1	1	1	1	1	0	0	0	0	0	0	1	0	0	0	0	0	0	0
K07302	iorA; isoquinoline 1-oxidoreductase subunit alpha [EC:1.3.99.16]	0	0	0	1	0	1	0	0	0	0	0	0	0	0	0	0	0	0	0	0	0	0	0	0	0	0	0	0	0	0	0	0	0	0	0	0	0	0	0	0	0	0	0	0	0	0	0	0
K07401	K07401; selenoprotein W-related protein	0	0	0	1	1	1	0	0	0	0	0	0	1	0	0	0	0	0	0	0	0	0	0	0	0	0	0	0	0	0	1	1	0	1	0	1	0	1	0	0	1	1	0	0	0	0	0	0
K07516	fadN; 3-hydroxyacyl-CoA dehydrogenase [EC:1.1.1.35]	0	0	0	1	0	0	0	0	0	0	0	0	0	0	0	0	0	0	0	0	0	0	0	0	0	1	0	0	0	0	0	0	1	0	0	0	1	1	0	0	0	0	0	0	1	0	1	0
K07517	ECI1 2; Delta3-Delta2-enoyl-CoA isomerase [EC:5.3.3.8]	0	0	0	1	1	0	1	0	0	0	0	1	0	0	0	0	0	0	0	0	0	0	1	0	0	1	0	0	0	1	0	0	0	0	0	1	1	0	0	0	0	0	1	0	0	0	1	0
K07576	K07576; metallo-beta-lactamase family protein	0	0	0	1	0	0	0	0	0	0	0	0	0	0	0	0	0	0	0	0	0	0	1	0	0	1	0	0	0	0	1	0	0	1	0	0	1	0	0	0	1	1	0	1	1	0	0	0
K08676	tri; tricorn protease [EC:3.4.21.-]	0	0	0	1	0	0	0	0	0	0	0	0	0	1	0	0	0	0	0	0	0	0	0	0	0	1	0	0	0	0	0	0	0	0	0	0	1	0	0	1	1	0	1	0	0	1	0	0
K08884	K08884; serine/threonine protein kinase, bacterial [EC:2.7.11.1]	0	0	0	1	0	0	0	0	0	0	0	0	0	0	0	0	0	0	0	0	0	0	0	0	0	0	0	0	0	0	0	0	0	0	0	0	0	0	0	0	0	0	0	0	0	0	0	0
K08978	TC.BAT1; bacterial/archaeal transporter family protein	0	0	0	1	0	0	0	0	0	0	0	0	0	0	0	1	0	2	1	1	1	1	0	1	1	0	0	0	0	0	0	0	0	0	0	0	0	0	0	0	0	0	0	0	0	0	0	0
K09122	K09122; uncharacterized protein	0	0	0	1	0	1	0	1	0	0	0	0	0	0	0	0	0	0	0	0	0	0	0	0	0	0	0	0	0	0	0	0	0	0	0	0	0	0	0	0	0	0	0	1	1	1	0	0
K09138	K09138; uncharacterized protein	0	0	0	1	0	0	0	0	0	0	0	0	0	0	0	0	0	0	0	0	0	0	0	0	0	0	0	0	0	0	0	0	0	0	0	0	0	0	0	0	0	0	0	0	1	0	0	0
K09166	K09166; uncharacterized protein	0	0	0	1	0	1	0	0	0	0	1	0	0	0	0	0	0	0	0	0	0	0	0	0	0	0	0	0	1	0	1	1	1	1	1	0	0	0	0	0	0	0	0	0	0	0	1	1
K09251	patA; putrescine aminotransferase [EC:2.6.1.82]	0	0	0	1	0	0	0	0	0	0	0	0	0	0	0	0	0	0	0	0	0	0	0	0	0	0	0	0	0	0	0	0	0	0	0	0	0	0	0	0	0	0	0	0	0	0	0	0
K09699	DBT, bkdB; 2-oxoisovalerate dehydrogenase E2 component (dihydrolipoyl transacylase) [EC:2.3.1.168]	0	0	0	1	0	0	0	0	0	1	1	0	0	1	1	0	0	0	0	0	0	0	0	0	0	0	0	0	0	0	0	0	0	0	0	0	0	0	0	0	1	0	0	0	0	1	0	1
K09707	K09707; uncharacterized protein	0	0	0	1	0	0	0	0	0	0	0	0	0	0	0	0	0	0	0	0	0	0	0	0	0	0	0	0	0	0	0	0	0	0	0	1	0	0	0	0	0	0	0	0	0	0	0	0
K09761	rsmE; 16S rRNA (uracil1498-N3)-methyltransferase [EC:2.1.1.193]	0	0	0	1	0	1	0	1	1	0	1	0	1	1	1	0	0	0	0	0	0	0	1	0	0	1	0	1	0	1	1	1	0	1	0	1	1	0	0	1	0	0	1	0	0	1	1	1
K09807	K09807; uncharacterized protein	0	0	0	1	1	1	0	1	0	1	0	0	0	0	0	0	0	1	1	1	1	0	0	1	1	1	0	1	0	1	0	1	1	1	1	0	1	0	1	1	0	1	1	1	1	0	1	1
K09925	K09925; uncharacterized protein	0	0	0	1	0	0	0	0	0	0	0	0	0	0	0	0	0	0	0	0	0	0	0	0	0	0	0	0	0	0	0	0	0	0	0	0	0	0	0	0	0	0	0	0	0	0	0	0
K10747	LIG1; DNA ligase 1 [EC:6.5.1.1 6.5.1.6 6.5.1.7]	0	0	0	1	0	1	0	0	0	0	1	0	0	0	1	0	0	1	1	1	1	1	0	1	1	0	0	0	1	0	1	1	0	1	0	0	0	1	1	1	0	0	0	0	0	1	0	0
K10806	yciA; acyl-CoA thioesterase YciA [EC:3.1.2.-]	0	0	0	1	0	0	0	0	0	0	0	0	0	0	0	0	0	0	0	0	0	0	0	0	0	0	0	0	0	0	0	0	0	0	0	0	1	0	0	0	1	0	1	0	0	0	0	0
K11085	msbA; ATP-binding cassette, subfamily B, bacterial MsbA [EC:3.6.3.-]	0	0	0	1	0	0	0	0	0	0	0	0	0	0	0	0	0	0	0	0	0	0	0	0	0	0	0	0	0	0	0	0	0	0	0	0	0	0	0	0	0	0	0	0	0	0	0	0
K11168	DHRS12; dehydrogenase/reductase SDR family member 12 [EC:1.1.-.-]	0	0	0	1	0	1	0	0	1	0	0	0	1	1	0	0	0	0	0	0	0	0	0	0	0	0	0	1	1	1	2	1	0	1	1	0	0	0	0	0	0	0	1	0	0	0	0	0
K11527	K11527; two-component system, sensor histidine kinase and response regulator [EC:2.7.13.3]	0	0	0	1	0	0	0	0	0	0	0	0	0	0	0	0	0	0	0	0	0	0	0	0	0	0	0	1	1	0	2	0	0	1	1	0	0	0	0	0	0	0	1	0	0	0	0	1
K11645	fbaB; fructose-bisphosphate aldolase, class I [EC:4.1.2.13]	0	0	0	1	1	1	0	0	0	0	0	0	1	0	0	0	0	0	0	0	0	0	1	0	0	0	0	0	0	0	0	0	0	0	0	0	0	0	0	0	1	0	0	0	0	0	0	0
K11751	ushA; 5'-nucleotidase / UDP-sugar diphosphatase [EC:3.1.3.5 3.6.1.45]	0	0	0	1	0	1	0	0	0	0	0	0	0	0	0	0	0	0	0	0	0	0	0	0	0	1	0	0	0	0	0	0	0	0	0	1	0	0	0	0	0	0	0	0	0	1	0	0
K11936	pgaC, icaA; poly-beta-1,6-N-acetyl-D-glucosamine synthase [EC:2.4.1.-]	0	0	0	1	1	0	1	0	0	1	2	0	0	0	1	0	0	0	0	0	0	0	0	0	0	1	0	0	0	0	0	0	0	0	0	1	1	0	0	1	1	0	2	0	0	1	0	0
K11939	rhtA; inner membrane transporter RhtA	0	0	0	1	0	0	0	0	1	0	0	0	0	0	0	0	0	0	0	0	0	0	1	0	0	0	0	0	0	0	1	0	0	1	0	0	0	1	0	0	0	0	0	0	0	1	0	0
K12371	dppD; dipeptide transport system ATP-binding protein	0	0	0	1	1	0	0	0	0	0	0	0	1	0	0	0	0	0	0	0	0	0	0	0	0	0	0	0	0	0	0	1	0	0	0	0	0	0	0	0	0	0	0	0	0	0	0	0
K12454	rfbE; CDP-paratose 2-epimerase [EC:5.1.3.10]	0	0	0	1	0	0	0	0	0	0	0	0	0	0	0	0	0	0	0	0	0	0	0	0	0	0	0	0	0	0	0	0	0	0	0	0	0	0	0	0	0	0	0	0	0	0	0	0
K12960	mtaD; 5-methylthioadenosine/S-adenosylhomocysteine deaminase [EC:3.5.4.31 3.5.4.28]	0	0	0	1	0	0	1	0	0	0	0	0	0	0	0	0	0	2	2	0	2	0	1	3	3	0	0	0	0	0	0	0	0	0	0	1	0	0	0	0	1	0	0	0	0	0	0	0
K13288	orn, REX2, REXO2; oligoribonuclease [EC:3.1.-.-]	0	0	0	1	0	0	0	0	0	0	0	0	0	0	0	0	0	0	0	0	0	0	0	0	0	0	0	0	0	0	0	0	0	0	0	0	0	0	0	0	0	0	1	0	0	0	0	0
K13775	atuG; citronellol/citronellal dehydrogenase	0	0	0	1	0	1	0	0	0	0	0	0	0	0	0	0	0	0	0	0	0	0	0	0	0	0	0	1	1	0	1	0	0	1	0	0	0	1	0	0	0	0	1	0	0	0	0	0
K14055	uspE; universal stress protein E	0	0	0	1	0	1	0	0	0	0	0	1	0	0	0	0	0	0	0	0	0	0	0	0	0	0	0	0	0	1	0	1	1	1	0	0	0	0	0	0	0	0	0	0	0	0	0	0
K14138	acsB; acetyl-CoA synthase [EC:2.3.1.169]	0	0	0	1	0	0	0	0	0	0	0	0	0	0	0	0	0	0	0	0	0	0	0	0	0	0	0	0	0	0	0	0	0	0	0	0	0	1	0	0	0	0	0	0	0	0	0	0
K14358	SCRN; secernin	0	0	0	1	0	0	0	0	0	0	0	0	0	0	0	0	0	0	0	0	0	0	1	0	0	1	0	0	0	0	0	0	0	0	0	0	1	0	0	0	1	0	0	0	1	0	0	0
K14731	mlhB, chnC; epsilon-lactone hydrolase [EC:3.1.1.83]	0	0	0	1	1	1	0	1	1	0	0	2	0	0	0	0	0	0	0	0	0	0	0	0	0	1	0	0	0	0	1	1	0	0	1	0	1	0	0	0	1	0	0	0	0	0	0	2
K14954	lprG; lipoprotein LprG	0	0	0	1	0	1	0	0	0	0	0	0	0	0	0	0	1	1	1	0	1	0	0	0	1	0	0	0	0	0	0	1	0	1	0	0	0	1	0	0	0	0	0	1	1	0	0	0
K15515	sauS; sulfoacetaldehyde dehydrogenase [EC:1.2.1.81]	0	0	0	1	0	0	0	0	0	0	0	0	0	0	0	1	0	1	1	0	1	0	0	0	1	0	0	0	0	0	0	0	0	0	0	0	0	0	0	0	0	0	0	0	0	0	0	0
K15580	oppA, mppA; oligopeptide transport system substrate-binding protein	0	0	0	1	0	0	0	0	0	0	0	0	0	1	1	0	0	0	0	0	0	0	0	0	0	0	0	0	0	0	0	0	0	0	0	0	1	0	0	0	0	0	0	0	0	0	0	0
K15582	oppC; oligopeptide transport system permease protein	0	0	0	1	1	0	0	0	0	0	0	0	0	0	1	0	0	0	0	0	0	0	0	0	0	0	0	1	0	0	0	0	0	0	0	0	1	0	0	1	0	0	0	1	1	0	0	1
K15736	lhgO; (S)-2-hydroxyglutarate dehydrogenase [EC:1.1.5.13]	0	0	0	1	0	0	0	0	1	0	1	0	0	1	1	1	0	0	1	0	1	0	0	0	0	0	0	0	0	0	0	0	0	1	0	0	0	1	0	0	1	0	1	0	0	1	0	0
K15770	cycB, ganO; arabinogalactan oligomer / maltooligosaccharide transport system substrate-binding protein	0	0	0	1	0	0	0	0	0	0	0	0	0	0	0	0	0	0	0	0	0	0	0	0	0	0	0	0	0	1	1	0	1	1	0	0	0	1	1	0	0	0	1	1	1	0	1	0
K15771	ganP; arabinogalactan oligomer / maltooligosaccharide transport system permease protein	0	0	0	1	0	1	0	0	0	0	0	0	0	0	0	0	0	0	0	0	0	0	0	0	0	0	0	0	0	0	1	0	0	1	0	0	0	0	1	0	0	0	0	0	0	0	0	0
K15772	ganQ; arabinogalactan oligomer / maltooligosaccharide transport system permease protein	0	0	0	1	0	1	0	0	0	0	0	0	0	0	0	0	0	0	0	0	0	0	0	0	0	0	0	0	0	1	1	1	0	1	0	0	0	0	1	0	0	0	1	0	0	0	0	0
K15893	HPR1; glycerate dehydrogenase [EC:1.1.1.29]	0	0	0	1	0	0	0	0	1	0	0	0	0	0	0	0	0	0	0	0	0	0	0	0	0	0	0	0	0	0	0	0	0	0	0	1	0	0	0	0	0	0	0	0	0	0	0	0
K16053	ybdG, mscM; miniconductance mechanosensitive channel	0	0	0	1	0	0	0	0	0	0	0	0	0	0	0	0	0	0	0	0	0	0	0	0	0	1	0	0	0	0	0	0	0	0	0	0	1	1	0	0	0	0	0	0	0	0	0	0
K16267	zipB; zinc and cadmium transporter	0	0	0	1	0	0	0	0	0	0	0	0	0	0	0	0	0	0	0	0	0	0	0	0	0	0	0	0	0	0	0	1	0	0	0	0	0	0	0	0	0	0	0	0	0	0	0	0
K16568	exoZ; exopolysaccharide production protein ExoZ	0	0	0	1	0	0	1	0	0	0	0	0	0	0	0	0	0	0	0	0	0	0	0	0	0	0	0	0	0	3	0	0	0	0	0	1	0	1	1	0	0	0	0	0	0	2	0	0
K17840	aac2-I; aminoglycoside 2'-N-acetyltransferase I [EC:2.3.1.59]	0	0	0	1	0	1	0	0	0	0	0	0	0	0	1	1	0	0	1	0	1	0	0	1	1	0	0	0	0	0	0	0	0	0	0	0	0	0	1	0	0	0	0	0	0	0	0	0
K17995	hydG; sulfhydrogenase subunit gamma (sulfur reductase) [EC:1.12.98.4]	0	0	0	1	0	0	0	0	0	0	0	0	0	0	0	0	0	0	0	0	0	0	0	0	0	0	0	0	0	0	0	0	0	0	0	0	0	1	0	0	0	0	0	0	0	0	0	0
K18201	AGPHD1; hydroxylysine kinase [EC:2.7.1.81]	0	0	0	1	1	1	0	0	0	0	0	1	1	0	0	0	0	0	0	0	0	0	0	0	0	0	0	0	0	0	0	0	0	0	0	0	0	0	0	0	0	0	1	0	0	0	0	0
K18214	tetP A, tet40; MFS transporter, DHA3 family, tetracycline resistance protein	0	0	0	1	0	0	0	0	0	0	0	0	0	0	0	0	0	0	0	0	0	0	0	0	0	0	0	0	0	0	0	0	0	0	0	0	0	0	0	0	0	0	0	0	0	0	0	0
K18700	flK; fluoroacetyl-CoA thioesterase [EC:3.1.2.29]	0	0	0	1	0	1	1	0	1	0	0	1	1	0	0	0	0	0	0	0	0	0	1	0	0	0	1	0	0	1	1	1	1	0	0	1	0	1	0	0	0	0	1	1	1	1	1	0
K18707	mtaB; threonylcarbamoyladenosine tRNA methylthiotransferase MtaB [EC:2.8.4.5]	0	0	0	1	0	0	0	0	0	0	0	0	0	0	0	0	0	0	0	0	0	0	0	0	0	1	0	0	0	0	0	0	0	0	0	0	1	0	0	0	0	0	0	0	0	0	0	0
K18958	whiB7; WhiB family transcriptional regulator, redox-sensing transcriptional regulator	0	0	0	1	0	0	0	0	0	1	0	0	0	0	0	0	0	0	0	0	0	0	0	0	0	0	0	0	0	0	0	0	0	0	0	0	1	0	0	1	0	0	1	0	0	1	0	0
K19002	mgs, bgsB; 1,2-diacylglycerol 3-alpha-glucosyltransferase [EC:2.4.1.337]	0	0	0	1	0	0	0	0	0	0	0	0	0	0	0	0	0	0	0	0	0	0	0	0	0	0	0	0	0	0	0	0	0	0	0	0	0	0	0	0	1	0	0	0	0	0	0	0
K19285	nfrA1; FMN reductase (NADPH) [EC:1.5.1.38]	0	0	0	1	0	0	0	0	0	0	0	0	0	0	0	0	0	0	0	0	0	0	0	0	0	0	0	0	0	0	0	0	0	0	0	0	0	0	0	0	0	0	0	0	0	0	0	0
K19302	bcrC; undecaprenyl-diphosphatase [EC:3.6.1.27]	0	0	0	1	1	0	0	0	0	0	1	0	0	0	0	0	0	0	0	0	0	0	0	0	0	1	0	1	0	0	0	0	1	1	0	0	2	0	0	0	0	0	0	0	0	0	0	0
K19710	E2.7.7.53; ATP adenylyltransferase [EC:2.7.7.53]	0	0	0	1	0	0	0	0	0	0	0	0	0	0	0	0	0	0	0	0	0	0	0	0	0	1	0	1	0	1	1	0	0	1	1	0	1	1	0	0	1	0	0	1	1	0	0	0
K19794	bar; barbiturase [EC:3.5.2.1]	0	0	0	1	0	1	0	0	0	0	0	0	0	0	0	0	0	0	0	0	0	0	0	0	0	0	0	0	0	0	0	0	0	0	0	0	0	0	0	0	0	0	0	0	1	0	0	0
K20200	pchC; 4-cresol dehydrogenase (hydroxylating) cytochrome subunit	0	0	0	1	0	0	0	0	0	0	0	0	0	0	0	0	0	0	0	0	0	0	0	0	0	0	0	0	0	0	0	0	0	0	0	0	0	0	0	0	0	0	0	0	0	0	0	0
K21908	hdeD; membrane protein HdeD	0	0	0	1	0	0	0	0	1	0	0	1	1	0	1	1	0	1	1	0	1	0	0	0	1	0	0	0	0	0	0	0	0	0	0	0	0	0	0	0	0	0	0	0	0	1	0	0
K22042	hlyU; ArsR family transcriptional regulator, virulence genes transcriptional regulator	0	0	0	1	0	1	0	0	0	0	1	0	0	0	0	0	0	0	0	0	0	0	0	0	0	0	0	1	1	1	1	1	0	1	1	0	0	1	0	0	0	0	0	0	0	0	1	1
K22297	furA; Fur family transcriptional regulator, stress-responsive regulator	0	0	0	1	0	1	0	0	0	0	0	0	0	0	0	0	0	0	0	0	0	0	0	0	0	1	0	0	0	0	0	0	0	0	0	0	1	1	0	0	1	0	0	0	0	0	0	0
K22451	jgt; 4-alpha-glucanotransferase [EC:2.4.1.25]	0	0	0	1	0	0	0	0	0	0	0	0	0	0	0	0	0	0	0	0	0	0	0	0	0	0	0	0	0	0	0	0	0	0	0	0	0	0	0	0	0	0	0	0	0	0	0	0
K22882	K22882; thymidylate synthase [EC:2.1.1.-]	0	0	0	1	0	0	0	0	0	0	0	0	0	0	0	0	0	0	0	0	0	0	0	0	0	0	0	0	0	0	0	0	0	0	0	0	0	0	0	0	0	0	0	1	0	0	0	0
K22900	TRMO, trmO; tRNA (adenine37-N6)-methyltransferase [EC:2.1.1.-]	0	0	0	1	0	0	0	0	0	0	1	0	0	0	0	0	0	0	0	0	0	0	0	0	0	0	0	0	0	0	0	0	0	0	0	0	0	0	1	0	0	0	0	1	1	0	0	0
K22928	DNPH1; 2'-deoxynucleoside 5'-phosphate N-hydrolase [EC:3.2.2.-]	0	0	0	1	0	0	0	0	0	0	0	0	0	0	0	0	0	0	0	0	0	0	0	0	0	0	0	0	0	0	0	0	0	0	0	0	0	0	0	0	0	0	0	0	0	0	0	0
K24956	protein archease	0	0	0	1	0	2	0	0	0	1	0	0	0	0	0	0	0	0	0	0	0	0	1	0	0	1	0	0	0	1	1	1	1	0	0	0	1	1	0	0	1	0	0	1	1	1	1	0
K25027	btuC; cobalamin transport system permease protein	0	0	0	1	1	0	0	0	0	0	0	0	1	0	0	0	0	0	0	0	0	0	0	1	0	1	0	0	0	0	0	1	1	0	0	0	0	0	0	0	0	0	1	0	1	0	1	0
K25142	lnrN, sagI; linearmycin/streptolysin S transport system permease protein	0	0	0	1	0	0	1	0	0	0	0	0	0	0	1	0	0	0	0	0	0	0	0	0	0	1	0	0	0	1	0	1	1	1	0	1	1	1	0	1	1	0	1	0	1	1	1	0
K00682	GGCT; gamma-glutamylcyclotransferase [EC:4.3.2.9]	0	0	0	2	0	1	1	1	0	0	1	1	0	0	0	0	0	0	0	0	0	0	1	0	0	1	0	0	1	1	1	2	1	1	1	1	2	0	0	0	0	0	1	0	0	0	1	1
K00850	pfkA, PFK; 6-phosphofructokinase 1 [EC:2.7.1.11]	0	0	0	2	0	1	0	0	0	0	0	0	0	0	0	0	0	0	0	0	0	0	1	0	0	0	0	0	0	0	0	0	0	1	0	1	0	0	0	0	0	0	0	0	0	0	0	0
K01208	cd, ma, nplT; cyclomaltodextrinase / maltogenic alpha-amylase / neopullulanase [EC:3.2.1.54 3.2.1.133 3.2.1.135]	0	0	0	2	0	0	0	0	0	0	0	0	0	0	0	0	0	0	0	0	0	0	0	0	0	1	0	1	1	1	1	1	1	1	1	0	2	1	1	1	0	0	2	1	2	0	1	1
K01768	E4.6.1.1; adenylate cyclase [EC:4.6.1.1]	0	0	0	2	0	7	0	2	4	0	3	0	1	0	0	0	0	0	0	0	0	0	0	0	0	0	0	2	1	2	3	2	0	1	3	0	0	1	2	0	0	2	4	0	0	1	0	3
K02575	NRT, narK, nrtP, nasA; MFS transporter, NNP family, nitrate/nitrite transporter	0	0	0	2	0	2	0	0	0	0	0	2	0	0	0	0	0	0	0	0	0	0	0	0	0	0	0	0	0	0	0	0	0	0	0	0	1	2	0	0	0	0	2	0	0	0	0	0
K04069	pflA, pflC, pflE; pyruvate formate lyase activating enzyme [EC:1.97.1.4]	0	0	0	2	0	1	1	0	0	0	0	2	0	0	0	0	0	0	0	0	0	0	1	0	0	3	0	0	0	0	0	0	0	0	0	1	3	0	0	0	2	1	0	1	1	0	0	0
K04070	pflX; putative pyruvate formate lyase activating enzyme [EC:1.97.1.4]	0	0	0	2	0	1	0	1	0	0	0	1	0	0	0	0	0	0	0	0	0	0	0	0	0	0	0	0	0	0	0	0	0	0	0	0	0	0	0	0	1	0	0	0	1	0	0	0
K07321	cooC; CO dehydrogenase maturation factor	0	0	0	2	0	0	0	0	0	0	2	0	0	0	0	0	0	0	0	0	0	0	0	0	0	1	0	0	0	0	0	0	0	0	0	0	1	1	0	0	0	0	0	2	1	0	0	0
K09165	K09165; dodecin	0	0	0	2	2	3	1	1	1	1	1	2	2	2	2	0	0	0	0	0	0	0	2	0	0	1	0	1	1	3	2	2	2	2	1	2	1	1	2	1	1	1	2	0	1	1	2	1
K17810	asl; D-aspartate ligase [EC:6.3.1.12]	0	0	0	2	0	0	0	0	0	0	0	0	0	0	0	0	0	0	0	0	0	0	0	0	0	0	0	0	0	0	0	0	0	0	0	0	0	0	0	0	0	0	0	0	0	0	0	0
K19055	prdX, proX; Ala-tRNA(Pro) deacylase [EC:3.1.1.-]	0	0	0	2	0	0	0	0	0	0	0	0	0	0	0	0	0	0	0	0	0	0	0	0	0	1	0	0	0	0	1	1	0	0	0	0	2	1	0	0	0	0	1	1	1	0	0	0
K05349	bglX; beta-glucosidase [EC:3.2.1.21]	0	0	0	3	0	1	0	0	0	0	0	0	0	0	0	0	0	0	0	0	0	0	0	0	0	0	0	0	0	1	0	0	0	0	0	0	0	0	0	0	0	0	0	0	0	1	0	0
K00004	BDH, butB; (R,R)-butanediol dehydrogenase / meso-butanediol dehydrogenase / diacetyl reductase [EC:1.1.1.4 1.1.1.- 1.1.1.303]	0	0	0	0	1	0	0	0	0	0	0	0	0	0	0	0	0	0	0	0	0	0	0	0	0	0	0	0	1	0	0	0	0	0	2	0	0	0	0	0	0	0	0	0	0	0	0	2
K00176	korD, oorD; 2-oxoglutarate ferredoxin oxidoreductase subunit delta [EC:1.2.7.3]	0	0	0	0	1	1	1	1	0	0	0	1	1	0	0	0	0	0	0	0	0	0	0	0	0	0	0	0	0	0	0	0	0	0	0	1	0	0	0	0	1	0	0	0	0	0	0	0
K00177	korC, oorC; 2-oxoglutarate ferredoxin oxidoreductase subunit gamma [EC:1.2.7.3]	0	0	0	0	1	0	1	1	0	0	0	1	1	0	0	0	0	0	0	0	0	0	0	0	0	0	0	0	0	0	0	0	0	0	0	1	1	0	0	0	0	0	0	0	0	0	0	0
K00297	metF, MTHFR; methylenetetrahydrofolate reductase (NADPH) [EC:1.5.1.20]	0	0	0	0	1	1	0	0	0	0	0	0	0	0	0	0	0	0	0	0	0	0	0	0	0	0	0	0	0	0	1	0	0	1	0	0	0	0	1	0	0	0	0	1	0	0	0	0
K00529	hcaD; 3-phenylpropionate/trans-cinnamate dioxygenase ferredoxin reductase component [EC:1.18.1.3]	0	0	0	0	1	0	0	0	0	0	0	0	0	0	0	1	0	1	1	0	1	0	0	1	1	0	0	1	0	0	0	0	0	0	0	0	0	0	1	0	0	0	0	0	0	1	0	1
K00661	maa; maltose O-acetyltransferase [EC:2.3.1.79]	0	0	0	0	1	1	0	0	0	0	0	0	1	0	0	0	0	0	0	0	0	0	0	0	0	0	0	0	0	0	0	0	0	0	0	0	0	0	0	1	0	0	0	0	0	0	0	0
K00768	E2.4.2.21, cobU, cobT; nicotinate-nucleotide--dimethylbenzimidazole phosphoribosyltransferase [EC:2.4.2.21]	0	0	0	0	1	0	1	0	0	0	0	0	0	0	0	1	1	1	1	1	1	1	0	1	1	0	0	0	0	0	0	0	0	0	0	1	1	1	0	0	0	0	0	0	0	0	0	0
K00874	kdgK; 2-dehydro-3-deoxygluconokinase [EC:2.7.1.45]	0	0	0	0	1	0	0	1	0	0	0	0	0	0	0	0	0	0	0	0	0	0	0	0	0	0	1	0	0	1	0	0	0	0	0	1	0	1	0	1	1	0	0	0	0	0	0	0
K01007	pps, ppsA; pyruvate, water dikinase [EC:2.7.9.2]	0	0	0	0	1	1	2	1	0	0	0	0	1	1	1	1	0	2	1	1	1	1	2	2	2	0	0	1	0	0	0	2	0	0	0	2	0	0	0	0	1	0	0	0	0	0	0	0
K01178	SGA1; glucoamylase [EC:3.2.1.3]	0	0	0	0	1	1	0	0	0	0	0	0	0	0	0	0	0	0	0	0	0	0	0	0	0	0	0	0	0	0	1	0	0	1	0	1	1	0	0	0	0	0	0	0	0	0	0	0
K01534	zntA; Zn2+/Cd2+-exporting ATPase [EC:7.2.2.12 7.2.2.21]	0	0	0	0	1	0	0	0	0	0	0	0	1	0	0	0	0	0	0	0	0	0	0	0	0	0	0	0	0	0	1	1	0	0	0	1	1	0	0	0	1	0	0	0	0	0	0	0
K01559	3-oxoisoapionate-4-phosphate transcarboxylase/hydrolase [EC:3.7.1.28]	0	0	0	0	1	0	0	0	0	0	0	0	0	0	0	0	0	0	0	0	0	0	0	0	0	0	0	0	0	0	0	0	0	0	0	0	0	0	0	0	0	0	0	0	0	0	0	0
K01580	E4.1.1.15, gadB, gadA, GAD; glutamate decarboxylase [EC:4.1.1.15]	0	0	0	0	1	0	0	0	0	0	0	0	1	0	0	0	0	0	0	0	0	0	0	0	0	0	0	0	0	0	0	0	0	0	0	0	0	0	0	0	0	0	0	0	0	0	0	0
K01666	mhpE; 4-hydroxy 2-oxovalerate aldolase [EC:4.1.3.39]	0	0	0	0	1	1	0	0	0	0	0	0	0	0	0	0	0	1	0	1	0	1	1	1	1	0	0	0	0	0	0	1	0	0	0	1	0	0	0	0	1	0	0	0	0	0	0	0
K01709	rfbG; CDP-glucose 4,6-dehydratase [EC:4.2.1.45]	0	0	0	0	1	0	0	0	0	0	0	0	0	0	0	0	0	0	0	0	0	0	0	0	0	0	0	0	0	0	0	0	0	0	0	1	0	0	0	1	0	0	0	0	0	0	0	0
K01711	gmd, GMDS; GDPmannose 4,6-dehydratase [EC:4.2.1.47]	0	0	0	0	1	0	0	0	1	0	0	0	1	0	0	0	0	0	0	0	0	0	1	0	0	1	0	0	0	0	0	0	0	0	0	1	1	0	0	0	0	0	0	1	0	0	0	0
K01715	crt; enoyl-CoA hydratase [EC:4.2.1.17]	0	0	0	0	1	0	0	0	0	0	0	0	0	0	0	0	0	0	0	0	0	0	0	0	0	0	0	0	0	0	0	0	0	0	0	0	0	0	0	0	0	0	0	0	0	0	0	0
K01751	E4.3.1.15; diaminopropionate ammonia-lyase [EC:4.3.1.15]	0	0	0	0	1	0	1	1	0	0	0	0	1	0	0	0	0	0	0	0	0	0	0	0	0	0	0	0	0	0	1	0	0	1	0	1	0	0	0	0	0	0	0	1	1	0	0	0
K01945	purD; phosphoribosylamine---glycine ligase [EC:6.3.4.13]	0	0	0	0	1	1	1	0	1	1	0	1	1	1	1	1	0	1	1	0	1	0	1	1	1	1	1	1	1	1	1	1	0	1	1	1	1	1	1	1	1	0	1	0	0	1	0	1
K02069	ABC.X2.P; putative ABC transport system permease protein	0	0	0	0	1	0	1	1	1	0	0	1	1	1	1	0	0	0	0	0	0	0	1	0	0	1	0	0	1	1	1	1	1	1	1	1	1	1	0	0	1	0	1	0	0	0	0	1
K02171	blaI; BlaI family transcriptional regulator, penicillinase repressor	0	0	0	0	1	0	0	0	0	0	0	0	1	1	1	0	0	0	0	0	0	0	0	0	0	0	0	0	1	0	1	5	0	0	0	0	1	0	1	1	3	0	0	0	0	0	0	0
K02231	cobP, cobU; adenosylcobinamide kinase / adenosylcobinamide-phosphate guanylyltransferase [EC:2.7.1.156 2.7.7.62]	0	0	0	0	1	0	1	0	0	0	0	0	0	0	0	0	1	1	1	1	1	1	1	1	1	0	1	0	0	0	0	0	0	0	0	1	1	1	0	0	1	0	0	0	0	0	0	0
K02232	cobQ, cbiP; adenosylcobyric acid synthase [EC:6.3.5.10]	0	0	0	0	1	0	0	0	0	0	0	0	0	0	0	1	1	1	1	1	1	1	0	0	1	0	0	0	0	0	0	0	0	0	0	0	1	0	0	0	0	0	0	0	0	0	0	0
K02233	E2.7.8.26, cobS, cobV; adenosylcobinamide-GDP ribazoletransferase [EC:2.7.8.26]	0	0	0	0	1	0	1	0	0	0	0	0	0	0	0	1	1	1	1	1	1	1	1	1	1	0	0	0	0	0	0	0	0	0	0	1	1	1	0	0	1	0	0	0	0	0	0	0
K02242	comFC; competence protein ComFC	0	0	0	0	1	0	0	1	0	1	0	0	1	0	0	1	0	0	1	1	0	1	0	0	0	1	0	0	0	0	1	0	1	0	0	0	0	0	0	1	1	0	1	0	0	0	1	0
K02351	K02351; putative membrane protein	0	0	0	0	1	0	0	0	0	0	1	0	0	1	1	0	0	0	0	0	0	0	1	0	0	0	0	0	0	0	0	2	0	0	0	0	0	0	0	1	0	1	0	0	0	0	0	0
K02919	RP-L36, MRPL36, rpmJ; large subunit ribosomal protein L36	0	0	0	0	1	0	0	0	0	0	0	0	0	0	0	0	0	0	0	0	0	0	0	0	0	0	0	0	0	0	0	0	0	0	0	0	0	0	1	0	0	0	0	1	0	0	0	0
K03186	ubiX, bsdB, PAD1; flavin prenyltransferase [EC:2.5.1.129]	0	0	0	0	1	1	1	1	0	0	0	0	1	0	0	0	0	0	0	0	0	0	0	0	0	0	0	0	0	0	0	0	0	0	0	1	0	0	0	0	0	0	0	0	0	0	0	0
K03205	virD4, lvhD4; type IV secretion system protein VirD4 [EC:7.4.2.8]	0	0	0	0	1	0	0	0	0	0	0	0	0	0	1	0	0	0	1	0	0	0	0	0	0	0	0	0	0	0	0	1	1	0	0	0	0	0	0	0	0	0	0	0	0	0	0	0
K03442	mscS; small conductance mechanosensitive channel	0	0	0	0	1	0	0	0	0	0	1	0	0	0	0	0	1	0	0	0	0	0	0	0	0	0	1	0	1	0	2	2	0	1	1	0	0	0	0	0	0	0	0	0	0	0	0	2
K03530	hupB; DNA-binding protein HU-beta	0	0	0	0	1	1	1	0	1	0	0	1	0	0	0	1	0	1	1	0	1	0	0	1	1	1	0	0	0	1	0	0	0	0	0	1	1	1	1	1	1	1	0	0	0	1	0	0
K03556	malT; LuxR family transcriptional regulator, maltose regulon positive regulatory protein	0	0	0	0	1	5	0	0	1	0	0	0	0	0	3	0	0	0	0	0	0	0	1	0	0	0	0	0	0	0	0	1	0	2	0	0	0	0	0	2	1	0	0	0	1	2	0	0
K03753	mobB; molybdopterin-guanine dinucleotide biosynthesis adapter protein	0	0	0	0	1	0	0	0	0	0	0	1	1	0	0	0	0	0	0	0	0	0	0	0	0	1	0	0	0	0	0	0	0	0	0	0	1	0	0	0	0	0	0	0	0	0	0	0
K03889	qcrC; ubiquinol-cytochrome c reductase cytochrome c subunit	0	0	0	0	1	0	0	0	0	0	0	0	0	0	0	0	0	0	0	0	0	0	0	0	0	0	0	0	0	0	0	0	0	0	0	0	0	0	0	0	0	0	0	0	0	0	0	0
K03890	qcrA; ubiquinol-cytochrome c reductase iron-sulfur subunit	0	0	0	0	1	0	0	0	0	0	0	0	0	0	0	0	0	0	0	0	0	0	0	0	0	0	0	0	0	0	0	0	0	0	0	0	0	0	0	0	0	0	0	0	0	0	0	0
K03891	qcrB; ubiquinol-cytochrome c reductase cytochrome b subunit	0	0	0	0	1	0	0	0	0	0	0	0	0	0	0	0	0	0	0	0	0	0	0	0	0	0	0	0	0	0	0	0	0	0	0	0	0	0	0	0	0	0	0	0	0	0	0	0
K04113	bcrB, badE; benzoyl-CoA reductase subunit B [EC:1.3.7.8]	0	0	0	0	1	0	1	1	0	0	0	1	1	0	0	0	0	0	0	0	0	0	1	0	0	0	0	0	0	0	0	0	0	0	0	1	1	0	0	0	1	0	0	0	0	0	0	0
K05557	actVA1; MFS transporter, DHA2 family, integral membrane protein	0	0	0	0	1	0	0	0	0	0	0	0	0	0	0	1	0	1	1	0	1	0	0	1	0	0	0	0	0	0	0	0	0	0	0	1	0	0	0	0	0	0	1	0	0	0	0	0
K05589	ftsB; cell division protein FtsB	0	0	0	0	1	0	0	1	1	1	1	0	0	0	0	0	0	0	0	0	0	0	0	0	0	0	0	0	0	0	0	1	0	0	0	0	0	0	0	0	1	0	0	0	1	1	0	0
K05595	marC; multiple antibiotic resistance protein	0	0	0	0	1	0	1	0	0	0	0	0	0	0	0	0	0	0	0	0	0	0	1	0	0	1	0	0	0	0	0	0	0	0	0	1	1	0	0	0	0	0	0	0	0	0	0	0
K05782	benE; benzoate membrane transport protein	0	0	0	0	1	0	0	0	0	0	0	0	0	0	0	0	0	0	0	0	0	0	0	0	0	0	0	0	0	0	0	0	0	0	0	0	0	0	0	0	0	0	0	0	0	0	0	0
K05979	comB; 2-phosphosulfolactate phosphatase [EC:3.1.3.71]	0	0	0	0	1	1	0	0	0	0	0	0	0	0	0	0	0	0	0	0	0	0	0	0	0	0	0	0	0	0	0	0	0	0	0	1	0	0	0	0	0	0	0	0	0	0	0	0
K06880	ereA B; erythromycin esterase [EC:3.1.1.-]	0	0	0	0	1	0	0	0	0	0	0	0	0	0	0	0	0	0	0	0	0	0	1	0	0	0	0	0	0	0	0	0	0	0	0	0	0	0	0	0	0	0	0	0	0	0	0	0
K06949	rsgA, engC; ribosome biogenesis GTPase / thiamine phosphate phosphatase [EC:3.6.1.- 3.1.3.100]	0	0	0	0	1	1	0	0	1	0	0	1	1	0	0	0	0	0	0	0	0	0	0	0	0	0	0	0	0	0	0	1	0	0	0	0	0	1	0	0	0	0	1	0	0	0	0	0
K06975	K06975; uncharacterized protein	0	0	0	0	1	0	0	1	0	1	1	0	1	0	1	0	0	0	0	0	0	0	0	0	0	0	0	0	0	0	0	0	0	0	0	0	0	0	1	0	0	0	0	0	0	0	0	0
K07045	K07045; uncharacterized protein	0	0	0	0	1	1	0	1	0	0	0	0	0	4	7	9	1	8	11	2	11	1	1	16	16	0	0	0	0	1	0	1	1	0	0	0	0	1	3	0	1	0	7	0	0	1	1	0
K07147	msrP; methionine sulfoxide reductase catalytic subunit [EC:1.8.-.-]	0	0	0	0	1	0	0	0	0	0	0	0	0	0	0	0	0	0	0	0	0	0	0	0	0	0	0	0	0	0	0	0	0	0	0	0	0	0	0	0	0	0	0	0	0	0	0	0
K07228	K07228; TrkA domain protein	0	0	0	0	1	1	0	0	0	0	0	0	1	1	1	0	0	0	0	0	0	0	0	0	0	0	0	0	0	0	1	1	0	0	0	0	0	0	0	0	0	0	0	2	2	0	0	0
K07546	bbsH; E-phenylitaconyl-CoA hydratase [EC:4.2.1.-]	0	0	0	0	1	0	0	1	0	0	0	0	0	0	0	0	0	0	0	0	0	0	0	0	0	0	0	0	0	0	0	0	0	0	0	0	0	0	0	0	0	0	0	0	0	0	0	0
K08167	smvA, qacA, lfrA; MFS transporter, DHA2 family, multidrug resistance protein	0	0	0	0	1	0	0	0	0	0	0	0	0	0	2	1	0	1	1	0	1	0	0	1	0	0	0	0	0	0	0	0	0	0	0	1	0	0	1	1	0	0	1	0	1	0	0	0
K08295	abmG; 2-aminobenzoate-CoA ligase [EC:6.2.1.32]	0	0	0	0	1	0	0	0	0	0	0	0	0	1	1	0	0	0	0	0	0	0	1	0	0	0	0	0	0	0	0	0	0	0	0	1	0	0	0	1	1	0	0	0	0	0	0	0
K08351	bisC; biotin/methionine sulfoxide reductase [EC:1.-.-.-]	0	0	0	0	1	0	0	0	1	0	0	0	0	0	1	0	0	1	1	0	1	0	0	1	1	0	0	0	0	0	0	0	0	0	0	0	0	0	0	0	0	0	1	0	0	1	0	0
K09144	K09144; uncharacterized protein	0	0	0	0	1	0	0	1	0	0	0	1	2	1	1	1	0	1	1	0	1	0	0	0	0	2	0	0	0	0	0	0	0	0	0	0	2	0	0	0	0	0	0	1	0	0	0	0
K09181	yfiQ; acetyltransferase	0	0	0	0	1	1	0	0	0	0	1	1	1	0	0	0	0	0	0	0	0	0	1	0	0	0	0	0	0	0	1	0	0	1	0	0	0	0	0	0	1	0	0	0	0	1	0	0
K09456	aidB; putative acyl-CoA dehydrogenase	0	0	0	0	1	0	0	0	1	1	1	0	0	1	1	0	0	0	0	0	0	0	0	0	0	0	0	1	0	0	0	0	0	0	0	1	0	0	1	1	1	1	1	1	1	1	0	0
K09813	hrtB; hemin transport system permease protein	0	0	0	0	1	0	0	0	0	0	0	0	0	0	0	0	0	0	0	0	0	0	0	0	0	0	0	0	0	0	0	0	0	0	0	0	0	0	0	0	0	0	0	0	0	1	0	0
K09814	hrtA; hemin transport system ATP-binding protein [EC:3.6.3.-]	0	0	0	0	1	0	0	0	0	0	0	0	0	0	0	0	0	0	0	0	0	0	0	0	0	0	0	0	0	0	0	0	0	0	0	0	0	0	0	0	0	0	0	0	0	1	0	0
K09932	K09932; uncharacterized protein	0	0	0	0	1	0	0	0	0	0	0	0	0	0	0	0	0	0	0	0	0	0	0	0	0	0	0	0	0	0	0	0	0	0	0	0	0	0	0	0	0	0	0	0	0	0	0	0
K09979	K09979; uncharacterized protein	0	0	0	0	1	0	1	1	0	0	0	0	1	0	0	0	0	0	0	0	0	0	0	0	0	0	0	0	0	0	0	0	0	0	0	1	0	0	0	0	0	0	0	0	1	0	0	0
K10119	msmG; raffinose/stachyose/melibiose transport system permease protein	0	0	0	0	1	1	0	0	0	0	0	0	0	0	0	0	0	0	0	0	0	0	1	1	0	0	0	0	1	1	0	0	0	0	0	0	1	0	0	0	0	0	0	0	0	1	0	0
K11624	ydfI; two-component system, NarL family, response regulator YdfI	0	0	0	0	1	0	0	0	0	0	0	0	1	1	0	0	0	0	0	0	0	0	0	0	0	0	0	0	0	0	0	0	0	0	0	0	0	0	0	0	1	0	0	0	0	0	0	0
K13052	divIC, divA; cell division protein DivIC	0	0	0	0	1	0	0	1	0	1	1	0	0	0	1	0	0	0	0	0	0	0	0	0	0	0	0	0	0	0	0	0	0	0	0	0	0	0	0	0	0	0	0	0	0	0	0	0
K15408	coxAC; cytochrome c oxidase subunit I+III [EC:7.1.1.9]	0	0	0	0	1	1	0	0	0	0	1	0	0	1	1	0	0	0	0	0	0	0	0	0	0	0	0	0	0	0	1	1	1	1	1	0	0	1	1	1	0	1	0	0	0	0	1	1
K15512	boxB; benzoyl-CoA 2,3-epoxidase subunit B [EC:1.14.13.208]	0	0	0	0	1	0	1	1	0	0	0	1	0	0	0	0	0	0	0	0	0	0	1	0	0	0	0	0	0	0	0	0	0	0	0	1	0	0	1	1	1	0	0	0	0	0	0	0
K15513	boxC; benzoyl-CoA-dihydrodiol lyase [EC:4.1.2.44]	0	0	0	0	1	0	1	1	0	0	0	1	0	0	0	0	0	0	0	0	0	0	1	0	0	0	0	0	0	0	0	0	0	0	0	1	0	0	1	1	1	0	0	0	0	0	0	0
K15581	oppB; oligopeptide transport system permease protein	0	0	0	0	1	0	0	0	0	0	0	0	0	0	0	0	0	0	0	0	0	0	0	0	0	0	0	1	0	0	0	0	0	0	0	0	1	0	1	1	0	0	0	1	1	0	0	1
K15777	DOPA; 4,5-DOPA dioxygenase extradiol [EC:1.13.11.-]	0	0	0	0	1	0	0	0	1	1	1	0	1	0	1	0	0	0	0	0	0	0	0	0	0	0	0	0	0	0	1	0	0	1	0	0	0	0	0	0	0	1	1	0	0	1	0	0
K16328	psuK; pseudouridine kinase [EC:2.7.1.83]	0	0	0	0	1	0	1	0	0	0	0	0	1	0	0	0	0	0	0	0	0	0	0	0	0	0	0	0	0	0	0	1	0	0	0	1	0	1	0	0	0	1	0	1	1	0	0	0
K17723	preA; dihydropyrimidine dehydrogenase (NAD+) subunit PreA [EC:1.3.1.1]	0	0	0	0	1	0	0	0	1	0	0	1	1	0	0	0	0	0	0	0	0	0	0	0	0	0	0	0	0	0	0	0	0	0	0	0	0	0	0	0	0	0	0	0	0	0	0	0
K18369	adh2; alcohol dehydrogenase [EC:1.1.1.-]	0	0	0	0	1	0	0	0	0	0	0	0	0	0	0	0	0	0	0	0	0	0	0	0	0	0	0	0	0	0	0	0	0	0	0	0	0	0	0	0	0	0	1	0	0	1	0	0
K18455	mca; mycothiol S-conjugate amidase [EC:3.5.1.115]	0	0	0	0	1	1	0	0	1	0	0	1	1	0	0	0	0	0	0	0	0	0	0	0	0	0	0	1	0	1	1	1	1	0	1	1	0	0	1	0	0	0	0	0	0	0	1	0
K18887	efrA; ATP-binding cassette, subfamily B, multidrug efflux pump	0	0	0	0	1	1	0	0	1	0	0	0	1	0	1	0	0	0	0	0	0	0	0	0	0	0	0	0	1	0	0	0	0	0	1	0	0	0	0	0	0	0	1	0	1	1	0	1
K18888	efrB; ATP-binding cassette, subfamily B, multidrug efflux pump	0	0	0	0	1	0	0	0	1	0	0	0	0	0	1	0	0	0	0	0	0	0	0	0	0	0	0	0	0	0	0	0	0	0	1	0	0	0	0	0	0	0	1	0	1	1	0	1
K19164	ccdA; antitoxin CcdA	0	0	0	0	1	1	1	0	0	0	0	0	0	0	0	1	0	0	1	0	1	0	0	1	0	0	0	0	0	0	1	0	0	1	0	1	0	0	0	0	1	0	0	1	1	0	0	0
K20534	gtrB, csbB; polyisoprenyl-phosphate glycosyltransferase [EC:2.4.-.-]	0	0	0	0	1	0	0	0	1	0	0	0	0	0	0	0	0	0	0	0	0	0	0	0	0	0	0	0	0	0	0	0	0	0	0	0	0	0	0	0	0	0	0	0	0	0	0	0
K22299	rghR; HTH-type transcriptional regulator, competence development regulator	0	0	0	0	1	1	0	1	0	1	1	1	1	1	0	0	0	0	0	0	0	0	0	0	0	0	0	1	1	0	0	1	0	1	1	0	0	1	1	0	1	1	0	0	0	1	0	1
K22747	AIFM3; apoptosis-inducing factor 3	0	0	0	0	1	0	0	0	0	0	0	0	0	0	0	0	0	0	0	0	0	0	0	0	0	0	0	1	0	0	0	0	0	0	0	0	0	0	1	0	0	0	0	0	0	1	0	0
K23244	apsD; D-apiose dehydrogenase [EC:1.1.1.420]	0	0	0	0	1	0	0	0	0	0	0	0	0	0	0	0	0	0	0	0	0	0	0	0	0	0	0	0	0	0	0	0	0	0	0	1	0	0	0	0	0	0	0	0	0	0	0	0
K23245	apnO; D-apionate oxidoisomerase [EC:1.1.1.421]	0	0	0	0	1	0	0	0	0	0	0	0	0	0	0	0	0	0	0	0	0	0	0	0	0	0	0	0	0	0	0	0	0	0	0	0	0	0	0	0	0	0	0	0	0	0	0	0
K23247	oiaK; 3-oxoisoapionate kinase [EC:2.7.1.231]	0	0	0	0	1	0	0	0	0	0	0	0	0	0	0	0	0	0	0	0	0	0	0	0	0	0	0	0	0	0	0	0	0	0	0	0	0	0	0	0	0	0	0	0	0	0	0	0
K23779	sutR; XRE family transcriptional regulator, regulator of sulfur utilization	0	0	0	0	1	0	1	0	1	0	0	0	0	0	1	0	0	1	0	0	0	0	0	1	1	0	0	0	0	0	0	0	0	0	0	1	0	0	0	0	0	0	0	0	0	3	0	0
K01625	eda; 2-dehydro-3-deoxyphosphogluconate aldolase / (4S)-4-hydroxy-2-oxoglutarate aldolase [EC:4.1.2.14 4.1.3.42]	0	0	0	0	2	0	0	1	0	0	1	0	0	0	0	0	0	0	0	0	0	0	0	0	0	0	0	0	0	0	1	0	0	0	0	1	1	1	0	0	1	0	0	0	0	1	0	0
K19156	prlF, sohA; antitoxin PrlF	0	0	0	0	2	1	0	1	0	0	0	0	0	1	1	2	1	1	2	0	2	0	0	2	2	0	0	0	0	0	0	0	0	1	0	0	0	1	0	0	0	1	0	1	1	0	0	0
K00045	E1.1.1.67, mtlK; mannitol 2-dehydrogenase [EC:1.1.1.67]	0	0	0	0	0	1	0	0	0	0	0	0	0	0	0	0	0	0	0	0	0	0	0	0	0	0	0	0	0	0	0	0	0	0	0	0	0	0	0	0	0	0	0	0	0	0	0	0
K00169	porA; pyruvate ferredoxin oxidoreductase alpha subunit [EC:1.2.7.1]	0	0	0	0	0	1	0	0	0	0	0	0	0	0	0	0	0	0	0	0	0	0	0	0	0	0	0	0	0	0	0	0	0	0	0	0	0	0	0	0	0	1	0	0	1	0	0	0
K00170	porB; pyruvate ferredoxin oxidoreductase beta subunit [EC:1.2.7.1]	0	0	0	0	0	1	0	0	0	0	0	0	0	0	0	0	0	0	0	0	0	0	0	0	0	0	0	0	0	0	0	0	0	0	0	0	0	0	0	0	0	1	0	0	1	0	0	0
K00273	DAO, aao; D-amino-acid oxidase [EC:1.4.3.3]	0	0	0	0	0	1	0	0	0	0	0	0	0	0	0	0	0	0	0	0	0	0	0	0	0	0	0	0	1	1	1	0	0	1	1	0	0	0	0	0	0	0	0	0	0	0	1	1
K00278	nadB; L-aspartate oxidase [EC:1.4.3.16]	0	0	0	0	0	1	0	0	0	0	1	1	0	0	1	0	0	0	0	0	0	0	0	0	0	1	0	0	0	0	0	0	0	0	0	1	1	1	1	1	0	0	0	1	1	0	0	0
K00363	nirD; nitrite reductase (NADH) small subunit [EC:1.7.1.15]	0	0	0	0	0	1	0	0	0	0	0	0	0	0	0	0	0	0	0	0	0	0	1	0	0	0	1	0	0	0	0	0	0	0	0	1	0	0	0	0	0	0	0	0	0	0	0	0
K00428	E1.11.1.5; cytochrome c peroxidase [EC:1.11.1.5]	0	0	0	0	0	1	0	0	0	0	0	0	0	0	0	0	0	0	0	0	0	0	0	0	0	0	0	0	0	0	0	0	0	0	0	0	0	0	0	0	0	0	0	0	0	0	0	0
K00436	hoxH; NAD-reducing hydrogenase large subunit [EC:1.12.1.2]	0	0	0	0	0	1	0	0	0	0	0	0	0	0	0	0	0	0	0	0	0	0	0	0	0	0	0	0	0	0	0	0	0	0	0	0	0	0	0	0	0	0	0	0	0	0	0	0
K00453	TDO2, kynA; tryptophan 2,3-dioxygenase [EC:1.13.11.11]	0	0	0	0	0	1	0	0	0	1	1	0	0	1	1	0	0	0	0	0	0	0	0	0	0	0	0	0	0	0	1	1	0	0	0	0	0	0	1	0	1	0	0	0	0	1	0	0
K00464	diox1; all-trans-8'-apo-beta-carotenal 15,15'-oxygenase [EC:1.13.11.75]	0	0	0	0	0	1	0	0	0	0	0	0	0	0	0	0	0	0	0	0	0	0	0	0	0	0	0	0	0	0	0	0	0	0	0	0	0	0	0	0	0	0	0	0	0	0	0	0
K00548	metH, MTR; 5-methyltetrahydrofolate--homocysteine methyltransferase [EC:2.1.1.13]	0	0	0	0	0	1	0	1	0	1	0	1	0	1	1	0	0	0	0	0	0	0	0	0	0	0	0	0	0	0	0	0	0	1	0	1	0	0	1	0	0	0	0	0	0	0	0	0
K00823	puuE; 4-aminobutyrate aminotransferase [EC:2.6.1.19]	0	0	0	0	0	1	0	0	0	0	0	0	0	0	0	0	0	0	0	0	0	0	0	0	0	0	0	0	0	0	0	0	0	0	0	0	0	0	0	0	0	0	0	0	0	0	0	0
K00851	E2.7.1.12, gntK, idnK; gluconokinase [EC:2.7.1.12]	0	0	0	0	0	1	0	0	0	0	0	0	0	0	0	0	0	0	0	0	0	0	0	0	0	1	0	0	0	0	0	0	0	0	0	0	0	0	0	0	0	0	0	0	0	0	0	0
K00855	PRK, prkB; phosphoribulokinase [EC:2.7.1.19]	0	0	0	0	0	1	0	0	0	0	0	0	0	0	0	0	0	0	0	0	0	0	0	0	0	0	0	0	0	0	0	0	0	0	0	0	0	0	0	0	1	0	0	0	0	0	0	0
K00990	glnD; [protein-PII] uridylyltransferase [EC:2.7.7.59]	0	0	0	0	0	1	0	0	0	0	0	0	0	0	0	0	0	0	0	0	0	0	1	0	0	0	0	1	0	1	0	0	0	0	1	0	0	0	0	0	1	0	1	0	0	1	1	1
K01046	lip, TGL2; triacylglycerol lipase [EC:3.1.1.3]	0	0	0	0	0	1	0	1	0	0	0	0	0	0	0	0	0	0	0	0	0	0	0	0	0	0	0	1	1	0	1	0	0	1	1	0	0	0	0	0	0	0	1	1	0	0	0	1
K01079	serB, PSPH; phosphoserine phosphatase [EC:3.1.3.3]	0	0	0	0	0	1	0	0	0	1	1	0	0	0	1	0	0	0	0	0	0	0	1	0	0	0	0	1	1	0	1	2	0	1	1	0	0	0	1	1	1	0	1	0	0	1	0	1
K01113	phoD; alkaline phosphatase D [EC:3.1.3.1]	0	0	0	0	0	1	0	0	0	0	0	0	0	0	0	0	0	0	0	0	0	0	0	0	0	0	0	0	0	0	0	0	1	0	0	0	0	0	0	0	0	0	0	0	0	0	0	0
K01142	E3.1.11.2, xthA; exodeoxyribonuclease III [EC:3.1.11.2]	0	0	0	0	0	1	0	0	0	0	0	0	0	0	1	0	0	0	0	0	0	0	0	0	0	0	0	0	0	0	0	1	0	0	0	0	0	0	0	1	0	0	1	0	0	1	0	0
K01173	ENDOG; endonuclease G, mitochondrial	0	0	0	0	0	1	0	0	0	0	0	0	0	0	0	0	0	0	0	0	0	0	0	0	0	0	0	0	0	0	0	0	0	0	0	0	0	0	0	0	0	0	0	0	0	0	0	0
K01200	pulA; pullulanase [EC:3.2.1.41]	0	0	0	0	0	1	0	0	0	0	0	0	0	0	0	0	0	0	0	0	0	0	0	0	0	0	0	0	0	0	0	1	0	0	0	0	0	0	0	0	0	0	0	0	0	0	0	0
K01266	dmpA, dap; D-aminopeptidase [EC:3.4.11.19]	0	0	0	0	0	1	0	0	0	0	0	0	0	0	0	0	0	0	0	0	0	0	0	0	0	0	0	0	0	0	0	0	0	0	0	0	0	0	1	1	0	0	1	1	1	0	0	0
K01601	rbcL, cbbL; ribulose-bisphosphate carboxylase large chain [EC:4.1.1.39]	0	0	0	0	0	1	0	0	0	0	0	0	0	0	0	0	0	0	0	0	0	0	0	0	0	0	0	0	0	0	0	0	0	0	0	0	0	0	0	0	1	0	0	0	0	0	0	0
K01602	rbcS, cbbS; ribulose-bisphosphate carboxylase small chain [EC:4.1.1.39]	0	0	0	0	0	1	0	0	0	0	0	0	0	0	0	0	0	0	0	0	0	0	0	0	0	0	0	0	0	0	0	0	0	0	0	0	0	0	0	0	1	0	0	0	0	0	0	0
K01635	lacD; tagatose 1,6-diphosphate aldolase [EC:4.1.2.40]	0	0	0	0	0	1	0	0	0	0	0	0	0	0	0	0	0	0	0	0	0	0	0	0	0	0	0	1	1	0	0	0	0	1	1	0	0	0	0	0	0	0	0	0	0	0	0	1
K01664	pabA; para-aminobenzoate synthetase component II [EC:2.6.1.85]	0	0	0	0	0	1	0	0	0	1	0	0	0	0	0	0	0	0	0	0	0	0	1	0	0	1	0	0	1	0	0	1	0	0	1	1	2	0	0	0	1	0	0	1	0	1	0	0
K01752	E4.3.1.17, sdaA, sdaB, tdcG; L-serine dehydratase [EC:4.3.1.17]	0	0	0	0	0	1	0	0	0	0	0	0	0	0	0	0	0	0	0	0	0	0	0	0	0	0	0	0	0	0	0	0	0	0	0	0	0	0	0	0	0	0	0	0	0	0	0	0
K01807	rpiA; ribose 5-phosphate isomerase A [EC:5.3.1.6]	0	0	0	0	0	1	0	0	0	0	0	0	0	0	0	0	0	0	0	0	0	0	0	0	0	0	0	0	0	0	0	0	0	0	0	0	0	0	1	0	0	0	0	0	0	0	0	0
K01953	asnB, ASNS; asparagine synthase (glutamine-hydrolysing) [EC:6.3.5.4]	0	0	0	0	0	1	0	0	0	1	0	0	0	0	0	0	0	0	0	0	0	0	1	0	0	0	0	1	1	0	0	0	0	0	0	1	1	0	0	1	0	0	0	0	1	0	0	1
K02362	entD; enterobactin synthetase component D [EC:6.3.2.14 2.7.8.-]	0	0	0	0	0	1	0	0	0	0	1	0	0	0	0	0	0	0	0	0	0	0	0	0	0	0	0	0	0	0	2	1	1	0	0	0	0	0	0	0	0	0	1	0	0	0	0	0
K02396	flgK; flagellar hook-associated protein 1	0	0	0	0	0	1	1	0	0	1	0	0	0	0	0	0	0	0	0	0	0	0	1	0	0	0	0	0	0	0	0	0	0	0	0	0	0	0	0	0	1	0	0	0	0	1	0	0
K02397	flgL; flagellar hook-associated protein 3 FlgL	0	0	0	0	0	1	1	0	0	0	0	0	0	0	0	0	0	0	0	0	0	0	1	0	0	0	0	0	0	0	0	0	0	0	0	1	0	0	0	0	1	0	0	0	0	1	0	0
K02406	fliC, hag; flagellin	0	0	0	0	0	1	1	0	0	1	0	0	0	0	0	0	0	0	0	0	0	0	0	0	0	0	0	0	0	0	0	0	0	0	0	0	0	0	0	0	1	0	0	0	0	1	0	0
K02502	hisZ; ATP phosphoribosyltransferase regulatory subunit	0	0	0	0	0	1	0	0	0	0	0	0	0	0	0	0	0	0	0	0	0	0	0	0	0	0	0	1	1	0	0	0	1	0	0	0	0	0	1	0	0	0	0	0	0	0	0	1
K02554	mhpD; 2-keto-4-pentenoate hydratase [EC:4.2.1.80]	0	0	0	0	0	1	0	0	0	0	0	0	0	0	0	0	0	0	0	0	0	0	1	0	0	0	0	0	0	0	0	1	0	0	0	0	0	0	0	0	1	0	0	0	0	0	0	0
K02914	RP-L34, MRPL34, rpmH; large subunit ribosomal protein L34	0	0	0	0	0	1	0	0	0	0	0	0	0	0	0	0	0	0	0	0	0	0	1	0	0	0	0	0	0	0	0	0	0	0	0	0	0	0	1	0	0	0	0	0	0	0	0	0
K03282	mscL; large conductance mechanosensitive channel	0	0	0	0	0	1	1	0	0	1	1	0	0	0	1	0	0	0	0	0	0	0	1	0	0	0	0	1	0	1	1	1	0	2	0	1	0	1	2	1	0	0	1	1	0	1	0	1
K03315	nhaC; Na+:H+ antiporter, NhaC family	0	0	0	0	0	1	0	0	0	0	0	0	0	0	0	0	0	0	0	0	0	0	0	0	0	0	0	0	0	0	0	0	0	0	0	0	0	0	0	0	0	0	0	0	0	0	0	0
K03405	chlI, bchI; magnesium chelatase subunit I [EC:6.6.1.1]	0	0	0	0	0	1	0	0	0	0	0	0	0	0	0	0	1	0	0	0	0	0	0	0	0	0	0	0	0	0	0	0	0	0	0	0	0	0	0	0	1	0	1	0	0	0	0	0
K03426	E3.6.1.22, NUDT12, nudC; NAD+ diphosphatase [EC:3.6.1.22]	0	0	0	0	0	1	0	0	0	0	0	0	0	0	0	0	0	0	0	0	0	0	0	0	0	0	0	0	0	0	0	0	0	0	0	0	1	0	1	0	0	0	0	0	0	0	0	0
K03436	fruR2, fruR; DeoR family transcriptional regulator, fructose operon transcriptional repressor	0	0	0	0	0	1	0	0	0	0	0	0	0	0	0	0	0	0	0	0	0	0	0	0	0	0	0	0	0	0	0	0	0	0	0	0	1	0	0	0	0	0	0	0	0	0	0	0
K03581	recD; exodeoxyribonuclease V alpha subunit [EC:3.1.11.5]	0	0	0	0	0	1	0	0	0	0	0	0	0	0	0	1	0	1	1	1	1	1	0	1	1	0	0	0	0	0	0	0	0	0	0	0	0	0	0	0	0	0	0	0	0	1	0	0
K03582	recB; exodeoxyribonuclease V beta subunit [EC:3.1.11.5]	0	0	0	0	0	1	0	0	0	0	0	0	0	0	0	1	0	1	1	1	1	1	0	1	1	0	0	0	0	0	0	0	0	0	0	0	0	0	0	0	0	0	0	0	0	1	0	0
K03583	recC; exodeoxyribonuclease V gamma subunit [EC:3.1.11.5]	0	0	0	0	0	1	0	0	0	0	0	0	0	0	0	0	0	1	1	1	1	1	0	1	1	0	0	0	0	1	0	0	0	0	0	0	0	0	0	0	0	0	0	0	0	1	0	0
K03774	slpA; FKBP-type peptidyl-prolyl cis-trans isomerase SlpA [EC:5.2.1.8]	0	0	0	0	0	1	0	0	0	0	0	0	0	0	0	0	0	0	0	0	0	0	0	0	0	0	0	0	0	0	0	0	0	0	0	0	0	0	0	0	0	0	0	0	0	0	0	0
K03775	slyD; FKBP-type peptidyl-prolyl cis-trans isomerase SlyD [EC:5.2.1.8]	0	0	0	0	0	1	0	0	0	0	0	0	0	0	0	0	0	0	0	0	0	0	0	0	0	0	0	1	0	0	0	0	0	0	1	0	0	0	0	0	0	0	0	0	0	0	0	1
K03778	ldhA; D-lactate dehydrogenase [EC:1.1.1.28]	0	0	0	0	0	1	0	0	0	0	1	0	0	0	0	0	0	0	0	0	0	0	0	0	0	0	0	0	0	1	1	1	1	1	0	0	0	0	0	0	0	0	0	1	1	0	0	0
K03824	yhbS; putative acetyltransferase [EC:2.3.1.-]	0	0	0	0	0	1	0	0	0	0	0	0	0	0	1	0	0	0	0	0	0	0	0	0	0	0	0	0	0	0	1	1	0	0	0	0	0	1	0	0	0	0	0	2	1	0	0	0
K03972	pspE; phage shock protein E	0	0	0	0	0	1	0	0	0	0	0	1	0	0	0	0	0	0	0	0	0	0	1	0	0	1	0	0	0	1	1	1	1	1	0	0	1	0	0	0	1	0	1	0	0	0	0	0
K04033	eutR; AraC family transcriptional regulator, ethanolamine operon transcriptional activator	0	0	0	0	0	1	0	0	0	0	0	0	0	0	0	0	0	0	0	0	0	0	0	0	0	0	0	0	0	0	0	0	0	0	0	0	0	0	0	0	0	0	0	0	0	0	0	0
K04343	strB; streptomycin 6-kinase [EC:2.7.1.72]	0	0	0	0	0	1	0	0	1	0	0	0	0	0	0	0	0	0	0	0	0	0	0	0	0	0	0	0	0	0	0	0	0	0	0	0	0	0	1	0	0	0	0	0	0	0	0	0
K04751	glnB; nitrogen regulatory protein P-II 1	0	0	0	0	0	1	0	0	0	0	0	0	0	0	0	0	0	0	0	0	0	0	0	0	0	0	0	1	1	0	0	0	0	0	1	0	0	0	0	1	1	0	2	0	0	1	0	1
K05341	E2.4.1.4; amylosucrase [EC:2.4.1.4]	0	0	0	0	0	1	0	0	0	0	0	0	0	0	0	0	0	0	0	0	0	0	0	0	0	0	0	0	0	1	0	0	0	0	0	0	0	1	0	0	0	0	1	0	0	0	0	0
K05570	mnhF, mrpF; multicomponent Na+:H+ antiporter subunit F	0	0	0	0	0	1	0	0	0	1	0	0	0	0	0	0	0	0	0	0	0	0	0	0	0	0	0	0	0	1	0	1	1	1	0	0	0	0	0	0	0	0	0	0	0	0	1	0
K05586	hoxE; bidirectional [NiFe] hydrogenase diaphorase subunit [EC:7.1.1.2]	0	0	0	0	0	1	0	0	0	0	0	0	0	0	0	0	0	0	0	0	0	0	0	0	0	0	0	0	0	0	0	0	0	0	0	0	0	0	0	0	0	0	0	0	0	0	0	0
K05794	terC; tellurite resistance protein TerC	0	0	0	0	0	1	0	0	0	1	1	0	0	1	1	0	0	0	0	0	0	0	0	0	0	0	0	0	1	0	0	1	0	1	1	0	0	0	1	0	0	1	2	0	0	1	0	1
K05889	pvadh; polyvinyl alcohol dehydrogenase (cytochrome) [EC:1.1.2.6]	0	0	0	0	0	1	0	0	0	0	0	0	0	0	0	0	0	0	0	0	0	0	0	0	0	0	0	0	0	0	0	0	0	0	0	0	0	0	0	0	0	0	0	0	0	0	0	0
K06133	LYS5, acpT; 4'-phosphopantetheinyl transferase [EC:2.7.8.-]	0	0	0	0	0	1	0	0	0	0	0	0	0	0	0	1	1	1	1	1	1	1	0	1	1	0	0	0	0	0	1	0	0	1	0	0	0	0	0	0	1	0	1	0	0	0	0	0
K06188	aqpZ; aquaporin Z	0	0	0	0	0	1	0	0	0	0	0	0	0	0	0	0	0	0	0	0	0	0	0	0	0	0	0	0	0	0	0	0	0	0	0	0	0	0	0	0	0	0	0	0	0	0	0	0
K06320	cgeB; spore maturation protein CgeB	0	0	0	0	0	1	1	0	0	0	0	0	1	0	1	0	0	0	0	0	0	0	0	0	0	0	0	0	0	0	0	0	0	0	0	0	0	0	0	0	0	0	2	2	0	1	0	0
K06336	tasA, cotN; spore coat-associated protein N	0	0	0	0	0	1	0	0	0	1	0	0	0	0	0	0	0	0	0	0	0	0	0	0	0	0	0	0	0	0	1	0	0	0	0	0	0	0	0	0	0	0	0	0	0	0	0	0
K06897	K06897; 7,8-dihydropterin-6-yl-methyl-4-(beta-D-ribofuranosyl)aminobenzene 5'-phosphate synthase [EC:2.5.1.105]	0	0	0	0	0	1	0	0	0	0	0	0	0	0	0	0	0	0	0	0	0	0	0	0	0	0	0	0	0	0	0	0	0	0	0	0	0	0	0	0	0	0	1	0	1	0	0	0
K07062	fitB; toxin FitB [EC:3.1.-.-]	0	0	0	0	0	1	0	1	0	0	0	0	0	0	0	2	1	2	2	0	1	0	0	1	1	0	0	0	0	0	0	0	0	0	0	0	0	0	1	0	0	0	0	0	0	0	0	0
K07085	K07085; putative transport protein	0	0	0	0	0	1	0	0	0	0	0	0	0	0	0	0	0	0	0	0	0	0	0	0	0	0	0	0	0	0	0	0	0	0	0	0	0	0	0	0	0	0	0	0	0	0	0	0
K07120	K07120; uncharacterized protein	0	0	0	0	0	1	0	0	0	0	0	0	0	0	0	0	0	0	0	0	0	0	0	0	0	1	0	0	0	0	0	0	0	0	0	0	0	0	0	0	0	0	0	0	0	0	0	0
K07259	dacB; serine-type D-Ala-D-Ala carboxypeptidase/endopeptidase (penicillin-binding protein 4) [EC:3.4.16.4 3.4.21.-]	0	0	0	0	0	1	0	0	0	0	0	0	0	0	0	1	0	1	1	0	1	0	0	1	1	0	0	0	0	0	1	1	0	0	0	0	0	0	1	0	0	0	0	0	0	0	1	0
K07260	vanY; zinc D-Ala-D-Ala carboxypeptidase [EC:3.4.17.14]	0	0	0	0	0	1	0	1	0	2	3	0	0	1	1	0	0	0	0	0	0	0	1	0	0	0	0	0	0	0	0	0	0	0	0	2	1	0	0	0	1	0	0	0	0	2	0	0
K07481	K07481; transposase, IS5 family	0	0	0	0	0	1	0	0	0	0	0	0	2	1	0	0	0	0	0	0	0	0	0	0	0	1	0	0	0	0	0	0	0	0	0	1	1	0	0	1	0	0	0	0	0	0	0	0
K07487	K07487; transposase	0	0	0	0	0	1	0	0	0	0	0	0	2	0	0	0	0	0	0	0	0	0	0	0	0	1	0	0	0	0	0	0	0	0	0	1	0	0	0	1	0	0	0	0	0	0	0	0
K07506	K07506; AraC family transcriptional regulator	0	0	0	0	0	1	0	0	0	0	0	0	0	0	1	0	0	0	0	0	0	0	0	0	0	0	0	0	0	0	0	0	0	0	0	0	0	0	0	0	0	0	0	0	0	1	0	0
K07654	mtrB; two-component system, OmpR family, sensor histidine kinase MtrB [EC:2.7.13.3]	0	0	0	0	0	1	0	0	0	0	0	0	0	0	0	0	0	0	0	0	0	0	0	0	0	0	0	1	1	0	0	0	0	0	0	0	0	0	1	0	0	0	1	1	1	0	0	1
K07684	narL; two-component system, NarL family, nitrate/nitrite response regulator NarL	0	0	0	0	0	1	0	0	0	0	0	1	1	0	0	0	0	0	0	0	0	0	0	0	0	0	0	0	0	0	0	0	0	0	0	0	1	0	0	0	1	0	0	0	0	1	0	0
K07766	E3.6.1.52; diphosphoinositol-polyphosphate diphosphatase [EC:3.6.1.52]	0	0	0	0	0	1	0	0	0	0	0	0	0	0	0	0	0	0	0	0	0	0	0	0	0	0	0	0	0	0	0	0	0	0	0	0	0	0	0	0	0	0	0	0	0	0	0	0
K07778	desK; two-component system, NarL family, sensor histidine kinase DesK [EC:2.7.13.3]	0	0	0	0	0	1	0	0	0	1	1	0	0	0	2	0	0	0	0	0	0	0	0	0	0	0	0	0	0	0	0	0	0	0	0	0	0	0	0	0	0	0	0	0	0	2	0	0
K08323	rspA, manD; mannonate dehydratase [EC:4.2.1.8]	0	0	0	0	0	1	0	0	0	0	0	0	0	0	0	0	0	0	0	0	0	0	0	1	0	0	0	0	0	1	0	1	1	0	0	0	0	0	0	0	0	0	0	0	0	0	0	0
K08762	DBI, ACBP; diazepam-binding inhibitor (GABA receptor modulator, acyl-CoA-binding protein)	0	0	0	0	0	1	0	0	0	0	0	0	0	0	0	0	0	0	0	0	0	0	0	0	0	0	0	0	0	0	0	0	0	0	0	0	0	0	0	0	0	0	0	0	0	0	0	0
K09137	K09137; uncharacterized protein	0	0	0	0	0	1	0	0	1	0	0	0	0	0	0	0	0	0	0	0	0	0	1	0	0	1	0	0	0	0	0	0	0	0	0	0	1	0	0	0	1	0	0	0	0	0	0	0
K09461	E1.14.13.40; anthraniloyl-CoA monooxygenase [EC:1.14.13.40]	0	0	0	0	0	1	0	0	0	1	0	0	0	1	1	0	0	0	0	0	0	0	0	0	0	0	0	0	0	0	0	0	0	0	0	0	0	0	1	0	0	0	0	0	0	1	0	0
K09516	RETSAT; all-trans-retinol 13,14-reductase [EC:1.3.99.23]	0	0	0	0	0	1	1	0	0	0	0	1	0	0	0	0	0	0	0	0	0	0	0	0	0	1	0	0	0	0	0	0	0	1	0	0	1	1	0	0	0	0	0	0	0	0	0	0
K09861	K09861; uncharacterized protein	0	0	0	0	0	1	0	0	0	0	0	0	0	0	0	0	0	0	0	0	0	0	0	0	0	0	0	1	1	0	0	1	0	0	1	0	0	0	0	0	0	0	1	0	0	0	0	0
K09915	K09915; uncharacterized protein	0	0	0	0	0	1	0	0	0	0	0	0	0	0	0	0	0	0	0	0	0	0	0	0	0	0	0	0	0	1	1	0	0	1	0	0	0	0	0	0	0	0	1	0	0	1	1	0
K10227	smoE, mtlE; sorbitol/mannitol transport system substrate-binding protein	0	0	0	0	0	1	0	0	0	0	0	0	0	0	0	0	0	0	0	0	0	0	0	0	0	0	0	0	0	0	0	0	0	0	0	0	0	0	0	0	0	0	0	0	0	0	0	0
K10228	smoF, mtlF; sorbitol/mannitol transport system permease protein	0	0	0	0	0	1	0	0	0	0	0	0	0	0	0	0	0	0	0	0	0	0	0	0	0	0	0	0	0	0	0	0	0	0	0	0	0	0	0	0	0	0	0	0	0	0	0	0
K10229	smoG, mtlG; sorbitol/mannitol transport system permease protein	0	0	0	0	0	1	0	0	0	0	0	0	0	0	0	0	0	0	0	0	0	0	0	0	0	0	0	0	0	0	0	0	0	0	0	0	0	0	0	0	0	0	0	0	0	0	0	0
K10716	kch, trkA, mthK, pch; voltage-gated potassium channel	0	0	0	0	0	1	0	0	0	0	0	0	0	0	0	0	0	0	0	0	0	0	0	0	0	0	0	0	1	1	1	0	0	0	0	0	0	0	0	0	0	0	0	0	0	0	0	0
K13015	wbpA; UDP-N-acetyl-D-glucosamine dehydrogenase [EC:1.1.1.136]	0	0	0	0	0	1	0	0	0	0	0	0	1	1	1	0	0	0	0	0	0	0	0	0	0	0	0	1	1	0	0	0	1	0	1	1	1	1	1	0	0	0	1	0	1	1	1	0
K13641	iclR; IclR family transcriptional regulator, acetate operon repressor	0	0	0	0	0	1	0	0	0	0	0	0	0	0	0	0	0	0	0	0	0	0	1	0	0	0	0	0	0	0	0	0	0	0	0	0	0	0	0	0	1	0	0	1	0	0	0	0
K13766	liuC; methylglutaconyl-CoA hydratase [EC:4.2.1.18]	0	0	0	0	0	1	0	0	0	0	0	0	0	0	0	0	0	0	0	0	0	0	0	0	0	0	0	0	0	1	0	0	1	0	0	0	0	0	0	0	0	0	0	0	0	0	1	0
K13953	adhP; alcohol dehydrogenase, propanol-preferring [EC:1.1.1.1]	0	0	0	0	0	1	0	0	0	0	0	0	0	1	0	0	0	0	0	0	0	0	0	0	0	1	0	0	0	0	0	0	0	0	0	0	0	0	0	0	1	0	0	1	1	1	0	0
K14188	dltC; D-alanine--poly(phosphoribitol) ligase subunit 2 [EC:6.1.1.13]	0	0	0	0	0	1	0	0	0	0	0	0	0	0	0	0	0	0	0	0	0	0	0	0	0	0	0	0	0	0	0	0	0	0	0	0	0	0	0	0	0	0	0	0	0	0	0	0
K14335	pimC; alpha-1,6-mannosyltransferase [EC:2.4.1.-]	0	0	0	0	0	1	0	0	0	0	0	0	0	0	0	0	0	0	0	0	0	0	0	0	0	0	0	0	0	0	0	0	0	0	0	0	0	0	0	0	0	0	0	0	0	0	0	0
K14379	ACP5; tartrate-resistant acid phosphatase type 5 [EC:3.1.3.2]	0	0	0	0	0	1	0	0	0	0	0	0	0	0	0	0	0	0	0	0	0	0	0	0	0	0	0	0	0	0	0	0	0	0	0	0	0	0	0	0	0	0	0	0	0	0	0	0
K15060	ligXa; 5,5'-dehydrodivanillate O-demethylase oxygenase subunit [EC:1.14.13.-]	0	0	0	0	0	1	0	0	0	0	0	0	0	0	0	0	0	1	0	1	0	1	1	1	1	0	0	0	0	0	0	0	0	0	0	0	0	0	0	0	1	0	0	0	0	0	0	0
K15973	mhqR; MarR family transcriptional regulator, 2-MHQ and catechol-resistance regulon repressor	0	0	0	0	0	1	1	0	1	0	0	0	0	0	0	0	0	0	0	0	0	0	0	0	0	0	0	0	0	0	0	0	0	0	0	1	0	0	0	0	0	0	0	0	0	0	0	0
K16137	nemR; TetR/AcrR family transcriptional regulator, transcriptional repressor for nem operon	0	0	0	0	0	1	1	0	0	0	0	0	0	0	0	0	0	0	0	0	0	0	0	0	0	0	0	0	0	1	0	0	0	1	0	2	0	0	0	0	1	0	0	0	0	0	0	0
K18007	hoxY; NAD-reducing hydrogenase small subunit [EC:1.12.1.2]	0	0	0	0	0	1	0	0	0	0	0	0	0	0	0	0	0	0	0	0	0	0	0	0	0	0	0	0	0	0	0	0	0	0	0	0	0	0	0	0	0	0	0	0	0	0	0	0
K18346	vanW; vancomycin resistance protein VanW	0	0	0	0	0	1	0	0	0	1	1	0	0	1	2	0	2	0	1	1	1	1	0	1	0	0	0	0	0	0	0	1	1	0	1	0	0	0	1	0	0	0	1	1	0	3	1	0
K18478	yihV; sulfofructose kinase [EC:2.7.1.184]	0	0	0	0	0	1	0	0	0	0	0	0	0	0	0	0	0	0	0	0	0	0	0	0	0	0	0	0	1	0	0	0	1	1	1	0	0	0	0	0	0	0	0	0	0	0	1	1
K18816	aac6-I, aacA7; aminoglycoside 6'-N-acetyltransferase I [EC:2.3.1.82]	0	0	0	0	0	1	0	0	0	0	0	0	0	0	0	0	0	0	0	0	0	0	0	0	0	0	0	0	0	0	0	0	0	0	0	0	0	0	0	0	0	0	0	0	0	0	0	0
K18844	aph, spcN; spectinomycin phosphotransferase	0	0	0	0	0	1	0	0	0	0	0	0	0	0	0	0	0	0	0	0	0	0	0	0	0	0	0	0	0	1	0	1	1	0	0	0	0	0	0	0	0	0	0	0	0	0	1	0
K18897	sdmt; sarcosine/dimethylglycine N-methyltransferase [EC:2.1.1.157]	0	0	0	0	0	1	0	0	0	0	0	0	0	0	0	0	0	0	0	0	0	0	0	0	0	0	0	0	0	0	0	0	0	0	0	0	0	0	0	0	0	0	0	0	0	0	0	0
K19265	gpr; L-glyceraldehyde 3-phosphate reductase [EC:1.1.1.-]	0	0	0	0	0	1	0	0	0	0	0	0	0	0	0	0	0	0	0	0	0	0	0	0	0	0	0	0	0	0	0	0	0	0	0	0	0	0	0	0	0	0	0	0	0	0	0	0
K19333	kdgR; IclR family transcriptional regulator, KDG regulon repressor	0	0	0	0	0	1	0	0	0	0	0	0	0	0	0	0	0	0	0	0	0	0	1	0	0	0	0	0	0	0	0	0	0	0	0	0	0	0	0	0	1	0	0	0	0	0	0	0
K19702	E3.4.11.24; aminopeptidase S [EC:3.4.11.24]	0	0	0	0	0	1	0	0	0	0	0	0	0	0	0	0	0	0	0	0	0	0	0	0	0	0	0	1	0	0	0	1	0	0	1	0	0	0	0	0	0	0	0	0	0	0	0	1
K20500	rapL; L-lysine cyclodeaminase [EC:4.3.1.28]	0	0	0	0	0	1	0	0	0	0	0	0	0	0	0	0	0	0	0	0	0	0	0	0	0	0	0	0	0	0	1	0	1	0	0	0	0	0	0	0	0	0	0	0	0	0	0	0
K21783	pigJ, redX; beta-ketoacyl ACP synthase [EC:2.3.1.-]	0	0	0	0	0	1	0	0	0	0	0	0	0	0	0	0	0	0	0	0	0	0	0	0	0	0	0	0	0	0	0	0	0	0	0	0	0	0	0	0	0	0	0	0	0	0	0	0
K22293	rspR; GntR family transcriptional regulator, rspAB operon transcriptional repressor	0	0	0	0	0	1	0	0	0	0	0	0	1	0	0	0	0	0	0	0	0	0	0	0	0	0	0	0	0	0	0	0	0	0	0	2	0	0	0	0	0	0	0	0	0	0	0	0
K22318	oleB; cis-3-alkyl-4-acyloxetan-2-one decarboxylase [EC:4.1.1.114]	0	0	0	0	0	1	0	0	0	0	0	0	0	0	0	0	0	0	0	0	0	0	0	0	0	0	0	0	0	0	0	0	0	0	0	0	0	0	0	0	0	0	1	0	1	0	0	0
K22441	paiA; diamine N-acetyltransferase [EC:2.3.1.57]	0	0	0	0	0	1	0	0	0	0	0	0	0	0	0	0	0	0	0	0	0	0	0	0	0	0	0	0	0	0	0	0	0	0	0	0	0	0	0	0	0	0	0	0	0	0	0	0
K22491	litR; MerR family transcriptional regulator, light-induced transcriptional regulator	0	0	0	0	0	1	0	0	0	0	0	0	0	0	0	0	0	0	0	0	0	0	0	0	0	0	0	0	0	0	1	1	1	0	0	0	0	0	0	0	0	0	1	0	0	0	0	0
K23778	rcdA; TetR/AcrR family transcriptional regulator, regulator of biofilm formation and stress response	0	0	0	0	0	1	0	0	0	0	0	0	0	0	0	0	0	0	0	0	0	0	0	0	0	0	0	0	0	0	0	0	0	0	0	0	0	0	0	0	0	0	0	0	0	0	0	0
K23842	lpdA; NAD(P)H dehydrogenase (quinone) [EC:1.6.5.2]	0	0	0	0	0	1	0	0	0	0	0	0	0	0	0	0	0	0	0	0	0	0	0	0	0	0	0	0	0	0	0	1	0	0	0	1	0	0	0	0	0	0	1	0	0	1	0	0
K23977	GTK; L-glutamine---4-(methylsulfanyl)-2-oxobutanoate aminotransferase [EC:2.6.1.117]	0	0	0	0	0	1	0	0	0	0	0	0	0	0	0	0	0	0	0	0	0	0	0	0	0	1	0	0	0	0	0	0	0	0	0	0	1	0	0	0	1	0	0	0	0	0	0	0
K24619	mauC; amicyanin	0	0	0	0	0	1	0	0	0	0	0	0	0	0	0	0	0	0	0	0	0	0	0	0	0	0	0	0	0	0	0	0	0	0	0	0	0	0	0	0	0	0	0	0	0	0	0	0
K00446	dmpB, xylE; catechol 2,3-dioxygenase [EC:1.13.11.2]	0	0	0	0	0	2	0	0	0	0	0	0	0	0	1	0	0	0	0	2	0	2	2	2	2	0	0	0	0	0	0	0	0	0	0	0	0	0	0	0	2	0	0	0	0	0	0	0
K00479	gbcA; glycine betaine catabolism A	0	0	0	0	0	2	0	0	0	0	0	0	0	0	0	0	0	0	0	0	0	0	0	0	0	0	0	0	0	0	0	0	0	0	0	0	0	0	1	2	0	0	1	0	0	0	0	0
K01081	E3.1.3.5; 5'-nucleotidase [EC:3.1.3.5]	0	0	0	0	0	2	0	0	0	0	0	0	0	0	1	0	0	0	0	0	0	0	0	0	0	1	0	0	0	0	0	1	0	0	0	1	0	0	0	0	0	0	1	1	0	0	0	0
K02385	flbD; flagellar protein FlbD	0	0	0	0	0	2	1	0	0	1	0	0	0	0	0	0	0	0	0	0	0	0	2	0	0	0	0	0	0	0	0	0	0	0	0	2	0	0	0	0	1	0	0	0	0	1	0	0
K05995	pepE; dipeptidase E [EC:3.4.13.21]	0	0	0	0	0	2	0	0	0	0	0	0	0	1	0	0	0	0	0	0	0	0	0	0	0	0	0	0	0	0	1	0	0	0	0	0	0	1	0	0	0	0	0	0	0	0	0	0
K07004	K07004; uncharacterized protein	0	0	0	0	0	2	1	0	1	1	0	0	1	0	2	0	0	1	1	0	1	0	0	0	1	1	0	0	0	1	1	0	1	0	1	1	1	1	0	0	0	0	1	0	1	1	0	1
K07114	yfbK; Ca-activated chloride channel homolog	0	0	0	0	0	2	1	0	0	1	0	0	0	0	1	0	0	0	0	0	0	0	1	0	0	0	0	1	0	0	1	0	0	0	1	1	1	1	1	1	1	0	0	1	1	2	0	1
K07250	gabT; 4-aminobutyrate aminotransferase / (S)-3-amino-2-methylpropionate transaminase / 5-aminovalerate transaminase [EC:2.6.1.19 2.6.1.22 2.6.1.48]	0	0	0	0	0	2	0	0	0	0	0	0	0	0	0	0	0	0	0	0	0	0	0	0	0	0	0	0	0	0	0	0	0	0	1	0	0	0	0	0	0	0	0	0	0	0	0	1
K07448	mrr; restriction system protein	0	0	0	0	0	2	0	0	0	0	0	0	0	0	0	0	0	0	0	0	0	0	0	0	0	0	0	0	0	0	0	0	0	0	0	0	0	0	0	0	0	0	0	0	0	0	0	0
K16566	exoY; exopolysaccharide production protein ExoY	0	0	0	0	0	2	0	0	0	1	0	0	1	0	1	0	0	0	0	0	0	0	1	0	0	2	0	1	0	0	0	1	0	0	1	0	3	0	0	1	1	0	0	0	0	1	0	0
K24846	pglK; ATP-binding cassette, subfamily B, bacterial PglK [EC:7.5.2.-]	0	0	0	0	0	2	0	0	0	0	1	0	0	0	0	0	0	0	0	0	0	0	0	0	0	0	0	0	0	0	0	0	0	0	0	0	0	0	0	0	1	0	0	0	0	0	0	0
K25154	evrC; viologen exporter family transport system permease protein	0	0	0	0	0	2	0	0	0	1	0	0	0	0	0	0	0	0	0	0	0	0	0	0	0	0	0	0	0	0	0	1	0	0	0	0	1	0	0	1	1	0	1	0	0	0	0	0
K25155	evrB; viologen exporter family transport system permease protein	0	0	0	0	0	2	0	0	0	1	0	0	0	0	0	0	0	0	0	0	0	0	0	0	0	0	0	0	0	0	0	1	0	0	0	0	1	0	0	1	1	0	1	0	0	0	0	0
K25156	evrA; viologen exporter family transport system ATP-binding protein	0	0	0	0	0	2	0	0	0	1	0	0	0	0	0	0	0	0	0	0	0	0	0	0	0	0	0	0	0	0	0	1	0	0	0	0	1	0	0	1	0	0	1	0	0	0	0	0
K00228	CPOX, hemF; coproporphyrinogen III oxidase [EC:1.3.3.3]	0	0	0	0	0	0	1	0	0	0	1	0	0	1	1	0	0	0	0	0	0	0	1	0	0	0	0	0	0	0	0	0	0	0	0	1	0	0	0	0	1	0	1	0	0	0	0	0
K00231	PPOX, hemY; protoporphyrinogen/coproporphyrinogen III oxidase [EC:1.3.3.4 1.3.3.15]	0	0	0	0	0	0	1	0	0	1	1	0	0	0	0	0	0	0	2	1	1	1	1	0	0	1	0	0	0	0	0	0	0	0	0	2	1	1	1	1	1	0	0	0	0	1	0	0
K00376	nosZ; nitrous-oxide reductase [EC:1.7.2.4]	0	0	0	0	0	0	1	0	0	0	0	1	1	0	0	0	0	0	0	0	0	0	1	0	0	0	0	0	0	0	0	0	0	0	0	1	0	0	0	0	1	0	0	0	0	0	0	0
K00570	pmtA; phosphatidylethanolamine/phosphatidyl-N-methylethanolamine N-methyltransferase [EC:2.1.1.17 2.1.1.71]	0	0	0	0	0	0	1	0	1	0	0	0	0	0	0	0	0	0	0	0	0	0	0	0	0	1	0	0	0	0	0	0	1	0	0	0	0	0	0	0	1	0	0	0	0	0	0	0
K00830	AGXT; alanine-glyoxylate transaminase / serine-glyoxylate transaminase / serine-pyruvate transaminase [EC:2.6.1.44 2.6.1.45 2.6.1.51]	0	0	0	0	0	0	1	0	0	0	0	0	0	0	0	0	0	0	0	0	0	0	0	0	0	1	0	0	0	0	1	1	0	1	0	1	1	0	0	0	0	0	0	0	0	0	0	0
K00856	E2.7.1.20, ADK; adenosine kinase [EC:2.7.1.20]	0	0	0	0	0	0	1	0	0	0	0	0	0	0	0	0	0	0	0	0	0	0	0	0	0	0	0	0	0	0	0	0	0	0	0	1	0	0	0	0	0	0	0	0	0	0	0	0
K00872	thrB; homoserine kinase [EC:2.7.1.39]	0	0	0	0	0	0	1	0	0	0	0	0	1	0	0	1	0	1	1	1	1	1	0	0	0	0	0	0	0	0	0	0	0	0	0	1	0	0	0	0	0	0	0	0	0	1	0	0
K01155	E3.1.21.4; type II restriction enzyme [EC:3.1.21.4]	0	0	0	0	0	0	1	0	0	0	0	0	0	0	0	0	0	0	0	0	0	0	0	0	0	0	0	0	0	0	0	0	0	0	0	1	1	0	0	0	0	0	0	0	0	0	0	0
K01599	hemE, UROD; uroporphyrinogen decarboxylase [EC:4.1.1.37]	0	0	0	0	0	0	1	0	0	0	1	0	0	1	0	0	0	0	0	0	0	0	2	0	0	1	0	0	0	0	0	0	0	0	0	1	1	2	1	1	1	0	0	0	0	1	0	0
K01634	SGPL1, DPL1; sphinganine-1-phosphate aldolase [EC:4.1.2.27]	0	0	0	0	0	0	1	0	0	0	0	2	0	0	0	0	0	0	0	0	0	0	0	0	0	1	0	0	1	0	0	0	0	0	1	0	1	0	0	0	0	1	0	0	0	0	0	1
K01693	hisB; imidazoleglycerol-phosphate dehydratase [EC:4.2.1.19]	0	0	0	0	0	0	1	0	0	1	0	0	0	0	0	0	0	0	0	0	0	0	0	0	0	0	0	0	0	1	0	0	0	1	0	1	0	0	0	0	1	0	0	0	0	1	1	0
K01698	hemB, ALAD; porphobilinogen synthase [EC:4.2.1.24]	0	0	0	0	0	0	1	0	0	0	1	0	0	1	0	0	0	0	0	0	0	0	1	0	0	1	0	0	0	0	0	0	0	0	0	1	1	1	1	1	1	0	0	0	0	1	0	0
K01719	hemD, UROS; uroporphyrinogen-III synthase [EC:4.2.1.75]	0	0	0	0	0	0	1	0	0	0	0	0	0	1	0	0	0	0	0	0	0	0	1	0	0	1	0	0	0	0	0	0	0	0	0	1	1	1	1	1	0	0	1	0	0	1	0	0
K01749	hemC, HMBS; hydroxymethylbilane synthase [EC:2.5.1.61]	0	0	0	0	0	0	1	0	0	0	1	0	0	1	1	0	0	0	0	0	0	0	1	0	0	1	0	0	0	0	0	0	0	0	0	1	1	1	1	1	1	0	0	0	0	1	0	0
K01809	manA, MPI; mannose-6-phosphate isomerase [EC:5.3.1.8]	0	0	0	0	0	0	1	0	0	0	0	0	0	1	1	1	0	1	1	1	1	0	0	1	1	0	0	1	1	0	0	0	0	0	1	1	0	0	0	0	1	0	1	0	0	0	0	1
K01835	pgm; phosphoglucomutase [EC:5.4.2.2]	0	0	0	0	0	0	1	0	0	0	0	0	0	0	0	0	0	0	0	0	0	0	0	1	0	0	0	0	0	0	0	0	0	0	0	1	0	0	0	0	0	0	0	0	1	1	0	0
K01904	4CL; 4-coumarate--CoA ligase [EC:6.2.1.12]	0	0	0	0	0	0	1	0	0	0	0	0	0	0	0	0	0	0	0	0	0	0	0	0	0	0	0	0	0	0	1	0	1	1	1	1	0	1	0	0	0	0	1	0	0	0	1	1
K02387	flgB; flagellar basal-body rod protein FlgB	0	0	0	0	0	0	1	0	0	1	0	0	0	0	0	0	0	0	0	0	0	0	1	0	0	0	0	0	0	0	0	0	0	0	0	0	0	0	0	0	1	0	0	0	0	1	0	0
K02388	flgC; flagellar basal-body rod protein FlgC	0	0	0	0	0	0	1	0	0	1	0	0	0	0	0	0	0	0	0	0	0	0	0	0	0	0	0	0	0	0	0	0	0	0	0	0	0	0	0	0	1	0	0	0	0	1	0	0
K02389	flgD; flagellar basal-body rod modification protein FlgD	0	0	0	0	0	0	1	0	0	1	0	0	0	0	0	0	0	0	0	0	0	0	1	0	0	0	0	0	0	0	0	0	0	0	0	0	0	0	0	0	1	0	0	0	0	1	0	0
K02400	flhA; flagellar biosynthesis protein FlhA	0	0	0	0	0	0	1	0	0	0	0	0	0	0	0	0	0	0	0	0	0	0	1	0	0	0	0	0	0	0	0	0	0	0	0	0	0	0	0	0	1	0	0	0	0	0	0	0
K02407	fliD; flagellar hook-associated protein 2	0	0	0	0	0	0	1	0	0	1	0	0	0	0	0	0	0	0	0	0	0	0	1	0	0	0	0	0	0	0	0	0	0	0	0	0	0	0	0	0	1	0	0	0	0	1	0	0
K02408	fliE; flagellar hook-basal body complex protein FliE	0	0	0	0	0	0	1	0	0	1	0	0	0	0	0	0	0	0	0	0	0	0	0	0	0	0	0	0	0	0	0	0	0	0	0	0	0	0	0	0	1	0	0	0	0	1	0	0
K02409	fliF; flagellar M-ring protein FliF	0	0	0	0	0	0	1	0	0	1	0	0	0	0	0	0	0	0	0	0	0	0	1	0	0	0	0	0	0	0	0	0	0	0	0	0	0	0	0	0	1	0	0	0	0	1	0	0
K02410	fliG; flagellar motor switch protein FliG	0	0	0	0	0	0	1	0	0	1	0	0	0	0	0	0	0	0	0	0	0	0	1	0	0	0	0	0	0	0	0	0	0	0	0	0	0	0	0	0	1	0	0	0	0	1	0	0
K02415	fliL; flagellar protein FliL	0	0	0	0	0	0	1	0	0	1	0	0	0	0	0	0	0	0	0	0	0	0	1	0	0	0	0	0	0	0	0	0	0	0	0	0	0	0	0	0	1	0	0	0	0	1	0	0
K02416	fliM; flagellar motor switch protein FliM	0	0	0	0	0	0	1	0	0	1	0	0	0	0	0	0	0	0	0	0	0	0	1	0	0	0	0	0	0	0	0	0	0	0	0	0	0	0	0	0	1	0	0	0	0	1	0	0
K02417	fliN; flagellar motor switch protein FliN	0	0	0	0	0	0	1	0	0	1	0	0	0	0	0	0	0	0	0	0	0	0	1	0	0	0	0	0	0	0	0	0	0	0	0	0	0	0	0	0	2	0	0	0	0	1	0	0
K02418	fliO, fliZ; flagellar protein FliO/FliZ	0	0	0	0	0	0	1	0	0	1	0	0	0	0	0	0	0	0	0	0	0	0	1	0	0	0	0	0	0	0	0	0	0	0	0	0	0	0	0	0	1	0	0	0	0	1	0	0
K02422	fliS; flagellar secretion chaperone FliS	0	0	0	0	0	0	1	0	0	1	0	0	0	0	0	0	0	0	0	0	0	0	1	0	0	0	0	0	0	0	0	0	0	0	0	0	0	0	0	0	1	0	0	0	0	1	0	0
K02492	hemA; glutamyl-tRNA reductase [EC:1.2.1.70]	0	0	0	0	0	0	1	0	0	0	1	0	0	1	1	0	0	0	0	0	0	0	1	0	0	1	0	0	0	0	0	0	0	0	0	1	1	1	1	1	1	0	0	0	0	1	0	0
K02556	motA; chemotaxis protein MotA	0	0	0	0	0	0	1	0	0	1	0	0	0	0	0	0	0	0	0	0	0	0	1	0	0	0	0	0	0	0	0	0	0	0	0	0	0	0	0	0	1	0	0	0	0	1	0	0
K02557	motB; chemotaxis protein MotB	0	0	0	0	0	0	1	0	0	1	0	0	0	0	0	0	0	0	0	0	0	0	1	0	0	0	0	0	0	0	0	0	0	0	0	0	0	0	0	0	1	0	0	0	0	1	0	0
K02638	petE; plastocyanin	0	0	0	0	0	0	1	0	0	0	0	0	1	0	0	0	0	0	0	0	0	0	0	0	0	0	0	0	0	0	1	0	0	0	0	0	0	0	0	0	0	0	0	0	0	1	0	0
K03563	csrA; carbon storage regulator	0	0	0	0	0	0	1	0	0	1	0	0	0	0	0	0	0	0	0	0	0	0	1	0	0	0	0	0	0	0	0	0	0	0	0	0	0	0	0	0	1	0	0	0	0	1	0	0
K03579	hrpB; ATP-dependent helicase HrpB [EC:3.6.4.13]	0	0	0	0	0	0	1	0	0	0	0	0	0	0	1	0	0	0	0	0	0	0	0	0	0	0	0	0	0	0	0	0	0	0	0	1	0	0	0	0	1	0	0	0	0	1	0	0
K05712	mhpA; 3-(3-hydroxy-phenyl)propionate hydroxylase [EC:1.14.13.127]	0	0	0	0	0	0	1	0	0	0	0	0	0	0	0	0	0	0	0	0	0	0	0	0	0	0	0	0	0	0	0	1	0	0	0	1	0	0	0	0	0	0	0	0	0	0	0	0
K05813	ugpB; sn-glycerol 3-phosphate transport system substrate-binding protein	0	0	0	0	0	0	1	0	0	0	0	0	0	0	0	0	0	0	0	0	0	0	0	0	0	1	0	1	1	0	1	1	0	1	1	1	0	0	0	0	1	0	0	0	0	0	0	1
K05815	ugpE; sn-glycerol 3-phosphate transport system permease protein	0	0	0	0	0	0	1	0	0	0	0	0	0	0	1	0	0	0	0	0	0	0	0	0	0	0	0	1	1	0	1	1	0	0	1	1	1	0	0	0	0	0	0	0	0	0	0	1
K06384	spoIIM; stage II sporulation protein M	0	0	0	0	0	0	1	0	0	0	0	0	0	1	0	0	0	0	0	0	0	0	0	0	0	0	0	1	1	0	0	0	0	0	1	1	0	0	0	1	1	0	0	0	0	1	0	0
K06991	K06991; uncharacterized protein	0	0	0	0	0	0	1	0	0	0	0	0	0	0	0	0	0	0	0	0	0	0	0	0	0	0	0	0	0	0	0	0	0	0	0	1	0	0	0	0	0	0	0	0	0	0	0	0
K07008	egtC; gamma-glutamyl hercynylcysteine S-oxide hydrolase [EC:3.5.1.118]	0	0	0	0	0	0	1	0	0	0	0	0	0	0	0	0	0	0	0	0	0	0	0	0	0	0	0	0	0	0	0	0	0	0	0	0	0	0	0	0	0	0	0	0	0	0	0	0
K07213	ATOX1, ATX1, copZ, golB; copper chaperone	0	0	0	0	0	0	1	0	0	1	0	0	0	0	0	0	0	0	0	0	0	0	1	0	0	0	0	0	0	0	0	0	0	0	0	0	0	0	0	0	1	0	0	0	0	1	0	0
K07218	nosD; nitrous oxidase accessory protein	0	0	0	0	0	0	1	0	0	0	0	1	1	0	0	0	0	0	0	0	0	0	1	0	0	0	0	0	0	0	0	0	0	0	0	1	0	0	0	0	1	0	0	0	0	0	0	0
K07693	desR; two-component system, NarL family, response regulator DesR	0	0	0	0	0	0	1	0	0	0	0	0	0	0	0	0	0	0	0	0	0	0	0	0	0	0	0	0	0	0	0	0	0	0	0	0	0	0	0	0	0	0	0	0	0	1	0	0
K07696	nreC; two-component system, NarL family, response regulator NreC	0	0	0	0	0	0	1	0	0	0	0	0	0	0	0	0	0	0	0	0	0	0	0	0	0	1	0	0	0	0	0	0	0	0	0	1	1	0	0	0	0	0	0	0	0	0	0	0
K08355	aoxA; arsenite oxidase small subunit [EC:1.20.2.1 1.20.9.1]	0	0	0	0	0	0	1	0	0	0	0	0	0	0	0	0	0	0	0	0	0	0	0	0	0	0	0	0	0	0	0	1	0	0	0	1	0	0	0	0	0	0	0	0	0	0	0	0
K08357	ttrA; tetrathionate reductase subunit A	0	0	0	0	0	0	1	0	0	0	0	0	0	0	0	0	0	0	0	0	0	0	0	0	0	1	0	0	0	0	0	0	0	0	0	0	1	0	0	0	0	0	0	0	0	0	0	0
K08981	K08981; putative membrane protein	0	0	0	0	0	0	1	0	0	0	0	0	0	1	1	0	0	0	0	0	0	0	0	0	0	0	0	0	0	0	0	0	0	0	0	0	0	0	0	0	0	0	0	0	0	1	0	0
K08987	K08987; putative membrane protein	0	0	0	0	0	0	1	0	0	0	0	0	0	0	0	0	0	0	0	0	0	0	0	0	0	0	0	0	0	0	0	0	0	0	0	1	0	0	1	0	0	0	1	0	0	0	0	0
K09012	sufR; DeoR family transcriptional regulator, suf operon transcriptional repressor	0	0	0	0	0	0	1	0	0	0	0	0	0	0	0	0	0	0	0	0	0	0	0	0	0	0	0	0	0	0	0	0	0	0	0	1	0	0	1	1	0	0	0	0	0	0	0	0
K09773	ppsR; [pyruvate, water dikinase]-phosphate phosphotransferase / [pyruvate, water dikinase] kinase [EC:2.7.4.28 2.7.11.33]	0	0	0	0	0	0	1	0	0	0	0	0	0	1	1	0	0	0	0	0	0	0	0	0	0	0	0	0	0	0	0	1	0	0	0	1	0	0	0	0	0	0	0	0	0	0	0	0
K10046	GME; GDP-D-mannose 3', 5'-epimerase [EC:5.1.3.18 5.1.3.-]	0	0	0	0	0	0	1	0	0	0	0	0	0	0	0	0	0	0	0	0	0	0	0	0	0	0	0	0	0	0	1	0	0	0	0	0	0	0	0	0	0	0	0	0	0	0	0	1
K10764	metZ; O-succinylhomoserine sulfhydrylase [EC:2.5.1.-]	0	0	0	0	0	0	1	0	0	0	0	0	0	0	1	0	0	0	0	0	0	0	0	0	0	0	0	0	0	0	0	1	0	1	1	1	0	0	0	0	0	0	1	0	0	0	0	1
K12508	fcs; feruloyl-CoA synthase [EC:6.2.1.34]	0	0	0	0	0	0	1	1	0	0	0	0	0	0	0	0	0	0	0	0	0	0	1	0	0	0	0	0	0	0	0	0	0	0	0	0	0	0	0	0	1	0	0	0	0	0	0	0
K13626	fliW; flagellar assembly factor FliW	0	0	0	0	0	0	1	0	0	1	0	0	0	0	0	0	0	0	0	0	0	0	1	0	0	0	0	0	0	0	0	0	0	0	0	0	0	0	0	0	1	0	0	0	0	1	0	0
K14728	K14728; phthiodiolone/phenolphthiodiolone dimycocerosates ketoreductase [EC:1.2.-.-]	0	0	0	0	0	0	1	0	0	0	0	0	0	0	0	1	0	0	1	0	1	0	0	1	1	0	0	1	0	1	0	0	1	0	1	1	1	0	0	0	1	0	0	0	0	0	1	1
K17237	inoE; inositol-phosphate transport system substrate-binding protein	0	0	0	0	0	0	1	1	0	0	0	0	0	0	1	0	0	0	0	0	0	0	0	0	0	0	0	0	0	0	0	0	0	0	0	0	0	0	0	0	1	0	0	0	0	0	0	0
K17238	inoF; inositol-phosphate transport system permease protein	0	0	0	0	0	0	1	0	0	0	0	0	0	1	1	0	0	0	0	0	0	0	0	0	0	0	0	0	0	0	0	0	0	0	0	0	0	0	0	0	1	0	0	0	0	0	0	0
K17239	inoG; inositol-phosphate transport system permease protein	0	0	0	0	0	0	1	1	0	0	0	0	0	1	1	0	0	0	0	0	0	0	0	0	0	0	0	0	0	0	0	0	0	0	0	0	0	0	0	0	1	0	0	0	0	0	0	0
K17803	OMS1; methyltransferase OMS1, mitochondrial [EC:2.1.1.-]	0	0	0	0	0	0	1	0	0	0	0	0	0	0	0	0	0	0	0	0	0	0	0	0	0	1	0	0	0	0	0	0	0	0	0	0	0	0	0	0	0	0	0	0	0	0	0	0
K18555	qnr, mcbG; fluoroquinolone resistance protein	0	0	0	0	0	0	1	0	0	0	0	0	0	0	0	0	0	0	0	0	0	0	0	0	0	0	0	0	0	0	0	0	0	0	0	1	0	1	0	0	0	0	0	0	0	0	0	0
K18939	lmrA, yxaF; TetR/AcrR family transcriptional regulator, lmrAB and yxaGH operons repressor	0	0	0	0	0	0	1	0	0	0	0	0	0	0	0	0	0	0	0	0	0	0	0	0	0	0	0	0	0	1	0	0	0	0	0	0	0	0	0	0	0	0	0	0	0	0	0	0
K19341	nosY; Cu-processing system permease protein	0	0	0	0	0	0	1	1	0	0	0	1	1	0	0	0	0	0	0	0	0	0	1	0	0	0	0	0	0	0	0	0	0	0	0	1	0	0	0	0	1	0	0	0	0	0	0	0
K19342	nosL; copper chaperone NosL	0	0	0	0	0	0	1	0	0	0	0	1	1	0	0	0	0	0	0	0	0	0	1	0	0	0	0	0	0	0	0	0	0	0	0	1	0	0	0	0	1	0	0	0	0	0	0	0
K21885	cmtR; ArsR family transcriptional regulator, cadmium/lead-responsive transcriptional repressor	0	0	0	0	0	0	1	0	0	0	0	0	1	0	2	0	0	0	0	0	0	0	1	0	0	0	0	0	0	0	1	0	0	0	0	1	0	0	0	0	2	0	0	0	0	0	0	0
K22314	GGP; glucosinolate gamma-glutamyl hydrolase [EC:3.4.19.16]	0	0	0	0	0	0	1	0	0	0	0	0	0	0	0	0	0	0	0	0	0	0	0	0	0	0	0	0	0	0	0	0	0	0	0	1	0	0	0	0	1	0	1	0	0	0	0	0
K23775	ohrR; MarR family transcriptional regulator, organic hydroperoxide resistance regulator	0	0	0	0	0	0	1	0	0	0	1	0	0	0	0	0	0	0	0	0	0	0	1	0	0	0	0	0	0	0	0	0	0	0	0	0	1	0	0	0	1	0	0	0	0	1	0	0
K23825	K23825; F420H(2)-dependent biliverdin reductase [EC:1.3.98.-]	0	0	0	0	0	0	1	0	0	0	1	0	0	0	0	0	0	0	0	0	0	0	0	0	0	0	0	0	0	0	0	0	0	0	0	1	0	0	0	0	0	0	0	0	0	0	0	0
K00158	E1.2.3.3, poxL; pyruvate oxidase [EC:1.2.3.3]	0	0	0	0	0	0	0	1	0	0	0	0	0	0	0	0	0	0	0	0	0	0	0	0	0	1	0	1	1	0	1	1	0	1	1	0	0	0	0	0	0	0	0	0	0	0	0	1
K00481	pobA; p-hydroxybenzoate 3-monooxygenase [EC:1.14.13.2]	0	0	0	0	0	0	0	1	0	0	0	0	0	0	1	0	0	0	0	0	0	0	0	0	0	0	0	1	1	0	0	0	0	0	1	0	0	0	1	0	0	0	0	0	0	1	0	1
K01799	nicE, maiA; maleate isomerase [EC:5.2.1.1]	0	0	0	0	0	0	0	1	0	0	0	0	0	0	1	0	0	1	0	0	0	0	0	1	0	0	0	0	0	0	0	1	0	0	0	0	0	0	0	0	0	0	0	0	0	0	0	0
K01989	K01989; putative tryptophan/tyrosine transport system substrate-binding protein	0	0	0	0	0	0	0	1	1	0	0	0	0	0	0	0	0	0	0	0	0	0	0	0	0	0	0	0	0	0	0	0	0	0	0	0	0	1	0	0	0	0	0	0	0	0	0	0
K03733	xerC; integrase/recombinase XerC	0	0	0	0	0	0	0	1	0	2	0	0	0	0	0	0	0	0	0	0	0	0	1	0	0	0	0	0	0	0	0	1	1	0	0	0	1	0	0	0	1	0	0	0	0	0	1	0
K04047	dps; starvation-inducible DNA-binding protein	0	0	0	0	0	0	0	1	0	0	2	0	0	1	1	0	0	0	0	0	0	0	0	0	0	1	0	0	1	0	3	2	0	0	0	0	1	1	0	0	0	0	1	1	1	1	0	0
K04100	ligA; protocatechuate 4,5-dioxygenase, alpha chain [EC:1.13.11.8]	0	0	0	0	0	0	0	1	0	0	0	0	0	0	0	0	0	0	0	0	0	0	0	0	0	0	0	1	1	0	0	0	0	0	1	0	0	0	0	0	0	0	0	0	0	0	0	1
K04101	ligB; protocatechuate 4,5-dioxygenase, beta chain [EC:1.13.11.8]	0	0	0	0	0	0	0	1	0	0	0	0	0	0	0	0	0	0	0	0	0	0	0	0	0	0	0	1	1	0	0	0	0	0	1	0	0	0	0	0	0	0	0	0	0	0	0	1
K05540	dusB; tRNA-dihydrouridine synthase B [EC:1.-.-.-]	0	0	0	0	0	0	0	1	0	1	0	0	0	1	1	0	0	0	0	0	0	0	0	0	0	0	0	0	0	0	0	0	0	0	0	0	0	0	0	0	1	0	1	0	0	1	0	0
K05825	LYSN; 2-aminoadipate transaminase [EC:2.6.1.-]	0	0	0	0	0	0	0	1	0	0	0	0	0	0	0	0	0	0	0	0	0	0	0	0	0	0	0	0	0	0	0	0	0	0	0	0	0	0	0	0	0	0	1	0	0	0	0	0
K06131	clsA B; cardiolipin synthase A/B [EC:2.7.8.-]	0	0	0	0	0	0	0	1	0	0	1	0	0	0	1	0	0	0	0	0	0	0	0	0	0	0	0	1	0	0	1	1	0	0	1	0	0	0	0	0	0	0	0	0	0	1	0	1
K06282	hyaA, hybO; hydrogenase small subunit [EC:1.12.99.6]	0	0	0	0	0	0	0	1	0	0	0	0	0	0	0	0	0	0	0	0	0	0	0	0	0	1	0	0	0	0	0	0	0	0	0	0	1	0	0	0	0	0	0	0	0	0	0	0
K08641	vanX; zinc D-Ala-D-Ala dipeptidase [EC:3.4.13.22]	0	0	0	0	0	0	0	1	0	0	0	0	0	0	0	0	0	0	0	0	0	0	0	0	0	0	0	0	0	0	0	0	0	0	0	0	0	0	0	0	1	0	0	0	0	0	0	0
K09065	argF; N-acetylornithine carbamoyltransferase [EC:2.1.3.9]	0	0	0	0	0	0	0	1	0	1	0	0	0	0	0	0	0	0	0	0	0	0	0	0	0	0	0	0	0	0	0	0	0	0	0	0	0	0	0	0	0	0	0	0	0	0	0	0
K09780	K09780; uncharacterized protein	0	0	0	0	0	0	0	1	0	0	0	0	1	0	1	0	0	0	0	0	0	0	0	0	0	0	0	0	0	0	0	0	1	0	0	0	0	0	0	0	0	1	0	0	0	0	1	0
K10219	ligC; 2-hydroxy-4-carboxymuconate semialdehyde hemiacetal dehydrogenase [EC:1.1.1.312]	0	0	0	0	0	0	0	1	0	0	0	0	0	0	0	0	0	0	0	0	0	0	0	0	0	0	0	1	0	0	0	0	0	0	1	0	0	0	0	0	0	0	0	0	0	0	0	1
K10220	ligJ; 4-oxalmesaconate hydratase [EC:4.2.1.83]	0	0	0	0	0	0	0	1	0	0	0	0	0	0	1	0	0	0	0	0	0	0	0	0	0	0	0	1	1	0	0	0	0	0	1	0	0	0	0	0	0	0	0	0	0	0	0	0
K10221	ligI; 2-pyrone-4,6-dicarboxylate lactonase [EC:3.1.1.57]	0	0	0	0	0	0	0	1	0	0	0	0	0	0	1	0	0	0	0	0	0	0	0	0	0	0	0	1	1	0	0	0	0	0	0	0	0	0	0	0	0	0	0	0	0	0	0	1
K11443	divK; two-component system, cell cycle response regulator DivK	0	0	0	0	0	0	0	1	0	0	0	0	0	0	0	0	0	0	0	0	0	0	0	0	0	0	0	0	0	0	0	0	0	0	0	0	0	0	0	0	0	0	0	0	0	0	0	0
K12524	thrA; bifunctional aspartokinase / homoserine dehydrogenase 1 [EC:2.7.2.4 1.1.1.3]	0	0	0	0	0	0	0	1	0	0	0	0	0	0	0	0	0	0	0	0	0	0	0	0	0	0	0	0	0	0	0	0	0	0	0	0	0	0	0	0	0	0	0	0	0	0	0	0
K15773	hipB; HTH-type transcriptional regulator / antitoxin HipB	0	0	0	0	0	0	0	1	0	0	1	0	0	0	1	0	1	0	0	0	0	0	0	0	0	0	1	0	0	0	0	0	0	0	0	0	0	0	0	1	1	0	0	0	0	0	0	0
K18258	CRYM; thiomorpholine-carboxylate dehydrogenase [EC:1.5.1.25]	0	0	0	0	0	0	0	1	0	0	0	0	0	0	1	0	0	0	0	0	0	0	0	0	0	0	0	0	0	0	1	0	0	0	0	0	0	0	0	0	0	0	0	0	0	0	0	0
K18843	hicB; antitoxin HicB	0	0	0	0	0	0	0	1	0	0	0	0	0	0	0	3	1	2	2	0	2	0	0	1	1	0	0	0	0	0	0	0	0	0	0	0	0	0	0	1	0	0	0	2	0	0	0	0
K18917	mrx1; mycoredoxin [EC:1.20.4.3]	0	0	0	0	0	0	0	1	0	0	0	0	0	0	0	0	0	0	0	0	0	0	0	0	0	0	0	1	1	0	0	1	0	0	1	1	0	0	0	0	0	0	2	0	0	0	0	1
K18982	gli; D-galactarolactone isomerase [EC:5.4.1.4]	0	0	0	0	0	0	0	1	0	0	0	0	0	0	0	0	0	0	0	0	0	0	0	0	0	0	0	0	0	0	0	0	0	0	0	0	0	0	0	0	0	0	0	0	0	0	0	0
K19367	SPG21; maspardin	0	0	0	0	0	0	0	1	0	0	0	0	0	0	0	0	0	0	0	0	0	0	1	0	0	1	0	0	0	0	0	0	0	0	0	0	1	0	0	0	0	0	0	0	0	0	0	0
K21028	ynjE; molybdopterin synthase sulfurtransferase [EC:2.8.1.11]	0	0	0	0	0	0	0	1	0	0	0	0	0	0	0	0	0	0	0	0	0	0	0	0	0	0	0	0	0	0	0	0	0	0	0	0	0	0	0	0	0	0	0	0	0	0	0	0
K21903	cadC, smtB; ArsR family transcriptional regulator, lead/cadmium/zinc/bismuth-responsive transcriptional repressor	0	0	0	0	0	0	0	1	0	0	0	1	1	0	0	0	0	0	0	0	0	0	0	0	0	1	0	0	0	0	0	1	0	0	0	0	1	0	0	0	1	0	0	0	0	1	0	0
K22478	K22478; bifunctional N-acetylglutamate synthase/kinase [EC:2.3.1.1 2.7.2.8]	0	0	0	0	0	0	0	1	0	1	0	0	0	0	0	0	0	0	0	0	0	0	0	0	0	0	0	0	0	0	0	0	0	0	0	0	0	0	0	0	0	0	0	0	0	0	0	0
K22908	mggS; mannosylglucosylglycerate synthase [EC:2.4.1.-]	0	0	0	0	0	0	0	1	0	0	0	0	0	0	0	0	0	0	0	0	0	0	1	0	0	1	0	0	0	0	0	0	0	0	0	0	1	0	0	0	0	0	0	0	0	0	0	0
K23371	sbnI; L-serine kinase (ATP) / ParB family transcriptional regulator, heme-responsive regulator [EC:2.7.1.225]	0	0	0	0	0	0	0	1	0	1	1	0	0	0	0	0	0	0	0	0	0	0	0	0	0	0	0	0	0	0	0	0	0	0	0	0	0	0	0	0	1	0	0	0	0	1	0	0
K25307	low molecular weight protein-tyrosine phosphatase [EC:3.1.3.48]	0	0	0	0	0	0	0	1	0	1	1	0	0	1	1	0	0	0	0	0	0	0	0	0	0	0	0	0	0	0	1	0	0	0	0	0	0	0	0	0	1	0	0	0	1	1	0	0
K00077	panE, apbA; 2-dehydropantoate 2-reductase [EC:1.1.1.169]	0	0	0	0	0	0	0	2	0	0	0	0	0	0	1	0	0	0	0	0	0	0	0	0	0	0	0	0	0	1	2	0	0	0	0	0	2	0	0	0	2	0	1	0	0	2	0	0
K20885	K20885; beta-1,2-mannobiose phosphorylase / 1,2-beta-oligomannan phosphorylase [EC:2.4.1.339 2.4.1.340]	0	0	0	0	0	0	0	2	0	0	0	0	0	0	0	0	0	0	0	0	0	0	0	0	0	0	0	0	0	0	0	0	0	0	0	0	0	1	0	0	1	1	0	0	0	0	0	0
K01259	pip; proline iminopeptidase [EC:3.4.11.5]	0	0	0	0	0	0	0	0	1	0	0	0	0	0	0	0	0	0	0	0	0	0	0	1	0	0	0	0	0	0	0	0	0	0	0	0	0	1	0	0	0	0	1	1	0	0	0	0
K03793	PTR1; pteridine reductase [EC:1.5.1.33]	0	0	0	0	0	0	0	0	1	0	0	0	0	0	0	0	0	0	0	0	0	0	1	0	0	0	0	0	1	1	0	0	1	0	1	0	0	0	0	0	0	1	0	1	0	0	1	1
K03823	pat, bar; phosphinothricin acetyltransferase [EC:2.3.1.183]	0	0	0	0	0	0	0	0	1	0	0	0	0	0	0	0	0	0	0	0	0	0	0	0	0	0	0	1	1	0	0	0	0	0	1	0	0	0	0	0	0	0	0	0	0	0	0	1
K06136	pqqB; pyrroloquinoline quinone biosynthesis protein B	0	0	0	0	0	0	0	0	1	0	0	0	0	0	0	0	0	0	0	0	0	0	1	0	0	0	0	0	0	0	1	1	0	1	0	0	0	0	0	0	1	0	0	0	0	0	0	0
K06400	spoIVCA; site-specific DNA recombinase	0	0	0	0	0	0	0	0	1	0	0	0	0	0	0	0	0	0	0	0	0	0	0	0	0	0	0	0	0	0	0	0	1	0	0	0	2	2	0	1	0	0	0	1	2	0	0	0
K06937	K06937; 7,8-dihydro-6-hydroxymethylpterin dimethyltransferase [EC:2.1.1.-]	0	0	0	0	0	0	0	0	1	0	0	0	0	0	0	0	0	0	0	0	0	0	0	0	0	0	0	0	0	0	0	0	0	0	0	0	0	0	0	1	0	0	0	0	0	0	0	0
K06954	K06954; uncharacterized protein	0	0	0	0	0	0	0	0	1	0	0	0	1	0	0	0	0	0	0	0	0	0	0	0	0	0	0	1	1	0	1	1	0	1	1	0	0	0	0	0	0	0	1	0	0	0	0	1
K07156	copC, pcoC; copper resistance protein C	0	0	0	0	0	0	0	0	1	0	0	0	0	0	1	0	0	0	0	0	0	0	0	0	0	0	0	0	0	0	2	3	0	0	1	0	0	1	0	0	0	0	0	0	0	1	0	1
K07543	bbsE; benzylsuccinate CoA-transferase BbsE subunit [EC:2.8.3.15]	0	0	0	0	0	0	0	0	1	0	0	0	0	0	0	0	0	0	0	0	0	0	0	0	0	0	0	0	0	0	0	0	0	0	0	0	0	0	0	0	0	0	0	0	0	0	0	0
K07544	bbsF; benzylsuccinate CoA-transferase BbsF subunit [EC:2.8.3.15]	0	0	0	0	0	0	0	0	1	0	0	0	0	0	0	0	0	0	0	0	0	0	0	0	0	0	0	0	0	0	0	0	0	0	0	0	0	0	0	0	0	0	0	0	0	0	0	0
K07589	folX; D-erythro-7,8-dihydroneopterin triphosphate epimerase [EC:5.1.99.7]	0	0	0	0	0	0	0	0	1	0	0	0	0	0	0	0	0	0	0	0	0	0	0	0	0	0	0	0	0	0	0	0	0	0	0	0	0	0	0	0	0	0	0	0	0	0	0	0
K07729	K07729; putative transcriptional regulator	0	0	0	0	0	0	0	0	1	1	0	0	0	0	1	0	0	0	0	0	0	0	0	0	0	0	0	0	1	0	0	0	0	0	1	0	0	1	0	1	1	0	1	0	0	2	0	1
K07749	frc; formyl-CoA transferase [EC:2.8.3.16]	0	0	0	0	0	0	0	0	1	0	0	0	0	0	0	0	0	0	0	0	0	0	0	0	0	0	0	0	0	0	0	0	0	0	0	0	0	0	0	0	0	0	0	0	0	0	0	0
K09004	K09004; uncharacterized protein	0	0	0	0	0	0	0	0	1	0	0	0	0	0	0	0	0	0	0	0	0	0	0	0	0	0	0	0	0	0	0	0	0	0	0	0	0	0	0	0	0	0	0	0	0	0	0	0
K09701	K09701; uncharacterized protein	0	0	0	0	0	0	0	0	1	0	0	0	1	0	0	0	0	0	0	0	0	0	0	0	0	0	0	1	1	0	1	1	0	1	1	0	0	0	0	0	0	0	1	0	0	0	0	1
K14166	ycnJ; copper transport protein	0	0	0	0	0	0	0	0	1	1	0	0	0	0	0	0	0	0	0	0	0	0	0	0	0	0	0	0	0	0	1	3	0	0	0	0	0	1	0	0	0	0	0	0	0	1	0	1
K15333	TRM3, TARBP1; tRNA guanosine-2'-O-methyltransferase [EC:2.1.1.34]	0	0	0	0	0	0	0	0	1	1	0	0	0	0	0	0	0	0	0	0	0	0	0	0	0	0	0	0	0	0	0	0	0	0	0	0	0	0	1	0	0	0	0	0	0	0	0	0
K15727	czcB, cusB, cnrB; membrane fusion protein, heavy metal efflux system	0	0	0	0	0	0	0	0	1	0	0	0	0	0	0	0	0	0	0	0	0	0	0	0	0	0	0	0	0	0	0	1	0	0	0	0	0	0	0	0	0	0	0	0	0	0	0	0
K15897	pseG; UDP-2,4-diacetamido-2,4,6-trideoxy-beta-L-altropyranose hydrolase [EC:3.6.1.57]	0	0	0	0	0	0	0	0	1	0	0	0	0	0	0	0	0	0	0	0	0	0	0	0	0	0	0	0	0	0	0	1	0	0	0	0	0	0	0	0	0	0	0	0	0	0	0	0
K16843	slcC; (S)-sulfolactate dehydrogenase [EC:1.1.1.310]	0	0	0	0	0	0	0	0	1	0	0	0	0	0	0	0	0	0	0	0	0	0	0	0	0	0	0	0	0	0	0	0	0	1	0	0	0	1	0	0	0	0	0	0	0	0	0	0
K17734	aprX; serine protease AprX [EC:3.4.21.-]	0	0	0	0	0	0	0	0	1	0	0	0	0	0	1	0	0	0	0	0	0	0	0	0	0	0	0	0	0	2	1	0	0	1	1	0	1	0	0	0	0	0	0	0	0	0	0	1
K18702	uctC; CoA:oxalate CoA-transferase [EC:2.8.3.19]	0	0	0	0	0	0	0	0	1	0	0	0	0	0	0	0	0	1	1	1	1	0	0	1	1	0	0	0	0	0	0	0	0	0	0	0	0	0	0	0	0	0	0	1	0	0	0	0
K24131	prsW; protease PrsW [EC:3.4.-.-]	0	0	0	0	0	0	0	0	1	0	0	0	0	0	0	0	0	0	0	0	0	0	0	0	0	0	0	0	1	0	0	1	0	0	0	0	0	2	0	0	0	0	0	0	0	0	0	0
K24842	IQ domain-containing protein H	0	0	0	0	0	0	0	0	1	0	0	0	0	0	0	0	0	0	0	0	0	0	0	0	0	0	0	0	0	0	0	0	0	1	0	0	0	0	0	0	0	0	0	0	0	0	0	0
K00365	uaZ; urate oxidase [EC:1.7.3.3]	0	0	0	0	0	0	0	0	0	1	0	0	0	1	1	0	0	0	0	0	0	0	0	0	0	0	0	0	0	0	0	0	0	0	0	0	0	0	0	0	0	0	0	0	0	1	0	0
K00432	gpx, btuE, bsaA; glutathione peroxidase [EC:1.11.1.9]	0	0	0	0	0	0	0	0	0	1	0	0	0	0	0	0	0	0	0	0	0	0	0	0	0	0	0	0	0	0	0	0	0	0	0	0	0	0	0	0	0	0	0	0	0	0	0	0
K00651	metA; homoserine O-succinyltransferase/O-acetyltransferase [EC:2.3.1.46 2.3.1.31]	0	0	0	0	0	0	0	0	0	1	0	0	0	0	0	0	0	0	0	0	0	0	0	0	0	0	0	0	0	0	0	0	0	0	0	0	0	0	0	0	0	0	0	0	0	0	0	0
K00684	aat; leucyl/phenylalanyl-tRNA---protein transferase [EC:2.3.2.6]	0	0	0	0	0	0	0	0	0	1	1	0	0	1	1	0	0	0	0	1	0	1	0	0	0	0	0	1	1	0	0	0	0	1	0	0	0	0	0	1	1	0	0	0	0	1	0	0
K00867	coaA; type I pantothenate kinase [EC:2.7.1.33]	0	0	0	0	0	0	0	0	0	1	1	0	0	1	0	0	0	0	0	0	0	0	0	0	0	0	0	0	0	0	0	0	0	0	0	0	0	0	0	1	1	0	1	0	0	1	0	0
K01241	amn; AMP nucleosidase [EC:3.2.2.4]	0	0	0	0	0	0	0	0	0	1	1	0	0	0	0	0	0	0	0	0	0	0	0	0	0	1	0	0	0	0	0	0	0	0	0	0	1	0	0	0	1	0	0	0	0	0	0	0
K01604	mmdA; methylmalonyl-CoA decarboxylase subunit alpha [EC:7.2.4.3]	0	0	0	0	0	0	0	0	0	1	0	0	0	0	0	0	0	0	0	0	0	0	0	0	0	0	0	0	0	0	0	0	0	0	0	0	0	0	0	0	0	0	0	0	0	1	0	0
K01916	nadE; NAD+ synthase [EC:6.3.1.5]	0	0	0	0	0	0	0	0	0	1	0	0	0	0	0	0	0	0	0	0	0	0	0	0	0	0	0	0	0	1	0	0	1	0	0	0	0	0	0	0	0	0	0	0	0	1	0	0
K02390	flgE; flagellar hook protein FlgE	0	0	0	0	0	0	0	0	0	1	0	0	0	0	0	0	0	0	0	0	0	0	1	0	0	0	0	0	0	0	0	0	0	0	0	0	0	0	0	0	1	0	0	0	0	1	0	0
K02411	fliH; flagellar assembly protein FliH	0	0	0	0	0	0	0	0	0	1	0	0	0	0	0	0	0	0	0	0	0	0	0	0	0	0	0	0	0	0	0	0	0	0	0	0	0	0	0	0	0	0	0	0	0	1	0	0
K02419	fliP; flagellar biosynthesis protein FliP	0	0	0	0	0	0	0	0	0	1	0	0	0	0	0	0	0	0	0	0	0	0	1	0	0	0	0	0	0	0	0	0	0	0	0	0	0	0	0	0	1	0	0	0	0	1	0	0
K02420	fliQ; flagellar biosynthesis protein FliQ	0	0	0	0	0	0	0	0	0	1	0	0	0	0	0	0	0	0	0	0	0	0	1	0	0	0	0	0	0	0	0	0	0	0	0	0	0	0	0	0	1	0	0	0	0	1	0	0
K02421	fliR; flagellar biosynthesis protein FliR	0	0	0	0	0	0	0	0	0	1	0	0	0	0	0	0	0	0	0	0	0	0	0	0	0	0	0	0	0	0	0	0	0	0	0	0	0	0	0	0	0	0	0	0	0	0	0	0
K03090	sigB; RNA polymerase sigma-B factor	0	0	0	0	0	0	0	0	0	1	1	0	0	1	1	0	0	0	0	0	0	0	0	0	0	0	0	0	1	0	1	1	0	0	1	0	0	0	1	1	0	1	0	0	0	2	0	1
K03092	rpoN; RNA polymerase sigma-54 factor	0	0	0	0	0	0	0	0	0	1	0	0	0	0	0	0	0	0	0	0	0	0	0	0	0	0	0	0	0	0	0	0	0	0	0	0	0	0	0	0	0	0	0	0	0	0	0	0
K03829	yedL; putative acetyltransferase [EC:2.3.1.-]	0	0	0	0	0	0	0	0	0	1	0	0	0	0	0	0	0	0	0	0	0	0	0	0	0	0	0	1	2	1	1	1	0	0	2	0	0	0	0	0	0	0	0	0	0	1	1	2
K03893	arsB; arsenical pump membrane protein	0	0	0	0	0	0	0	0	0	1	0	0	0	0	0	0	0	0	0	0	0	0	0	0	0	0	0	0	0	0	0	0	0	0	0	0	0	0	0	1	0	0	0	0	0	0	0	0
K03926	cutA; periplasmic divalent cation tolerance protein	0	0	0	0	0	0	0	0	0	1	1	0	0	0	0	0	0	0	0	0	0	0	0	0	0	0	0	0	0	0	0	0	0	0	0	0	0	0	0	0	0	0	0	0	0	0	0	0
K05571	mnhG, mrpG; multicomponent Na+:H+ antiporter subunit G	0	0	0	0	0	0	0	0	0	1	0	0	0	0	1	0	0	0	0	0	0	0	0	0	0	0	0	0	0	0	0	0	0	0	0	0	0	0	0	0	0	0	0	0	0	1	0	0
K07080	K07080; uncharacterized protein	0	0	0	0	0	0	0	0	0	1	0	0	0	0	2	0	0	0	0	0	0	0	0	0	0	0	0	0	0	0	0	0	0	0	0	0	0	0	0	0	0	0	0	0	0	0	0	0
K07118	K07118; uncharacterized protein	0	0	0	0	0	0	0	0	0	1	0	0	0	0	0	0	0	0	0	0	0	0	0	0	0	0	0	0	0	0	0	0	0	0	0	1	0	0	0	0	0	0	0	0	0	0	0	0
K07459	ybjD; putative ATP-dependent endonuclease of the OLD family	0	0	0	0	0	0	0	0	0	1	0	0	0	0	0	1	0	0	0	1	0	0	0	1	1	0	0	0	0	0	0	0	0	0	0	1	0	0	0	0	0	0	0	0	0	0	0	0
K07636	phoR; two-component system, OmpR family, phosphate regulon sensor histidine kinase PhoR [EC:2.7.13.3]	0	0	0	0	0	0	0	0	0	1	0	0	0	1	0	1	1	0	1	0	1	0	0	1	1	0	1	0	0	1	1	0	0	1	1	0	1	1	0	1	1	1	0	1	1	0	1	0
K09384	K09384; uncharacterized protein	0	0	0	0	0	0	0	0	0	1	0	0	0	0	0	0	0	0	0	0	0	0	0	0	0	0	0	0	0	0	0	0	0	0	0	0	0	0	0	0	0	0	0	0	0	0	0	0
K09793	K09793; uncharacterized protein	0	0	0	0	0	0	0	0	0	1	1	0	0	0	1	0	0	0	0	0	0	0	0	0	0	0	0	0	0	0	0	0	0	0	0	0	0	0	0	1	0	0	1	0	0	1	0	0
K09810	lolD; lipoprotein-releasing system ATP-binding protein [EC:3.6.3.-]	0	0	0	0	0	0	0	0	0	1	0	0	0	0	0	0	0	0	0	0	0	0	0	0	0	0	0	0	0	0	1	0	0	0	0	0	0	0	0	0	0	0	0	0	0	0	0	0
K09957	K09957; uncharacterized protein	0	0	0	0	0	0	0	0	0	1	0	0	0	0	0	0	0	0	0	0	0	0	1	0	0	0	0	0	0	0	0	1	1	0	0	0	0	0	0	0	0	0	0	0	0	1	1	0
K13018	wbpD, wlbB; UDP-2-acetamido-3-amino-2,3-dideoxy-glucuronate N-acetyltransferase [EC:2.3.1.201]	0	0	0	0	0	0	0	0	0	1	2	0	1	0	0	0	0	0	0	0	0	0	0	0	0	1	0	0	1	0	1	1	0	1	0	0	1	0	0	1	1	0	0	0	0	0	0	1
K13891	gsiD; glutathione transport system permease protein	0	0	0	0	0	0	0	0	0	1	1	0	0	0	0	0	0	0	0	0	0	0	0	0	0	0	0	0	0	0	0	0	0	0	0	0	0	0	0	0	0	0	0	0	0	0	0	0
K14287	ybdL; methionine transaminase [EC:2.6.1.88]	0	0	0	0	0	0	0	0	0	1	0	0	0	0	0	0	0	0	0	0	0	0	0	0	0	0	0	0	0	0	0	0	0	0	0	0	0	0	0	0	0	0	0	0	0	0	0	0
K16870	wbbL; N-acetylglucosaminyl-diphospho-decaprenol L-rhamnosyltransferase [EC:2.4.1.289]	0	0	0	0	0	0	0	0	0	1	0	0	0	0	0	0	0	0	0	0	0	0	1	0	0	0	0	1	1	0	1	1	0	1	1	0	0	1	1	0	1	0	1	0	0	0	0	1
K16904	DCTPP1; dCTP diphosphatase [EC:3.6.1.12]	0	0	0	0	0	0	0	0	0	1	0	0	0	0	0	0	0	0	0	0	0	0	0	0	0	0	0	0	0	0	0	0	0	0	0	0	0	1	0	0	0	0	0	0	0	0	0	0
K17884	E2.7.8.39; archaetidylinositol phosphate synthase [EC:2.7.8.39]	0	0	0	0	0	0	0	0	0	1	0	0	0	0	0	0	0	0	0	0	0	0	0	0	0	0	0	0	0	0	0	0	0	0	0	0	0	0	0	0	0	0	0	0	0	0	0	0
K18166	FOXRED1; FAD-dependent oxidoreductase domain-containing protein 1	0	0	0	0	0	0	0	0	0	1	1	0	0	0	0	0	0	1	1	0	1	0	0	0	1	1	0	0	0	0	0	1	0	0	0	0	1	0	0	1	0	1	1	0	0	1	0	0
[truncated: 879 more rows]
[truncated: 50 more columns]
