# Supplementary material for: Diverse lifestyles and adaptive evolution of uncultured UBA5794 actinobacteria, a sister order of “Candidatus actinomarinales”
Source: Environ Microbiome. 2025 Apr 19;20:39. doi: 10.1186/s40793-025-00701-w (PMC12008989; doi:10.1186/s40793-025-00701-w)
Supplement: Supplementary file 20 — Supplementary Material 20: Table S10. Habitat-associated KOs across genomes of sponge symbiont and free-living members. [file 40793_2025_701_MOESM20_ESM.xlsx]

## Sheet: Sheet1
Table S10. Habitat-associated KOs across genomes of sponge symbiont and free-living members
KO_ID	Description	Number_pos_present_in	Number_neg_present_in	Number_pos_not_present_in	Number_neg_not_present_in	Sensitivity	Specificity	Odds_ratio	Naive_p	Bonferroni_p	Benjamini_H_p	Sponge-associated	Free-living
K02291	crtB; 15-cis-phytoene synthase [EC:2.5.1.32]	0	14	84	0	0	0	0	3.06495e-17	7.67771e-14	2.55924e-14	Y
K13787	idsA; geranylgeranyl diphosphate synthase, type I [EC:2.5.1.1 2.5.1.10 2.5.1.29]	0	14	84	0	0	0	0	3.06495e-17	7.67771e-14	2.55924e-14	Y
K21677	hpnE; hydroxysqualene dehydroxylase [EC:1.17.8.1]	0	14	84	0	0	0	0	3.06495e-17	7.67771e-14	2.55924e-14	Y
K00153	E1.1.1.306; S-(hydroxymethyl)mycothiol dehydrogenase [EC:1.1.1.306]	0	13	84	1	0	7.14286	0	2.60521e-15	6.52605e-12	1.63151e-12	Y
K15620	GOLPH3, GPP34; golgi phosphoprotein 3	2	14	82	0	2.38095	0	0	3.67794e-15	9.21325e-12	1.84265e-12	Y
K07048	PTER, php; phosphotriesterase-related protein	4	14	80	0	4.7619	0	0	9.37876e-14	2.34938e-10	3.50775e-11	Y
K01804	araA; L-arabinose isomerase [EC:5.3.1.4]	0	12	84	2	0	14.2857	0	1.12024e-13	2.8062e-10	3.50775e-11	Y
K01759	GLO1, gloA; lactoylglutathione lyase [EC:4.4.1.5]	0	12	84	2	0	14.2857	0	1.12024e-13	2.8062e-10	3.50775e-11	Y
K02405	fliA, whiG; RNA polymerase sigma factor FliA	79	0	5	14	94.0476	100	inf	3.56393e-13	8.92764e-10	9.9196e-11		Y
K02800	mtlA, cmtA; mannitol PTS system EIICBA or EIICB component [EC:2.7.1.197]	6	14	78	0	7.14286	0	0	1.18798e-12	2.97588e-09	2.74596e-10	Y
K13020	wlbA, bplA; UDP-N-acetyl-2-amino-2-deoxyglucuronate dehydrogenase [EC:1.1.1.335]	3	13	81	1	3.57143	7.14286	0.002849	1.4111e-12	3.53482e-09	2.74596e-10	Y
K18028	nicX; 2,5-dihydroxypyridine 5,6-dioxygenase [EC:1.13.11.9]	1	12	83	2	1.19048	14.2857	0.00200803	1.42505e-12	3.56975e-09	2.74596e-10	Y
K17883	mtr; mycothione reductase [EC:1.8.1.15]	1	12	83	2	1.19048	14.2857	0.00200803	1.42505e-12	3.56975e-09	2.74596e-10	Y
K00008	SORD, gutB; L-iditol 2-dehydrogenase [EC:1.1.1.14]	0	11	84	3	0	21.4286	0	3.2487e-12	8.13799e-09	5.08624e-10	Y
K08318	yihU; 4-hydroxybutyrate dehydrogenase / sulfolactaldehyde 3-reductase [EC:1.1.1.61 1.1.1.373]	0	11	84	3	0	21.4286	0	3.2487e-12	8.13799e-09	5.08624e-10	Y
K22364	xecC; 2-oxopropyl-CoM reductase (carboxylating) [EC:1.8.1.5]	0	11	84	3	0	21.4286	0	3.2487e-12	8.13799e-09	5.08624e-10	Y
K09165	K09165; dodecin	77	0	7	14	91.6667	100	inf	3.56393e-12	8.92764e-09	5.25155e-10		Y
K07284	srtA; sortase A [EC:3.4.22.70]	76	0	8	14	90.4762	100	inf	9.8008e-12	2.4551e-08	1.36394e-09		Y
K07133	K07133; uncharacterized protein	5	13	79	1	5.95238	7.14286	0.00486855	2.11022e-11	5.2861e-08	2.78216e-09	Y
K00857	tdk, TK; thymidine kinase [EC:2.7.1.21]	75	0	9	14	89.2857	100	inf	2.50465e-11	6.27415e-08	2.98769e-09		Y
K17735	lcdH, cdhA; carnitine 3-dehydrogenase [EC:1.1.1.108]	9	14	75	0	10.7143	0	0	2.50465e-11	6.27415e-08	2.98769e-09	Y
K07001	K07001; NTE family protein	74	0	10	14	88.0952	100	inf	6.01116e-11	1.5058e-07	6.27415e-09		Y
K07738	nrdR; transcriptional repressor NrdR	74	0	10	14	88.0952	100	inf	6.01116e-11	1.5058e-07	6.27415e-09		Y
K04485	radA, sms; DNA repair protein RadA/Sms	74	0	10	14	88.0952	100	inf	6.01116e-11	1.5058e-07	6.27415e-09		Y
K07504	K07504; predicted type IV restriction endonuclease	0	10	84	4	0	28.5714	0	7.14713e-11	1.79036e-07	7.16143e-09	Y
K01551	arsA, ASNA1, GET3; arsenite/tail-anchored protein-transporting ATPase [EC:7.3.2.7 7.3.-.-]	73	0	11	14	86.9048	100	inf	1.36617e-10	3.42226e-07	1.22224e-08		Y
K09747	ebfC; nucleoid-associated protein EbfC	73	0	11	14	86.9048	100	inf	1.36617e-10	3.42226e-07	1.22224e-08		Y
K01439	dapE; succinyl-diaminopimelate desuccinylase [EC:3.5.1.18]	11	14	73	0	13.0952	0	0	1.36617e-10	3.42226e-07	1.22224e-08	Y
K08483	ptsI; phosphoenolpyruvate-protein phosphotransferase (PTS system enzyme I) [EC:2.7.3.9]	4	12	80	2	4.7619	14.2857	0.00833333	1.86664e-10	4.67592e-07	1.61239e-08	Y
K01776	murI; glutamate racemase [EC:5.1.1.3]	72	0	12	14	85.7143	100	inf	2.96004e-10	7.4149e-07	2.3919e-08		Y
K00315	DMGDH; dimethylglycine dehydrogenase [EC:1.5.8.4]	12	14	72	0	14.2857	0	0	2.96004e-10	7.4149e-07	2.3919e-08	Y
K02564	nagB, GNPDA; glucosamine-6-phosphate deaminase [EC:3.5.99.6]	8	13	76	1	9.52381	7.14286	0.00809717	4.83803e-10	1.21193e-06	3.46265e-08	Y
K09705	K09705; uncharacterized protein	8	13	76	1	9.52381	7.14286	0.00809717	4.83803e-10	1.21193e-06	3.46265e-08	Y
K18910	dpe, lre; D-psicose/D-tagatose/L-ribulose 3-epimerase [EC:5.1.3.30 5.1.3.31]	8	13	76	1	9.52381	7.14286	0.00809717	4.83803e-10	1.21193e-06	3.46265e-08	Y
K00088	IMPDH, guaB; IMP dehydrogenase [EC:1.1.1.205]	8	13	76	1	9.52381	7.14286	0.00809717	4.83803e-10	1.21193e-06	3.46265e-08	Y
K00060	tdh; threonine 3-dehydrogenase [EC:1.1.1.103]	71	0	13	14	84.5238	100	inf	6.14778e-10	1.54002e-06	4.08991e-08		Y
K18335	K18335; 2-keto-3-deoxy-L-fuconate dehydrogenase [EC:1.1.1.-]	5	12	79	2	5.95238	14.2857	0.0105485	6.20426e-10	1.55417e-06	4.08991e-08	Y
K00009	mtlD; mannitol-1-phosphate 5-dehydrogenase [EC:1.1.1.17]	5	12	79	2	5.95238	14.2857	0.0105485	6.20426e-10	1.55417e-06	4.08991e-08	Y
K03924	moxR; MoxR-like ATPase [EC:3.6.3.-]	83	4	1	10	98.8095	71.4286	207.5	7.53698e-10	1.88801e-06	4.60491e-08		Y
K21498	higA-1; antitoxin HigA-1	1	10	83	4	1.19048	28.5714	0.00481928	7.53698e-10	1.88801e-06	4.60491e-08	Y
K08978	TC.BAT1; bacterial/archaeal transporter family protein	1	10	83	4	1.19048	28.5714	0.00481928	7.53698e-10	1.88801e-06	4.60491e-08	Y
K00803	AGPS, agpS; alkyldihydroxyacetonephosphate synthase [EC:2.5.1.26]	9	13	75	1	10.7143	7.14286	0.00923077	1.16847e-09	2.92703e-06	6.96911e-08	Y
K04565	SOD1; superoxide dismutase, Cu-Zn family [EC:1.15.1.1]	0	9	84	5	0	35.7143	0	1.27219e-09	3.18684e-06	7.41125e-08	Y
K02000	proV; glycine betaine/proline transport system ATP-binding protein [EC:7.6.2.9]	15	14	69	0	17.8571	0	0	2.37714e-09	5.95474e-06	1.35335e-07	Y
K02227	cbiB, cobD; adenosylcobinamide-phosphate synthase [EC:6.3.1.10]	2	10	82	4	2.38095	28.5714	0.0097561	4.33343e-09	1.08552e-05	2.14714e-07	Y
K02042	phnE; phosphonate transport system permease protein	68	0	16	14	80.9524	100	inf	4.45714e-09	1.11651e-05	2.14714e-07		Y
K00635	tgs, wax-dgat; diacylglycerol O-acyltransferase / wax synthase [EC:2.3.1.20 2.3.1.75]	68	0	16	14	80.9524	100	inf	4.45714e-09	1.11651e-05	2.14714e-07		Y
K11068	hlyIII; hemolysin III	68	0	16	14	80.9524	100	inf	4.45714e-09	1.11651e-05	2.14714e-07		Y
K02041	phnC; phosphonate transport system ATP-binding protein [EC:7.3.2.2]	68	0	16	14	80.9524	100	inf	4.45714e-09	1.11651e-05	2.14714e-07		Y
K16841	hpxA; allantoin racemase [EC:5.1.99.3]	16	14	68	0	19.0476	0	0	4.45714e-09	1.11651e-05	2.14714e-07	Y
K18013	kce; 3-keto-5-aminohexanoate cleavage enzyme [EC:2.3.1.247]	16	14	68	0	19.0476	0	0	4.45714e-09	1.11651e-05	2.14714e-07	Y
K13075	ahlD, aiiA, attM, blcC; N-acyl homoserine lactone hydrolase [EC:3.1.1.81]	16	14	68	0	19.0476	0	0	4.45714e-09	1.11651e-05	2.14714e-07	Y
K06015	E3.5.1.81; N-acyl-D-amino-acid deacylase [EC:3.5.1.81]	7	12	77	2	8.33333	14.2857	0.0151515	4.82425e-09	1.20847e-05	2.19723e-07	Y
K00925	ackA; acetate kinase [EC:2.7.2.1]	7	12	77	2	8.33333	14.2857	0.0151515	4.82425e-09	1.20847e-05	2.19723e-07	Y
K08234	yaeR; glyoxylase I family protein	7	12	77	2	8.33333	14.2857	0.0151515	4.82425e-09	1.20847e-05	2.19723e-07	Y
K05364	pbpA; penicillin-binding protein A	67	0	17	14	79.7619	100	inf	8.12772e-09	2.03599e-05	3.57192e-07		Y
K02002	proX; glycine betaine/proline transport system substrate-binding protein	17	14	67	0	20.2381	0	0	8.12772e-09	2.03599e-05	3.57192e-07	Y
K01992	ABC-2.P; ABC-2 type transport system permease protein	72	1	12	13	85.7143	92.8571	78	1.17719e-08	2.94885e-05	4.94546e-07		Y
K18009	budC; meso-butanediol dehydrogenase / (S,S)-butanediol dehydrogenase / diacetyl reductase [EC:1.1.1.- 1.1.1.76 1.1.1.304]	12	13	72	1	14.2857	7.14286	0.0128205	1.17719e-08	2.94885e-05	4.94546e-07	Y
K21624	c3lhypd; cis-L-3-hydroxyproline dehydratase [EC:4.2.1.171]	5	11	79	3	5.95238	21.4286	0.0172612	1.20428e-08	3.01673e-05	4.94546e-07	Y
K01857	pcaB; 3-carboxy-cis,cis-muconate cycloisomerase [EC:5.5.1.2]	5	11	79	3	5.95238	21.4286	0.0172612	1.20428e-08	3.01673e-05	4.94546e-07	Y
K21071	pfk, pfp; ATP-dependent phosphofructokinase / diphosphate-dependent phosphofructokinase [EC:2.7.1.11 2.7.1.90]	66	0	18	14	78.5714	100	inf	1.44493e-08	3.61954e-05	5.83798e-07		Y
K00322	sthA, udhA; NAD(P) transhydrogenase [EC:1.6.1.1]	3	10	81	4	3.57143	28.5714	0.0148148	1.79863e-08	4.50558e-05	6.9279e-07	Y
K08097	comA; phosphosulfolactate synthase [EC:4.4.1.19]	3	10	81	4	3.57143	28.5714	0.0148148	1.79863e-08	4.50558e-05	6.9279e-07	Y
K22082	mgsB; methylamine---glutamate N-methyltransferase subunit B [EC:2.1.1.21]	3	10	81	4	3.57143	28.5714	0.0148148	1.79863e-08	4.50558e-05	6.9279e-07	Y
K01753	dsdA; D-serine dehydratase [EC:4.3.1.18]	0	8	84	6	0	42.8571	0	1.90828e-08	4.78025e-05	6.9279e-07	Y
K13796	cobZ, tcuA; tricarballylate dehydrogenase	0	8	84	6	0	42.8571	0	1.90828e-08	4.78025e-05	6.9279e-07	Y
K15551	tauA; taurine transport system substrate-binding protein	0	8	84	6	0	42.8571	0	1.90828e-08	4.78025e-05	6.9279e-07	Y
K18334	fucD; L-fuconate dehydratase [EC:4.2.1.68]	0	8	84	6	0	42.8571	0	1.90828e-08	4.78025e-05	6.9279e-07	Y
K00768	E2.4.2.21, cobU, cobT; nicotinate-nucleotide--dimethylbenzimidazole phosphoribosyltransferase [EC:2.4.2.21]	9	12	75	2	10.7143	14.2857	0.02	2.68436e-08	6.72432e-05	9.60617e-07	Y
K01821	praC, xylH; 4-oxalocrotonate tautomerase [EC:5.3.2.6]	6	11	78	3	7.14286	21.4286	0.020979	3.29839e-08	8.26246e-05	1.16373e-06	Y
K03281	TC.CIC; chloride channel protein, CIC family	64	0	20	14	76.1905	100	inf	4.26634e-08	0.000106872	1.464e-06		Y
K01174	nuc; micrococcal nuclease [EC:3.1.31.1]	64	0	20	14	76.1905	100	inf	4.26634e-08	0.000106872	1.464e-06		Y
K02001	proW; glycine betaine/proline transport system permease protein	14	13	70	1	16.6667	7.14286	0.0153846	4.4264e-08	0.000110881	1.47842e-06	Y
K08963	mtnA; methylthioribose-1-phosphate isomerase [EC:5.3.1.23]	14	13	70	1	16.6667	7.14286	0.0153846	4.4264e-08	0.000110881	1.47842e-06	Y
K07058	K07058; membrane protein	74	2	10	12	88.0952	85.7143	44.4	5.76538e-08	0.000144423	1.87562e-06		Y
K02233	E2.7.8.26, cobS, cobV; adenosylcobinamide-GDP ribazoletransferase [EC:2.7.8.26]	10	12	74	2	11.9048	14.2857	0.0225225	5.76538e-08	0.000144423	1.87562e-06	Y
K00757	udp, UPP; uridine phosphorylase [EC:2.4.2.3]	4	10	80	4	4.7619	28.5714	0.02	6.02702e-08	0.000150977	1.88721e-06	Y
K01153	hsdR; type I restriction enzyme, R subunit [EC:3.1.21.3]	4	10	80	4	4.7619	28.5714	0.02	6.02702e-08	0.000150977	1.88721e-06	Y
K03582	recB; exodeoxyribonuclease V beta subunit [EC:3.1.11.5]	4	10	80	4	4.7619	28.5714	0.02	6.02702e-08	0.000150977	1.88721e-06	Y
K00721	DPM1; dolichol-phosphate mannosyltransferase [EC:2.4.1.83]	63	0	21	14	75	100	inf	7.11057e-08	0.00017812	2.14602e-06		Y
K02282	cpaE, tadZ; pilus assembly protein CpaE	63	0	21	14	75	100	inf	7.11057e-08	0.00017812	2.14602e-06		Y
K23264	purS; phosphoribosylformylglycinamidine synthase subunit PurS [EC:6.3.5.3]	63	0	21	14	75	100	inf	7.11057e-08	0.00017812	2.14602e-06		Y
K02784	ptsH; phosphocarrier protein HPr	7	11	77	3	8.33333	21.4286	0.0247934	8.19572e-08	0.000205303	2.41533e-06	Y
K06133	LYS5, acpT; 4'-phosphopantetheinyl transferase [EC:2.7.8.-]	7	11	77	3	8.33333	21.4286	0.0247934	8.19572e-08	0.000205303	2.41533e-06	Y
K07682	devS; two-component system, NarL family, sensor histidine kinase DevS [EC:2.7.13.3]	62	0	22	14	73.8095	100	inf	1.16355e-07	0.000291469	3.31145e-06		Y
K01438	argE; acetylornithine deacetylase [EC:3.5.1.16]	22	14	62	0	26.1905	0	0	1.16355e-07	0.000291469	3.31145e-06	Y
K00821	argD; acetylornithine/N-succinyldiaminopimelate aminotransferase [EC:2.6.1.11 2.6.1.17]	22	14	62	0	26.1905	0	0	1.16355e-07	0.000291469	3.31145e-06	Y
K02231	cobP, cobU; adenosylcobinamide kinase / adenosylcobinamide-phosphate guanylyltransferase [EC:2.7.1.156 2.7.7.62]	11	12	73	2	13.0952	14.2857	0.0251142	1.17652e-07	0.000294719	3.31145e-06	Y
K06978	K06978; uncharacterized protein	16	13	68	1	19.0476	7.14286	0.0180995	1.45897e-07	0.000365472	4.0608e-06	Y
K09779	K09779; uncharacterized protein	1	8	83	6	1.19048	42.8571	0.00903614	1.61568e-07	0.000404728	4.35192e-06	Y
K00285	dadA; D-amino-acid dehydrogenase [EC:1.4.5.1]	1	8	83	6	1.19048	42.8571	0.00903614	1.61568e-07	0.000404728	4.35192e-06	Y
K22757	QCT, qpcT; glutaminyl-peptide cyclotransferase [EC:2.3.2.5]	1	8	83	6	1.19048	42.8571	0.00903614	1.61568e-07	0.000404728	4.35192e-06	Y
K01133	betC; choline-sulfatase [EC:3.1.6.6]	5	10	79	4	5.95238	28.5714	0.0253165	1.73027e-07	0.000433433	4.51493e-06	Y
K03581	recD; exodeoxyribonuclease V alpha subunit [EC:3.1.11.5]	5	10	79	4	5.95238	28.5714	0.0253165	1.73027e-07	0.000433433	4.51493e-06	Y
K08299	caiD; crotonobetainyl-CoA hydratase [EC:4.2.1.149]	5	10	79	4	5.95238	28.5714	0.0253165	1.73027e-07	0.000433433	4.51493e-06	Y
K02044	phnD; phosphonate transport system substrate-binding protein	61	0	23	14	72.619	100	inf	1.87179e-07	0.000468884	4.75735e-06		Y
K07222	K07222; putative flavoprotein involved in K+ transport	23	14	61	0	27.381	0	0	1.87179e-07	0.000468884	4.75735e-06	Y
K10947	padR; PadR family transcriptional regulator, regulatory protein PadR	76	3	8	11	90.4762	78.5714	34.8333	1.88015e-07	0.000470977	4.75735e-06		Y
K07046	K07046; L-fuconolactonase [EC:3.1.1.-]	3	9	81	5	3.57143	35.7143	0.0205761	2.39164e-07	0.000599105	5.75401e-06	Y
K11530	lsrG; (4S)-4-hydroxy-5-phosphonooxypentane-2,3-dione isomerase [EC:5.3.1.32]	3	9	81	5	3.57143	35.7143	0.0205761	2.39164e-07	0.000599105	5.75401e-06	Y
K15054	mdlB; (S)-mandelate dehydrogenase [EC:1.1.99.31]	3	9	81	5	3.57143	35.7143	0.0205761	2.39164e-07	0.000599105	5.75401e-06	Y
K03580	hepA; ATP-dependent helicase HepA [EC:3.6.4.-]	0	7	84	7	0	50	0	2.48077e-07	0.000621433	5.75401e-06	Y
K00559	SMT1, ERG6; sterol 24-C-methyltransferase [EC:2.1.1.41]	0	7	84	7	0	50	0	2.48077e-07	0.000621433	5.75401e-06	Y
K06989	nadX, ASPDH; aspartate dehydrogenase [EC:1.4.1.21]	0	7	84	7	0	50	0	2.48077e-07	0.000621433	5.75401e-06	Y
K04720	cobD; threonine-phosphate decarboxylase [EC:4.1.1.81]	0	7	84	7	0	50	0	2.48077e-07	0.000621433	5.75401e-06	Y
K02226	cobC, phpB; alpha-ribazole phosphatase [EC:3.1.3.73]	0	7	84	7	0	50	0	2.48077e-07	0.000621433	5.75401e-06	Y
K22305	psp; phosphoserine phosphatase [EC:3.1.3.3]	0	7	84	7	0	50	0	2.48077e-07	0.000621433	5.75401e-06	Y
K00631	plsB; glycerol-3-phosphate O-acyltransferase [EC:2.3.1.15]	60	0	24	14	71.4286	100	inf	2.96367e-07	0.0007424	6.81101e-06		Y
K00560	thyA, TYMS; thymidylate synthase [EC:2.1.1.45]	9	11	75	3	10.7143	21.4286	0.0327273	4.03412e-07	0.00101055	9.1868e-06	Y
K06901	pbuG, azgA, ghxP, ghxQ, adeQ; adenine/guanine/hypoxanthine permease	18	13	66	1	21.4286	7.14286	0.020979	4.31672e-07	0.00108134	9.74179e-06	Y
K09967	K09967; uncharacterized protein	6	10	78	4	7.14286	28.5714	0.0307692	4.41335e-07	0.00110554	9.87092e-06	Y
K06911	PIR; quercetin 2,3-dioxygenase [EC:1.13.11.24]	59	0	25	14	70.2381	100	inf	4.62333e-07	0.00115814	1.00708e-05		Y
K01610	E4.1.1.49, pckA; phosphoenolpyruvate carboxykinase (ATP) [EC:4.1.1.49]	59	0	25	14	70.2381	100	inf	4.62333e-07	0.00115814	1.00708e-05		Y
K07315	rsbU_P; phosphoserine phosphatase RsbU/P [EC:3.1.3.3]	25	14	59	0	29.7619	0	0	4.62333e-07	0.00115814	1.00708e-05	Y
K14083	mttB; trimethylamine---corrinoid protein Co-methyltransferase [EC:2.1.1.250]	26	14	58	0	30.9524	0	0	7.11282e-07	0.00178176	1.50997e-05	Y
K07695	devR; two-component system, NarL family, response regulator DevR	58	0	26	14	69.0476	100	inf	7.11282e-07	0.00178176	1.50997e-05		Y
K05838	ybbN; putative thioredoxin	58	0	26	14	69.0476	100	inf	7.11282e-07	0.00178176	1.50997e-05		Y
K07062	fitB; toxin FitB [EC:3.1.-.-]	4	9	80	5	4.7619	35.7143	0.0277778	7.36812e-07	0.00184572	1.5381e-05	Y
K22081	mgsA; methylamine---glutamate N-methyltransferase subunit A [EC:2.1.1.21]	4	9	80	5	4.7619	35.7143	0.0277778	7.36812e-07	0.00184572	1.5381e-05	Y
K18702	uctC; CoA:oxalate CoA-transferase [EC:2.8.3.19]	2	8	82	6	2.38095	42.8571	0.0182927	7.59526e-07	0.00190261	1.54684e-05	Y
K01239	iunH; purine nucleosidase [EC:3.2.2.1]	2	8	82	6	2.38095	42.8571	0.0182927	7.59526e-07	0.00190261	1.54684e-05	Y
K01589	purK; 5-(carboxyamino)imidazole ribonucleotide synthase [EC:6.3.4.18]	2	8	82	6	2.38095	42.8571	0.0182927	7.59526e-07	0.00190261	1.54684e-05	Y
K01066	aes; acetyl esterase [EC:3.1.1.-]	14	12	70	2	16.6667	14.2857	0.0333333	7.79834e-07	0.00195348	1.57539e-05	Y
K00793	ribE, RIB5; riboflavin synthase [EC:2.5.1.9]	77	4	7	10	91.6667	71.4286	27.5	1.02469e-06	0.00256686	2.03719e-05		Y
K00794	ribH, RIB4; 6,7-dimethyl-8-ribityllumazine synthase [EC:2.5.1.78]	77	4	7	10	91.6667	71.4286	27.5	1.02469e-06	0.00256686	2.03719e-05		Y
K06287	maf; septum formation protein	57	0	27	14	67.8571	100	inf	1.08009e-06	0.00270564	2.13042e-05		Y
K02482	flgS; two-component system, NtrC family, sensor kinase [EC:2.7.13.3]	20	13	64	1	23.8095	7.14286	0.0240385	1.16697e-06	0.00292326	2.2838e-05	Y
K13444	SUMF1, FGE; formylglycine-generating enzyme [EC:1.8.3.7]	15	12	69	2	17.8571	14.2857	0.0362319	1.36829e-06	0.00342757	2.65703e-05	Y
K13628	iscA; iron-sulfur cluster assembly protein	11	11	73	3	13.0952	21.4286	0.0410959	1.57762e-06	0.00395194	2.98416e-05	Y
K17218	sqr; sulfide:quinone oxidoreductase [EC:1.8.5.4]	56	0	28	14	66.6667	100	inf	1.62014e-06	0.00405845	2.98416e-05		Y
K00639	kbl, GCAT; glycine C-acetyltransferase [EC:2.3.1.29]	56	0	28	14	66.6667	100	inf	1.62014e-06	0.00405845	2.98416e-05		Y
K03086	rpoD; RNA polymerase primary sigma factor	56	0	28	14	66.6667	100	inf	1.62014e-06	0.00405845	2.98416e-05		Y
K02069	ABC.X2.P; putative ABC transport system permease protein	56	0	28	14	66.6667	100	inf	1.62014e-06	0.00405845	2.98416e-05		Y
K01273	DPEP; membrane dipeptidase [EC:3.4.13.19]	28	14	56	0	33.3333	0	0	1.62014e-06	0.00405845	2.98416e-05	Y
K00588	E2.1.1.104; caffeoyl-CoA O-methyltransferase [EC:2.1.1.104]	28	14	56	0	33.3333	0	0	1.62014e-06	0.00405845	2.98416e-05	Y
K07316	mod; adenine-specific DNA-methyltransferase [EC:2.1.1.72]	1	7	83	7	1.19048	50	0.0120482	1.85104e-06	0.00463685	3.33586e-05	Y
K03534	rhaM; L-rhamnose mutarotase [EC:5.1.3.32]	1	7	83	7	1.19048	50	0.0120482	1.85104e-06	0.00463685	3.33586e-05	Y
K15634	gpmB; 2,3-bisphosphoglycerate-dependent phosphoglycerate mutase [EC:5.4.2.11]	1	7	83	7	1.19048	50	0.0120482	1.85104e-06	0.00463685	3.33586e-05	Y
K03583	recC; exodeoxyribonuclease V gamma subunit [EC:3.1.11.5]	5	9	79	5	5.95238	35.7143	0.0351617	1.95459e-06	0.00489624	3.49732e-05	Y
K14652	ribBA; 3,4-dihydroxy 2-butanone 4-phosphate synthase / GTP cyclohydrolase II [EC:4.1.99.12 3.5.4.25]	76	4	8	10	90.4762	71.4286	23.75	2.20311e-06	0.0055188	3.91404e-05		Y
K00942	E2.7.4.8, gmk; guanylate kinase [EC:2.7.4.8]	68	2	16	12	80.9524	85.7143	25.5	2.33334e-06	0.00584501	4.1162e-05		Y
K12511	tadC; tight adherence protein C	55	0	29	14	65.4762	100	inf	2.40228e-06	0.00601771	4.12172e-05		Y
K01556	KYNU, kynU; kynureninase [EC:3.7.1.3]	55	0	29	14	65.4762	100	inf	2.40228e-06	0.00601771	4.12172e-05		Y
K11621	liaG; lia operon protein LiaG	55	0	29	14	65.4762	100	inf	2.40228e-06	0.00601771	4.12172e-05		Y
K07067	disA; diadenylate cyclase [EC:2.7.7.85]	55	0	29	14	65.4762	100	inf	2.40228e-06	0.00601771	4.12172e-05		Y
K00477	PHYH; phytanoyl-CoA hydroxylase [EC:1.14.11.18]	3	8	81	6	3.57143	42.8571	0.0277778	2.61682e-06	0.00655513	4.39942e-05	Y
K01154	hsdS; type I restriction enzyme, S subunit [EC:3.1.21.3]	3	8	81	6	3.57143	42.8571	0.0277778	2.61682e-06	0.00655513	4.39942e-05	Y
K18286	add; aminodeoxyfutalosine deaminase [EC:3.5.4.40]	3	8	81	6	3.57143	42.8571	0.0277778	2.61682e-06	0.00655513	4.39942e-05	Y
K13247	CRYL1; L-gulonate 3-dehydrogenase [EC:1.1.1.45]	0	6	84	8	0	57.1429	0	2.85289e-06	0.00714648	4.66185e-05	Y
K16923	qrtT; energy-coupling factor transport system substrate-specific component	0	6	84	8	0	57.1429	0	2.85289e-06	0.00714648	4.66185e-05	Y
K23270	purSL; phosphoribosylformylglycinamidine synthase subunit PurSL [EC:6.3.5.3]	0	6	84	8	0	57.1429	0	2.85289e-06	0.00714648	4.66185e-05	Y
K02234	cobW; cobalamin biosynthesis protein CobW	0	6	84	8	0	57.1429	0	2.85289e-06	0.00714648	4.66185e-05	Y
K07089	K07089; uncharacterized protein	12	11	72	3	14.2857	21.4286	0.0454545	2.91593e-06	0.0073044	4.66185e-05	Y
K14445	SLC13A2_3_5; solute carrier family 13 (sodium-dependent dicarboxylate transporter), member 2/3/5	12	11	72	3	14.2857	21.4286	0.0454545	2.91593e-06	0.0073044	4.66185e-05	Y
K09927	K09927; uncharacterized protein	72	3	12	11	85.7143	78.5714	22	2.91593e-06	0.0073044	4.66185e-05		Y
K02446	glpX; fructose-1,6-bisphosphatase II [EC:3.1.3.11]	62	1	22	13	73.8095	92.8571	36.6364	2.9218e-06	0.0073191	4.66185e-05		Y
K01640	E4.1.3.4, HMGCL, hmgL; hydroxymethylglutaryl-CoA lyase [EC:4.1.3.4]	54	0	30	14	64.2857	100	inf	3.52334e-06	0.00882597	5.58606e-05		Y
K15525	mshB; N-acetyl-1-D-myo-inositol-2-amino-2-deoxy-alpha-D-glucopyranoside deacetylase [EC:3.5.1.103]	17	12	67	2	20.2381	14.2857	0.0422886	3.87741e-06	0.00971292	6.10875e-05	Y
K09005	K09005; uncharacterized protein	75	4	9	10	89.2857	71.4286	20.8333	4.44211e-06	0.0111275	6.95468e-05		Y
K22278	pgdA; peptidoglycan-N-acetylglucosamine deacetylase [EC:3.5.1.104]	23	13	61	1	27.381	7.14286	0.0290038	4.50748e-06	0.0112912	7.01319e-05	Y
K00029	E1.1.1.40, maeB; malate dehydrogenase (oxaloacetate-decarboxylating)(NADP+) [EC:1.1.1.40]	53	0	31	14	63.0952	100	inf	5.11453e-06	0.0128119	7.71801e-05		Y
K02501	hisH; imidazole glycerol-phosphate synthase subunit HisH [EC:4.3.2.10]	31	14	53	0	36.9048	0	0	5.11453e-06	0.0128119	7.71801e-05	Y
K03117	tatB; sec-independent protein translocase protein TatB	31	14	53	0	36.9048	0	0	5.11453e-06	0.0128119	7.71801e-05	Y
K24120	ahpE; mycoredoxin-dependent peroxiredoxin [EC:1.11.1.29]	31	14	53	0	36.9048	0	0	5.11453e-06	0.0128119	7.71801e-05	Y
K00275	pdxH, PNPO; pyridoxamine 5'-phosphate oxidase [EC:1.4.3.5]	31	14	53	0	36.9048	0	0	5.11453e-06	0.0128119	7.71801e-05	Y
K03892	arsR; ArsR family transcriptional regulator, arsenate/arsenite/antimonite-responsive transcriptional repressor	71	3	13	11	84.5238	78.5714	20.0256	5.18899e-06	0.0129984	7.78348e-05		Y
K01039	gctA; glutaconate CoA-transferase, subunit A [EC:2.8.3.12]	18	12	66	2	21.4286	14.2857	0.0454545	6.29298e-06	0.0157639	9.27289e-05	Y
K01040	gctB; glutaconate CoA-transferase, subunit B [EC:2.8.3.12]	18	12	66	2	21.4286	14.2857	0.0454545	6.29298e-06	0.0157639	9.27289e-05	Y
K00108	betA, CHDH; choline dehydrogenase [EC:1.1.99.1]	18	12	66	2	21.4286	14.2857	0.0454545	6.29298e-06	0.0157639	9.27289e-05	Y
K05967	K05967; uncharacterized protein	52	0	32	14	61.9048	100	inf	7.35213e-06	0.0184171	0.000106133		Y
K07507	mgtC; putative Mg2+ transporter-C (MgtC) family protein	52	0	32	14	61.9048	100	inf	7.35213e-06	0.0184171	0.000106133		Y
K02232	cobQ, cbiP; adenosylcobyric acid synthase [EC:6.3.5.10]	4	8	80	6	4.7619	42.8571	0.0375	7.37213e-06	0.0184672	0.000106133	Y
K10672	grdB; glycine reductase complex component B subunit gamma [EC:1.21.4.2]	4	8	80	6	4.7619	42.8571	0.0375	7.37213e-06	0.0184672	0.000106133	Y
K00681	ggt; gamma-glutamyltranspeptidase / glutathione hydrolase [EC:2.3.2.2 3.4.19.13]	2	7	82	7	2.38095	50	0.0243902	7.76417e-06	0.0194493	0.000111139	Y
K00027	ME2, sfcA, maeA; malate dehydrogenase (oxaloacetate-decarboxylating) [EC:1.1.1.38]	7	9	77	5	8.33333	35.7143	0.0505051	1.00084e-05	0.0250711	0.000142449	Y
K03668	hslJ; heat shock protein HslJ	59	1	25	13	70.2381	92.8571	30.68	1.02543e-05	0.025687	0.000144123		Y
K21600	csoR, ricR; CsoR family transcriptional regulator, copper-sensing transcriptional repressor	51	0	33	14	60.7143	100	inf	1.04712e-05	0.0262304	0.000144123		Y
K03744	lemA; LemA protein	51	0	33	14	60.7143	100	inf	1.04712e-05	0.0262304	0.000144123		Y
K00703	glgA; starch synthase [EC:2.4.1.21]	51	0	33	14	60.7143	100	inf	1.04712e-05	0.0262304	0.000144123		Y
K00688	PYG, glgP; glycogen phosphorylase [EC:2.4.1.1]	51	0	33	14	60.7143	100	inf	1.04712e-05	0.0262304	0.000144123		Y
K00975	glgC; glucose-1-phosphate adenylyltransferase [EC:2.7.7.27]	51	0	33	14	60.7143	100	inf	1.04712e-05	0.0262304	0.000144123		Y
K22894	embR; SARP family transcriptional regulator, regulator of embCAB operon	50	0	34	14	59.5238	100	inf	1.47829e-05	0.0370312	0.000196974		Y
K18476	tetR; TetR/AcrR family transcriptional regulator, tetracycline repressor protein	50	0	34	14	59.5238	100	inf	1.47829e-05	0.0370312	0.000196974		Y
K09164	K09164; uncharacterized protein	50	0	34	14	59.5238	100	inf	1.47829e-05	0.0370312	0.000196974		Y
K04085	tusA, sirA; tRNA 2-thiouridine synthesizing protein A [EC:2.8.1.-]	50	0	34	14	59.5238	100	inf	1.47829e-05	0.0370312	0.000196974		Y
K00926	arcC; carbamate kinase [EC:2.7.2.2]	50	0	34	14	59.5238	100	inf	1.47829e-05	0.0370312	0.000196974		Y
K19221	cobA, btuR; cob(I)alamin adenosyltransferase [EC:2.5.1.17]	34	14	50	0	40.4762	0	0	1.47829e-05	0.0370312	0.000196974	Y
K01903	sucC; succinyl-CoA synthetase beta subunit [EC:6.2.1.5]	73	4	11	10	86.9048	71.4286	16.5909	1.54473e-05	0.0386956	0.000200936		Y
K15358	ena; enamidase [EC:3.5.2.18]	11	10	73	4	13.0952	28.5714	0.060274	1.54473e-05	0.0386956	0.000200936	Y
K21395	yiaO; TRAP-type transport system periplasmic protein	20	12	64	2	23.8095	14.2857	0.0520833	1.55615e-05	0.0389815	0.000200936	Y
K00128	ALDH; aldehyde dehydrogenase (NAD+) [EC:1.2.1.3]	20	12	64	2	23.8095	14.2857	0.0520833	1.55615e-05	0.0389815	0.000200936	Y
K06207	typA, bipA; GTP-binding protein	64	2	20	12	76.1905	85.7143	19.2	1.55615e-05	0.0389815	0.000200936		Y
K04757	rsbW; serine/threonine-protein kinase RsbW [EC:2.7.11.1]	20	12	64	2	23.8095	14.2857	0.0520833	1.55615e-05	0.0389815	0.000200936	Y
K10831	tauB; taurine transport system ATP-binding protein [EC:7.6.2.7]	5	8	79	6	5.95238	42.8571	0.0474684	1.79886e-05	0.0450615	0.000228739	Y
K07259	dacB; serine-type D-Ala-D-Ala carboxypeptidase/endopeptidase (penicillin-binding protein 4) [EC:3.4.16.4 3.4.21.-]	5	8	79	6	5.95238	42.8571	0.0474684	1.79886e-05	0.0450615	0.000228739	Y
K10670	grdA; glycine/sarcosine/betaine reductase complex component A [EC:1.21.4.2 1.21.4.3 1.21.4.4]	5	8	79	6	5.95238	42.8571	0.0474684	1.79886e-05	0.0450615	0.000228739	Y
K07240	chrA; chromate transporter	8	9	76	5	9.52381	35.7143	0.0584795	2.01151e-05	0.0503883	0.000251942	Y
K03852	xsc; sulfoacetaldehyde acetyltransferase [EC:2.3.3.15]	8	9	76	5	9.52381	35.7143	0.0584795	2.01151e-05	0.0503883	0.000251942	Y
K07148	K07148; uncharacterized protein	8	9	76	5	9.52381	35.7143	0.0584795	2.01151e-05	0.0503883	0.000251942	Y
K03321	TC.SULP; sulfate permease, SulP family	27	13	57	1	32.1429	7.14286	0.0364372	2.21024e-05	0.0553666	0.000275455	Y
K01470	E3.5.2.10; creatinine amidohydrolase [EC:3.5.2.10]	21	12	63	2	25	14.2857	0.0555556	2.37869e-05	0.0595863	0.000290343	Y
K03427	hsdM; type I restriction enzyme M protein [EC:2.1.1.72]	3	7	81	7	3.57143	50	0.037037	2.41084e-05	0.0603914	0.000290343	Y
K01156	res; type III restriction enzyme [EC:3.1.21.5]	3	7	81	7	3.57143	50	0.037037	2.41084e-05	0.0603914	0.000290343	Y
K15552	tauC; taurine transport system permease protein	3	7	81	7	3.57143	50	0.037037	2.41084e-05	0.0603914	0.000290343	Y
K18336	lra6; 2,4-didehydro-3-deoxy-L-rhamnonate hydrolase [EC:3.7.1.26]	3	7	81	7	3.57143	50	0.037037	2.41084e-05	0.0603914	0.000290343	Y
K15515	sauS; sulfoacetaldehyde dehydrogenase [EC:1.2.1.81]	3	7	81	7	3.57143	50	0.037037	2.41084e-05	0.0603914	0.000290343	Y
K10217	dmpC, xylG, praB; aminomuconate-semialdehyde/2-hydroxymuconate-6-semialdehyde dehydrogenase [EC:1.2.1.32 1.2.1.85]	3	7	81	7	3.57143	50	0.037037	2.41084e-05	0.0603914	0.000290343	Y
K00375	K00375; GntR family transcriptional regulator / MocR family aminotransferase	12	10	72	4	14.2857	28.5714	0.0666667	2.70054e-05	0.0676486	0.000323677	Y
K06922	K06922; uncharacterized protein	0	5	84	9	0	64.2857	0	2.94798e-05	0.0738469	0.000349986	Y
K13795	citB, tcuB; citrate/tricarballylate utilization protein	0	5	84	9	0	64.2857	0	2.94798e-05	0.0738469	0.000349986	Y
K02510	hpaI, hpcH; 4-hydroxy-2-oxoheptanedioate aldolase [EC:4.1.2.52]	35	14	49	0	41.6667	0	0	4.13921e-05	0.103687	0.000480034	Y
K17231	IYD, DEHAL1; iodotyrosine deiodinase [EC:1.21.1.1]	49	0	35	14	58.3333	100	inf	4.13921e-05	0.103687	0.000480034		Y
K00013	hisD; histidinol dehydrogenase [EC:1.1.1.23]	35	14	49	0	41.6667	0	0	4.13921e-05	0.103687	0.000480034	Y
K00705	malQ; 4-alpha-glucanotransferase [EC:2.4.1.25]	49	0	35	14	58.3333	100	inf	4.13921e-05	0.103687	0.000480034		Y
K07038	K07038; inner membrane protein	49	0	35	14	58.3333	100	inf	4.13921e-05	0.103687	0.000480034		Y
K03365	FCY1; cytosine/creatinine deaminase [EC:3.5.4.1 3.5.4.21]	48	0	36	14	57.1429	100	inf	4.35274e-05	0.109036	0.000495619		Y
K03737	por, nifJ; pyruvate-ferredoxin/flavodoxin oxidoreductase [EC:1.2.7.1 1.2.7.-]	48	0	36	14	57.1429	100	inf	4.35274e-05	0.109036	0.000495619		Y
K07018	K07018; uncharacterized protein	48	0	36	14	57.1429	100	inf	4.35274e-05	0.109036	0.000495619		Y
K07175	phoH2; PhoH-like ATPase	48	0	36	14	57.1429	100	inf	4.35274e-05	0.109036	0.000495619		Y
K09692	tagG; teichoic acid transport system permease protein	13	10	71	4	15.4762	28.5714	0.0732394	4.55358e-05	0.114067	0.000516141	Y
K07096	K07096; uncharacterized protein	47	0	37	14	55.9524	100	inf	5.00921e-05	0.125481	0.000560181		Y
K09767	yajQ; cyclic-di-GMP-binding protein	47	0	37	14	55.9524	100	inf	5.00921e-05	0.125481	0.000560181		Y
K01911	menE; o-succinylbenzoate---CoA ligase [EC:6.2.1.26]	47	0	37	14	55.9524	100	inf	5.00921e-05	0.125481	0.000560181		Y
K04749	rsbV; anti-sigma B factor antagonist	23	12	61	2	27.381	14.2857	0.0628415	5.28709e-05	0.132442	0.000586024	Y
K02051	ABC.SN.S; NitT/TauT family transport system substrate-binding protein	23	12	61	2	27.381	14.2857	0.0628415	5.28709e-05	0.132442	0.000586024	Y
K14059	int; integrase	46	0	38	14	54.7619	100	inf	6.15701e-05	0.154233	0.000660705		Y
K01768	E4.6.1.1; adenylate cyclase [EC:4.6.1.1]	46	0	38	14	54.7619	100	inf	6.15701e-05	0.154233	0.000660705		Y
K07068	K07068; uncharacterized protein	38	14	46	0	45.2381	0	0	6.15701e-05	0.154233	0.000660705	Y
K08982	K08982; putative membrane protein	46	0	38	14	54.7619	100	inf	6.15701e-05	0.154233	0.000660705		Y
K00682	GGCT; gamma-glutamylcyclotransferase [EC:4.3.2.9]	46	0	38	14	54.7619	100	inf	6.15701e-05	0.154233	0.000660705		Y
K03568	tldD; TldD protein	46	0	38	14	54.7619	100	inf	6.15701e-05	0.154233	0.000660705		Y
K07452	mcrB; 5-methylcytosine-specific restriction enzyme B [EC:3.1.21.-]	4	7	80	7	4.7619	50	0.05	6.17185e-05	0.154605	0.000660705	Y
K18384	L3HYPDH; trans-L-3-hydroxyproline dehydratase [EC:4.2.1.77]	4	7	80	7	4.7619	50	0.05	6.17185e-05	0.154605	0.000660705	Y
K11755	hisIE; phosphoribosyl-AMP cyclohydrolase / phosphoribosyl-ATP pyrophosphohydrolase [EC:3.5.4.19 3.6.1.31]	30	13	54	1	35.7143	7.14286	0.042735	6.40608e-05	0.160472	0.00068286	Y
K07076	K07076; uncharacterized protein	10	9	74	5	11.9048	35.7143	0.0750751	6.82535e-05	0.170975	0.000721414	Y
K05602	hisN; histidinol-phosphatase [EC:3.1.3.15]	10	9	74	5	11.9048	35.7143	0.0750751	6.82535e-05	0.170975	0.000721414	Y
K03392	ACMSD; aminocarboxymuconate-semialdehyde decarboxylase [EC:4.1.1.45]	14	10	70	4	16.6667	28.5714	0.08	7.43549e-05	0.186259	0.00077608	Y
K03501	gidB, rsmG; 16S rRNA (guanine527-N7)-methyltransferase [EC:2.1.1.170]	70	4	14	10	83.3333	71.4286	12.5	7.43549e-05	0.186259	0.00077608		Y
K01777	prdF; proline racemase [EC:5.1.1.4]	14	10	70	4	16.6667	28.5714	0.08	7.43549e-05	0.186259	0.00077608	Y
K02651	flp, pilA; pilus assembly protein Flp/PilA	60	2	24	12	71.4286	85.7143	15	7.70526e-05	0.193017	0.000794307		Y
K09131	K09131; uncharacterized protein	60	2	24	12	71.4286	85.7143	15	7.70526e-05	0.193017	0.000794307		Y
K11690	dctM; C4-dicarboxylate transporter, DctM subunit	24	12	60	2	28.5714	14.2857	0.0666667	7.70526e-05	0.193017	0.000794307	Y
K00574	cfa; cyclopropane-fatty-acyl-phospholipid synthase [EC:2.1.1.79]	45	0	39	14	53.5714	100	inf	7.87954e-05	0.197382	0.000798678		Y
K03286	TC.OOP; OmpA-OmpF porin, OOP family	45	0	39	14	53.5714	100	inf	7.87954e-05	0.197382	0.000798678		Y
K07396	K07396; putative protein-disulfide isomerase	45	0	39	14	53.5714	100	inf	7.87954e-05	0.197382	0.000798678		Y
K09761	rsmE; 16S rRNA (uracil1498-N3)-methyltransferase [EC:2.1.1.193]	45	0	39	14	53.5714	100	inf	7.87954e-05	0.197382	0.000798678		Y
K21481	mhuD, hmoB; heme oxygenase (mycobilin-producing) [EC:1.14.99.57]	7	8	77	6	8.33333	42.8571	0.0681818	7.90707e-05	0.198072	0.000798678	Y
K03976	ybaK, ebsC; Cys-tRNA(Pro)/Cys-tRNA(Cys) deacylase [EC:3.1.1.-]	65	3	19	11	77.381	78.5714	12.5439	9.02023e-05	0.225957	0.000903827		Y
K01796	E5.1.99.4, AMACR, mcr; alpha-methylacyl-CoA racemase [EC:5.1.99.4]	65	3	19	11	77.381	78.5714	12.5439	9.02023e-05	0.225957	0.000903827		Y
K13995	nicF; maleamate amidohydrolase [EC:3.5.1.107]	15	10	69	4	17.8571	28.5714	0.0869565	0.000117973	0.295523	0.00115891	Y
K01623	ALDO; fructose-bisphosphate aldolase, class I [EC:4.1.2.13]	15	10	69	4	17.8571	28.5714	0.0869565	0.000117973	0.295523	0.00115891	Y
K09117	K09117; uncharacterized protein	69	4	15	10	82.1429	71.4286	11.5	0.000117973	0.295523	0.00115891		Y
K06941	rlmN; 23S rRNA (adenine2503-C2)-methyltransferase [EC:2.1.1.192]	69	4	15	10	82.1429	71.4286	11.5	0.000117973	0.295523	0.00115891		Y
K16869	lipL; octanoyl-[GcvH]:protein N-octanoyltransferase [EC:2.3.1.204]	69	4	15	10	82.1429	71.4286	11.5	0.000117973	0.295523	0.00115891		Y
K00558	DNMT1, dcm; DNA (cytosine-5)-methyltransferase 1 [EC:2.1.1.37]	5	7	79	7	5.95238	50	0.0632911	0.000137804	0.345198	0.00133798	Y
K09914	K09914; putative lipoprotein	5	7	79	7	5.95238	50	0.0632911	0.000137804	0.345198	0.00133798	Y
K18843	hicB; antitoxin HicB	5	7	79	7	5.95238	50	0.0632911	0.000137804	0.345198	0.00133798	Y
K07445	K07445; putative DNA methylase	1	5	83	9	1.19048	64.2857	0.0216867	0.000162614	0.407349	0.00156073	Y
K07334	higB-1; toxin HigB-1	1	5	83	9	1.19048	64.2857	0.0216867	0.000162614	0.407349	0.00156073	Y
K01469	OPLAH, OXP1, oplAH; 5-oxoprolinase (ATP-hydrolysing) [EC:3.5.2.9]	1	5	83	9	1.19048	64.2857	0.0216867	0.000162614	0.407349	0.00156073	Y
K03564	BCP, PRXQ, DOT5; thioredoxin-dependent peroxiredoxin [EC:1.11.1.24]	68	4	16	10	80.9524	71.4286	10.625	0.000182392	0.456892	0.00172412		Y
K14683	SLC34A, NPT, nptA; solute carrier family 34 (sodium-dependent phosphate cotransporter)	68	4	16	10	80.9524	71.4286	10.625	0.000182392	0.456892	0.00172412		Y
K00283	gcvPB; glycine dehydrogenase subunit 2 [EC:1.4.4.2]	16	10	68	4	19.0476	28.5714	0.0941176	0.000182392	0.456892	0.00172412	Y
K00282	gcvPA; glycine dehydrogenase subunit 1 [EC:1.4.4.2]	16	10	68	4	19.0476	28.5714	0.0941176	0.000182392	0.456892	0.00172412	Y
K02037	pstC; phosphate transport system permease protein	40	14	44	0	47.619	0	0	0.000188917	0.473236	0.00175251	Y
K10823	oppF; oligopeptide transport system ATP-binding protein	44	0	40	14	52.381	100	inf	0.000188917	0.473236	0.00175251		Y
K04063	osmC, ohr; lipoyl-dependent peroxiredoxin [EC:1.11.1.28]	44	0	40	14	52.381	100	inf	0.000188917	0.473236	0.00175251		Y
K08300	rne; ribonuclease E [EC:3.1.26.12]	44	0	40	14	52.381	100	inf	0.000188917	0.473236	0.00175251		Y
K19147	mcrC; 5-methylcytosine-specific restriction enzyme subunit McrC	3	6	81	8	3.57143	57.1429	0.0493827	0.000189593	0.474931	0.00175251	Y
K01617	dmpH, xylI, nahK; 2-oxo-3-hexenedioate decarboxylase [EC:4.1.1.77]	3	6	81	8	3.57143	57.1429	0.0493827	0.000189593	0.474931	0.00175251	Y
K04095	fic; cell filamentation protein	21	11	63	3	25	21.4286	0.0909091	0.000196521	0.492286	0.00177321	Y
K10218	ligK, galC; 4-hydroxy-4-methyl-2-oxoglutarate aldolase [EC:4.1.3.17]	21	11	63	3	25	21.4286	0.0909091	0.000196521	0.492286	0.00177321	Y
K15866	paaG; 2-(1,2-epoxy-1,2-dihydrophenyl)acetyl-CoA isomerase [EC:5.3.3.18]	52	1	32	13	61.9048	92.8571	21.125	0.000197389	0.494458	0.00177321		Y
K08972	K08972; putative membrane protein	43	0	41	14	51.1905	100	inf	0.000197495	0.494725	0.00177321		Y
K01772	hemH, FECH; protoporphyrin/coproporphyrin ferrochelatase [EC:4.99.1.1 4.99.1.9]	43	0	41	14	51.1905	100	inf	0.000197495	0.494725	0.00177321		Y
K01929	murF; UDP-N-acetylmuramoyl-tripeptide--D-alanyl-D-alanine ligase [EC:6.3.2.10]	43	0	41	14	51.1905	100	inf	0.000197495	0.494725	0.00177321		Y
K03575	mutY; A/G-specific adenine glycosylase [EC:3.2.2.31]	43	0	41	14	51.1905	100	inf	0.000197495	0.494725	0.00177321		Y
K06942	ychF; ribosome-binding ATPase	43	0	41	14	51.1905	100	inf	0.000197495	0.494725	0.00177321		Y
K01459	E3.5.1.77; N-carbamoyl-D-amino-acid hydrolase [EC:3.5.1.77]	27	12	57	2	32.1429	14.2857	0.0789474	0.000220238	0.551696	0.00194929	Y
K03549	kup; KUP system potassium uptake protein	42	0	42	14	50	100	inf	0.000223332	0.559447	0.00194929		Y
K09940	K09940; uncharacterized protein	42	0	42	14	50	100	inf	0.000223332	0.559447	0.00194929		Y
K07071	K07071; uncharacterized protein	42	0	42	14	50	100	inf	0.000223332	0.559447	0.00194929		Y
K01805	xylA; xylose isomerase [EC:5.3.1.5]	42	0	42	14	50	100	inf	0.000223332	0.559447	0.00194929		Y
K01760	metC; cysteine-S-conjugate beta-lyase [EC:4.4.1.13]	42	0	42	14	50	100	inf	0.000223332	0.559447	0.00194929		Y
K12952	ctpE; cation-transporting P-type ATPase E [EC:7.2.2.-]	42	0	42	14	50	100	inf	0.000223332	0.559447	0.00194929		Y
K15371	GDH2; glutamate dehydrogenase [EC:1.4.1.2]	42	0	42	14	50	100	inf	0.000223332	0.559447	0.00194929		Y
K00529	hcaD; 3-phenylpropionate/trans-cinnamate dioxygenase ferredoxin reductase component [EC:1.18.1.3]	9	8	75	6	10.7143	42.8571	0.09	0.000261927	0.656127	0.00226251	Y
K01684	dgoD; galactonate dehydratase [EC:4.2.1.6]	9	8	75	6	10.7143	42.8571	0.09	0.000261927	0.656127	0.00226251	Y
K05557	actVA1; MFS transporter, DHA2 family, integral membrane protein	9	8	75	6	10.7143	42.8571	0.09	0.000261927	0.656127	0.00226251	Y
K01779	racD; aspartate racemase [EC:5.1.1.13]	41	0	43	14	48.8095	100	inf	0.0002677	0.670589	0.00230443		Y
K01721	nthA; nitrile hydratase subunit alpha [EC:4.2.1.84]	0	4	84	10	0	71.4286	0	0.00027711	0.694161	0.0023294	Y
K01958	PC, pyc; pyruvate carboxylase [EC:6.4.1.1]	0	4	84	10	0	71.4286	0	0.00027711	0.694161	0.0023294	Y
K06410	spoVFA; dipicolinate synthase subunit A	0	4	84	10	0	71.4286	0	0.00027711	0.694161	0.0023294	Y
K18372	acmB; methyl acetate hydrolase [EC:3.1.1.114]	0	4	84	10	0	71.4286	0	0.00027711	0.694161	0.0023294	Y
K00601	E2.1.2.2; phosphoribosylglycinamide formyltransferase [EC:2.1.2.2]	0	4	84	10	0	71.4286	0	0.00027711	0.694161	0.0023294	Y
K09143	K09143; uncharacterized protein	0	4	84	10	0	71.4286	0	0.00027711	0.694161	0.0023294	Y
K01496	hisI; phosphoribosyl-AMP cyclohydrolase [EC:3.5.4.19]	0	4	84	10	0	71.4286	0	0.00027711	0.694161	0.0023294	Y
K17509	PDPR; pyruvate dehydrogenase phosphatase regulatory subunit	22	11	62	3	26.1905	21.4286	0.0967742	0.000282888	0.708635	0.00237002	Y
K00626	ACAT, atoB; acetyl-CoA C-acetyltransferase [EC:2.3.1.9]	28	12	56	2	33.3333	14.2857	0.0833333	0.000305153	0.764408	0.00254803	Y
K07065	K07065; uncharacterized protein	23	11	61	3	27.381	21.4286	0.102832	0.000401087	1	0.0033269	Y
K00314	SARDH; sarcosine dehydrogenase [EC:1.5.8.3]	23	11	61	3	27.381	21.4286	0.102832	0.000401087	1	0.0033269	Y
K07012	cas3; CRISPR-associated endonuclease/helicase Cas3 [EC:3.1.-.- 3.6.4.-]	4	6	80	8	4.7619	57.1429	0.0666667	0.00043782	1	0.00359587	Y
K15060	ligXa; 5,5'-dehydrodivanillate O-demethylase oxygenase subunit [EC:1.14.13.-]	4	6	80	8	4.7619	57.1429	0.0666667	0.00043782	1	0.00359587	Y
K21577	grdC; glycine/sarcosine/betaine reductase complex component C subunit beta [EC:1.21.4.2 1.21.4.3 1.21.4.4]	4	6	80	8	4.7619	57.1429	0.0666667	0.00043782	1	0.00359587	Y
K23886	CISD3; CDGSH iron-sulfur domain-containing protein 3	10	8	74	6	11.9048	42.8571	0.101351	0.000441047	1	0.00361053	Y
K17840	aac2-I; aminoglycoside 2'-N-acetyltransferase I [EC:2.3.1.59]	7	7	77	7	8.33333	50	0.0909091	0.000515808	1	0.00420879	Y
K19131	csb1; CRISPR-associated protein Csb1	2	5	82	9	2.38095	64.2857	0.0439024	0.000522946	1	0.00422574	Y
K19132	csb2; CRISPR-associated protein Csb2	2	5	82	9	2.38095	64.2857	0.0439024	0.000522946	1	0.00422574	Y
K16515	galB; 4-oxalomesaconate hydratase [EC:4.2.1.83]	2	5	82	9	2.38095	64.2857	0.0439024	0.000522946	1	0.00422574	Y
K21416	acoA; acetoin:2,6-dichlorophenolindophenol oxidoreductase subunit alpha [EC:1.1.1.-]	24	11	60	3	28.5714	21.4286	0.109091	0.000560686	1	0.00451614	Y
K01479	hutG; formiminoglutamase [EC:3.5.3.8]	19	10	65	4	22.619	28.5714	0.116923	0.000590162	1	0.00470814	Y
K01609	trpC; indole-3-glycerol phosphate synthase [EC:4.1.1.48]	19	10	65	4	22.619	28.5714	0.116923	0.000590162	1	0.00470814	Y
K01006	ppdK; pyruvate, orthophosphate dikinase [EC:2.7.9.1]	65	4	19	10	77.381	71.4286	8.55263	0.000590162	1	0.00470814		Y
K00906	aceK; isocitrate dehydrogenase kinase/phosphatase [EC:2.7.11.5 3.1.3.-]	40	0	44	14	47.619	100	inf	0.000616029	1	0.00475141		Y
K01667	tnaA; tryptophanase [EC:4.1.99.1]	40	0	44	14	47.619	100	inf	0.000616029	1	0.00475141		Y
K03215	rumA; 23S rRNA (uracil1939-C5)-methyltransferase [EC:2.1.1.190]	40	0	44	14	47.619	100	inf	0.000616029	1	0.00475141		Y
K22299	rghR; HTH-type transcriptional regulator, competence development regulator	40	0	44	14	47.619	100	inf	0.000616029	1	0.00475141		Y
K00763	pncB, NAPRT1; nicotinate phosphoribosyltransferase [EC:6.3.4.21]	44	14	40	0	52.381	0	0	0.000616029	1	0.00475141	Y
K03734	apbE; FAD:protein FMN transferase [EC:2.7.1.180]	40	0	44	14	47.619	100	inf	0.000616029	1	0.00475141		Y
K03605	hyaD, hybD; hydrogenase maturation protease [EC:3.4.23.-]	40	0	44	14	47.619	100	inf	0.000616029	1	0.00475141		Y
K01507	ppa; inorganic pyrophosphatase [EC:3.6.1.1]	40	0	44	14	47.619	100	inf	0.000616029	1	0.00475141		Y
K00798	MMAB, pduO; cob(I)alamin adenosyltransferase [EC:2.5.1.17]	40	0	44	14	47.619	100	inf	0.000616029	1	0.00475141		Y
K01079	serB, PSPH; phosphoserine phosphatase [EC:3.1.3.3]	40	0	44	14	47.619	100	inf	0.000616029	1	0.00475141		Y
K07152	SCO1; protein SCO1	39	0	45	14	46.4286	100	inf	0.000627831	1	0.00475141		Y
K02500	hisF; imidazole glycerol-phosphate synthase subunit HisF [EC:4.3.2.10]	45	14	39	0	53.5714	0	0	0.000627831	1	0.00475141	Y
K02038	pstA; phosphate transport system permease protein	45	14	39	0	53.5714	0	0	0.000627831	1	0.00475141	Y
K21023	mucR; diguanylate cyclase [EC:2.7.7.65]	39	0	45	14	46.4286	100	inf	0.000627831	1	0.00475141		Y
K04653	hypC; hydrogenase expression/formation protein HypC	39	0	45	14	46.4286	100	inf	0.000627831	1	0.00475141		Y
K02116	atpI; ATP synthase protein I	39	0	45	14	46.4286	100	inf	0.000627831	1	0.00475141		Y
K03282	mscL; large conductance mechanosensitive channel	39	0	45	14	46.4286	100	inf	0.000627831	1	0.00475141		Y
K07010	K07010; putative glutamine amidotransferase	55	2	29	12	65.4762	85.7143	11.3793	0.000654076	1	0.0049203		Y
K00666	K00666; fatty-acyl-CoA synthase [EC:6.2.1.-]	29	12	55	2	34.5238	14.2857	0.0878788	0.000654076	1	0.0049203	Y
K02669	pilT; twitching motility protein PilT	38	0	46	14	45.2381	100	inf	0.000688778	1	0.0051047		Y
K07113	fxsA; UPF0716 protein FxsA	46	14	38	0	54.7619	0	0	0.000688778	1	0.0051047	Y
K00457	HPD, hppD; 4-hydroxyphenylpyruvate dioxygenase [EC:1.13.11.27]	38	0	46	14	45.2381	100	inf	0.000688778	1	0.0051047		Y
K02008	cbiQ; cobalt/nickel transport system permease protein	38	0	46	14	45.2381	100	inf	0.000688778	1	0.0051047		Y
K03333	choD; cholesterol oxidase [EC:1.1.3.6]	38	0	46	14	45.2381	100	inf	0.000688778	1	0.0051047		Y
K13874	araB; L-arabinonolactonase [EC:3.1.1.15]	11	8	73	6	13.0952	42.8571	0.113014	0.000712169	1	0.00523162	Y
K06934	K06934; uncharacterized protein	11	8	73	6	13.0952	42.8571	0.113014	0.000712169	1	0.00523162	Y
K00265	gltB; glutamate synthase (NADPH) large chain [EC:1.4.1.13]	11	8	73	6	13.0952	42.8571	0.113014	0.000712169	1	0.00523162	Y
K01246	tag; DNA-3-methyladenine glycosylase I [EC:3.2.2.20]	69	5	15	9	82.1429	64.2857	8.28	0.000719904	1	0.00525761		Y
K00101	lldD; L-lactate dehydrogenase (cytochrome) [EC:1.1.2.3]	15	9	69	5	17.8571	35.7143	0.120773	0.000719904	1	0.00525761	Y
K07064	K07064; uncharacterized protein	30	12	54	2	35.7143	14.2857	0.0925926	0.000745278	1	0.0054271	Y
K08992	lapA; lipopolysaccharide assembly protein A	59	3	25	11	70.2381	78.5714	8.65333	0.000773485	1	0.00559994		Y
K15977	K15977; putative oxidoreductase	59	3	25	11	70.2381	78.5714	8.65333	0.000773485	1	0.00559994		Y
K01782	fadJ; 3-hydroxyacyl-CoA dehydrogenase / enoyl-CoA hydratase / 3-hydroxybutyryl-CoA epimerase [EC:1.1.1.35 4.2.1.17 5.1.2.3]	37	0	47	14	44.0476	100	inf	0.000800757	1	0.00566637		Y
K05589	ftsB; cell division protein FtsB	37	0	47	14	44.0476	100	inf	0.000800757	1	0.00566637		Y
K05844	rimK; ribosomal protein S6--L-glutamate ligase [EC:6.3.2.-]	37	0	47	14	44.0476	100	inf	0.000800757	1	0.00566637		Y
K00700	GBE1, glgB; 1,4-alpha-glucan branching enzyme [EC:2.4.1.18]	37	0	47	14	44.0476	100	inf	0.000800757	1	0.00566637		Y
K14273	xdh; D-xylose 1-dehydrogenase (NADP+, D-xylono-1,5-lactone-forming) [EC:1.1.1.179]	37	0	47	14	44.0476	100	inf	0.000800757	1	0.00566637		Y
K24160	NHA1, SOD2; sodium/hydrogen antiporter	37	0	47	14	44.0476	100	inf	0.000800757	1	0.00566637		Y
K01599	hemE, UROD; uroporphyrinogen decarboxylase [EC:4.1.1.37]	37	0	47	14	44.0476	100	inf	0.000800757	1	0.00566637		Y
K02007	cbiM; cobalt/nickel transport system permease protein	37	0	47	14	44.0476	100	inf	0.000800757	1	0.00566637		Y
K18456	E3.5.4.32; 8-oxoguanine deaminase [EC:3.5.4.32]	64	4	20	10	76.1905	71.4286	8	0.000840141	1	0.00592832		Y
K07339	hicA; mRNA interferase HicA [EC:3.1.-.-]	5	6	79	8	5.95238	57.1429	0.0843882	0.000889143	1	0.00625647	Y
K12972	ghrA; glyoxylate/hydroxypyruvate reductase [EC:1.1.1.79 1.1.1.81]	8	7	76	7	9.52381	50	0.105263	0.000897953	1	0.00626566	Y
K17064	ddh; D-2-hydroxyacid dehydrogenase (NADP+) [EC:1.1.1.272]	8	7	76	7	9.52381	50	0.105263	0.000897953	1	0.00626566	Y
K01666	mhpE; 4-hydroxy 2-oxovalerate aldolase [EC:4.1.3.39]	8	7	76	7	9.52381	50	0.105263	0.000897953	1	0.00626566	Y
K02025	ABC.MS.P; multiple sugar transport system permease protein	38	13	46	1	45.2381	7.14286	0.0635452	0.000956054	1	0.00665254	Y
K00147	proA; glutamate-5-semialdehyde dehydrogenase [EC:1.2.1.41]	16	9	68	5	19.0476	35.7143	0.130719	0.00105849	1	0.00734492	Y
K06886	glbN; hemoglobin	32	12	52	2	38.0952	14.2857	0.102564	0.00111394	1	0.00770836	Y
K16557	exoA; succinoglycan biosynthesis protein ExoA [EC:2.4.-.-]	39	13	45	1	46.4286	7.14286	0.0666667	0.00111905	1	0.0077224	Y
K04763	xerD; integrase/recombinase XerD	63	4	21	10	75	71.4286	7.5	0.00117625	1	0.00809479		Y
K16842	hpxB; allantoinase [EC:3.5.2.5]	1	4	83	10	1.19048	71.4286	0.0301205	0.00126763	1	0.00869328	Y
K09951	cas2; CRISPR-associated protein Cas2	3	5	81	9	3.57143	64.2857	0.0666667	0.00128057	1	0.00869328	Y
K07464	cas4; CRISPR-associated exonuclease Cas4 [EC:3.1.12.1]	3	5	81	9	3.57143	64.2857	0.0666667	0.00128057	1	0.00869328	Y
K00332	nuoC; NADH-quinone oxidoreductase subunit C [EC:7.1.1.2]	3	5	81	9	3.57143	64.2857	0.0666667	0.00128057	1	0.00869328	Y
K00483	hpaB; 4-hydroxyphenylacetate 3-monooxygenase [EC:1.14.14.9]	3	5	81	9	3.57143	64.2857	0.0666667	0.00128057	1	0.00869328	Y
K06994	K06994; putative drug exporter of the RND superfamily	40	13	44	1	47.619	7.14286	0.0699301	0.00135786	1	0.00919309	Y
K01007	pps, ppsA; pyruvate, water dikinase [EC:2.7.9.2]	22	10	62	4	26.1905	28.5714	0.141935	0.00162158	1	0.0107412	Y
K03500	rsmB, sun; 16S rRNA (cytosine967-C5)-methyltransferase [EC:2.1.1.176]	22	10	62	4	26.1905	28.5714	0.141935	0.00162158	1	0.0107412	Y
K00446	dmpB, xylE; catechol 2,3-dioxygenase [EC:1.13.11.2]	6	6	78	8	7.14286	57.1429	0.102564	0.00164048	1	0.0107412	Y
K07488	K07488; transposase	6	6	78	8	7.14286	57.1429	0.102564	0.00164048	1	0.0107412	Y
K02624	pcaR; IclR family transcriptional regulator, pca regulon regulatory protein	6	6	78	8	7.14286	57.1429	0.102564	0.00164048	1	0.0107412	Y
K01739	metB; cystathionine gamma-synthase [EC:2.5.1.48]	36	0	48	14	42.8571	100	inf	0.00166474	1	0.0107412		Y
K11410	acdH; short/branched chain acyl-CoA dehydrogenase [EC:1.3.99.12]	36	0	48	14	42.8571	100	inf	0.00166474	1	0.0107412		Y
K08281	pncA; nicotinamidase/pyrazinamidase [EC:3.5.1.19 3.5.1.-]	48	14	36	0	57.1429	0	0	0.00166474	1	0.0107412	Y
K00931	proB; glutamate 5-kinase [EC:2.7.2.11]	48	14	36	0	57.1429	0	0	0.00166474	1	0.0107412	Y
K03074	secF; preprotein translocase subunit SecF	48	14	36	0	57.1429	0	0	0.00166474	1	0.0107412	Y
K07092	K07092; uncharacterized protein	36	0	48	14	42.8571	100	inf	0.00166474	1	0.0107412		Y
K21162	sgcE4, ncsE4, kedE4; enediyne biosynthesis protein E4	36	0	48	14	42.8571	100	inf	0.00166474	1	0.0107412		Y
K03284	corA; magnesium transporter	36	0	48	14	42.8571	100	inf	0.00166474	1	0.0107412		Y
K02492	hemA; glutamyl-tRNA reductase [EC:1.2.1.70]	36	0	48	14	42.8571	100	inf	0.00166474	1	0.0107412		Y
K02006	cbiO; cobalt/nickel transport system ATP-binding protein	36	0	48	14	42.8571	100	inf	0.00166474	1	0.0107412		Y
K01555	FAH, fahA; fumarylacetoacetase [EC:3.7.1.2]	36	0	48	14	42.8571	100	inf	0.00166474	1	0.0107412		Y
K03641	tolB; TolB protein	13	8	71	6	15.4762	42.8571	0.137324	0.00167217	1	0.0107412	Y
K14161	imuB; protein ImuB	71	6	13	8	84.5238	57.1429	7.28205	0.00167217	1	0.0107412		Y
K01208	cd, ma, nplT; cyclomaltodextrinase / maltogenic alpha-amylase / neopullulanase [EC:3.2.1.54 3.2.1.133 3.2.1.135]	35	0	49	14	41.6667	100	inf	0.00170659	1	0.0107412		Y
K01719	hemD, UROS; uroporphyrinogen-III synthase [EC:4.2.1.75]	35	0	49	14	41.6667	100	inf	0.00170659	1	0.0107412		Y
K13639	soxR; MerR family transcriptional regulator, redox-sensitive transcriptional activator SoxR	35	0	49	14	41.6667	100	inf	0.00170659	1	0.0107412		Y
K01749	hemC, HMBS; hydroxymethylbilane synthase [EC:2.5.1.61]	35	0	49	14	41.6667	100	inf	0.00170659	1	0.0107412		Y
K14155	patB, malY; cysteine-S-conjugate beta-lyase [EC:4.4.1.13]	35	0	49	14	41.6667	100	inf	0.00170659	1	0.0107412		Y
K25142	lnrN, sagI; linearmycin/streptolysin S transport system permease protein	35	0	49	14	41.6667	100	inf	0.00170659	1	0.0107412		Y
K00451	HGD, hmgA; homogentisate 1,2-dioxygenase [EC:1.13.11.5]	35	0	49	14	41.6667	100	inf	0.00170659	1	0.0107412		Y
K02662	pilM; type IV pilus assembly protein PilM	35	0	49	14	41.6667	100	inf	0.00170659	1	0.0107412		Y
K17994	hydD; sulfhydrogenase subunit delta [EC:1.12.1.3 1.12.1.5]	35	0	49	14	41.6667	100	inf	0.00170659	1	0.0107412		Y
K01247	alkA; DNA-3-methyladenine glycosylase II [EC:3.2.2.21]	35	0	49	14	41.6667	100	inf	0.00170659	1	0.0107412		Y
K02484	K02484; two-component system, OmpR family, sensor kinase [EC:2.7.13.3]	34	0	50	14	40.4762	100	inf	0.00186784	1	0.0116103		Y
K14475	ICP; inhibitor of cysteine peptidase	34	0	50	14	40.4762	100	inf	0.00186784	1	0.0116103		Y
K00548	metH, MTR; 5-methyltetrahydrofolate--homocysteine methyltransferase [EC:2.1.1.13]	34	0	50	14	40.4762	100	inf	0.00186784	1	0.0116103		Y
K07114	yfbK; Ca-activated chloride channel homolog	34	0	50	14	40.4762	100	inf	0.00186784	1	0.0116103		Y
K01698	hemB, ALAD; porphobilinogen synthase [EC:4.2.1.24]	34	0	50	14	40.4762	100	inf	0.00186784	1	0.0116103		Y
K04127	cefD; isopenicillin-N epimerase [EC:5.1.1.17]	18	9	66	5	21.4286	35.7143	0.151515	0.00214574	1	0.0130544	Y
K01488	add, ADA; adenosine deaminase [EC:3.5.4.4]	51	14	33	0	60.7143	0	0	0.00215228	1	0.0130544	Y
K00368	nirK; nitrite reductase (NO-forming) [EC:1.7.2.1]	33	0	51	14	39.2857	100	inf	0.00215228	1	0.0130544		Y
K07009	gatD; lipid II isoglutaminyl synthase (glutamine-hydrolysing) [EC:6.3.5.13]	33	0	51	14	39.2857	100	inf	0.00215228	1	0.0130544		Y
K00854	xylB, XYLB; xylulokinase [EC:2.7.1.17]	33	0	51	14	39.2857	100	inf	0.00215228	1	0.0130544		Y
K07054	K07054; uncharacterized protein	33	0	51	14	39.2857	100	inf	0.00215228	1	0.0130544		Y
K02193	ccmA; heme exporter protein A [EC:7.6.2.5]	33	0	51	14	39.2857	100	inf	0.00215228	1	0.0130544		Y
K10914	crp; CRP/FNR family transcriptional regulator, cyclic AMP receptor protein	33	0	51	14	39.2857	100	inf	0.00215228	1	0.0130544		Y
K19304	mepM; murein DD-endopeptidase [EC:3.4.24.-]	33	0	51	14	39.2857	100	inf	0.00215228	1	0.0130544		Y
K00226	pyrD; dihydroorotate dehydrogenase (fumarate) [EC:1.3.98.1]	33	0	51	14	39.2857	100	inf	0.00215228	1	0.0130544		Y
K15554	ssuC; sulfonate transport system permease protein	10	7	74	7	11.9048	50	0.135135	0.0023346	1	0.014126	Y
K16651	pduX; L-threonine kinase [EC:2.7.1.177]	0	3	84	11	0	78.5714	0	0.00239323	1	0.0143422	Y
K21679	hpnC; hydroxysqualene synthase [EC:4.2.3.156]	0	3	84	11	0	78.5714	0	0.00239323	1	0.0143422	Y
K13609	dpkA, lhpD; delta1-piperideine-2-carboxylate reductase [EC:1.5.1.21]	0	3	84	11	0	78.5714	0	0.00239323	1	0.0143422	Y
K19613	SHOC2, SUR8; leucine-rich repeat protein SHOC2	0	3	84	11	0	78.5714	0	0.00239323	1	0.0143422	Y
K03722	dinG; ATP-dependent DNA helicase DinG [EC:3.6.4.12]	14	8	70	6	16.6667	42.8571	0.15	0.00245131	1	0.0146552	Y
K00620	argJ; glutamate N-acetyltransferase / amino-acid N-acetyltransferase [EC:2.3.1.35 2.3.1.1]	41	13	43	1	48.8095	7.14286	0.0733453	0.00260841	1	0.0155573	Y
K00099	dxr; 1-deoxy-D-xylulose-5-phosphate reductoisomerase [EC:1.1.1.267]	80	9	4	5	95.2381	35.7143	11.1111	0.00264428	1	0.0156225		Y
K16785	ecfT; energy-coupling factor transport system permease protein	4	5	80	9	4.7619	64.2857	0.09	0.00264428	1	0.0156225	Y
K02168	betT, betS; choline/glycine/proline betaine transport protein	4	5	80	9	4.7619	64.2857	0.09	0.00264428	1	0.0156225	Y
K07459	ybjD; putative ATP-dependent endonuclease of the OLD family	4	5	80	9	4.7619	64.2857	0.09	0.00264428	1	0.0156225	Y
K02010	afuC, fbpC; iron(III) transport system ATP-binding protein [EC:7.2.2.7]	34	12	50	2	40.4762	14.2857	0.113333	0.00270043	1	0.0159167	Y
K02495	hemN, hemZ; oxygen-independent coproporphyrinogen III oxidase [EC:1.3.98.3]	55	3	29	11	65.4762	78.5714	6.95402	0.00280235	1	0.01644		Y
K00549	metE; 5-methyltetrahydropteroyltriglutamate--homocysteine methyltransferase [EC:2.1.1.14]	29	11	55	3	34.5238	21.4286	0.143802	0.00280235	1	0.01644	Y
K19784	chrR, NQR; chromate reductase, NAD(P)H dehydrogenase (quinone)	35	12	49	2	41.6667	14.2857	0.119048	0.00299794	1	0.0175464	Y
K01491	folD; methylenetetrahydrofolate dehydrogenase (NADP+) / methenyltetrahydrofolate cyclohydrolase [EC:1.5.1.5 3.5.4.9]	43	13	41	1	51.1905	7.14286	0.0806754	0.00317813	1	0.0185576	Y
K01448	amiABC; N-acetylmuramoyl-L-alanine amidase [EC:3.5.1.28]	36	12	48	2	42.8571	14.2857	0.125	0.003477	1	0.0199913	Y
K06001	trpB; tryptophan synthase beta chain [EC:4.2.1.20]	36	12	48	2	42.8571	14.2857	0.125	0.003477	1	0.0199913	Y
K00306	PIPOX; sarcosine oxidase / L-pipecolate oxidase [EC:1.5.3.1 1.5.3.7]	2	4	82	10	2.38095	71.4286	0.0609756	0.00347767	1	0.0199913	Y
K09709	meh; 3-methylfumaryl-CoA hydratase [EC:4.2.1.153]	2	4	82	10	2.38095	71.4286	0.0609756	0.00347767	1	0.0199913	Y
K16164	K16164; acylpyruvate hydrolase [EC:3.7.1.5]	2	4	82	10	2.38095	71.4286	0.0609756	0.00347767	1	0.0199913	Y
K02054	ABC.SP.P1; putative spermidine/putrescine transport system permease protein	2	4	82	10	2.38095	71.4286	0.0609756	0.00347767	1	0.0199913	Y
K01512	acyP; acylphosphatase [EC:3.6.1.7]	54	3	30	11	64.2857	78.5714	6.6	0.0034875	1	0.0199913		Y
K00281	GLDC, gcvP; glycine dehydrogenase [EC:1.4.4.2]	54	3	30	11	64.2857	78.5714	6.6	0.0034875	1	0.0199913		Y
K07246	ttuC, dmlA; tartrate dehydrogenase/decarboxylase / D-malate dehydrogenase [EC:1.1.1.93 4.1.1.73 1.1.1.83]	15	8	69	6	17.8571	42.8571	0.163043	0.00350383	1	0.020039	Y
K08351	bisC; biotin/methionine sulfoxide reductase [EC:1.-.-.-]	11	7	73	7	13.0952	50	0.150685	0.00353959	1	0.0201974	Y
K07586	ygaC; uncharacterized protein	32	0	52	14	38.0952	100	inf	0.00399427	1	0.0220875		Y
K09125	yhhQ; queuosine precursor transporter	32	0	52	14	38.0952	100	inf	0.00399427	1	0.0220875		Y
K02653	pilC; type IV pilus assembly protein PilC	32	0	52	14	38.0952	100	inf	0.00399427	1	0.0220875		Y
K02664	pilO; type IV pilus assembly protein PilO	32	0	52	14	38.0952	100	inf	0.00399427	1	0.0220875		Y
K17996	hydB; sulfhydrogenase subunit beta (sulfur reductase) [EC:1.12.98.4]	32	0	52	14	38.0952	100	inf	0.00399427	1	0.0220875		Y
K01473	hyuA; N-methylhydantoinase A [EC:3.5.2.14]	52	14	32	0	61.9048	0	0	0.00399427	1	0.0220875	Y
K11473	glcF; glycolate oxidase iron-sulfur subunit	52	14	32	0	61.9048	0	0	0.00399427	1	0.0220875	Y
K00930	argB; acetylglutamate kinase [EC:2.7.2.8]	52	14	32	0	61.9048	0	0	0.00399427	1	0.0220875	Y
K01533	copB; P-type Cu2+ transporter [EC:7.2.2.9]	32	0	52	14	38.0952	100	inf	0.00399427	1	0.0220875		Y
K09796	pccA; periplasmic copper chaperone A	32	0	52	14	38.0952	100	inf	0.00399427	1	0.0220875		Y
K11936	pgaC, icaA; poly-beta-1,6-N-acetyl-D-glucosamine synthase [EC:2.4.1.-]	32	0	52	14	38.0952	100	inf	0.00399427	1	0.0220875		Y
K01790	rfbC, rmlC; dTDP-4-dehydrorhamnose 3,5-epimerase [EC:5.1.3.13]	32	0	52	14	38.0952	100	inf	0.00399427	1	0.0220875		Y
K03921	FAB2, SSI2, desA1; acyl-[acyl-carrier-protein] desaturase [EC:1.14.19.2 1.14.19.11 1.14.19.26]	32	0	52	14	38.0952	100	inf	0.00399427	1	0.0220875		Y
K05366	mrcA; penicillin-binding protein 1A [EC:2.4.1.129 3.4.16.4]	32	0	52	14	38.0952	100	inf	0.00399427	1	0.0220875		Y
K03465	thyX, thy1; thymidylate synthase (FAD) [EC:2.1.1.148]	61	4	23	10	72.619	71.4286	6.63043	0.00407301	1	0.0224239		Y
K21495	fitA; antitoxin FitA	23	10	61	4	27.381	28.5714	0.15082	0.00407301	1	0.0224239	Y
K00335	nuoF; NADH-quinone oxidoreductase subunit F [EC:7.1.1.2]	53	14	31	0	63.0952	0	0	0.00417569	1	0.022592	Y
K03325	ACR3, arsB; arsenite transporter	31	0	53	14	36.9048	100	inf	0.00417569	1	0.022592		Y
K01338	lon; ATP-dependent Lon protease [EC:3.4.21.53]	31	0	53	14	36.9048	100	inf	0.00417569	1	0.022592		Y
K01478	arcA; arginine deiminase [EC:3.5.3.6]	31	0	53	14	36.9048	100	inf	0.00417569	1	0.022592		Y
K05343	treS; maltose alpha-D-glucosyltransferase / alpha-amylase [EC:5.4.99.16 3.2.1.1]	31	0	53	14	36.9048	100	inf	0.00417569	1	0.022592		Y
K06872	K06872; uncharacterized protein	31	0	53	14	36.9048	100	inf	0.00417569	1	0.022592		Y
K17993	hydA; sulfhydrogenase subunit alpha [EC:1.12.1.3 1.12.1.5]	31	0	53	14	36.9048	100	inf	0.00417569	1	0.022592		Y
K00453	TDO2, kynA; tryptophan 2,3-dioxygenase [EC:1.13.11.11]	31	0	53	14	36.9048	100	inf	0.00417569	1	0.022592		Y
K06877	K06877; DEAD/DEAH box helicase domain-containing protein	24	10	60	4	28.5714	28.5714	0.16	0.00442143	1	0.02387	Y
K15342	cas1; CRISP-associated protein Cas1	8	6	76	8	9.52381	57.1429	0.140351	0.00452833	1	0.0243945	Y
K03799	htpX; heat shock protein HtpX [EC:3.4.24.-]	54	14	30	0	64.2857	0	0	0.00461721	1	0.0245565	Y
K00221	E4.99.1.2; alkylmercury lyase [EC:4.99.1.2]	30	0	54	14	35.7143	100	inf	0.00461721	1	0.0245565		Y
K00973	rfbA, rmlA, rffH; glucose-1-phosphate thymidylyltransferase [EC:2.7.7.24]	30	0	54	14	35.7143	100	inf	0.00461721	1	0.0245565		Y
K01710	rfbB, rmlB, rffG; dTDP-glucose 4,6-dehydratase [EC:4.2.1.46]	30	0	54	14	35.7143	100	inf	0.00461721	1	0.0245565		Y
K00963	UGP2, galU, galF; UTP--glucose-1-phosphate uridylyltransferase [EC:2.7.7.9]	30	0	54	14	35.7143	100	inf	0.00461721	1	0.0245565		Y
K22476	K22476; N-acetylglutamate synthase [EC:2.3.1.1]	30	0	54	14	35.7143	100	inf	0.00461721	1	0.0245565		Y
K02217	ftnA, ftn; ferritin [EC:1.16.3.2]	25	10	59	4	29.7619	28.5714	0.169492	0.00505817	1	0.0268447	Y
K23269	purL; phosphoribosylformylglycinamidine synthase subunit PurL [EC:6.3.5.3]	58	4	26	10	69.0476	71.4286	5.57692	0.00601075	1	0.0317657		Y
K15555	ssuB; sulfonate transport system ATP-binding protein [EC:7.6.2.14]	26	10	58	4	30.9524	28.5714	0.17931	0.00601075	1	0.0317657	Y
K02026	ABC.MS.P1; multiple sugar transport system permease protein	44	13	40	1	52.381	7.14286	0.0846154	0.0065641	1	0.0343279	Y
K02040	pstS; phosphate transport system substrate-binding protein	44	13	40	1	52.381	7.14286	0.0846154	0.0065641	1	0.0343279	Y
K00641	metX; homoserine O-acetyltransferase/O-succinyltransferase [EC:2.3.1.31 2.3.1.46]	44	13	40	1	52.381	7.14286	0.0846154	0.0065641	1	0.0343279	Y
K01638	aceB, glcB; malate synthase [EC:2.3.3.9]	44	13	40	1	52.381	7.14286	0.0846154	0.0065641	1	0.0343279	Y
K18700	flK; fluoroacetyl-CoA thioesterase [EC:3.1.2.29]	40	1	44	13	47.619	92.8571	11.8182	0.0065641	1	0.0343279		Y
K02036	pstB; phosphate transport system ATP-binding protein [EC:7.3.2.1]	45	13	39	1	53.5714	7.14286	0.0887574	0.00667103	1	0.0348145	Y
K07045	K07045; uncharacterized protein	31	11	53	3	36.9048	21.4286	0.15952	0.00681491	1	0.0354178	Y
K03816	xpt; xanthine phosphoribosyltransferase [EC:2.4.2.22]	31	11	53	3	36.9048	21.4286	0.15952	0.00681491	1	0.0354178	Y
K01434	pac; penicillin G amidase [EC:3.5.1.11]	38	1	46	13	45.2381	92.8571	10.7391	0.00713579	1	0.036856		Y
K01740	metY; O-acetylhomoserine (thiol)-lyase [EC:2.5.1.49]	46	13	38	1	54.7619	7.14286	0.0931174	0.00713579	1	0.036856	Y
K02039	phoU; phosphate transport system protein	46	13	38	1	54.7619	7.14286	0.0931174	0.00713579	1	0.036856	Y
K14261	alaC; alanine-synthesizing transaminase [EC:2.6.1.-]	57	4	27	10	67.8571	71.4286	5.27778	0.00731528	1	0.037612		Y
K13955	yogA; zinc-binding alcohol dehydrogenase/oxidoreductase	27	10	57	4	32.1429	28.5714	0.189474	0.00731528	1	0.037612	Y
K00939	adk, AK; adenylate kinase [EC:2.7.4.3]	71	7	13	7	84.5238	50	5.46154	0.00738587	1	0.037612		Y
K00355	NQO1; NAD(P)H dehydrogenase (quinone) [EC:1.6.5.2]	3	4	81	10	3.57143	71.4286	0.0925926	0.0074173	1	0.037612	Y
K09020	rutB; ureidoacrylate peracid hydrolase [EC:3.5.1.110]	3	4	81	10	3.57143	71.4286	0.0925926	0.0074173	1	0.037612	Y
K14470	mct; 2-methylfumaryl-CoA isomerase [EC:5.4.1.3]	3	4	81	10	3.57143	71.4286	0.0925926	0.0074173	1	0.037612	Y
K17836	penP; beta-lactamase class A [EC:3.5.2.6]	3	4	81	10	3.57143	71.4286	0.0925926	0.0074173	1	0.037612	Y
K18661	matB; malonyl-CoA/methylmalonyl-CoA synthetase [EC:6.2.1.-]	3	4	81	10	3.57143	71.4286	0.0925926	0.0074173	1	0.037612	Y
K07458	vsr; DNA mismatch endonuclease, patch repair protein [EC:3.1.-.-]	3	4	81	10	3.57143	71.4286	0.0925926	0.0074173	1	0.037612	Y
K05846	opuBD; osmoprotectant transport system permease protein	46	2	38	12	54.7619	85.7143	7.26316	0.00767411	1	0.0387574		Y
K01463	bshB1; N-acetylglucosamine malate deacetylase 1 [EC:3.5.1.-]	38	12	46	2	45.2381	14.2857	0.137681	0.00767411	1	0.0387574	Y
K14696	SLC30A9, ZNT9; solute carrier family 30 (zinc transporter), member 9	47	13	37	1	55.9524	7.14286	0.0977131	0.00796861	1	0.0400831	Y
K00020	HIBADH, mmsB; 3-hydroxyisobutyrate dehydrogenase [EC:1.1.1.31]	47	13	37	1	55.9524	7.14286	0.0977131	0.00796861	1	0.0400831	Y
K19200	IAL; isopenicillin-N N-acyltransferase like protein	33	11	51	3	39.2857	21.4286	0.176471	0.00843888	1	0.0423635	Y
K07496	K07496; putative transposase	1	3	83	11	1.19048	78.5714	0.0441767	0.00874157	1	0.0428375	Y
K01687	ilvD; dihydroxy-acid dehydratase [EC:4.2.1.9]	55	14	29	0	65.4762	0	0	0.00877839	1	0.0428375	Y
K00765	hisG; ATP phosphoribosyltransferase [EC:2.4.2.17]	55	14	29	0	65.4762	0	0	0.00877839	1	0.0428375	Y
K10979	ku; DNA end-binding protein Ku	55	14	29	0	65.4762	0	0	0.00877839	1	0.0428375	Y
K20999	pslF; polysaccharide biosynthesis protein PslF	29	0	55	14	34.5238	100	inf	0.00877839	1	0.0428375		Y
K12528	xdhD; putative selenate reductase molybdopterin-binding subunit	29	0	55	14	34.5238	100	inf	0.00877839	1	0.0428375		Y
K03972	pspE; phage shock protein E	29	0	55	14	34.5238	100	inf	0.00877839	1	0.0428375		Y
K01668	E4.1.99.2; tyrosine phenol-lyase [EC:4.1.99.2]	29	0	55	14	34.5238	100	inf	0.00877839	1	0.0428375		Y
K00982	glnE; [glutamine synthetase] adenylyltransferase / [glutamine synthetase]-adenylyl-L-tyrosine phosphorylase [EC:2.7.7.42 2.7.7.89]	29	0	55	14	34.5238	100	inf	0.00877839	1	0.0428375		Y
K09456	aidB; putative acyl-CoA dehydrogenase	29	0	55	14	34.5238	100	inf	0.00877839	1	0.0428375		Y
K18455	mca; mycothiol S-conjugate amidase [EC:3.5.1.115]	29	0	55	14	34.5238	100	inf	0.00877839	1	0.0428375		Y
K00278	nadB; L-aspartate oxidase [EC:1.4.3.16]	29	0	55	14	34.5238	100	inf	0.00877839	1	0.0428375		Y
K05813	ugpB; sn-glycerol 3-phosphate transport system substrate-binding protein	29	0	55	14	34.5238	100	inf	0.00877839	1	0.0428375		Y
K07260	vanY; zinc D-Ala-D-Ala carboxypeptidase [EC:3.4.17.14]	28	0	56	14	33.3333	100	inf	0.00889242	1	0.0428375		Y
K24956	protein archease	28	0	56	14	33.3333	100	inf	0.00889242	1	0.0428375		Y
K21744	tipA; MerR family transcriptional regulator, thiopeptide resistance regulator	28	0	56	14	33.3333	100	inf	0.00889242	1	0.0428375		Y
K00958	sat, met3; sulfate adenylyltransferase [EC:2.7.7.4]	28	0	56	14	33.3333	100	inf	0.00889242	1	0.0428375		Y
K03885	ndh; NADH:ubiquinone reductase (H+-translocating) [EC:7.1.1.2]	28	0	56	14	33.3333	100	inf	0.00889242	1	0.0428375		Y
K01908	ACSS3, prpE; propionyl-CoA synthetase [EC:6.2.1.17]	28	0	56	14	33.3333	100	inf	0.00889242	1	0.0428375		Y
K07104	catE; catechol 2,3-dioxygenase [EC:1.13.11.2]	28	0	56	14	33.3333	100	inf	0.00889242	1	0.0428375		Y
K07157	K07157; uncharacterized protein	28	0	56	14	33.3333	100	inf	0.00889242	1	0.0428375		Y
K05845	opuC; osmoprotectant transport system substrate-binding protein	44	2	40	12	52.381	85.7143	6.6	0.00924725	1	0.0444614		Y
K02652	pilB; type IV pilus assembly protein PilB	27	0	57	14	32.1429	100	inf	0.00952368	1	0.0450129		Y
K10544	xylH; D-xylose transport system permease protein	27	0	57	14	32.1429	100	inf	0.00952368	1	0.0450129		Y
K22317	oleA; acyl-CoA:acyl-CoA alkyltransferase [EC:2.3.3.20]	27	0	57	14	32.1429	100	inf	0.00952368	1	0.0450129		Y
K10543	xylF; D-xylose transport system substrate-binding protein	27	0	57	14	32.1429	100	inf	0.00952368	1	0.0450129		Y
K07401	K07401; selenoprotein W-related protein	27	0	57	14	32.1429	100	inf	0.00952368	1	0.0450129		Y
K03520	coxL, cutL; aerobic carbon-monoxide dehydrogenase large subunit [EC:1.2.5.3]	57	14	27	0	67.8571	0	0	0.00952368	1	0.0450129	Y
K01431	UPB1, pydC; beta-ureidopropionase [EC:3.5.1.6]	57	14	27	0	67.8571	0	0	0.00952368	1	0.0450129	Y
K25148	berA; beta-exotoxin I transport system ATP-binding protein	57	14	27	0	67.8571	0	0	0.00952368	1	0.0450129	Y
K03216	trmL, cspR; tRNA (cytidine/uridine-2'-O-)-methyltransferase [EC:2.1.1.207]	57	14	27	0	67.8571	0	0	0.00952368	1	0.0450129	Y
K09971	aapM, bztC; general L-amino acid transport system permease protein	50	3	34	11	59.5238	78.5714	5.39216	0.00986063	1	0.0465177		Y
K01809	manA, MPI; mannose-6-phosphate isomerase [EC:5.3.1.8]	22	9	62	5	26.1905	35.7143	0.197133	0.0101431	1	0.0477604	Y
K23518	MACROD, ymdB; O-acetyl-ADP-ribose deacetylase [EC:3.1.1.106]	10	6	74	8	11.9048	57.1429	0.18018	0.010229	1	0.0479845	Y
K02062	thiQ; thiamine transport system ATP-binding protein [EC:7.6.2.15]	10	6	74	8	11.9048	57.1429	0.18018	0.010229	1	0.0479845	Y
