# Supplementary material for: Diverse lifestyles and adaptive evolution of uncultured UBA5794 actinobacteria, a sister order of “Candidatus actinomarinales”
Source: Environ Microbiome. 2025 Apr 19;20:39. doi: 10.1186/s40793-025-00701-w (PMC12008989; doi:10.1186/s40793-025-00701-w)
Supplement: Supplementary file 21 — Supplementary Material 21: Table S11. Habitat-associated PFAMs across genomes of sponge symbiont and free-living members. [file 40793_2025_701_MOESM21_ESM.xlsx]

## Sheet: Sheet1
Table S9. Orthogroups shared by UBA5794 and "Ca. Actinomarinales" genomes
Orthogroup	Bin.29	GCA_001767695.1	GCA_002238785.1	GCA_002403855.1	GCA_002418265.1	GCA_002450985.1	GCA_002898115.1	GCA_003230435.1	GCA_003235475.1	GCA_003242515.1	GCA_003388545.1	GCA_003648875.1	GCA_008501565.1	GCA_009377435.1	GCA_009377735.1	GCA_009837095.1	GCA_009837815.1	GCA_009838635.1	GCA_009839965.1	GCA_009841075.1	GCA_009841105.1	GCA_009843905.1	GCA_011371355.1	GCA_011523395.1	GCA_011523635.1	GCA_011682695.1	GCA_012270885.1	GCA_013001065.1	GCA_013001245.1	GCA_013001485.1	GCA_013002865.1	GCA_013003395.1	GCA_013003515.1	GCA_013003615.1	GCA_013043085.1	GCA_013151445.1	GCA_013152275.1	GCA_013202595.1	GCA_013695075.1	GCA_013812505.1	GCA_015488325.1	GCA_016215655.1	GCA_016650365.1	GCA_016870535.1	GCA_016932695.1	GCA_017577575.1	GCA_018680395.1	GCA_018680515.1	GCA_018819625.1
OG0000000	7	5	33	10	11	15	5	12	6	7	6	4	4	11	23	34	22	33	41	13	41	11	5	43	48	10	30	10	11	8	9	11	11	8	12	11	14	9	8	13	15	4	21	16	7	16	5	15	10
OG0000001	10	14	6	20	14	8	12	8	6	10	15	5	7	4	7	2	2	4	2	1	2	1	16	4	4	17	3	13	13	13	15	17	13	15	14	22	14	25	11	19	20	9	26	11	14	10	17	12	15
OG0000002	5	5	29	6	4	5	5	7	4	8	5	1	4	8	12	20	14	18	23	8	23	7	6	21	30	6	23	2	1	3	2	7	2	4	2	6	6	9	3	9	7	4	8	9	7	8	4	3	5
OG0000003	7	5	13	2	10	10	5	11	5	6	6	6	6	6	11	5	7	4	5	3	5	3	8	6	5	4	9	5	5	4	4	7	3	4	4	10	7	3	7	10	11	4	6	4	4	10	3	6	3
OG0000004	4	4	6	9	7	12	6	8	5	7	6	4	6	3	11	4	4	3	4	1	4	2	7	3	3	8	5	4	3	5	5	7	7	9	5	9	12	5	7	11	7	4	9	4	6	9	6	4	6
OG0000005	6	7	4	8	10	10	7	2	5	3	4	2	6	5	12	2	2	4	2	1	2	1	6	4	4	6	3	4	5	7	10	11	9	11	5	8	7	10	12	6	8	4	12	7	10	3	6	4	5
OG0000006	0	1	16	10	6	26	17	1	1	0	0	0	14	11	51	10	5	9	11	5	11	5	1	9	13	0	8	2	0	1	1	0	1	3	2	22	0	3	0	9	0	1	16	1	1	29	1	2	1
OG0000007	5	3	3	6	5	15	11	11	5	6	4	6	5	5	9	0	0	1	1	0	1	0	4	1	1	4	1	8	6	3	8	11	2	6	9	9	6	6	6	5	8	4	7	3	4	11	2	5	3
OG0000008	5	2	3	5	6	10	3	5	8	3	7	6	3	4	10	8	3	3	5	3	5	3	3	1	5	3	5	4	4	9	3	7	2	4	6	6	3	8	11	6	3	3	8	5	7	7	3	6	6
OG0000009	5	2	10	6	1	9	2	4	0	1	4	0	2	6	10	10	9	7	9	6	10	6	1	10	10	5	13	3	5	4	5	6	3	4	3	2	9	5	2	5	6	1	14	4	3	5	3	4	4
OG0000010	3	3	7	7	6	4	4	5	2	2	1	4	4	8	6	13	6	13	14	6	14	6	2	18	19	4	5	5	6	2	4	2	2	3	7	7	5	4	4	3	4	5	9	5	4	5	2	7	5
OG0000011	5	4	7	4	6	6	3	5	4	5	5	3	1	8	9	6	2	6	6	5	6	4	4	6	7	2	4	3	4	4	5	4	4	5	4	6	4	4	6	5	7	5	5	3	3	6	3	3	5
OG0000012	4	2	6	3	3	6	4	3	1	2	3	1	2	7	8	7	6	9	7	6	8	3	7	10	10	4	7	2	2	4	5	7	4	4	2	5	6	4	7	9	5	3	6	4	4	4	2	3	3
OG0000013	4	3	3	6	5	7	2	3	3	3	3	4	6	5	10	11	2	7	12	5	12	6	4	5	12	5	4	3	4	3	3	6	1	3	5	3	6	8	4	6	5	2	9	4	4	4	1	4	5
OG0000014	8	3	3	7	5	6	6	2	4	6	6	1	6	4	7	4	2	4	5	4	5	4	8	5	7	5	3	4	5	2	2	7	4	3	5	8	6	3	6	7	8	4	8	1	2	6	1	4	3
OG0000015	4	4	3	6	7	8	3	3	6	3	6	5	3	4	4	1	5	2	2	2	2	2	1	3	2	3	7	5	7	4	5	7	4	4	6	4	3	6	7	6	3	5	8	2	2	4	2	8	3
OG0000016	2	2	16	3	2	3	2	5	2	4	4	0	2	5	7	13	7	11	13	6	13	6	4	12	17	4	15	1	1	1	2	5	0	3	1	2	4	5	4	5	4	3	5	4	3	6	2	3	4
OG0000017	4	7	2	5	6	4	1	4	7	5	5	6	4	4	3	2	2	1	2	2	2	1	5	2	1	8	2	2	2	2	2	13	3	3	1	2	11	7	1	4	10	7	6	8	6	6	3	5	7
OG0000018	3	3	8	7	5	4	2	11	2	2	3	2	4	3	8	8	5	10	8	6	8	5	3	12	9	3	6	5	1	1	2	2	0	2	3	8	6	9	2	3	7	3	3	3	4	6	0	4	5
OG0000019	5	3	8	8	4	4	1	11	2	2	2	2	3	2	8	8	4	10	8	6	9	5	2	12	9	3	5	3	2	0	2	2	0	2	4	8	6	8	2	1	6	3	4	4	4	4	0	4	5
OG0000020	3	3	6	4	4	7	4	4	3	4	3	2	2	7	7	8	6	10	8	5	8	6	4	11	7	6	6	1	2	2	3	4	2	1	1	4	6	5	3	3	6	3	5	3	3	5	1	1	3
OG0000021	2	2	16	3	2	2	2	4	2	4	3	0	2	5	7	10	7	10	12	5	13	5	3	12	16	4	14	1	1	1	2	5	1	3	1	1	4	5	3	5	4	3	6	3	2	6	1	3	3
OG0000022	4	3	3	5	5	4	4	2	5	3	5	3	2	4	3	4	3	4	4	4	4	4	5	4	4	3	3	3	4	3	4	5	4	4	4	5	4	4	5	4	4	4	5	4	4	6	3	3	4
OG0000023	4	4	1	3	5	5	7	3	3	4	1	3	2	2	7	2	1	2	2	2	2	2	6	2	1	3	1	3	3	6	5	4	7	6	3	8	11	7	5	1	6	2	4	4	5	4	4	3	3
OG0000024	5	2	1	4	3	4	3	6	3	1	3	5	2	2	5	2	2	2	2	2	2	2	3	2	2	3	2	3	3	5	3	5	3	3	3	4	5	6	5	6	7	3	3	2	3	2	3	3	4
OG0000025	3	1	3	4	5	3	2	0	1	3	3	1	3	2	8	4	3	3	4	3	4	3	5	3	3	5	3	5	5	2	4	5	1	2	5	4	4	3	4	2	3	1	4	3	4	3	2	5	2
OG0000026	4	2	7	2	4	7	2	7	3	3	5	3	1	3	5	4	4	3	4	2	4	1	5	5	4	4	6	4	4	0	3	5	2	2	2	4	5	2	4	7	3	2	5	2	2	4	0	4	2
OG0000027	0	2	4	5	1	4	0	4	1	3	4	3	2	4	5	3	4	5	4	2	4	1	1	5	4	5	3	2	1	4	3	4	0	4	2	2	5	1	1	2	4	0	8	1	0	3	0	2	2
OG0000028	3	3	6	4	4	2	4	5	2	3	3	1	2	7	18	3	3	4	4	1	4	1	3	4	3	4	4	1	2	3	2	2	1	3	1	4	12	3	4	4	7	3	4	3	2	10	1	2	3
OG0000029	4	3	6	4	4	3	3	6	2	4	3	2	2	6	17	4	3	4	4	1	4	1	3	4	3	6	4	2	2	2	2	3	2	2	1	4	10	3	4	3	6	3	5	3	2	10	1	2	3
OG0000030	3	1	12	0	3	5	3	4	1	2	2	3	1	1	8	8	7	5	8	3	8	3	3	8	5	3	9	3	3	2	4	2	1	3	3	4	7	3	4	5	5	2	5	2	1	5	2	3	1
OG0000031	6	1	7	3	1	3	1	3	2	2	1	3	1	1	1	11	5	7	10	5	10	4	1	9	9	1	6	7	5	1	1	9	1	1	6	1	1	3	2	6	1	1	6	1	0	4	1	8	1
OG0000032	4	1	6	3	2	6	1	2	3	3	3	2	2	3	5	6	6	5	7	4	7	1	4	6	7	2	7	1	3	2	4	5	2	5	2	3	4	4	2	1	3	1	8	2	2	4	0	3	2
OG0000033	3	2	2	5	4	1	2	3	4	5	2	4	4	3	3	3	2	3	3	3	3	3	3	3	3	4	2	4	4	3	5	3	2	5	5	3	4	3	3	3	3	3	4	3	5	5	3	6	4
OG0000034	3	3	4	5	5	5	3	1	3	3	1	3	1	3	5	6	3	8	7	4	7	3	4	7	7	5	2	2	4	1	3	2	2	4	4	6	6	4	1	6	4	3	3	4	2	4	1	3	3
OG0000035	3	3	6	4	4	2	3	5	2	3	3	2	2	6	18	2	3	3	3	1	3	1	3	3	2	6	4	2	2	3	2	3	2	3	1	4	11	3	4	4	6	3	5	3	2	10	1	3	3
OG0000036	3	3	4	4	3	5	4	6	3	4	4	5	2	4	3	2	2	3	2	3	2	3	3	3	3	3	3	3	2	2	2	4	3	3	2	4	3	2	3	4	4	3	5	4	3	3	2	3	4
OG0000037	5	1	7	1	1	4	1	4	1	3	3	1	1	4	6	8	4	9	8	6	8	5	2	13	8	2	4	1	2	0	1	1	0	0	3	5	3	2	2	3	4	1	7	3	2	3	0	3	3
OG0000038	3	3	1	3	4	8	3	3	3	3	3	3	2	1	4	1	2	3	2	1	2	1	2	3	2	2	1	1	6	3	5	6	3	5	7	4	4	3	4	6	5	2	5	4	3	4	3	5	2
OG0000039	4	3	6	4	3	1	3	6	2	3	3	2	2	6	17	3	3	3	3	1	3	1	3	3	2	5	4	2	2	3	3	3	3	3	0	4	10	3	5	3	6	3	5	3	2	9	2	2	3
OG0000040	2	4	10	3	4	6	1	5	2	0	1	2	4	2	5	3	5	3	4	2	3	0	1	5	5	3	11	2	3	3	6	2	4	1	3	2	3	2	4	6	2	3	5	14	3	2	1	3	3
OG0000041	4	6	0	4	2	5	4	4	3	2	6	3	4	0	9	1	0	1	1	0	1	0	3	0	0	6	0	2	3	5	5	7	5	3	3	5	6	5	4	7	5	2	3	2	2	8	2	3	1
OG0000042	3	4	9	1	2	3	1	1	2	1	5	1	2	7	20	10	4	9	11	5	11	6	1	9	8	1	8	3	4	2	2	1	1	1	4	3	1	3	3	4	1	3	8	1	1	6	1	3	2
OG0000043	4	1	6	4	3	4	3	5	1	3	1	2	0	6	11	3	4	5	5	3	6	3	2	6	6	4	5	3	4	3	3	5	2	4	2	5	5	2	4	5	4	0	4	2	2	6	1	3	2
OG0000044	2	1	6	4	4	4	3	4	1	3	1	1	0	7	12	2	4	4	5	3	6	4	2	6	6	4	5	3	4	3	3	5	2	4	3	6	5	3	5	4	3	0	3	2	2	6	1	3	2
OG0000045	4	2	2	3	3	5	3	4	2	3	2	4	4	4	7	2	0	4	3	3	3	1	4	4	3	2	1	3	3	2	2	5	1	5	2	3	5	3	2	5	4	2	5	1	1	5	0	3	1
OG0000046	1	0	5	3	2	3	2	4	2	2	2	2	3	2	4	8	4	6	8	3	8	2	2	5	8	5	4	5	5	2	4	4	2	2	6	3	4	3	1	2	6	0	4	0	0	2	2	5	0
OG0000047	2	3	8	2	2	3	2	2	3	2	2	1	3	2	3	5	6	8	5	4	6	3	2	7	8	3	8	1	1	3	3	2	1	3	2	3	3	3	3	4	4	1	4	3	4	3	3	2	0
OG0000048	0	1	17	2	2	3	0	3	1	1	2	0	2	5	7	12	6	7	11	4	11	4	3	11	15	2	12	2	1	1	1	5	1	1	2	0	2	4	2	4	2	0	2	3	3	3	1	2	1
OG0000049	3	1	6	6	4	3	2	0	3	2	3	1	1	2	5	11	4	14	15	4	15	4	2	19	19	2	5	2	3	2	1	2	1	2	2	3	3	6	1	2	2	1	3	2	1	6	0	2	2
OG0000050	2	1	7	2	3	3	2	3	2	2	1	2	3	2	3	7	6	7	7	4	7	4	5	7	7	4	6	1	4	2	2	3	2	1	1	3	4	2	3	2	4	2	3	1	1	3	1	2	2
OG0000051	2	2	6	9	5	2	2	7	2	0	1	4	4	2	6	2	3	4	3	4	3	2	3	4	6	1	4	3	2	0	3	2	0	4	2	6	3	8	4	1	4	2	3	0	1	3	0	2	4
OG0000052	3	3	3	5	5	3	3	3	2	2	0	3	1	3	2	5	3	7	6	4	6	4	4	6	6	3	2	1	1	1	3	2	1	4	2	6	4	2	1	4	4	3	2	2	1	2	1	1	3
OG0000053	3	1	4	2	2	2	2	3	2	4	2	2	2	2	3	3	3	4	3	3	3	3	4	4	4	2	3	2	1	2	2	3	2	2	2	3	2	2	2	4	4	2	4	2	2	4	1	1	2
OG0000054	7	4	0	4	2	5	0	10	13	0	2	5	1	0	5	0	0	0	0	0	0	0	0	0	0	0	0	0	0	2	3	2	1	3	1	0	0	4	1	5	0	2	7	1	0	2	1	2	0
OG0000055	2	3	3	5	5	3	2	3	2	2	1	3	1	2	2	3	4	7	6	4	6	4	4	4	6	4	2	1	1	0	2	2	1	4	2	6	4	2	1	4	4	3	2	2	2	2	0	2	4
OG0000056	2	0	2	2	5	3	4	5	2	2	4	5	3	2	3	0	0	2	2	1	2	1	4	2	3	1	1	2	4	1	3	4	0	3	4	6	5	3	4	3	5	1	4	1	1	4	0	3	2
OG0000057	1	2	2	6	2	5	1	1	3	5	2	2	1	0	2	0	0	2	2	0	2	0	0	2	2	2	0	5	6	2	1	1	2	2	5	2	4	4	2	1	1	2	5	3	5	6	0	7	3
OG0000058	1	1	5	2	2	4	3	1	1	2	0	0	1	4	5	6	5	9	7	4	7	4	1	9	7	3	4	1	2	0	2	2	1	0	2	2	5	2	2	1	4	1	5	1	0	3	0	1	2
OG0000059	3	2	8	0	2	2	1	2	2	0	6	2	2	7	26	7	2	8	9	3	7	3	1	10	7	1	6	1	3	4	2	1	0	0	2	2	1	2	2	2	2	2	3	1	0	3	0	3	0
OG0000060	3	3	2	4	1	6	3	2	3	1	2	4	0	3	2	1	1	1	1	1	1	1	4	1	1	2	1	3	1	3	4	5	3	4	3	2	2	2	1	1	3	3	6	2	2	3	1	2	2
OG0000061	3	3	4	3	4	2	2	4	3	2	2	2	2	1	1	4	5	4	4	3	4	3	2	4	4	2	6	1	3	3	3	4	3	3	1	2	3	2	2	2	1	3	3	4	4	2	2	3	3
OG0000062	3	2	0	3	2	8	5	8	1	4	5	1	3	2	6	0	0	0	0	0	0	0	2	0	0	4	0	3	2	3	3	7	2	3	3	7	3	2	2	0	4	1	1	1	1	6	2	2	2
OG0000063	3	2	2	3	3	4	2	2	3	2	3	2	2	2	2	2	2	2	2	2	2	2	3	3	2	3	2	2	2	3	5	5	3	1	3	3	3	3	3	2	3	2	3	2	2	3	1	2	1
OG0000064	1	5	1	3	2	7	1	3	1	2	3	2	1	1	2	1	2	5	1	1	2	1	2	2	2	4	1	3	3	4	3	4	2	3	3	1	4	1	3	2	3	3	2	3	4	2	3	2	2
OG0000065	3	2	2	3	2	3	0	3	2	2	4	3	3	3	4	2	2	2	2	2	2	2	2	2	2	1	2	2	2	2	4	4	4	3	2	2	2	1	2	3	3	2	3	3	4	4	3	3	4
OG0000066	11	0	0	4	2	13	2	9	3	0	3	1	2	2	0	0	0	0	0	0	0	0	0	0	0	0	0	4	2	2	5	4	2	4	4	1	2	0	0	1	1	3	0	0	0	3	1	3	0
OG0000067	2	2	5	3	3	4	2	3	2	3	2	2	2	3	3	3	3	3	3	4	4	3	2	4	4	2	3	1	1	2	2	3	2	2	2	4	2	3	4	2	2	2	2	2	2	3	2	3	2
OG0000068	1	0	0	5	6	6	0	5	0	0	0	1	5	5	2	0	0	0	0	0	0	0	2	0	0	6	0	1	0	0	1	0	0	0	0	2	13	2	1	11	5	0	6	2	0	1	0	0	2
OG0000069	1	2	3	1	2	3	2	4	1	1	3	1	4	2	7	3	3	2	3	3	3	1	2	3	3	1	4	1	2	2	2	3	3	1	2	3	3	2	4	4	3	2	3	2	2	3	3	2	1
OG0000070	2	2	2	4	2	3	1	2	2	2	2	4	2	0	1	1	2	1	1	0	1	0	1	1	1	1	3	2	3	4	4	5	2	3	2	1	2	4	1	6	2	1	2	1	2	0	4	2	2
OG0000071	5	1	5	2	2	2	2	5	2	3	1	2	2	2	3	2	3	3	2	2	2	2	2	4	3	1	5	1	2	3	1	1	2	1	2	2	3	2	1	3	3	2	10	3	1	3	1	2	1
OG0000072	3	1	1	3	0	8	0	1	2	2	2	5	0	0	5	2	2	3	3	0	3	0	2	3	3	3	2	3	3	1	6	3	0	5	3	5	3	1	2	3	2	1	4	3	2	3	0	3	1
OG0000073	3	2	2	2	1	5	1	3	2	4	2	2	4	2	3	1	2	1	1	1	1	1	4	1	1	2	2	4	4	1	4	2	0	6	3	2	3	3	1	2	3	2	3	5	4	3	0	1	5
OG0000074	1	3	5	2	1	3	1	1	2	2	2	2	1	2	3	3	5	4	4	5	4	5	2	3	5	3	5	1	1	1	2	1	1	1	1	1	3	2	2	1	4	2	3	2	2	2	1	1	3
OG0000075	6	1	1	3	2	3	3	1	2	3	3	2	2	3	6	1	1	2	2	1	2	1	2	2	4	2	1	0	1	1	3	2	1	2	2	3	4	1	2	2	2	2	2	2	1	3	1	3	2
OG0000076	1	2	1	3	1	3	1	1	2	1	1	1	1	3	3	2	1	2	3	2	2	2	4	2	2	3	1	1	5	3	3	3	2	2	4	3	4	3	3	3	5	5	3	3	3	4	2	4	3
OG0000077	3	2	1	2	2	2	3	3	2	1	2	2	1	4	4	1	1	1	1	0	1	1	1	1	1	3	1	3	4	4	3	3	1	3	4	3	2	1	1	2	3	2	2	1	2	2	1	4	2
OG0000078	4	0	1	3	5	2	1	1	3	4	4	2	4	1	1	2	1	1	2	1	2	0	2	1	1	3	1	3	1	0	3	2	1	3	2	2	2	2	1	3	2	1	3	2	2	2	1	2	1
OG0000079	3	2	3	2	3	3	5	2	2	3	0	0	4	1	2	2	5	1	1	2	1	2	2	1	1	4	4	2	2	1	1	2	1	2	3	4	5	4	3	1	1	3	2	4	3	3	1	2	2
OG0000080	3	2	2	3	3	2	2	5	2	2	2	2	2	1	1	2	2	2	3	2	2	0	1	2	2	2	2	1	2	1	3	2	2	2	1	2	3	1	2	4	2	2	2	3	2	1	1	2	2
OG0000081	1	3	0	4	2	2	3	2	1	3	3	1	1	1	2	0	0	0	0	0	0	0	3	0	0	3	0	1	3	5	4	6	4	4	3	3	4	5	2	4	3	3	5	4	4	4	6	3	4
OG0000082	5	4	1	3	2	8	2	0	1	0	6	1	2	1	2	1	1	1	1	1	1	0	1	1	1	3	1	0	1	0	2	9	1	3	1	2	3	4	6	4	8	3	2	4	4	3	1	1	5
OG0000083	2	0	3	2	3	1	3	6	1	2	3	2	3	4	4	1	2	2	3	2	3	2	4	3	3	3	3	2	1	2	3	2	2	2	2	3	2	2	0	1	4	0	3	0	0	2	1	1	0
OG0000084	2	1	2	3	1	3	1	3	3	2	3	3	2	1	3	1	1	2	1	0	1	0	2	2	1	1	1	2	3	3	2	2	6	2	2	2	2	1	3	2	2	1	2	1	2	2	4	3	1
OG0000085	3	3	1	1	4	2	4	0	2	2	2	1	4	1	7	1	1	1	1	1	1	1	4	1	1	3	1	3	2	1	3	6	0	1	2	4	5	2	2	5	4	2	2	1	1	3	0	2	2
OG0000086	2	2	2	2	2	2	3	4	2	2	2	2	3	2	2	2	2	2	2	2	2	2	2	2	2	2	2	1	1	1	2	2	5	2	1	3	3	3	4	2	3	2	4	2	2	2	1	2	2
OG0000087	3	1	1	1	1	3	2	4	2	1	2	1	2	3	3	0	1	1	1	1	1	1	1	1	1	5	1	2	1	3	1	3	2	1	1	2	3	1	2	5	2	1	4	1	1	2	1	1	2
OG0000088	2	2	2	3	3	2	2	4	3	2	2	2	2	2	2	1	1	1	1	1	1	0	3	1	1	5	2	2	1	0	1	2	1	2	2	2	4	2	2	1	2	2	2	1	2	2	0	2	2
OG0000089	1	2	2	3	1	2	2	1	1	1	2	2	1	1	3	4	1	3	4	2	4	2	2	4	4	3	1	2	3	1	2	3	2	3	1	1	2	4	1	2	2	1	2	4	4	1	2	1	3
OG0000090	2	2	2	2	3	3	2	1	2	0	3	2	2	2	3	2	2	3	3	3	4	2	1	3	3	3	2	1	1	2	3	2	1	1	1	5	4	2	3	4	2	1	2	2	2	6	2	1	2
OG0000091	2	2	2	2	3	4	1	2	2	3	4	1	1	1	2	1	1	1	1	2	1	2	2	1	1	0	1	2	3	1	5	5	3	2	4	2	1	2	2	5	2	2	3	1	1	2	1	1	2
OG0000092	2	2	2	3	2	3	2	2	2	1	3	1	1	3	3	3	3	2	3	2	3	1	2	2	3	3	2	3	2	2	2	3	2	3	1	2	3	2	1	2	2	1	3	2	1	3	1	2	3
OG0000093	0	1	9	0	0	1	1	1	3	2	1	1	0	0	2	6	8	7	7	3	7	1	1	7	9	1	9	0	0	1	3	3	2	2	0	1	1	4	1	4	1	1	1	2	0	1	1	0	3
OG0000094	1	1	1	6	1	4	1	4	1	0	2	1	1	0	0	3	1	3	2	1	2	1	0	3	2	0	1	2	1	2	2	4	0	5	2	1	0	5	0	1	2	3	2	4	3	2	1	1	2
OG0000095	1	2	2	6	1	3	0	0	1	1	1	2	1	1	2	3	1	4	3	2	3	2	1	4	3	2	2	1	1	1	3	2	1	3	2	4	3	1	1	0	3	2	1	2	2	1	1	1	2
OG0000096	2	2	2	2	2	1	2	2	2	1	1	2	2	2	1	2	2	2	2	2	2	0	2	2	2	2	2	2	2	2	2	2	2	2	2	2	2	2	2	2	2	2	2	2	2	2	2	2	2
OG0000097	2	1	2	3	1	4	2	1	1	3	1	1	1	3	5	2	1	3	3	1	3	1	1	2	4	3	2	0	1	1	3	1	1	3	2	3	4	1	3	2	3	2	1	3	1	2	1	3	3
OG0000098	1	2	2	2	2	2	1	3	2	2	4	2	2	4	2	2	2	2	3	0	3	1	2	2	3	3	2	1	1	2	2	1	2	1	1	2	3	3	2	2	4	2	2	2	2	3	2	1	2
OG0000099	1	1	7	1	1	4	2	3	1	2	2	1	1	3	6	4	2	4	4	2	4	2	1	8	5	2	2	2	2	1	2	3	1	1	2	3	2	2	1	4	2	1	2	1	0	3	1	2	2
OG0000100	2	2	2	4	2	2	1	5	2	2	1	2	0	2	2	1	2	2	1	2	1	2	2	2	2	2	2	2	1	2	2	2	2	2	2	2	2	1	3	1	2	2	2	2	2	2	1	3	2
OG0000101	2	2	2	2	2	2	3	2	2	2	2	2	2	2	2	2	2	2	2	2	2	2	2	2	2	2	2	0	1	2	2	2	4	2	1	3	3	2	2	1	3	2	4	2	2	2	0	1	2
OG0000102	1	0	9	1	0	1	0	2	1	1	1	0	0	1	4	8	6	10	12	5	11	6	1	12	10	2	8	1	0	1	1	0	1	1	1	1	1	1	1	1	1	1	1	0	1	1	0	1	1
OG0000103	1	4	0	4	4	5	2	3	2	2	3	3	3	0	1	0	0	0	0	0	0	0	4	0	0	2	0	2	1	2	2	5	4	2	2	3	2	1	3	1	2	2	3	2	2	5	3	2	2
OG0000104	1	1	7	2	0	4	0	1	1	0	2	0	1	3	5	3	3	3	3	2	3	2	0	4	4	3	9	3	3	2	3	1	3	1	3	1	6	2	3	4	1	0	2	5	1	5	1	3	1
OG0000105	4	3	2	2	2	2	1	1	3	1	0	2	1	2	2	1	1	2	2	2	2	2	2	2	2	3	2	1	1	3	1	2	1	1	1	3	3	3	2	1	2	2	2	2	2	2	1	2	2
OG0000106	2	2	2	3	3	3	2	0	2	2	2	0	1	0	2	2	2	2	2	2	2	2	3	2	2	3	0	2	2	0	2	2	2	2	2	2	4	2	1	3	4	2	3	2	2	2	2	2	1
OG0000107	2	2	2	2	2	2	2	2	2	2	2	2	2	2	1	2	2	2	2	2	2	2	2	2	2	2	2	2	1	1	2	2	4	2	2	2	2	2	1	2	2	2	2	2	2	2	2	2	2
OG0000108	1	2	2	2	2	2	0	3	2	2	2	1	2	3	2	1	1	1	1	1	1	1	2	1	1	3	1	1	2	1	1	2	1	1	1	2	2	2	2	3	2	2	4	2	2	3	2	1	2
OG0000109	2	1	0	4	0	6	0	2	2	1	3	1	0	2	2	1	0	1	1	1	2	1	0	1	1	3	0	1	2	5	4	4	4	2	1	1	4	6	3	3	1	0	5	4	5	2	4	1	5
OG0000110	2	1	2	2	2	2	1	2	2	2	2	1	2	2	2	1	2	2	2	2	2	2	3	2	2	2	2	2	1	2	2	2	2	2	2	2	2	2	2	2	2	2	2	1	2	2	2	2	2
OG0000111	2	1	2	4	3	4	2	2	2	0	2	2	2	2	2	2	2	2	2	2	2	3	2	2	2	2	2	2	3	1	2	2	3	3	2	2	2	3	2	2	2	1	3	2	0	3	1	1	2
OG0000112	2	1	2	2	2	4	1	2	2	3	2	1	2	3	4	2	1	2	1	2	2	2	1	2	2	1	2	6	1	2	3	3	1	2	2	1	1	2	4	3	0	1	3	1	1	3	0	4	2
OG0000113	1	2	2	2	4	1	2	2	2	2	2	2	2	2	2	2	2	2	2	2	2	2	1	2	2	2	2	2	2	3	3	2	2	2	2	2	2	1	2	1	2	2	2	0	0	2	2	1	2
OG0000114	2	2	2	2	3	1	1	3	0	1	2	0	1	2	2	3	1	3	3	0	3	0	1	1	3	3	1	1	2	1	2	2	1	3	2	2	4	1	1	3	3	2	2	2	2	2	1	2	2
OG0000115	2	2	2	2	2	2	2	2	2	2	2	1	1	0	2	1	2	1	1	1	1	1	3	1	1	2	2	2	1	2	1	2	2	1	2	2	2	1	2	2	3	2	3	3	3	3	2	1	3
OG0000116	2	2	2	2	2	2	2	2	2	2	2	2	1	2	2	2	2	2	2	2	2	2	2	2	2	2	2	2	2	1	2	2	2	2	2	2	2	2	2	2	2	2	2	2	2	2	1	2	2
OG0000117	0	2	2	2	2	2	2	2	2	2	2	2	2	2	2	2	1	2	2	2	2	2	2	2	2	2	2	1	2	1	2	2	4	2	2	2	2	2	2	2	2	2	2	2	2	2	1	2	1
OG0000118	2	1	10	1	1	1	1	0	1	1	3	2	1	4	10	3	7	5	3	3	3	2	1	6	3	0	8	1	1	1	1	0	0	1	1	2	2	1	1	1	1	1	3	0	0	2	0	1	0
OG0000119	2	1	2	1	2	5	2	2	2	2	2	3	2	2	2	2	1	1	1	1	1	1	4	2	2	1	3	1	2	1	2	1	3	2	2	2	2	2	2	2	3	2	2	1	1	2	1	2	1
OG0000120	2	1	2	2	2	2	0	2	2	2	2	1	2	2	3	2	2	2	2	2	2	2	2	2	2	2	2	2	1	2	2	2	2	2	1	2	2	2	2	2	2	2	2	2	1	2	0	2	2
OG0000121	2	0	2	2	2	4	1	3	1	1	1	4	0	1	1	2	2	2	2	2	2	1	2	2	1	2	2	1	2	4	2	2	4	2	2	1	3	3	3	1	3	2	2	0	1	1	2	2	2
OG0000122	3	1	3	1	3	3	3	1	1	1	1	1	2	2	5	3	3	4	4	3	5	3	3	5	5	0	3	1	3	1	3	3	0	1	3	4	1	1	1	1	1	1	3	0	0	1	0	3	0
OG0000123	2	1	3	2	3	1	1	1	2	2	1	2	2	1	3	3	2	2	2	2	2	2	2	2	2	2	2	1	1	0	2	2	2	2	2	1	2	4	1	2	2	2	2	2	2	2	1	1	2
OG0000124	1	2	2	2	2	3	1	2	2	2	3	2	2	2	3	1	2	2	2	2	2	2	2	2	2	2	2	1	2	2	2	2	2	2	1	1	2	2	1	1	2	2	2	2	2	3	2	2	1
OG0000125	2	3	1	3	2	4	2	1	1	1	2	2	1	2	2	1	0	1	1	1	1	1	3	1	1	2	0	1	1	2	3	3	2	6	0	2	2	2	2	2	3	2	3	2	2	3	2	1	2
OG0000126	2	2	2	2	2	2	1	3	2	1	1	2	2	2	2	1	2	2	2	2	2	2	2	2	2	2	2	2	2	2	2	1	2	2	2	2	2	2	2	2	2	2	2	2	2	2	2	1	2
OG0000127	2	3	0	2	3	9	4	2	6	1	2	3	3	0	0	0	0	0	0	0	0	0	3	0	0	1	0	0	0	0	10	2	0	10	0	3	6	1	1	4	1	2	6	4	3	0	0	0	2
OG0000128	1	2	2	2	2	2	1	2	2	1	1	1	2	2	2	1	2	2	2	2	2	2	2	2	2	2	3	2	2	2	2	2	2	1	2	3	2	2	2	2	2	2	2	2	2	2	2	2	2
OG0000129	2	2	2	2	2	2	2	2	2	2	1	2	0	2	2	1	1	1	1	1	1	1	2	1	1	2	1	1	2	2	2	2	2	2	2	2	2	2	1	1	2	1	2	2	2	2	1	1	2
OG0000130	2	2	2	2	2	2	2	1	2	2	2	1	1	1	3	2	2	2	2	2	2	2	2	2	2	2	2	2	2	1	0	0	2	2	2	1	2	1	2	4	2	1	2	3	1	2	2	2	3
OG0000131	4	0	1	2	0	4	3	2	0	1	0	2	0	8	8	1	0	3	0	0	0	0	0	3	1	0	1	1	2	1	1	3	1	1	2	4	3	1	3	1	4	0	4	1	1	11	0	2	1
OG0000132	2	1	6	1	0	2	1	2	1	3	3	2	0	1	0	6	4	5	6	1	6	1	2	6	4	1	4	1	1	0	0	1	0	1	1	1	1	6	2	3	2	1	0	2	2	2	0	1	2
OG0000133	1	2	2	2	2	3	1	2	2	1	3	2	2	2	1	1	2	2	2	1	2	1	2	1	1	2	2	1	0	2	2	2	2	2	2	2	2	2	2	2	2	2	2	2	2	2	2	2	2
OG0000134	2	1	2	1	1	4	2	1	2	1	0	1	2	0	3	3	1	3	4	4	4	3	0	2	3	2	2	2	2	1	2	3	0	3	2	2	3	2	2	1	1	2	1	2	2	2	0	2	2
OG0000135	3	0	3	0	2	1	0	1	2	2	1	1	2	5	5	4	2	4	4	3	4	2	0	2	4	1	2	0	0	0	0	1	0	0	1	2	1	1	1	1	1	0	7	2	1	3	0	1	0
OG0000136	3	2	1	2	1	2	1	2	1	1	1	2	1	1	1	2	1	2	2	2	2	1	1	1	2	2	1	3	2	2	2	2	3	2	2	2	4	2	0	1	1	4	2	4	3	2	1	3	3
OG0000137	3	3	1	3	4	3	0	2	3	0	0	0	3	0	0	1	0	0	1	0	1	0	3	0	1	3	0	3	3	2	3	1	3	3	3	0	3	3	0	0	1	3	2	4	3	0	3	2	3
OG0000138	2	0	1	1	3	3	1	1	2	1	2	3	2	1	2	2	1	2	2	1	2	1	3	2	2	2	1	3	3	0	1	2	2	1	3	4	2	2	2	1	1	0	2	2	2	2	1	3	1
OG0000139	0	1	2	2	1	3	0	4	0	1	3	1	0	4	3	3	1	3	4	1	4	1	0	3	4	1	1	2	2	1	3	1	0	1	2	2	3	3	3	2	2	1	4	0	0	2	0	2	1
OG0000140	2	1	3	1	3	4	1	1	2	1	2	1	3	1	1	2	3	2	2	2	2	1	1	2	2	0	4	1	2	1	4	4	1	2	2	1	0	2	1	1	1	0	1	1	1	1	2	3	1
OG0000141	2	1	3	2	1	1	1	2	2	3	2	3	1	0	1	1	1	3	1	1	1	1	3	1	3	1	3	0	3	2	2	3	3	1	1	1	3	1	1	1	3	1	2	2	0	3	2	1	3
OG0000142	2	2	2	2	2	2	2	2	2	2	2	2	0	2	2	0	2	1	1	1	1	1	1	1	2	2	1	1	2	2	2	2	2	2	2	2	2	0	2	1	2	2	3	2	3	2	2	2	2
OG0000143	2	1	0	2	3	3	4	0	2	3	2	1	3	0	4	0	0	1	0	0	0	0	4	1	1	3	1	1	2	1	1	1	0	2	2	2	7	1	2	2	2	1	4	0	0	2	1	1	1
OG0000144	2	1	1	2	1	3	1	1	3	0	2	3	2	1	2	1	2	1	1	1	1	1	2	1	1	2	1	5	2	2	4	2	1	3	3	2	2	2	2	1	1	1	2	1	1	1	2	3	2
OG0000145	1	1	8	0	3	3	2	3	1	0	0	1	2	2	2	2	4	3	2	1	2	1	0	3	2	0	8	0	0	2	1	1	2	0	0	2	1	3	2	2	4	2	2	0	0	0	1	2	1
OG0000146	1	1	1	3	2	5	0	2	1	3	1	1	1	0	5	2	1	3	3	1	3	0	3	2	1	1	1	0	0	0	2	1	0	1	0	1	1	2	2	2	2	1	4	2	4	3	0	0	3
OG0000147	1	1	5	1	1	2	1	2	1	1	2	1	1	4	3	1	2	2	2	2	2	2	2	3	2	1	2	1	1	1	2	1	0	1	1	1	2	1	1	1	3	1	4	1	1	2	1	1	1
OG0000148	1	1	2	2	1	2	2	2	1	2	2	1	1	2	2	2	2	2	2	2	2	1	2	1	2	3	2	1	1	2	2	2	2	2	1	2	3	1	1	2	2	1	2	0	1	2	1	1	1
OG0000149	1	1	3	1	2	1	1	2	1	2	1	2	0	2	2	2	3	3	2	1	2	1	2	2	2	1	3	2	2	1	1	2	1	1	2	1	2	1	2	2	2	1	2	0	0	2	0	2	0
OG0000150	1	0	7	1	0	1	0	2	1	1	1	0	0	1	4	9	5	7	10	3	10	4	1	8	8	1	6	0	1	0	1	0	1	1	1	1	1	1	1	1	1	1	1	0	1	1	0	1	1
OG0000151	1	0	2	3	1	1	0	1	0	2	1	1	0	1	1	2	2	3	3	2	3	2	2	3	2	2	2	1	1	0	2	1	0	3	1	1	3	2	3	2	3	1	3	4	2	2	1	1	5
OG0000152	2	2	1	2	2	1	1	2	2	2	1	2	1	2	2	2	1	2	2	2	2	2	2	2	2	2	1	1	1	2	2	2	1	2	2	2	2	1	2	1	2	2	2	2	2	2	0	1	2
OG0000153	2	2	1	3	2	3	2	1	2	1	1	1	0	1	4	1	1	1	1	0	1	0	1	1	1	1	1	1	2	2	2	4	1	2	1	2	4	3	2	3	2	2	4	0	0	1	2	2	3
OG0000154	2	3	1	2	2	2	1	2	1	0	2	1	2	2	1	5	1	5	5	3	5	1	3	5	6	0	0	1	2	0	1	2	1	1	2	2	2	2	2	2	4	2	2	0	1	2	0	2	3
OG0000155	2	2	1	2	3	1	1	2	2	2	2	3	2	1	1	1	1	1	1	1	1	1	1	1	1	1	1	1	1	2	2	3	1	1	1	2	2	2	3	1	2	2	3	1	1	2	1	2	2
OG0000156	1	1	0	5	2	0	2	2	2	1	3	1	1	0	0	0	0	0	0	0	0	0	3	0	0	1	0	5	4	4	5	1	2	5	4	3	1	2	0	1	2	1	3	2	1	1	3	3	2
OG0000157	0	2	0	4	3	3	2	2	0	1	1	1	1	2	2	0	0	0	0	0	0	0	2	0	0	4	0	1	1	3	2	2	2	4	1	2	3	4	1	0	4	2	6	1	1	5	2	1	3
OG0000158	2	2	0	2	2	4	2	2	2	1	2	1	1	2	2	0	0	0	0	0	0	0	2	0	0	2	0	3	3	1	4	1	0	4	2	2	2	2	2	4	2	1	1	3	2	2	2	4	2
OG0000159	1	0	12	4	1	2	0	4	0	0	0	0	1	0	5	0	0	0	1	0	0	0	1	0	1	0	5	0	1	0	1	0	0	0	0	3	2	5	3	4	0	0	0	0	1	1	0	0	1
OG0000160	0	1	1	2	2	2	1	2	2	2	2	2	2	1	2	1	1	1	1	1	1	1	2	1	1	1	1	2	2	1	2	2	2	2	2	2	1	2	3	2	2	1	2	2	1	2	2	2	2
OG0000161	0	2	2	2	2	2	2	2	2	2	2	2	2	2	0	1	2	2	2	0	2	0	2	2	2	2	2	1	1	0	2	2	2	2	2	2	2	2	2	2	2	2	2	3	2	2	2	0	2
OG0000162	2	1	3	1	1	4	1	2	1	2	2	2	1	2	5	1	2	2	1	1	1	1	2	1	1	1	3	3	3	1	3	1	1	2	2	2	2	1	1	2	2	1	2	1	1	2	2	3	1
OG0000163	2	1	2	1	2	2	1	1	1	1	1	2	2	2	3	3	2	3	3	3	3	4	2	3	3	1	2	1	1	1	3	1	2	1	2	2	1	2	1	1	2	1	2	3	2	2	2	2	1
OG0000164	2	1	2	5	1	1	0	1	1	0	1	1	2	1	2	2	1	3	3	3	3	3	0	3	3	0	2	2	2	1	3	2	0	1	1	2	0	2	3	2	2	1	1	1	1	2	0	2	2
OG0000165	1	1	3	1	1	2	1	1	1	1	1	1	1	1	4	6	3	7	6	2	6	2	1	5	5	1	3	1	1	1	2	1	1	1	1	2	1	3	2	1	1	1	2	1	1	1	1	0	1
OG0000166	1	2	1	5	2	3	3	2	4	1	2	2	2	2	2	1	1	1	1	1	1	1	2	1	1	1	1	1	1	1	0	2	1	1	1	2	2	2	2	1	3	1	2	1	1	1	2	1	1
OG0000167	3	2	3	2	3	1	1	2	2	1	1	1	2	0	0	3	4	3	2	3	3	3	1	3	3	1	9	1	1	1	2	2	2	2	0	1	2	2	1	1	0	2	2	3	3	1	1	1	2
OG0000168	3	2	2	1	3	2	1	2	3	1	2	2	3	1	2	1	2	1	2	1	2	1	4	2	1	1	2	1	1	1	1	2	1	1	1	1	1	3	2	1	1	2	1	2	3	2	2	1	2
OG0000169	1	0	1	2	2	2	1	2	2	2	2	2	2	0	3	1	1	2	2	2	2	2	2	2	2	2	1	2	3	0	3	2	1	1	2	2	2	1	1	3	1	0	2	1	2	2	0	1	1
OG0000170	4	2	1	1	2	1	1	3	1	1	1	2	2	1	1	1	1	1	1	1	1	0	1	1	1	2	1	0	0	2	1	2	1	1	0	3	2	3	2	2	1	2	2	2	2	3	1	0	3
OG0000171	3	0	0	2	0	1	1	1	1	1	1	0	0	0	0	0	0	0	0	0	0	0	9	0	0	1	0	4	11	2	11	1	0	12	9	1	0	2	0	1	0	0	1	1	0	0	1	13	0
OG0000172	1	2	3	2	1	1	1	3	1	1	1	2	1	1	1	3	2	2	3	1	3	1	1	4	2	2	3	2	2	2	2	2	2	2	1	1	2	2	2	2	1	3	2	2	2	1	3	2	2
OG0000173	1	1	1	2	1	4	3	1	1	2	2	1	1	2	2	0	2	0	0	0	0	0	3	0	0	2	1	3	3	1	1	2	2	1	3	3	2	1	2	4	4	1	2	1	1	3	3	3	1
OG0000174	2	2	0	1	2	1	0	1	1	2	1	1	2	0	1	1	0	1	1	1	1	1	2	1	1	2	0	3	3	2	4	3	2	3	3	1	1	3	2	1	2	2	2	2	1	0	1	3	3
OG0000175	1	2	1	2	1	2	1	1	1	2	3	1	1	1	1	1	1	1	1	1	2	1	1	1	1	2	1	1	1	2	2	3	1	2	0	1	2	1	2	2	2	3	2	2	2	2	1	1	2
OG0000176	0	0	9	0	0	0	0	0	0	0	2	0	2	0	2	18	5	5	17	2	17	2	0	7	19	0	6	0	0	0	1	0	0	0	0	2	1	1	0	2	0	0	0	0	1	1	0	0	0
OG0000177	3	1	3	1	1	4	2	1	2	1	1	0	2	1	9	0	1	2	0	0	1	0	3	1	1	1	1	2	3	1	2	4	1	0	2	4	1	2	4	2	3	1	1	1	1	2	1	1	2
OG0000178	1	2	2	1	1	0	1	1	1	2	2	1	1	1	1	2	2	2	2	2	2	2	2	2	2	1	2	4	1	1	2	1	1	2	2	1	1	2	1	2	2	2	1	2	2	3	0	1	2
OG0000179	0	3	1	2	1	3	1	3	1	4	2	1	1	1	1	1	1	1	1	1	1	1	1	1	1	1	1	1	1	1	1	1	1	1	1	1	1	3	1	2	3	2	2	4	4	3	1	1	2
OG0000180	0	1	2	5	0	2	0	0	1	0	1	1	0	2	3	2	1	2	2	2	2	2	0	2	2	1	2	1	1	2	4	1	2	2	1	1	2	1	1	0	0	1	7	3	3	4	0	1	2
OG0000181	0	3	1	2	1	2	0	0	1	4	3	2	1	1	1	1	0	0	1	0	1	0	0	1	1	2	1	0	0	2	2	4	1	2	0	1	3	2	1	1	2	2	2	2	3	1	1	0	3
OG0000182	2	2	1	1	2	3	1	0	1	1	3	1	0	3	4	2	1	2	2	0	2	0	1	1	2	2	1	1	1	2	1	1	2	1	1	1	2	4	1	1	2	2	1	1	1	2	0	1	3
OG0000183	1	1	2	2	1	2	1	1	3	0	0	3	1	1	1	4	1	3	4	1	4	1	2	2	4	1	2	0	0	0	1	1	1	2	1	1	1	4	1	0	3	2	1	2	2	0	1	0	2
OG0000184	1	2	2	3	1	1	2	1	1	1	1	1	1	2	2	1	2	1	1	1	1	1	2	1	1	2	2	2	2	1	2	4	2	3	1	2	2	2	1	2	2	2	1	2	2	2	2	1	2
OG0000185	1	1	1	2	2	2	1	3	2	1	2	1	0	1	2	1	1	1	1	1	1	1	1	1	1	1	1	2	2	1	2	2	1	1	1	1	1	2	2	2	1	2	1	1	1	2	1	1	1
OG0000186	2	1	5	1	0	1	1	0	1	1	1	1	1	2	4	7	4	6	6	3	7	2	1	4	4	1	2	1	1	1	0	2	1	1	1	2	1	1	1	1	1	1	1	1	0	1	1	1	1
OG0000187	1	2	1	3	1	1	0	1	1	1	2	2	1	2	1	1	1	1	1	1	1	1	2	1	1	2	1	1	0	1	3	1	1	5	1	1	2	1	1	1	2	1	3	2	2	2	1	2	2
OG0000188	2	1	2	2	2	2	1	1	2	0	1	1	3	1	2	1	2	2	1	1	1	1	2	2	1	2	2	2	2	2	2	2	0	2	2	2	2	1	2	2	2	1	2	1	1	2	1	2	1
OG0000189	2	2	4	2	2	2	0	0	2	2	2	0	2	2	2	2	1	3	3	1	3	1	0	3	3	0	2	2	1	2	2	0	0	2	2	2	0	1	4	3	0	2	3	0	0	4	1	1	2
OG0000190	0	0	0	3	0	8	0	4	3	0	2	1	2	0	0	0	0	0	0	0	0	0	0	0	0	0	0	2	3	1	3	2	1	3	3	0	0	0	1	0	0	2	4	1	1	3	1	3	0
OG0000191	3	1	3	1	2	2	2	1	1	0	1	2	1	1	2	3	2	2	4	1	3	1	2	4	4	1	2	1	1	2	1	1	2	0	1	2	1	2	1	2	1	1	3	1	1	1	1	1	1
OG0000192	2	2	1	2	2	1	1	1	2	1	1	0	2	1	2	1	1	1	1	1	1	1	2	1	1	2	2	2	2	2	2	2	2	2	1	1	2	2	0	1	1	2	2	2	2	1	2	2	2
OG0000193	0	1	2	2	1	2	2	0	1	1	2	0	1	1	2	1	2	1	1	1	1	1	1	1	1	1	2	1	1	2	1	2	2	1	1	2	1	3	4	3	1	1	3	2	2	1	2	1	2
OG0000194	2	2	1	4	5	4	1	3	1	0	0	2	1	0	0	5	1	4	4	1	4	1	2	3	3	1	0	0	1	0	1	0	0	3	1	2	1	1	0	2	2	1	1	1	1	0	0	1	1
OG0000195	1	2	2	2	1	1	2	3	1	1	1	0	1	1	1	1	1	2	2	2	2	2	1	2	2	1	2	1	1	1	1	2	1	1	2	3	1	2	0	3	2	1	3	2	1	2	1	2	1
OG0000196	2	2	1	2	1	3	1	0	1	2	1	1	1	0	4	1	0	1	1	1	1	0	0	1	1	2	1	1	2	2	1	1	0	2	1	1	3	2	2	2	1	1	4	1	1	2	1	1	2
OG0000197	1	3	1	3	1	5	2	1	1	1	1	1	0	2	2	1	1	1	1	1	1	1	2	1	1	2	1	1	1	1	1	1	1	1	1	2	2	1	0	0	3	0	1	2	2	1	1	1	2
OG0000198	0	1	2	3	2	1	0	3	1	0	1	3	1	0	0	1	0	3	1	1	1	1	0	2	2	1	2	1	3	2	2	3	2	2	3	0	3	0	1	1	2	1	0	1	1	0	1	4	1
OG0000199	0	1	2	2	2	1	3	1	1	1	1	1	1	0	1	2	2	2	2	1	2	1	2	2	2	2	2	2	2	1	1	1	1	1	2	2	3	2	1	0	3	1	1	1	1	2	1	2	3
OG0000200	1	2	2	1	1	1	1	1	1	2	2	0	1	1	2	0	1	0	0	0	0	0	0	0	0	1	2	3	3	2	1	1	0	0	3	2	2	3	1	0	2	2	2	1	1	3	2	2	2
OG0000201	0	1	1	1	1	2	1	1	1	1	2	2	0	2	3	1	1	1	1	1	1	1	1	1	1	2	1	1	1	1	1	1	1	1	0	2	2	4	2	1	1	1	1	2	2	1	1	1	2
OG0000202	2	1	5	2	1	1	1	2	1	0	1	2	2	0	1	1	2	2	2	1	2	1	2	2	2	1	3	1	0	2	1	1	2	2	2	1	1	3	0	0	1	0	0	0	1	1	2	2	2
OG0000203	0	2	1	1	0	3	4	0	4	0	0	1	1	1	3	1	1	2	1	0	1	0	0	2	2	0	1	0	0	4	3	6	1	2	0	3	0	2	7	4	0	0	2	1	2	2	2	0	1
OG0000204	0	0	0	2	5	1	4	1	0	3	0	3	2	1	3	1	0	0	1	0	2	0	1	1	1	0	0	1	1	0	1	2	1	1	1	3	3	0	3	2	1	2	6	1	2	0	1	1	2
OG0000205	1	2	1	2	1	1	2	1	1	1	1	0	1	1	0	1	0	1	1	1	1	1	2	1	1	2	0	2	2	2	2	2	2	2	2	2	2	2	1	0	1	2	2	2	2	1	3	2	2
OG0000206	0	2	1	2	1	2	1	1	1	2	1	1	1	1	0	1	1	1	1	0	1	0	1	1	1	1	1	2	1	2	2	2	1	2	1	1	2	3	0	2	1	2	2	1	1	1	3	2	2
OG0000207	4	1	2	1	1	0	2	1	1	2	0	1	0	3	2	2	2	3	2	2	2	1	2	2	3	1	2	0	1	1	2	1	1	2	0	3	3	1	1	2	2	2	1	1	1	2	1	0	0
OG0000208	1	3	1	2	3	3	1	3	1	1	1	3	2	1	1	0	1	1	1	1	1	1	1	1	1	1	1	1	1	2	1	1	2	1	1	3	1	2	1	1	3	3	1	3	2	1	1	1	2
OG0000209	1	1	1	1	2	4	1	1	1	1	0	1	2	0	1	1	1	1	1	1	1	1	1	1	1	1	1	2	3	1	6	2	1	2	3	1	1	2	1	2	2	2	1	1	1	4	0	2	0
OG0000210	2	1	1	2	2	2	2	1	2	1	1	2	1	1	1	1	1	1	1	1	1	0	2	1	1	2	1	1	1	2	2	2	2	2	0	2	2	2	1	1	2	1	1	1	1	1	2	0	1
OG0000211	0	0	0	3	0	7	1	4	2	0	1	0	0	1	0	0	0	0	0	0	0	0	0	0	0	1	0	0	0	2	5	2	0	4	0	2	0	3	2	0	0	3	4	0	0	1	0	0	0
OG0000212	1	1	1	1	1	2	2	2	1	2	1	1	1	1	1	1	1	1	1	1	1	1	1	1	1	0	1	2	2	2	2	2	2	2	2	2	1	1	1	1	1	1	2	1	2	1	1	2	1
OG0000213	3	1	1	3	1	2	1	2	1	2	1	0	0	0	3	1	1	1	1	1	1	1	1	1	1	1	1	1	1	1	3	2	1	2	1	3	2	1	1	1	1	1	1	1	1	3	1	3	1
OG0000214	1	1	1	1	1	2	1	2	2	1	4	1	1	1	1	1	0	1	1	1	1	1	1	1	1	1	1	1	1	1	2	2	2	1	1	2	1	1	2	1	2	2	3	1	1	2	1	1	2
OG0000215	2	2	1	1	2	2	1	1	2	1	1	1	2	1	1	1	1	1	1	1	1	1	2	1	1	1	1	2	2	1	1	1	1	2	2	2	1	2	1	1	2	2	1	2	2	1	1	2	2
OG0000216	1	2	1	3	1	1	0	2	1	2	3	1	1	3	5	0	1	0	0	0	0	0	1	0	0	2	1	0	0	1	0	2	1	1	0	1	2	3	1	3	3	2	4	2	2	2	0	1	2
OG0000217	2	2	0	1	1	1	1	1	2	2	1	2	1	1	4	1	0	0	2	1	2	1	0	2	2	1	0	2	1	2	2	1	2	2	2	2	1	3	1	1	1	1	2	1	1	1	1	2	2
OG0000218	0	2	2	2	1	2	1	1	1	1	2	1	0	0	1	0	2	1	1	1	1	1	1	1	1	4	2	2	2	1	1	1	1	1	1	1	3	3	1	1	1	2	3	2	2	4	1	0	2
OG0000219	1	3	6	1	2	3	0	1	0	0	1	0	5	7	10	1	1	1	1	0	1	0	0	1	1	1	3	0	0	0	0	2	0	0	0	4	3	6	1	2	4	3	3	2	2	1	0	0	3
OG0000220	1	3	1	2	3	4	1	3	1	1	1	3	3	1	1	1	1	1	1	1	1	1	0	1	1	1	1	1	1	3	0	0	1	1	1	3	2	2	0	0	3	3	1	2	2	1	1	1	2
OG0000221	1	0	0	1	2	0	2	2	0	0	1	1	0	3	3	1	0	1	1	0	1	0	0	1	1	2	0	0	0	0	0	2	0	0	0	2	3	0	1	5	1	0	2	0	0	2	0	0	0
OG0000222	1	2	1	2	1	1	1	1	1	1	3	1	0	0	5	2	1	2	1	1	1	0	1	2	2	2	1	1	1	2	1	1	1	1	2	1	2	5	1	0	1	2	2	1	2	2	0	2	2
OG0000223	2	1	1	2	2	1	3	1	2	3	3	2	0	0	0	1	1	1	1	0	1	0	1	1	0	2	1	1	1	2	2	2	2	1	1	1	1	2	1	2	1	2	1	2	2	2	2	1	3
OG0000224	1	1	1	2	0	2	2	1	0	1	1	0	0	1	1	1	1	1	1	2	1	2	1	1	1	0	1	0	0	2	3	0	2	3	1	2	3	2	1	1	1	1	4	0	0	1	1	0	2
OG0000225	0	1	1	0	0	1	1	4	1	2	3	1	1	1	1	4	0	6	4	1	5	1	1	5	5	2	0	1	1	0	0	2	0	0	1	1	2	0	1	2	1	2	2	0	0	2	0	1	1
OG0000226	0	0	4	0	0	1	0	2	0	0	0	0	1	1	4	6	4	5	8	2	8	0	0	8	9	0	3	0	1	2	0	5	1	0	2	1	0	1	0	3	0	0	4	0	0	0	0	0	0
OG0000227	2	2	1	2	2	2	1	1	2	1	1	1	2	1	1	1	1	1	1	0	1	0	2	1	1	1	1	2	1	1	1	1	1	1	2	1	1	2	2	1	2	2	2	1	1	1	1	2	2
OG0000228	1	2	1	2	2	2	2	1	1	1	2	0	1	1	1	1	1	0	1	1	1	1	1	1	1	1	1	1	1	1	2	1	2	2	1	2	2	1	1	1	1	2	3	0	0	1	1	1	2
OG0000229	2	1	1	1	1	5	1	1	1	1	2	1	2	1	2	1	1	1	1	1	1	1	0	1	1	1	0	0	1	1	2	1	1	1	0	1	0	1	1	2	1	1	1	1	1	1	1	1	1
OG0000230	3	1	2	1	0	2	0	2	0	1	2	0	0	2	2	0	2	1	0	1	0	1	3	2	2	1	2	2	2	1	3	0	1	2	1	1	1	1	1	1	1	1	4	1	1	2	0	2	1
OG0000231	1	1	1	2	1	2	0	1	2	1	1	2	1	1	1	1	1	1	1	1	1	1	1	1	1	2	1	1	1	1	1	0	1	2	1	1	2	3	2	1	2	2	2	1	2	1	1	1	1
OG0000232	1	0	4	2	4	1	2	1	2	2	1	1	1	2	4	1	0	1	1	0	1	0	1	1	1	1	0	1	2	1	0	2	1	1	2	2	1	1	2	2	1	2	2	0	1	4	0	2	1
OG0000233	1	1	2	1	1	1	1	1	1	2	2	0	1	1	2	1	2	1	1	1	1	1	1	1	1	1	2	2	1	1	2	1	1	1	2	2	1	1	3	2	2	1	2	0	0	2	1	2	1
OG0000234	2	1	1	2	2	2	2	1	1	1	1	1	1	1	2	1	1	1	1	1	1	0	1	1	1	1	1	2	1	1	2	2	1	2	2	2	1	1	2	2	2	0	1	1	1	1	3	2	2
OG0000235	3	1	0	0	2	1	3	3	1	1	2	0	4	2	2	0	0	0	0	0	0	0	1	0	0	1	0	0	1	0	2	2	1	0	1	4	2	1	1	2	2	0	3	0	0	2	0	0	1
OG0000236	1	2	1	1	1	3	1	1	1	1	1	1	1	0	1	1	1	1	1	1	1	1	2	0	0	1	1	0	1	2	1	2	1	0	1	2	1	2	2	0	1	3	2	2	3	2	0	1	2
OG0000237	1	0	1	1	2	2	2	1	1	1	1	1	2	1	1	1	1	1	1	1	1	1	3	1	1	1	1	2	2	0	1	2	0	2	2	3	1	1	1	1	1	1	1	1	1	1	0	2	1
OG0000238	2	2	1	3	2	2	2	1	2	1	1	0	1	1	3	1	1	1	1	1	1	1	1	1	1	2	1	1	1	1	1	1	0	1	1	1	3	2	2	1	1	2	1	2	2	1	1	1	2
OG0000239	0	1	2	2	1	0	1	2	1	2	2	1	1	2	2	1	2	1	1	1	1	1	1	1	1	2	2	1	1	1	1	1	1	2	1	1	1	1	1	1	2	1	1	1	1	1	1	2	1
OG0000240	2	1	2	3	1	2	1	3	0	2	2	0	1	1	7	1	1	1	1	1	1	0	1	1	1	2	1	1	0	1	1	3	1	1	1	2	2	1	2	2	2	1	2	1	1	2	1	1	1
OG0000241	1	1	1	1	1	2	1	1	1	1	1	1	1	1	2	2	1	1	2	1	2	1	1	1	2	2	1	2	2	2	1	2	1	1	2	3	2	1	1	1	2	0	2	0	0	3	1	2	1
OG0000242	1	2	1	2	1	3	1	1	2	1	1	3	1	1	1	1	1	1	1	1	1	1	0	1	1	2	1	1	1	1	2	1	1	2	1	1	2	3	0	1	2	2	2	1	2	1	1	1	2
OG0000243	0	0	3	1	1	1	0	2	1	1	1	0	1	1	2	2	2	3	4	8	3	6	1	3	4	1	1	1	1	2	1	1	0	0	1	1	1	1	1	1	1	2	1	1	2	1	1	1	1
OG0000244	1	0	2	1	1	2	2	2	0	0	0	0	1	0	9	2	2	3	2	1	2	1	1	4	3	0	2	0	2	0	0	3	0	0	1	3	1	0	2	2	1	0	2	1	0	4	0	1	0
OG0000245	1	2	2	1	3	3	1	1	1	0	0	2	1	0	3	1	2	1	1	1	1	1	1	1	1	1	2	2	2	2	1	0	2	1	2	1	1	1	0	1	1	1	1	1	1	3	2	2	1
OG0000246	1	1	2	1	2	2	0	1	2	1	1	1	2	1	1	1	1	2	2	1	2	1	1	2	2	1	2	2	1	0	1	2	1	1	2	1	1	1	2	1	1	1	2	1	1	1	1	2	1
OG0000247	1	0	2	11	2	1	0	3	1	1	1	2	1	2	2	1	2	1	2	1	2	0	0	2	2	0	3	1	1	1	1	1	1	2	1	1	0	4	1	1	0	1	2	1	0	2	0	1	1
OG0000248	1	1	0	3	2	1	1	0	2	1	1	0	2	1	3	1	0	1	1	1	1	1	0	1	1	1	0	1	1	0	1	2	0	1	1	1	1	3	2	3	1	1	4	2	1	3	0	1	2
OG0000249	1	1	2	2	1	1	1	3	1	1	2	0	0	2	2	3	0	2	2	2	2	2	1	2	2	0	2	1	0	1	1	1	1	1	2	1	0	1	1	2	1	1	2	0	0	1	1	2	0
OG0000250	2	1	0	1	2	0	2	2	2	1	2	2	2	1	1	0	0	0	0	0	0	0	2	0	0	1	1	2	2	2	1	1	2	0	2	3	1	1	0	1	3	2	1	1	2	1	2	2	1
OG0000251	3	2	0	2	2	1	1	0	1	1	0	2	1	1	1	1	0	1	1	1	1	1	2	1	1	1	0	1	1	2	1	2	2	2	2	3	1	2	0	1	1	2	1	2	3	1	2	1	2
OG0000252	1	0	1	4	2	2	0	0	3	1	3	1	3	1	3	0	0	1	0	0	0	0	1	0	0	0	1	1	1	1	3	3	1	2	1	0	0	0	0	3	0	0	3	0	0	0	1	0	1
OG0000253	1	0	2	0	1	1	1	1	0	1	1	1	1	1	3	4	1	6	5	2	4	1	0	6	6	0	3	1	1	1	0	1	0	0	1	1	0	2	2	2	1	1	1	0	0	2	0	1	1
OG0000254	1	0	0	3	1	2	1	1	0	1	2	0	2	2	2	1	0	1	1	1	1	1	0	1	1	2	0	2	1	0	1	1	1	0	2	2	3	2	2	1	2	0	2	2	2	2	1	1	2
OG0000255	1	1	2	1	1	1	1	2	1	1	1	0	1	1	1	2	2	2	2	2	2	1	1	2	2	1	2	1	1	1	1	1	1	1	2	1	1	1	1	2	1	1	2	2	1	2	1	1	1
OG0000256	0	1	5	0	3	0	3	5	0	0	0	1	3	1	1	5	6	4	5	3	4	3	0	3	4	2	4	0	0	0	0	0	0	1	0	5	0	2	0	0	2	0	2	2	0	0	0	0	2
OG0000257	0	1	1	0	1	3	1	0	2	1	0	2	1	0	0	1	1	1	1	0	1	0	2	1	1	2	1	0	0	1	2	2	2	2	0	1	2	2	2	2	2	2	3	3	3	2	1	0	3
OG0000258	1	0	1	3	1	1	3	2	1	1	1	1	1	1	1	1	1	1	1	1	1	1	0	1	1	1	1	1	0	1	0	1	0	1	0	3	2	3	0	1	3	1	1	3	3	1	1	0	3
OG0000259	1	2	1	2	1	3	2	1	1	1	2	0	1	1	1	1	1	1	1	1	1	1	1	1	1	1	1	1	1	1	1	1	1	1	1	2	2	2	1	1	1	2	3	0	0	1	1	1	2
OG0000260	2	1	1	1	2	2	0	1	2	2	1	2	2	1	1	2	2	2	2	2	2	2	2	1	2	1	1	1	1	0	1	0	1	1	1	1	2	2	1	1	1	1	2	0	0	1	1	1	0
OG0000261	2	1	0	1	2	2	1	1	4	2	2	2	2	0	0	0	0	0	0	0	0	0	2	0	0	1	0	0	0	1	3	3	2	3	0	2	1	2	1	2	1	2	2	1	1	2	1	0	2
OG0000262	1	1	1	1	2	2	1	0	2	1	1	1	1	1	0	1	1	1	1	1	1	1	2	1	1	3	1	2	2	3	0	1	3	2	2	1	3	2	1	0	1	1	1	2	2	1	3	2	4
OG0000263	1	1	1	1	1	1	1	2	1	2	1	1	1	1	1	1	2	1	1	1	1	1	1	1	2	1	1	1	1	0	1	1	1	1	0	1	1	0	1	2	2	1	1	1	1	2	1	1	1
OG0000264	0	1	1	2	1	1	1	0	1	3	3	1	0	1	2	0	1	1	1	1	1	1	0	1	1	0	1	1	1	2	2	1	1	2	2	1	0	2	1	5	0	1	2	1	1	3	1	2	1
OG0000265	1	1	0	2	1	2	1	2	2	1	2	2	1	1	2	1	0	1	1	1	1	1	0	1	1	2	1	1	1	2	2	1	2	1	1	0	2	1	1	1	1	1	1	0	0	2	2	1	1
OG0000266	3	0	2	1	1	1	1	2	1	1	0	1	1	2	3	1	2	2	2	2	2	2	2	2	2	0	1	2	1	1	1	1	0	1	2	2	0	2	0	1	2	0	2	0	0	2	1	2	1
OG0000267	2	2	1	1	2	3	1	0	2	0	0	2	2	1	0	0	1	1	0	0	0	0	2	0	0	2	1	1	2	1	2	2	1	2	1	2	2	2	1	1	2	2	2	1	1	1	1	2	1
OG0000268	1	0	15	0	2	0	3	1	0	0	0	0	1	0	3	0	0	0	2	0	2	1	0	0	0	3	4	0	0	0	1	0	0	0	0	5	3	3	0	0	4	0	2	1	0	0	0	0	2
OG0000269	2	0	0	3	2	7	2	0	3	1	4	0	2	0	0	0	0	0	0	0	0	0	2	0	0	2	0	0	0	1	2	4	0	4	1	2	2	2	1	1	2	1	1	0	0	0	0	1	0
OG0000270	2	3	0	5	1	3	2	1	1	0	0	2	1	0	0	1	0	1	1	1	1	1	0	1	1	2	0	1	1	2	1	1	2	1	1	1	3	5	0	0	0	2	4	2	4	0	1	1	4
OG0000271	0	3	0	2	1	0	1	0	2	1	0	2	1	0	0	0	0	0	0	0	0	0	2	0	0	1	0	2	3	1	5	7	3	6	1	2	1	4	0	0	1	2	5	2	1	0	2	2	5
OG0000272	0	2	1	3	1	3	1	2	0	1	1	1	0	0	1	1	1	1	1	1	1	1	0	1	1	2	1	0	0	2	1	2	2	1	0	1	3	1	0	0	0	2	0	3	3	2	2	0	1
OG0000273	0	2	2	2	2	0	2	0	2	2	2	0	0	2	4	2	2	2	2	2	2	2	0	2	2	2	2	0	0	1	2	2	2	2	2	2	2	2	2	2	2	3	2	2	2	1	2	0	2
OG0000274	1	1	1	2	2	2	1	0	2	1	1	1	2	1	1	1	1	1	1	1	1	1	2	1	1	2	1	0	0	1	1	1	1	1	1	1	2	1	1	1	1	1	2	1	1	1	0	1	1
OG0000275	1	1	1	2	1	0	0	1	1	1	1	0	1	1	4	2	1	2	2	1	2	1	1	2	2	3	1	2	2	1	2	0	0	2	2	2	3	2	0	1	1	1	1	1	1	1	0	2	1
OG0000276	1	1	0	2	1	1	1	2	0	1	2	1	0	2	2	1	0	1	1	1	1	1	1	1	1	2	0	0	1	1	1	1	2	1	2	1	2	1	1	2	2	1	1	1	1	2	1	1	1
OG0000277	3	0	0	2	1	3	2	0	1	1	2	1	1	1	4	1	0	1	1	0	1	0	1	1	2	1	0	0	1	0	3	1	1	1	1	2	3	0	1	2	1	1	1	2	1	2	1	1	0
OG0000278	1	1	3	1	1	1	0	1	1	1	2	1	1	2	2	2	2	2	2	2	2	2	1	1	3	1	2	1	1	1	1	1	0	1	1	1	2	1	1	1	1	0	1	1	1	2	0	1	1
OG0000279	5	1	0	1	2	0	2	2	2	3	1	1	0	1	2	0	0	0	0	0	0	0	1	0	0	1	0	0	0	2	1	2	2	1	0	2	1	1	2	1	1	2	1	0	0	1	2	0	2
OG0000280	1	3	1	2	2	2	1	2	1	1	1	1	0	1	2	1	1	1	1	1	1	1	1	1	1	1	1	1	1	1	1	1	0	1	1	1	1	1	0	0	2	0	0	1	1	2	1	1	2
OG0000281	1	2	0	2	2	3	1	0	1	3	2	1	2	0	1	0	0	0	0	0	0	0	1	0	0	2	0	1	2	1	2	2	1	2	2	1	2	2	1	0	1	0	2	3	2	1	2	2	2
OG0000282	1	1	2	1	1	1	1	2	1	1	1	2	1	1	1	2	2	1	2	1	2	0	1	3	2	1	2	1	2	1	1	1	1	1	2	1	1	1	1	2	1	1	2	1	1	1	1	2	1
OG0000283	1	0	0	2	1	2	1	2	2	1	1	2	1	1	0	0	0	0	0	0	0	0	1	0	0	0	0	1	0	2	1	3	1	1	1	2	0	2	0	1	1	1	2	0	0	0	2	2	0
OG0000284	1	2	0	1	2	2	1	2	2	1	1	1	2	0	0	0	0	0	0	0	0	0	2	0	0	1	0	2	2	4	3	2	1	3	2	1	1	2	1	1	2	2	0	2	2	1	0	2	4
OG0000285	1	1	2	2	1	2	1	2	1	0	0	1	1	1	3	2	1	2	2	2	2	3	1	2	2	1	1	1	1	1	1	1	0	1	2	1	1	1	2	1	1	1	1	1	0	2	0	1	1
OG0000286	2	0	0	2	4	1	1	6	1	1	0	1	0	4	5	0	0	0	0	0	0	0	0	0	0	1	0	0	0	0	6	2	0	1	0	2	1	1	1	3	1	0	3	0	0	3	0	0	0
OG0000287	0	0	0	0	1	1	0	1	0	0	0	0	0	0	1	10	0	7	11	1	11	1	1	12	15	0	0	0	0	2	0	1	1	0	0	0	0	1	1	0	1	0	1	0	0	1	1	0	0
OG0000288	0	3	1	2	1	3	1	2	1	2	2	0	2	1	0	2	0	0	2	0	2	0	2	0	2	1	0	1	1	1	1	0	1	1	1	1	1	1	1	1	0	2	0	2	4	2	1	1	2
OG0000289	0	3	0	1	1	0	2	1	1	1	1	1	1	0	0	0	0	0	0	0	0	0	2	0	0	2	0	1	1	1	2	2	1	1	1	2	2	3	0	1	1	3	3	2	3	1	2	1	3
OG0000290	0	1	1	3	1	2	0	1	1	1	1	1	1	1	1	0	1	2	1	1	1	1	1	1	1	1	1	2	2	1	2	1	1	2	2	2	1	2	1	2	1	1	2	1	1	1	1	2	1
OG0000291	1	1	2	1	1	1	1	1	1	2	1	1	1	1	2	2	2	2	2	1	2	1	1	2	2	1	2	1	1	1	1	1	1	1	1	1	1	1	1	0	1	1	2	1	1	1	1	1	1
OG0000292	2	0	0	1	2	0	1	3	0	1	4	0	2	0	0	0	0	0	0	0	0	0	1	0	0	2	0	0	1	0	1	1	1	1	0	1	4	0	1	0	5	0	3	0	0	2	1	1	0
OG0000293	1	0	0	0	2	1	0	1	1	3	1	0	1	3	4	1	0	3	1	1	1	1	1	3	1	0	0	0	0	0	1	1	0	0	0	0	0	2	1	3	1	2	4	2	2	1	0	0	2
OG0000294	2	2	1	5	1	6	0	0	2	1	4	1	1	0	2	1	2	1	1	1	1	1	3	0	1	0	1	1	1	1	0	2	1	1	1	1	0	1	4	1	1	0	1	0	2	2	1	1	1
OG0000295	2	0	1	1	0	1	1	3	0	0	1	2	0	0	0	1	1	1	1	1	1	1	1	1	1	0	1	1	1	1	1	3	1	2	1	2	0	1	1	1	1	0	0	0	0	0	1	1	0
OG0000296	0	0	2	2	0	3	2	2	0	1	1	0	0	0	2	2	2	0	2	0	2	0	0	0	0	2	1	1	0	2	0	2	3	2	0	2	2	2	2	2	2	0	2	1	1	2	2	0	2
OG0000297	1	1	1	1	2	2	1	1	2	1	1	2	2	0	0	0	1	0	0	0	0	0	2	0	0	1	1	1	0	2	1	1	2	1	1	1	1	2	1	1	1	1	1	2	2	1	1	1	1
OG0000298	3	0	1	1	2	1	2	2	1	1	1	2	3	2	2	1	1	1	1	1	1	1	2	1	1	2	1	1	1	1	1	1	1	1	1	2	2	1	0	1	2	0	1	0	0	1	0	1	0
OG0000299	1	1	1	1	1	2	1	1	0	1	4	1	0	2	1	1	1	1	1	1	1	2	2	1	1	1	1	1	1	1	1	1	1	1	1	1	1	1	1	1	2	1	2	2	2	1	1	1	1
OG0000300	2	1	2	1	1	2	1	0	1	2	2	0	0	1	2	2	0	2	3	1	2	1	1	2	4	1	1	0	1	1	1	2	1	1	1	1	1	1	2	1	1	1	2	1	1	3	1	1	1
OG0000301	4	1	0	0	4	2	0	1	4	4	1	4	4	0	0	1	0	1	2	0	0	0	4	1	1	0	0	0	0	0	0	0	0	0	0	0	1	3	0	0	1	2	0	3	4	0	0	0	3
OG0000302	2	1	0	1	2	1	2	1	1	1	1	1	1	2	3	0	0	0	0	0	0	0	0	0	0	1	0	2	2	1	1	3	1	1	2	2	1	2	1	2	0	1	3	1	1	2	0	2	2
OG0000303	2	1	0	0	2	0	2	2	7	1	0	2	0	2	2	0	0	0	0	0	0	0	0	0	0	0	0	0	0	1	3	1	1	5	0	3	2	0	0	3	1	0	2	0	2	2	1	0	0
OG0000304	1	0	1	1	1	2	1	2	1	2	1	2	0	1	1	1	1	1	1	1	1	0	1	1	1	1	1	1	1	2	1	1	2	1	1	1	2	1	1	1	2	1	1	0	1	1	1	1	1
OG0000305	1	1	0	1	1	2	1	1	2	3	0	0	1	1	1	2	0	3	2	1	2	1	1	2	4	0	0	0	1	0	1	0	0	1	1	1	0	1	1	1	0	2	2	1	2	1	0	1	1
OG0000306	2	1	1	2	1	1	1	1	1	1	1	1	2	1	3	2	1	2	2	2	2	2	1	1	2	1	1	0	1	1	1	1	1	0	1	1	1	1	1	1	1	1	2	1	1	1	1	1	1
OG0000307	1	1	1	1	1	1	1	1	1	2	0	2	1	2	3	1	1	1	1	1	1	1	1	1	1	1	1	1	1	1	2	1	0	1	1	1	1	1	2	2	1	1	1	1	1	2	2	1	1
OG0000308	1	2	1	1	1	1	1	0	2	1	1	1	1	1	2	1	1	1	1	0	1	0	1	1	1	1	1	0	0	1	1	1	1	1	1	1	2	2	1	2	1	3	2	1	1	2	2	1	1
OG0000309	0	1	4	1	1	2	1	1	1	0	1	1	1	1	2	1	2	1	1	0	1	1	1	1	1	1	4	0	1	1	1	0	1	2	1	1	1	1	1	1	1	1	1	1	3	2	1	1	1
OG0000310	1	1	2	1	1	1	1	0	1	1	1	1	1	2	2	1	1	1	1	1	1	1	2	1	1	2	1	1	1	0	1	1	0	1	1	2	1	2	1	2	1	1	1	1	1	3	1	1	1
OG0000311	1	0	3	0	0	1	1	1	0	0	0	0	1	0	5	0	0	0	0	0	0	0	0	0	0	2	0	0	0	0	0	0	1	0	1	0	1	0	4	1	0	1	0	0	0	0	0	0	1
OG0000312	1	1	2	1	1	1	1	1	1	2	0	1	0	1	1	2	2	2	2	2	2	2	1	1	2	1	2	1	1	1	1	1	1	1	1	1	1	1	1	0	1	1	1	1	1	1	1	1	0
OG0000313	0	0	1	0	0	1	0	0	0	1	3	0	2	0	0	1	2	2	1	4	1	4	1	0	1	1	2	1	4	3	1	3	1	1	3	1	1	1	1	2	3	0	1	4	1	1	1	2	3
OG0000314	2	1	2	4	2	4	0	2	1	1	1	1	2	0	0	2	1	2	2	1	2	1	0	1	2	1	1	1	1	0	1	2	1	1	1	0	1	1	1	0	0	2	2	0	0	0	1	0	0
OG0000315	1	1	1	2	1	2	1	2	1	1	1	1	1	1	1	1	1	1	1	1	1	0	2	1	1	1	1	1	1	0	1	1	1	1	1	1	1	1	1	2	1	1	1	1	1	1	1	1	1
OG0000316	1	1	0	1	2	1	0	3	0	0	0	1	0	3	7	2	0	3	3	0	3	0	0	3	3	0	0	0	0	1	2	1	1	0	0	2	0	1	3	1	0	2	0	6	4	0	0	0	7
OG0000317	1	1	1	1	1	1	1	1	1	2	2	1	0	1	2	1	1	1	1	1	1	1	1	1	1	2	1	1	1	1	1	1	1	1	1	1	1	0	2	2	1	1	1	1	1	3	2	1	1
OG0000318	1	0	0	3	1	3	0	1	1	0	2	1	0	1	3	0	0	2	0	0	0	0	0	0	0	0	0	2	1	4	1	2	2	2	0	0	0	1	0	2	0	0	1	0	3	0	4	4	0
OG0000319	1	0	0	1	1	1	1	0	0	0	0	1	1	1	0	1	0	0	1	1	1	1	3	0	0	3	0	2	2	1	1	1	1	1	3	4	5	1	2	0	3	0	1	0	1	1	1	1	1
OG0000320	1	0	0	1	1	1	0	0	0	0	0	1	1	1	1	2	0	1	1	1	1	1	3	1	0	3	0	2	2	3	1	0	2	1	2	2	4	1	1	0	2	0	1	0	1	1	1	2	1
OG0000321	1	1	2	1	1	2	0	1	1	1	1	1	1	2	3	1	2	1	1	1	1	1	1	1	1	1	2	2	2	1	4	1	1	2	2	1	1	1	1	2	1	1	0	1	1	1	1	1	1
OG0000322	1	2	1	1	1	2	1	1	1	1	1	1	1	1	1	1	1	1	1	0	1	0	2	1	0	1	1	1	1	2	2	1	1	2	1	3	0	1	0	1	2	2	2	1	1	1	1	1	0
OG0000323	1	1	1	1	1	1	1	1	1	0	1	1	1	1	2	2	1	2	2	1	2	1	1	2	3	0	1	1	1	0	1	1	1	1	1	1	0	1	2	1	1	1	1	0	0	2	0	2	1
OG0000324	1	1	1	3	1	2	0	1	1	1	2	1	1	2	2	1	1	1	1	1	1	1	1	1	1	0	1	1	1	2	1	1	0	1	1	1	0	1	1	1	1	1	1	1	0	2	1	1	0
OG0000325	2	1	0	2	2	2	1	1	2	1	1	2	2	0	1	0	0	0	0	0	0	0	2	0	0	2	0	0	1	2	1	3	1	1	1	1	2	2	0	1	1	1	1	2	1	1	1	1	0
OG0000326	1	3	0	2	2	2	2	2	2	0	3	1	2	1	1	0	0	0	0	0	0	0	2	0	0	1	0	2	2	3	2	2	1	2	2	2	2	2	0	0	3	1	2	1	2	0	2	2	2
OG0000327	1	1	1	2	1	1	1	1	1	1	1	1	1	1	1	1	1	1	2	1	2	0	1	1	1	2	1	0	1	0	1	1	1	1	0	2	2	0	1	1	2	1	1	1	1	1	1	1	3
OG0000328	1	1	2	2	1	1	1	1	1	1	1	1	1	2	3	1	2	1	1	1	1	1	1	2	1	2	1	1	0	1	2	2	1	0	1	1	2	1	0	0	2	0	1	1	1	1	1	0	0
OG0000329	1	1	1	2	1	1	1	1	1	1	1	1	1	1	1	2	1	2	2	1	2	1	1	3	3	1	1	1	1	1	1	1	1	0	1	1	1	1	1	1	1	1	1	1	1	1	2	1	1
OG0000330	1	0	2	0	5	1	2	1	0	0	3	1	2	0	1	1	2	1	1	0	1	0	3	1	1	0	2	1	1	0	0	2	0	0	1	1	1	0	0	2	1	0	1	0	0	2	0	1	0
OG0000331	0	0	1	2	1	1	1	0	1	1	1	1	1	0	2	1	1	1	1	1	1	1	1	1	1	2	1	1	1	1	1	1	0	1	1	1	2	1	2	1	1	1	2	1	1	1	0	1	1
OG0000332	0	2	1	1	1	1	1	1	1	2	1	2	1	1	2	1	2	1	1	1	1	1	1	0	1	1	2	1	1	0	1	1	1	1	1	1	1	2	1	0	1	2	2	2	2	1	0	1	2
OG0000333	0	1	3	2	1	1	1	0	2	2	1	0	0	1	1	1	2	1	2	1	2	0	1	2	2	1	2	2	1	0	1	1	0	0	2	1	1	3	1	1	1	1	2	0	0	1	0	2	1
OG0000334	1	0	1	3	1	3	1	1	2	1	2	2	1	0	1	1	1	1	1	1	1	1	1	1	1	1	1	1	2	0	1	1	0	0	1	1	2	0	1	2	1	0	2	0	0	2	0	1	0
OG0000335	0	1	5	2	0	3	0	1	0	0	0	0	1	1	1	2	3	2	2	2	2	2	0	3	3	1	8	1	1	2	1	1	1	1	1	1	2	0	1	1	1	0	0	1	1	2	1	1	1
OG0000336	1	1	1	1	1	1	2	1	1	1	1	1	1	1	1	0	1	1	1	1	1	1	1	1	1	1	1	1	1	1	2	1	0	1	1	2	2	1	1	1	1	1	1	1	1	1	1	1	1
OG0000337	1	1	1	1	1	1	2	2	1	1	1	1	0	1	1	1	1	1	1	1	1	1	1	1	1	1	1	1	0	1	1	1	1	1	1	2	1	1	1	1	2	1	1	1	1	1	1	1	1
OG0000338	1	1	1	2	1	1	1	1	1	1	1	1	1	1	1	1	1	1	1	1	1	1	1	1	1	1	1	1	1	1	1	1	2	1	1	1	2	1	1	1	1	1	1	1	1	1	1	2	1
OG0000339	0	2	1	1	1	2	1	0	1	2	1	0	1	1	1	1	1	1	1	1	1	1	1	1	1	1	1	1	1	2	1	3	2	1	0	1	1	0	2	2	1	2	1	1	1	3	2	1	1
OG0000340	0	1	2	1	1	2	1	1	1	0	2	1	1	2	4	0	2	0	0	0	0	0	1	1	0	1	2	1	1	1	3	1	1	1	2	1	1	1	2	3	2	1	1	2	3	1	1	1	2
OG0000341	1	1	1	1	1	1	0	1	1	1	1	1	1	2	2	0	1	2	2	0	2	0	1	2	2	1	1	2	2	1	1	0	1	1	2	1	1	1	1	1	0	1	1	0	1	1	1	2	1
OG0000342	1	1	1	1	1	2	1	1	1	1	2	0	1	1	1	2	1	2	2	1	2	1	2	2	2	1	1	1	1	1	2	1	1	1	1	1	1	0	0	1	1	1	1	1	1	1	0	1	1
OG0000343	1	1	1	1	1	1	1	0	1	1	1	1	1	1	1	2	1	2	2	1	2	1	1	2	2	1	1	1	1	1	1	1	1	1	1	1	1	1	1	1	1	1	1	1	1	1	1	1	1
OG0000344	1	0	1	1	1	2	1	2	1	1	0	0	1	1	1	1	1	1	1	1	1	1	2	1	1	1	1	2	1	1	1	1	1	1	2	1	1	1	1	1	1	1	2	1	1	2	0	3	1
OG0000345	1	1	1	1	1	0	1	1	1	1	1	1	1	1	1	1	1	1	1	1	1	1	1	1	1	1	1	1	1	1	1	1	1	1	0	1	1	1	1	2	1	1	2	1	1	1	1	1	1
OG0000346	0	1	0	1	1	1	1	1	1	1	1	1	0	1	1	1	0	1	1	0	1	0	2	1	1	2	1	1	2	2	1	0	1	1	2	2	2	1	1	2	2	1	1	1	1	1	1	2	1
OG0000347	2	1	1	1	2	1	1	1	1	1	0	0	1	0	0	1	2	1	1	1	1	1	2	1	1	1	1	1	1	1	1	1	1	1	0	1	2	3	0	2	2	1	1	1	1	1	1	1	2
OG0000348	1	1	1	2	1	0	1	1	1	1	1	1	1	0	1	1	2	1	1	1	1	1	1	1	1	1	2	1	0	2	1	1	0	1	1	2	1	1	1	2	1	1	1	1	1	2	0	1	1
OG0000349	0	2	1	1	1	1	1	2	1	0	1	1	1	1	2	1	1	1	1	1	1	1	1	1	1	1	1	1	0	1	1	1	1	1	1	1	2	2	1	2	2	1	1	1	1	1	0	1	2
OG0000350	1	1	1	1	1	1	1	1	1	1	1	1	1	1	1	2	1	2	2	2	2	2	1	2	2	1	1	1	1	0	1	1	0	1	0	1	1	1	1	1	1	1	1	2	1	1	1	1	1
OG0000351	1	1	1	2	1	1	1	0	1	2	2	0	1	1	2	0	1	0	1	1	1	1	1	1	1	1	1	1	1	1	1	1	2	2	1	1	2	1	1	2	1	1	1	1	1	2	1	1	1
OG0000352	0	1	3	0	1	2	1	1	1	1	0	1	1	1	1	1	3	0	1	0	1	0	1	1	0	1	3	1	1	2	1	1	2	1	1	1	1	1	2	2	3	1	3	0	0	0	2	1	0
OG0000353	1	1	1	1	1	1	0	2	1	1	1	1	0	1	1	0	1	1	1	1	1	1	1	1	1	1	1	1	1	1	1	1	1	1	1	1	1	0	1	0	1	1	1	1	1	1	1	1	1
OG0000354	1	1	1	1	1	1	0	1	1	1	1	1	1	1	1	1	1	1	1	1	1	1	1	1	1	1	1	1	1	1	0	1	1	1	1	1	1	1	1	1	2	1	1	1	1	1	1	1	1
OG0000355	1	1	1	1	1	1	0	1	1	1	2	0	1	1	1	1	1	1	1	0	1	0	1	1	1	1	1	1	1	1	1	0	1	2	1	1	1	1	1	1	1	1	1	1	1	2	1	1	1
OG0000356	1	1	1	1	2	1	0	1	1	1	0	1	1	1	2	1	1	2	1	1	1	1	1	1	1	1	1	1	1	1	1	2	0	1	1	1	1	1	1	1	1	1	1	1	1	1	1	1	1
OG0000357	1	1	1	1	2	2	1	0	1	0	3	1	1	1	1	0	1	1	0	1	0	0	1	0	0	1	1	2	2	2	2	2	0	2	1	1	1	1	0	0	1	0	2	1	1	1	2	1	2
OG0000358	1	0	1	4	1	3	1	2	1	0	1	1	0	0	3	1	1	1	1	1	1	1	1	1	1	1	1	1	1	0	2	1	0	0	1	1	2	1	1	0	1	0	2	0	0	1	0	1	1
OG0000359	0	0	1	2	1	2	0	0	2	1	1	1	0	0	0	1	0	1	1	0	1	0	1	1	1	0	0	1	2	0	1	0	0	2	2	0	0	2	0	0	1	2	2	3	2	1	0	1	2
OG0000360	1	1	2	1	2	1	1	1	1	1	1	1	1	2	2	2	1	2	2	0	2	0	1	2	2	1	2	1	1	2	1	0	0	0	1	1	1	1	1	1	2	1	2	1	0	1	0	0	1
OG0000361	1	1	1	1	1	1	1	1	1	1	1	1	1	1	1	1	1	1	1	1	1	1	1	1	1	1	1	1	2	1	1	1	1	1	1	1	1	1	1	1	1	1	1	1	1	1	1	1	1
OG0000362	1	1	1	1	1	1	1	1	1	1	1	1	1	1	1	1	1	1	1	1	1	1	1	1	1	1	1	1	1	1	1	1	1	1	1	1	1	1	1	1	1	1	1	1	1	1	2	1	1
OG0000363	1	1	1	1	1	1	0	1	1	2	1	1	1	1	1	1	1	1	1	1	1	1	1	1	1	1	1	1	1	0	1	1	1	1	1	1	1	1	1	1	1	1	1	1	1	1	1	1	1
OG0000364	1	1	0	2	1	3	0	1	1	1	1	1	1	1	1	1	0	1	1	1	1	1	1	1	1	2	0	1	1	0	1	1	1	2	0	1	1	1	1	0	1	1	1	0	0	1	1	0	2
OG0000365	1	1	1	1	1	1	1	1	1	1	1	1	1	1	1	1	1	1	1	1	1	1	1	1	1	1	1	1	1	1	1	1	1	1	1	1	1	1	1	1	1	1	2	1	1	1	1	1	1
OG0000366	1	0	2	1	1	1	1	0	1	1	1	1	0	1	2	1	1	1	2	1	2	1	3	1	2	1	2	1	1	0	1	2	1	1	1	1	1	1	1	1	1	1	1	1	1	1	1	1	1
OG0000367	2	0	0	1	1	2	3	1	1	1	2	1	0	0	0	0	0	0	0	0	0	0	1	0	0	2	0	1	1	0	2	1	0	1	1	2	2	1	1	1	0	0	2	3	1	1	0	1	0
OG0000368	1	1	2	1	1	2	0	2	1	1	0	2	1	1	2	1	2	1	1	1	1	1	1	1	1	0	2	1	1	0	3	1	0	1	0	1	1	0	1	1	1	1	1	0	0	2	0	1	0
OG0000369	1	1	2	1	3	3	2	1	1	0	1	2	3	0	0	1	2	1	1	1	1	1	1	1	1	1	2	2	1	2	1	0	2	1	2	1	1	1	0	0	0	1	1	1	1	1	1	1	1
OG0000370	1	1	1	2	1	2	1	1	2	1	1	1	1	1	1	1	1	1	1	1	1	1	1	1	1	1	1	0	0	1	1	1	0	2	1	1	1	1	1	1	1	1	1	1	1	1	0	1	1
OG0000371	1	1	1	1	1	1	1	1	1	1	1	1	1	1	2	1	1	1	1	1	1	1	1	1	1	1	1	1	1	1	1	1	0	1	1	1	1	1	1	1	1	1	1	1	1	1	2	1	1
OG0000372	1	1	1	1	1	1	1	1	1	1	1	1	1	1	1	1	1	1	1	1	1	1	1	1	1	1	2	1	1	1	1	1	1	0	1	1	1	1	1	1	1	1	1	1	1	1	1	1	1
OG0000373	0	1	1	2	1	1	0	1	1	1	1	1	0	1	1	1	1	1	1	1	1	1	1	1	1	1	1	1	1	1	1	1	1	1	1	1	1	1	1	1	1	0	2	1	1	1	1	0	1
OG0000374	1	1	1	1	1	1	0	1	1	0	1	1	1	1	1	1	1	1	1	1	1	1	1	1	1	1	1	1	1	1	2	1	1	1	1	1	1	1	1	1	1	1	1	1	1	1	1	1	1
OG0000375	1	1	1	1	1	1	1	4	1	1	1	1	1	1	1	1	1	1	1	1	1	2	1	1	1	1	1	1	1	0	1	0	0	1	1	1	1	1	1	1	1	1	1	1	1	1	1	1	1
OG0000376	1	1	1	1	1	1	1	1	1	1	1	1	1	1	1	1	1	1	1	1	1	1	1	1	1	1	1	1	1	1	1	1	1	1	1	1	1	1	1	1	1	1	1	1	1	1	1	1	1
OG0000377	1	2	1	1	2	1	1	1	1	3	1	1	3	1	1	0	1	0	0	0	0	0	1	0	0	1	1	0	1	1	1	1	1	1	0	1	2	1	1	1	2	2	1	1	2	3	1	1	1
OG0000378	1	1	1	3	2	0	1	1	1	1	1	1	1	1	1	0	0	0	0	0	0	0	2	0	0	2	1	2	1	0	2	1	1	2	1	1	2	0	1	0	1	1	1	1	1	1	1	2	1
OG0000379	1	1	1	1	1	1	1	1	1	1	1	1	1	1	1	1	1	1	1	1	1	1	1	1	1	1	1	1	1	1	1	1	1	1	1	1	1	1	2	1	1	1	1	1	1	1	1	1	1
OG0000380	1	1	1	1	1	1	1	2	1	1	1	1	0	0	1	1	1	1	1	1	1	1	2	1	1	1	1	0	1	1	1	1	1	1	1	1	1	1	1	1	2	1	1	0	1	1	1	1	0
OG0000381	1	1	1	1	1	1	1	0	1	1	1	2	0	1	1	1	1	1	1	1	1	1	1	1	1	1	1	1	1	1	1	1	0	1	1	1	1	1	1	1	1	1	1	1	1	1	1	0	1
OG0000382	2	0	3	1	1	1	1	1	1	1	1	1	1	0	1	2	1	2	2	1	2	1	1	2	2	1	1	1	0	0	1	1	0	1	2	1	1	1	1	1	1	0	1	0	0	1	0	1	1
OG0000383	1	0	0	2	0	1	0	1	0	1	1	1	0	1	1	0	0	0	0	0	0	0	1	0	0	1	0	0	0	1	0	2	4	1	0	1	1	1	2	1	1	0	3	0	3	0	1	0	2
OG0000384	1	2	1	1	1	2	1	1	1	1	2	1	1	1	2	1	1	1	1	1	1	1	1	1	1	1	1	0	1	1	0	1	1	1	1	1	1	0	2	1	1	1	2	1	1	1	0	1	1
OG0000385	1	1	2	1	1	1	1	1	1	1	1	0	1	1	1	0	2	1	1	1	1	1	1	1	1	1	2	1	1	0	1	1	1	1	1	1	1	1	1	1	1	1	1	1	1	1	1	1	1
OG0000386	1	1	1	1	1	1	1	1	1	1	1	1	1	1	1	1	1	1	1	1	1	1	1	1	1	1	1	1	2	1	1	1	1	1	1	1	1	1	1	1	1	1	1	1	1	1	1	1	1
OG0000387	1	1	1	1	1	1	1	1	1	1	1	1	1	1	1	1	1	1	1	1	1	1	1	1	1	1	1	1	1	1	1	1	1	1	1	1	1	1	1	1	1	1	1	1	1	1	1	1	1
OG0000388	1	1	1	1	1	1	1	1	1	1	1	1	0	1	1	1	1	1	1	1	1	1	1	1	1	1	1	0	1	1	1	1	1	1	1	1	1	1	1	1	1	1	1	1	1	1	1	1	1
OG0000389	0	1	1	0	1	1	1	2	1	1	1	1	0	1	1	1	1	1	1	1	1	1	1	1	1	1	1	1	1	1	1	1	1	1	1	1	1	2	1	1	1	1	1	1	1	1	1	1	1
OG0000390	1	1	1	1	1	1	2	2	1	1	2	2	1	0	1	1	1	1	1	1	1	1	1	1	1	2	2	1	0	0	1	1	0	1	1	1	3	1	2	1	1	2	1	1	1	2	0	1	1
OG0000391	1	1	1	1	1	1	1	2	1	1	1	1	1	1	1	1	1	1	1	1	1	1	1	1	1	1	1	1	1	1	1	1	1	1	1	1	1	1	1	1	1	1	1	1	1	1	1	0	1
OG0000392	1	1	1	2	1	1	1	1	1	1	0	1	1	1	2	0	1	1	1	1	1	1	1	1	1	1	1	0	0	1	1	0	1	0	0	1	1	1	1	2	1	0	1	1	1	2	1	0	1
OG0000393	1	1	1	1	1	1	0	1	1	1	1	1	1	1	2	2	1	1	1	1	1	1	1	1	1	1	1	1	1	1	1	0	1	1	1	1	1	1	1	1	1	1	1	1	1	1	0	1	1
OG0000394	5	3	0	1	2	1	3	2	2	3	2	2	1	0	0	0	0	0	0	0	0	0	2	0	0	0	0	0	0	1	0	2	1	0	0	4	0	4	1	1	1	3	2	2	3	0	2	0	1
OG0000395	1	1	1	1	1	1	1	1	1	1	1	1	1	1	1	1	1	1	1	1	1	1	1	1	1	1	1	0	0	1	1	1	1	1	1	1	1	1	1	1	1	1	1	1	1	1	1	1	1
OG0000396	1	1	1	0	2	1	1	1	1	1	1	1	2	1	1	1	1	1	1	1	1	1	1	1	1	2	1	1	0	1	1	2	0	1	1	1	1	0	1	1	1	1	1	1	2	1	0	1	1
OG0000397	1	1	1	1	1	1	1	1	1	1	1	1	1	1	1	1	1	1	1	1	1	1	1	1	1	1	1	1	1	1	1	1	1	1	1	1	1	1	1	1	1	1	1	1	1	1	0	1	1
OG0000398	1	0	1	2	1	2	1	1	1	1	2	2	1	1	2	1	1	1	2	1	2	1	0	2	2	1	1	1	1	1	1	1	0	1	1	2	1	0	1	1	1	0	1	1	1	1	0	1	1
OG0000399	1	0	1	1	1	1	1	1	1	1	1	1	1	1	1	1	1	1	1	1	1	2	1	1	1	1	1	1	1	1	1	1	1	1	1	1	1	1	1	1	1	1	1	1	1	1	1	1	0
OG0000400	1	0	1	0	0	0	0	1	0	0	0	0	0	7	10	3	0	2	3	1	3	0	0	4	3	0	0	1	1	0	0	0	0	0	1	0	0	2	0	0	0	0	11	0	0	0	0	0	0
OG0000401	1	0	1	1	1	1	1	1	1	1	1	1	1	1	0	0	1	1	1	1	1	1	1	1	1	1	1	1	1	2	1	1	2	1	1	1	1	1	1	1	1	1	1	1	1	1	2	1	1
OG0000402	1	1	2	1	1	1	1	2	0	1	1	1	0	1	1	0	2	2	1	1	1	1	1	2	2	1	1	1	1	0	1	2	1	1	0	1	1	1	1	1	1	1	1	1	1	1	1	1	1
OG0000403	0	1	1	2	1	2	1	1	1	1	1	1	0	1	1	1	1	1	1	1	1	1	2	1	1	2	1	0	1	0	1	1	1	1	0	2	2	2	1	1	2	1	1	1	1	1	1	0	1
OG0000404	2	1	1	1	1	1	1	2	1	2	1	1	1	1	1	0	1	1	1	1	1	0	1	1	1	1	1	1	1	1	1	1	1	1	1	1	1	1	1	1	1	1	1	1	1	1	1	1	1
OG0000405	2	1	1	1	2	1	1	1	1	1	1	2	1	1	1	1	1	1	1	1	1	1	1	0	1	1	1	0	0	1	1	1	1	1	0	1	1	1	1	1	1	1	2	1	2	1	1	0	1
OG0000406	1	2	1	1	1	1	1	1	1	1	1	1	1	0	1	1	1	1	1	1	1	1	1	1	1	1	1	1	1	1	1	1	1	1	0	1	1	1	1	1	1	2	1	1	1	1	1	0	1
OG0000407	1	1	1	2	1	1	1	1	1	1	1	1	1	1	1	1	1	1	1	1	1	1	1	1	1	1	1	1	1	1	1	1	1	1	1	1	1	1	1	1	1	1	1	1	1	1	1	1	0
OG0000408	1	1	1	1	1	1	1	1	1	2	1	1	1	1	1	1	1	1	1	1	1	1	1	1	1	1	1	1	1	1	1	1	1	1	1	1	1	1	1	1	1	1	1	1	1	1	1	1	1
OG0000409	1	1	1	1	1	1	1	1	1	1	1	1	1	1	1	1	1	1	1	1	1	1	1	1	1	1	1	1	1	1	1	1	1	1	1	1	1	1	1	1	1	1	1	1	1	1	1	1	1
OG0000410	1	1	1	1	1	1	1	1	1	1	1	1	1	1	1	1	1	1	1	1	1	1	1	1	1	1	1	1	1	1	1	1	1	1	1	1	1	1	1	1	1	1	1	1	1	1	1	1	1
OG0000411	1	1	1	1	1	1	1	0	1	1	1	1	1	1	1	1	1	1	1	1	1	1	1	1	1	2	1	1	1	1	1	1	1	1	1	1	1	1	1	1	1	1	1	1	1	1	1	1	1
OG0000412	1	1	1	1	1	1	1	1	1	1	1	1	1	1	1	1	1	1	1	1	1	1	1	1	1	1	1	1	1	1	1	1	1	1	1	1	1	1	1	1	1	1	1	1	1	1	1	1	1
OG0000413	2	1	1	1	1	1	1	1	1	1	1	1	1	1	1	1	1	1	1	1	1	1	1	1	1	1	1	1	1	1	1	1	1	1	1	1	1	1	1	1	1	1	1	1	1	1	0	1	1
OG0000414	1	2	1	2	1	2	1	1	1	1	1	1	1	1	1	1	1	1	1	1	1	1	1	0	1	1	1	1	1	1	1	1	0	1	1	1	1	1	1	2	1	1	1	1	1	1	1	1	1
OG0000415	1	1	1	1	1	1	1	1	1	1	1	1	1	1	1	1	1	1	1	1	1	1	1	1	1	1	1	0	1	1	1	1	1	1	1	1	1	1	1	1	1	1	1	1	1	1	1	1	1
OG0000416	1	1	1	1	1	1	1	1	1	1	1	1	0	1	1	1	1	1	1	1	1	1	1	1	3	1	1	0	1	0	1	1	1	1	1	1	1	1	0	1	1	1	1	1	1	1	1	1	1
OG0000417	1	1	1	1	1	0	1	1	1	1	1	0	1	1	1	1	1	1	1	1	1	1	1	1	1	1	1	1	1	1	1	1	1	1	1	1	1	1	1	1	1	1	1	1	1	1	1	1	0
OG0000418	0	1	1	1	1	1	0	1	1	1	1	1	0	1	1	1	1	1	1	1	2	1	1	1	1	1	1	1	1	1	1	1	2	1	1	1	1	1	1	1	1	0	1	1	1	1	1	1	1
OG0000419	1	1	1	1	1	1	0	1	1	1	1	1	1	1	1	1	1	1	1	1	1	1	1	1	1	1	1	1	0	1	2	0	1	2	1	1	1	1	1	1	1	1	1	1	1	1	1	1	1
OG0000420	1	1	1	1	1	1	0	1	1	1	1	1	1	1	1	1	1	1	1	1	1	1	1	1	1	1	1	1	0	1	1	1	1	1	1	1	1	1	1	1	1	1	1	1	1	1	1	1	1
OG0000421	1	1	1	1	1	1	1	1	1	0	1	1	1	1	1	1	1	1	1	1	1	1	1	1	1	1	1	1	1	1	1	0	1	1	1	1	1	1	1	1	1	1	1	1	2	1	1	1	0
OG0000422	1	1	1	1	1	1	1	0	1	1	1	1	1	1	1	1	1	1	1	1	1	1	1	1	1	1	1	0	1	1	1	1	1	1	1	1	1	1	1	1	1	1	1	1	1	1	1	1	1
OG0000423	1	1	1	1	1	1	1	1	1	0	1	0	1	1	0	1	1	1	1	1	1	1	1	1	1	1	1	1	1	1	1	1	1	1	1	1	1	1	1	1	1	1	1	1	1	1	1	1	1
OG0000424	1	1	1	1	1	1	1	0	1	1	1	0	1	1	1	2	1	1	1	1	1	1	1	1	1	1	1	1	1	1	1	1	1	1	2	1	1	1	1	1	1	1	1	1	1	1	1	1	1
OG0000425	1	1	1	1	1	1	1	1	1	1	1	1	0	1	1	1	1	1	1	1	1	1	1	1	1	1	1	1	1	1	1	1	1	1	1	1	1	0	1	1	1	1	1	1	1	1	0	1	1
OG0000426	1	1	1	1	1	1	3	2	0	1	1	1	0	2	2	0	1	0	0	0	0	0	1	0	0	1	1	1	0	1	1	1	1	1	1	2	4	1	1	1	3	1	1	1	1	2	1	1	1
OG0000427	1	1	1	1	1	1	1	0	1	1	1	1	1	1	1	1	1	1	1	1	1	1	1	1	1	1	1	0	1	1	1	1	1	1	0	1	1	1	1	1	1	1	1	1	1	1	1	1	1
OG0000428	1	1	1	1	1	1	0	1	1	1	1	0	1	1	1	1	1	1	1	1	1	1	0	1	1	1	1	0	1	1	1	1	1	3	1	1	1	2	0	1	1	1	1	1	1	1	1	1	2
OG0000429	2	1	1	1	2	1	1	2	2	2	1	2	2	1	1	0	1	1	1	1	1	1	2	1	1	1	1	1	1	1	2	0	1	0	1	1	1	1	1	1	1	1	1	0	0	2	1	1	0
OG0000430	2	1	1	1	2	0	1	1	2	1	1	1	2	1	0	1	1	1	1	1	1	1	2	1	1	1	1	1	1	0	1	1	0	0	0	1	1	1	1	1	1	1	1	1	1	1	0	1	1
OG0000431	1	1	0	6	1	5	0	1	1	1	1	0	0	2	1	1	0	1	1	1	1	1	0	1	1	1	0	0	1	1	1	2	0	2	1	1	1	1	1	1	1	0	0	0	1	2	0	1	1
OG0000432	1	1	1	2	1	1	1	1	1	2	1	1	0	1	2	1	1	1	1	1	1	1	1	1	1	1	1	1	1	1	0	1	1	1	1	1	1	1	1	1	1	1	1	2	1	1	0	1	1
OG0000433	1	1	1	1	1	1	1	1	1	1	1	1	0	1	1	1	1	1	1	1	1	1	1	1	1	1	1	1	1	1	1	1	0	1	1	1	1	1	1	1	1	1	1	1	1	1	1	1	1
OG0000434	1	0	2	1	1	2	1	1	1	1	1	0	0	1	1	1	2	2	2	2	2	1	1	2	2	1	1	1	1	1	1	1	1	1	1	1	1	1	0	1	1	0	1	1	1	1	1	1	0
OG0000435	0	0	4	1	1	1	1	2	0	0	1	1	1	0	1	2	2	1	2	1	2	1	2	2	2	0	3	1	0	0	0	2	0	0	2	1	0	0	0	2	1	1	0	0	0	0	0	1	0
OG0000436	2	0	1	1	2	1	0	1	2	1	1	2	2	1	1	1	1	1	1	1	1	1	1	1	1	1	1	1	0	1	1	1	1	1	1	2	1	1	1	1	1	1	0	1	1	1	1	1	0
OG0000437	1	0	1	1	1	1	0	0	1	0	1	1	2	0	2	2	0	0	2	0	2	0	1	1	2	2	1	0	1	0	2	2	0	1	1	0	2	1	1	1	3	1	2	1	1	1	0	2	0
OG0000438	2	0	0	2	0	4	4	1	2	0	1	3	1	0	0	0	0	0	0	0	0	0	1	0	0	1	0	0	0	1	1	0	1	2	0	1	2	4	1	0	0	1	0	3	4	2	2	0	3
OG0000439	0	1	1	1	2	1	1	1	1	1	2	0	1	2	2	1	1	1	1	1	1	0	2	1	1	0	1	1	1	1	1	1	2	1	1	2	0	1	1	2	3	1	1	0	0	2	1	1	1
OG0000440	0	1	1	2	1	1	1	1	1	1	1	1	1	1	1	1	1	0	0	1	1	1	1	1	1	1	1	1	1	1	1	1	0	1	1	1	1	1	1	1	1	1	1	1	1	1	1	1	0
OG0000441	1	1	1	1	1	1	0	1	1	1	1	1	1	1	1	1	1	1	1	1	1	1	1	1	1	1	1	1	1	1	1	1	2	1	1	1	1	1	1	1	1	1	1	1	1	1	1	1	1
OG0000442	1	1	1	1	1	1	1	1	1	1	1	1	1	1	1	1	1	1	1	1	1	1	1	1	1	1	1	1	1	1	1	1	1	1	1	1	1	1	1	1	1	1	1	1	1	1	1	1	0
OG0000443	1	1	1	1	1	1	1	1	1	1	1	1	1	1	1	1	0	1	1	1	1	1	1	1	1	1	1	1	1	1	1	1	1	0	1	1	1	0	1	1	1	1	1	1	1	1	1	1	2
OG0000444	1	1	1	1	1	1	1	0	1	1	1	1	1	1	1	1	1	1	1	1	1	1	1	1	1	1	1	1	1	1	1	1	1	1	1	1	1	1	1	1	1	1	1	1	1	1	1	1	1
OG0000445	1	1	0	2	2	1	1	1	1	1	1	0	1	2	2	1	1	1	1	1	1	0	2	1	1	1	2	1	1	1	1	1	1	1	1	0	1	1	1	1	1	1	1	1	1	2	1	1	1
OG0000446	1	1	1	1	1	1	1	1	1	1	1	1	0	1	1	1	1	1	1	1	1	1	1	1	1	1	1	1	1	1	1	1	1	1	1	1	1	1	1	1	1	1	1	1	1	1	1	1	1
OG0000447	1	3	0	0	1	2	4	1	1	1	2	1	2	0	1	0	0	0	0	0	0	0	2	0	0	0	0	1	2	1	2	2	1	0	2	3	0	0	3	1	1	3	2	0	0	3	0	1	0
OG0000448	1	1	1	1	1	1	1	0	1	1	1	1	1	1	1	2	1	2	2	2	2	2	1	2	2	1	1	0	0	1	1	1	0	1	0	1	1	0	1	1	1	1	1	1	1	1	0	1	0
OG0000449	1	1	1	1	1	1	0	1	1	1	1	1	1	1	1	1	1	1	1	1	1	1	1	1	1	1	1	1	0	1	1	1	1	1	1	1	1	1	1	1	1	1	1	1	1	1	1	1	2
OG0000450	1	1	1	1	1	1	1	1	1	1	1	1	1	1	1	1	1	1	1	1	1	0	1	1	1	1	1	1	1	0	1	1	1	1	1	1	1	1	1	1	1	1	1	1	1	1	0	1	1
OG0000451	1	1	1	1	1	1	1	1	1	1	1	1	1	1	1	1	1	1	1	1	1	1	1	1	1	1	1	0	1	1	1	0	1	1	1	1	1	1	1	1	1	1	1	1	1	1	1	1	1
OG0000452	1	1	1	1	1	1	1	0	1	1	1	1	1	1	1	1	1	1	1	1	1	1	1	1	1	1	1	1	1	0	1	1	1	1	1	1	1	1	1	1	1	1	1	1	1	1	1	1	1
OG0000453	1	1	1	1	1	1	1	1	1	1	1	1	1	1	2	1	1	0	1	1	1	1	1	1	1	1	1	1	1	0	1	1	1	1	0	1	1	1	1	1	1	1	1	1	1	1	0	1	1
OG0000454	1	1	1	1	1	1	1	1	1	1	1	1	0	1	1	1	0	1	1	1	1	1	1	1	1	1	1	1	1	1	1	1	1	1	0	1	1	1	1	1	1	1	1	1	1	1	1	1	1
OG0000455	1	1	1	1	1	1	1	1	1	1	1	1	0	1	1	1	1	1	1	1	1	1	1	1	1	1	1	1	1	1	1	1	1	1	1	1	1	0	1	1	1	1	1	1	1	1	0	1	1
OG0000456	1	1	1	1	1	1	1	0	1	1	2	1	1	1	1	1	1	1	1	1	1	1	1	1	1	1	1	0	1	1	1	1	1	1	0	1	1	1	1	1	1	1	1	1	1	1	1	1	1
OG0000457	0	1	1	1	1	1	1	1	1	1	2	1	0	1	1	1	1	1	1	1	1	0	1	1	1	1	1	1	1	1	1	1	3	0	1	1	1	1	1	0	1	1	1	1	1	1	1	1	1
OG0000458	1	1	1	1	1	1	1	1	1	1	1	1	0	2	2	1	1	1	1	1	1	1	1	2	2	1	1	1	0	0	1	1	0	1	2	1	1	1	1	1	1	1	1	1	1	1	0	2	0
OG0000459	0	1	1	1	1	1	1	1	1	1	1	0	0	1	1	1	1	1	1	1	1	1	1	1	1	2	1	1	1	1	1	1	0	1	0	1	2	1	0	1	1	1	1	1	1	2	0	1	1
OG0000460	1	1	1	1	1	1	0	1	1	1	1	1	0	1	1	1	1	1	1	1	1	1	1	1	1	1	1	1	1	1	1	1	1	1	1	1	1	1	1	1	1	1	1	1	1	1	1	1	1
OG0000461	1	1	1	1	1	1	1	1	1	1	1	1	1	1	1	1	1	1	1	1	1	1	0	1	1	0	1	1	1	1	1	1	1	1	2	1	1	1	1	1	1	1	1	1	1	1	1	1	1
OG0000462	1	1	1	1	1	1	1	1	1	1	1	1	1	1	1	1	1	1	1	1	1	1	1	1	1	1	1	1	1	1	1	1	1	1	1	1	1	1	1	1	1	1	1	1	1	1	0	1	1
OG0000463	1	1	1	1	1	1	1	1	1	1	2	1	1	0	1	1	1	1	1	1	1	1	1	1	1	1	1	1	1	1	1	1	1	1	1	1	2	1	2	2	1	1	1	2	1	2	1	1	1
OG0000464	1	1	3	0	0	1	0	1	2	0	0	2	0	0	0	0	2	1	1	1	1	1	1	1	1	1	2	0	0	1	1	1	1	1	1	1	1	1	1	2	0	1	1	1	1	0	1	1	2
OG0000465	2	1	1	1	1	1	0	1	2	1	1	1	1	1	0	1	1	1	1	0	1	0	1	1	1	2	1	1	1	2	1	2	1	1	1	1	1	2	1	0	0	1	1	0	0	1	1	1	1
OG0000466	1	1	1	1	1	1	0	1	1	1	2	1	1	1	1	0	1	1	1	1	1	1	1	1	1	1	1	1	1	1	1	1	1	1	1	1	1	1	1	1	1	1	1	1	1	1	1	1	1
OG0000467	1	1	0	2	3	4	1	2	1	1	1	1	1	1	2	0	0	0	0	0	0	0	1	0	0	2	0	0	0	0	1	1	1	1	0	2	2	1	0	1	2	0	1	0	1	1	1	0	1
OG0000468	1	1	0	1	1	0	0	1	1	1	1	0	1	1	1	2	0	1	1	1	1	1	1	1	1	1	0	1	1	1	1	1	1	1	1	1	1	1	0	1	1	1	1	1	1	2	0	1	1
OG0000469	1	1	1	1	1	1	1	1	1	1	1	1	0	1	1	1	1	1	1	1	1	0	1	1	1	1	1	1	1	1	1	1	1	1	1	1	1	1	1	1	1	1	1	1	1	1	1	1	1
OG0000470	1	0	1	1	1	2	1	1	1	1	1	0	1	1	2	0	1	1	1	1	1	0	0	1	1	1	1	1	1	1	1	1	1	1	1	1	1	1	1	1	1	1	1	1	0	1	1	1	1
OG0000471	1	0	1	1	1	1	0	1	1	1	1	0	1	1	2	0	1	1	1	1	1	1	1	1	1	1	1	1	1	1	1	1	0	1	1	1	1	1	1	1	1	1	2	0	1	1	1	1	1
OG0000472	2	0	1	1	2	1	1	3	1	1	1	1	1	0	1	1	1	1	1	1	1	0	1	1	1	1	1	1	1	1	2	1	1	1	1	1	2	0	1	1	1	1	1	1	0	1	1	1	0
OG0000473	1	0	1	1	1	1	1	1	1	1	1	1	1	1	0	0	1	1	1	1	1	1	1	1	1	1	1	1	0	2	1	1	2	1	1	1	1	1	1	1	1	1	1	1	1	1	2	1	1
OG0000474	1	0	1	1	1	1	1	1	1	1	1	1	1	1	1	1	1	1	1	1	1	1	1	1	1	1	1	1	1	1	1	1	1	1	1	1	1	1	1	1	1	1	0	1	1	1	1	1	0
OG0000475	1	0	1	1	1	2	0	1	1	1	2	1	1	1	2	1	1	1	1	1	1	1	1	1	1	0	1	1	1	1	3	1	1	2	1	1	0	1	2	0	1	2	0	1	0	1	1	1	2
OG0000476	1	1	1	2	1	1	0	1	1	1	1	1	1	1	1	1	1	1	1	1	1	1	1	0	1	1	1	1	1	1	1	1	1	1	1	1	1	1	1	1	1	1	1	1	1	1	1	0	1
OG0000477	1	1	1	1	1	1	0	1	1	1	1	1	2	1	1	1	1	1	1	1	1	0	1	1	1	1	1	1	1	1	1	1	1	1	1	1	1	1	1	1	1	1	1	1	1	1	1	1	1
OG0000478	1	2	1	2	1	0	1	0	1	1	1	1	1	1	1	1	1	1	1	1	1	1	1	1	1	2	1	0	0	1	1	1	0	2	1	1	2	2	1	1	1	2	1	2	1	1	1	1	2
OG0000479	1	1	1	1	1	1	1	1	1	1	0	1	1	0	1	1	1	1	1	1	1	1	1	1	1	1	1	0	1	1	1	1	1	1	1	1	2	1	1	1	1	1	1	1	1	1	1	1	1
OG0000480	1	1	1	1	1	1	0	1	1	1	1	1	1	1	1	1	1	1	1	1	1	1	1	1	1	1	1	1	1	1	1	1	0	1	1	1	1	1	1	1	1	1	1	1	1	1	1	1	1
OG0000481	1	1	1	1	1	1	1	1	1	1	1	1	1	1	1	1	1	1	1	1	1	1	1	1	1	1	1	0	1	1	1	1	0	1	1	1	1	1	1	1	1	1	1	1	1	1	1	1	1
OG0000482	1	1	1	1	1	1	1	1	1	1	1	1	1	1	1	1	1	1	1	1	1	0	1	1	1	1	1	1	1	1	1	1	1	1	1	1	1	1	1	1	1	1	1	1	1	1	1	1	1
OG0000483	1	1	1	1	1	1	1	0	1	1	1	1	1	1	1	1	1	1	1	1	1	0	1	1	1	1	1	1	1	1	1	1	1	1	1	1	1	1	1	1	1	1	1	1	1	1	1	1	1
OG0000484	1	1	1	1	1	1	1	1	1	1	1	1	0	1	1	1	1	1	1	1	1	1	1	1	1	1	1	1	1	1	1	1	0	1	1	1	1	0	1	1	1	1	1	1	1	1	1	1	1
OG0000485	1	1	1	1	1	1	1	0	1	1	1	1	1	1	1	1	1	1	1	1	1	1	1	1	1	1	1	1	1	0	1	2	1	1	1	1	1	1	1	1	1	1	1	1	1	1	1	1	1
OG0000486	1	1	1	1	1	1	1	0	1	1	1	1	1	1	1	1	1	1	1	1	1	1	1	1	1	1	1	1	1	1	1	1	1	1	1	1	1	0	1	1	1	1	1	1	1	1	2	1	1
OG0000487	1	1	1	1	1	1	1	1	1	1	1	1	1	1	1	0	1	1	1	1	1	1	1	1	1	1	1	0	1	1	1	1	1	1	1	1	1	0	1	1	1	1	1	1	1	1	1	0	1
OG0000488	1	1	1	1	1	1	0	1	1	1	1	0	1	1	1	1	1	1	1	1	1	1	1	0	1	1	1	1	1	1	1	0	1	1	1	1	1	1	1	1	1	1	1	1	1	1	1	1	1
OG0000489	1	1	1	2	1	1	1	1	1	1	1	1	1	1	1	1	1	1	1	1	1	1	1	1	1	1	1	0	1	0	1	0	1	1	1	1	1	1	1	1	1	1	1	1	1	1	0	1	1
OG0000490	1	1	1	1	1	1	1	1	1	1	1	1	1	1	1	1	1	1	1	1	1	0	1	1	1	1	1	1	1	0	1	1	1	1	1	1	1	1	1	1	1	1	1	1	1	1	0	1	1
OG0000491	1	1	1	1	1	1	0	0	1	1	1	1	1	1	1	1	1	1	1	1	1	1	1	1	1	1	1	1	1	0	1	1	1	1	0	1	1	1	1	1	1	1	1	1	1	1	1	1	1
OG0000492	1	1	1	1	1	1	1	1	1	1	1	0	1	1	1	1	1	1	1	1	1	1	1	1	1	1	1	1	0	1	1	1	0	1	1	1	1	1	1	1	1	1	1	1	1	1	1	1	1
OG0000493	1	1	1	1	1	1	1	2	1	1	1	1	1	1	1	1	1	1	1	1	1	1	1	1	1	1	1	1	1	0	1	0	1	1	0	1	1	1	1	1	1	1	1	1	1	1	1	0	1
OG0000494	1	1	1	1	1	1	1	0	1	1	1	1	0	1	1	1	1	1	1	1	1	1	1	1	1	1	1	1	1	1	1	1	1	1	0	1	1	1	1	1	1	1	1	1	1	1	1	1	1
OG0000495	1	1	1	1	1	0	1	1	1	1	1	1	1	1	1	1	1	1	1	1	1	1	1	1	1	1	1	1	0	1	1	1	1	1	1	1	1	1	1	1	1	1	2	1	0	1	1	1	1
OG0000496	1	1	1	1	1	1	1	1	1	1	1	1	1	1	1	1	1	1	1	1	1	1	1	1	1	1	1	1	0	1	1	1	1	1	1	1	1	1	1	1	1	1	1	1	1	1	1	1	1
OG0000497	1	1	1	1	1	1	0	1	1	1	0	1	0	1	1	1	1	1	1	1	1	1	1	1	1	1	2	1	1	1	1	1	1	1	1	1	1	1	1	1	1	1	1	1	1	1	1	1	1
OG0000498	1	1	1	1	1	1	1	1	1	1	1	1	1	1	1	0	1	1	1	1	1	1	1	1	1	1	1	1	1	1	1	1	1	1	1	1	1	0	1	0	1	1	1	1	1	1	2	1	1
OG0000499	1	1	1	0	1	1	1	1	1	1	1	1	1	1	1	1	1	1	1	1	1	1	1	1	1	0	1	1	1	1	1	1	1	1	0	1	1	1	1	1	1	1	1	1	1	1	1	1	1
OG0000500	0	1	1	2	2	1	1	2	1	1	1	0	1	0	1	1	1	1	1	1	1	0	1	1	1	1	1	1	1	0	2	1	1	1	1	1	1	1	1	1	1	1	1	1	1	1	0	1	1
OG0000501	1	1	1	1	1	0	1	1	1	1	1	1	1	1	1	1	1	1	1	1	1	2	0	1	1	1	2	1	1	1	1	1	1	1	1	1	1	1	1	1	1	1	1	1	1	1	1	1	1
OG0000502	1	0	1	1	1	1	1	1	1	1	1	1	1	1	1	1	1	1	2	1	1	1	1	1	1	1	1	1	1	1	1	0	1	1	1	1	0	0	1	1	1	1	1	1	1	1	1	1	1
OG0000503	1	0	1	1	1	1	1	1	1	2	0	1	1	1	1	2	2	1	2	0	2	0	1	1	1	1	2	0	0	1	0	1	1	0	0	1	1	1	0	1	1	1	1	1	1	1	0	0	2
OG0000504	1	0	1	1	1	2	1	2	0	1	1	1	1	1	1	2	1	1	2	1	2	1	1	2	2	1	1	0	1	1	1	1	1	2	1	1	1	1	0	1	1	1	1	1	1	1	1	1	1
OG0000505	1	1	1	1	2	1	1	0	1	1	2	1	1	2	2	0	1	0	1	1	1	1	2	1	1	0	1	0	0	1	1	2	1	1	1	2	0	1	1	2	3	1	2	0	0	1	1	1	1
OG0000506	1	2	0	2	1	0	0	1	1	0	1	1	1	0	0	0	0	0	0	0	0	0	2	0	0	2	0	1	1	2	1	2	1	1	1	2	2	1	0	2	2	2	2	2	2	2	2	1	1
OG0000507	0	1	2	1	1	1	1	2	0	0	1	1	0	1	1	1	2	3	1	1	1	1	1	2	2	1	1	1	1	0	1	2	1	1	0	1	1	1	1	0	1	1	1	1	1	1	2	1	1
OG0000508	0	2	1	1	1	1	0	1	1	1	1	1	1	1	2	1	1	1	1	1	2	1	1	1	1	1	1	1	0	1	1	1	0	1	0	1	1	1	0	1	1	1	2	1	0	1	1	1	0
OG0000509	1	1	1	1	1	1	1	1	1	1	1	1	0	1	1	1	1	1	1	1	1	1	1	1	1	1	1	1	1	1	1	1	1	1	1	1	3	1	1	1	1	1	1	1	1	1	1	0	1
OG0000510	0	1	1	1	1	1	0	1	1	1	1	1	1	1	1	1	1	1	1	1	1	1	0	1	1	1	1	1	1	0	1	1	2	1	1	1	1	1	1	1	1	1	1	1	1	1	1	1	1
OG0000511	1	1	1	1	1	1	1	1	1	1	2	1	1	0	2	1	1	1	1	1	1	1	1	1	1	1	1	1	1	1	1	1	1	1	1	1	1	1	1	1	1	1	1	1	1	1	1	1	1
OG0000512	0	1	1	1	1	1	1	1	1	1	1	1	1	1	1	1	1	1	1	1	1	1	1	1	1	1	1	1	1	1	1	1	1	1	1	1	1	0	1	1	1	1	1	1	1	1	1	1	1
OG0000513	0	1	1	1	1	1	1	1	1	1	1	1	1	0	1	1	1	1	1	1	1	1	1	1	1	1	1	1	1	1	1	1	1	1	1	1	1	0	1	1	1	1	1	1	1	1	1	1	1
OG0000514	1	1	1	1	1	1	0	1	1	0	1	1	0	1	1	1	1	1	1	1	1	1	1	1	1	1	1	1	1	0	1	1	1	1	1	1	1	1	0	1	1	1	1	1	1	1	1	1	1
OG0000515	1	1	1	1	1	1	0	1	1	1	1	1	1	1	1	1	1	1	1	1	1	1	1	0	1	1	1	1	2	1	1	1	1	1	1	1	1	1	1	1	1	1	1	1	1	1	1	1	1
OG0000516	1	1	1	1	1	1	1	0	1	1	1	1	1	1	1	1	1	1	1	1	1	1	1	1	1	1	1	1	1	1	1	0	1	2	1	1	1	1	1	1	1	1	1	1	1	1	1	1	2
OG0000517	0	1	1	1	1	1	1	1	1	1	1	1	1	1	1	1	1	1	1	1	1	1	1	1	1	1	1	1	0	1	1	1	1	1	1	1	1	1	1	1	1	1	1	1	1	1	0	1	1
OG0000518	1	1	1	1	1	1	0	1	1	1	1	1	0	1	1	1	1	1	1	1	1	1	1	1	1	1	1	0	1	1	1	0	1	1	1	1	1	1	1	1	1	1	1	1	1	1	1	1	1
OG0000519	1	1	1	1	1	1	1	1	1	1	1	1	1	1	1	1	1	1	1	1	1	1	1	1	1	1	1	1	1	0	1	0	1	1	0	1	1	0	2	1	1	1	1	2	1	1	0	1	1
OG0000520	1	1	1	1	1	1	1	1	1	1	1	1	1	1	1	1	1	1	1	1	1	1	1	1	1	1	1	1	0	1	1	0	1	1	1	1	1	1	1	1	1	1	1	1	1	1	1	1	1
OG0000521	1	1	1	1	1	1	1	1	1	1	1	0	1	1	1	1	1	1	1	1	1	1	1	1	1	1	1	1	0	1	1	1	1	1	1	1	1	1	1	1	1	1	1	1	1	1	1	1	1
OG0000522	1	1	1	1	1	1	1	1	1	1	1	1	1	1	1	1	1	1	1	1	1	1	1	1	1	1	1	1	0	1	1	1	0	1	1	1	1	1	1	1	1	1	1	1	1	1	1	1	1
OG0000523	1	1	1	1	1	1	1	1	1	1	1	0	1	1	1	1	1	1	1	1	1	1	1	1	1	1	1	1	1	1	1	1	1	1	1	1	1	1	1	1	1	1	1	1	1	1	1	1	1
OG0000524	1	1	1	1	1	1	1	0	1	1	1	1	0	1	1	1	0	1	1	1	1	1	1	1	1	1	1	1	1	1	1	1	1	1	0	1	1	1	1	1	1	1	1	1	1	1	1	1	1
OG0000525	1	1	1	1	1	1	1	0	1	0	1	1	1	1	1	1	1	1	1	1	1	1	1	1	1	1	1	1	1	1	1	1	1	1	1	1	1	1	1	1	1	1	1	1	1	1	1	1	1
OG0000526	1	1	1	1	1	1	1	2	0	1	1	1	1	1	1	1	1	1	1	1	1	1	1	1	1	1	1	0	1	1	1	1	2	1	1	1	1	0	1	0	1	1	1	1	1	1	1	1	1
OG0000527	1	1	1	1	1	1	1	1	1	1	1	1	0	1	1	1	1	1	1	1	1	1	1	1	1	1	1	1	1	0	1	1	1	1	1	1	1	1	1	1	1	1	1	1	1	1	1	0	1
OG0000528	1	1	1	1	1	1	1	1	1	1	1	1	1	1	1	0	1	1	1	1	1	1	1	1	1	1	1	0	0	1	1	1	1	1	0	1	1	1	1	1	1	1	1	1	1	1	1	0	1
OG0000529	1	2	1	1	1	1	1	1	1	1	1	1	1	1	1	0	1	1	1	1	1	1	1	1	1	1	1	1	1	1	1	1	1	1	0	1	1	1	1	1	1	1	1	1	1	1	1	1	1
OG0000530	0	1	1	1	1	1	1	1	1	1	1	1	0	1	1	1	1	1	1	1	1	1	1	1	1	1	1	1	1	1	1	1	1	1	1	1	1	1	1	1	1	1	1	1	1	1	1	1	1
OG0000531	0	1	1	1	1	1	1	1	1	1	1	1	0	1	1	1	1	1	1	1	1	1	1	1	1	1	1	1	1	1	1	1	1	1	1	1	1	1	1	1	1	1	1	1	1	1	1	1	1
OG0000532	1	1	1	1	1	1	1	1	1	1	1	0	1	1	1	1	1	1	1	1	1	1	1	1	1	1	1	1	1	0	1	1	2	1	1	1	1	1	1	1	1	1	1	1	1	1	1	1	1
OG0000533	1	1	1	1	1	1	1	1	1	1	1	1	1	1	1	1	1	1	1	1	1	1	1	1	1	1	1	1	1	0	1	0	1	1	1	1	1	1	0	1	1	1	1	1	1	1	1	1	1
OG0000534	1	1	1	1	2	1	1	2	2	1	1	0	1	1	1	1	1	1	1	1	1	1	1	1	1	0	1	0	0	1	1	1	0	1	1	1	0	1	0	1	1	3	2	0	0	1	1	0	2
OG0000535	1	1	1	1	1	1	1	1	1	1	1	1	1	1	1	1	1	1	1	1	1	1	1	1	1	1	1	1	1	1	1	1	1	1	1	1	1	1	1	1	1	1	1	0	0	1	1	1	1
OG0000536	1	2	1	0	2	1	1	2	1	1	1	0	1	0	1	2	1	1	2	1	2	1	1	2	1	0	0	1	1	1	1	2	1	1	1	1	0	1	0	1	1	1	1	1	1	1	1	1	1
OG0000537	0	1	1	1	1	1	1	1	1	1	1	1	1	1	1	1	1	1	1	1	1	1	1	1	1	1	1	1	1	1	1	1	1	1	1	1	1	1	1	1	1	1	1	1	1	1	0	1	1
OG0000538	1	1	1	1	1	1	1	1	1	1	1	1	1	1	1	1	1	1	1	1	1	1	1	1	1	1	1	1	1	1	1	0	1	1	2	1	1	1	1	1	1	1	1	1	1	1	1	1	1
OG0000539	1	1	1	1	1	1	0	1	1	1	1	1	1	1	1	1	1	1	1	1	1	1	1	1	1	1	1	1	1	1	1	1	1	1	1	1	1	1	1	1	1	1	1	1	0	1	1	1	1
OG0000540	1	1	1	1	1	1	1	0	1	1	1	1	1	1	1	1	1	1	1	1	1	0	1	1	1	1	1	1	1	1	1	1	1	1	1	1	1	1	1	1	1	1	1	1	1	1	1	1	1
OG0000541	2	0	9	0	1	0	3	1	0	0	0	0	1	0	2	0	0	0	1	1	2	1	0	0	0	2	2	0	0	0	0	0	0	0	0	1	2	3	2	0	3	0	2	2	0	0	0	0	3
OG0000542	1	0	1	1	1	2	1	1	1	1	1	1	0	0	1	2	1	1	1	1	1	1	1	1	1	1	1	1	0	1	1	1	1	1	1	1	1	1	1	1	1	1	1	1	1	1	1	1	1
OG0000543	1	0	1	1	1	1	1	1	1	1	1	1	1	1	1	1	1	1	1	1	1	1	1	1	1	2	1	1	0	1	1	1	1	1	0	1	2	1	1	1	1	1	1	1	1	1	1	1	1
OG0000544	2	1	1	1	1	1	0	1	1	1	1	1	1	1	1	1	1	1	1	1	1	1	1	1	1	1	1	0	1	0	1	1	1	0	1	1	1	1	2	1	1	1	1	1	1	2	1	1	1
OG0000545	1	1	1	1	2	1	1	0	1	1	1	1	1	0	1	1	1	1	1	2	1	2	1	1	1	1	1	1	1	0	1	1	1	1	1	1	1	1	1	1	1	1	1	1	1	1	1	1	1
OG0000546	1	1	1	1	1	1	1	1	1	1	1	1	1	1	1	1	1	1	1	1	1	0	1	1	1	1	1	1	1	1	1	1	1	1	1	1	1	1	1	1	1	1	1	1	1	1	1	1	0
OG0000547	1	1	1	1	1	1	1	1	1	2	0	1	1	0	1	1	1	1	1	1	1	1	1	1	1	1	1	1	1	1	1	1	1	1	0	1	1	1	1	1	1	1	1	1	1	1	1	1	1
OG0000548	1	1	1	1	1	1	0	1	1	1	1	0	1	1	1	1	1	1	1	1	1	1	1	1	1	1	1	0	1	0	1	1	2	1	1	1	1	1	1	1	1	1	1	1	1	1	1	0	1
OG0000549	1	1	1	1	1	1	1	1	1	1	1	1	1	1	0	1	1	1	1	1	1	0	1	1	1	1	1	1	1	1	1	1	1	1	1	1	1	1	1	1	1	1	1	1	1	1	0	1	1
OG0000550	0	1	2	2	2	0	1	0	1	1	1	1	1	0	1	1	1	1	1	1	1	1	1	1	1	1	1	1	1	1	1	1	1	1	1	1	1	0	1	1	2	1	0	1	1	2	1	1	1
OG0000551	1	1	1	1	1	1	1	1	1	1	1	1	1	1	1	1	1	1	1	0	1	0	1	1	1	1	1	0	1	1	1	0	2	1	1	1	1	1	1	1	1	1	1	1	1	1	1	1	1
OG0000552	1	1	1	1	1	1	1	1	1	1	1	1	0	1	1	1	1	1	1	1	1	1	0	1	1	1	1	0	1	1	1	1	1	1	1	1	1	1	1	1	1	1	1	1	1	1	1	1	1
OG0000553	1	1	1	1	1	1	1	0	1	0	0	1	1	1	1	1	1	1	1	1	1	1	0	1	1	1	1	1	1	2	1	1	1	1	1	1	1	1	1	1	1	1	1	1	1	1	1	1	1
OG0000554	1	1	1	1	1	1	1	1	1	1	1	1	1	1	1	0	1	1	1	1	1	1	1	1	1	1	1	0	1	1	0	1	1	1	1	1	1	0	1	1	1	1	1	1	1	1	1	0	1
OG0000555	1	1	1	1	1	1	0	1	1	1	1	1	0	1	1	1	1	0	1	1	1	1	1	1	1	1	1	1	1	1	1	0	1	1	1	1	1	1	1	1	1	1	1	1	1	1	1	1	1
OG0000556	1	1	1	1	1	1	1	1	1	1	1	1	1	1	1	1	1	1	1	1	1	1	1	1	1	1	1	1	1	0	1	0	0	1	1	1	1	1	1	1	1	1	1	1	1	1	1	1	1
OG0000557	1	1	1	2	2	1	1	1	1	1	1	2	2	0	1	1	1	1	1	1	1	1	1	1	1	1	1	0	1	1	1	1	1	1	1	1	1	1	1	1	1	1	1	0	0	1	0	1	1
OG0000558	0	1	1	1	1	1	1	0	1	1	1	1	1	0	1	1	1	1	1	1	1	0	1	1	1	1	1	1	1	1	1	1	1	1	1	1	1	1	1	1	1	1	1	1	1	1	1	0	1
OG0000559	1	1	1	1	2	1	1	1	1	1	1	1	1	1	1	1	1	1	1	1	1	1	1	1	1	1	1	1	1	1	1	1	1	1	1	1	1	0	1	1	1	1	1	0	0	1	1	0	1
OG0000560	1	1	1	1	1	1	1	1	1	1	1	1	1	1	1	1	1	1	1	1	1	0	1	1	1	1	1	0	0	0	1	1	1	1	0	1	1	1	1	1	1	1	1	0	1	1	1	1	1
OG0000561	0	1	1	1	1	1	1	1	1	1	1	0	1	1	1	1	1	1	1	1	1	1	1	1	1	1	1	1	1	1	1	0	1	1	0	1	1	1	1	1	0	1	1	2	1	1	1	1	1
OG0000562	0	1	1	1	1	1	1	1	1	1	1	1	1	1	1	2	1	1	1	1	1	1	1	1	1	1	1	1	1	1	1	1	1	2	1	1	1	1	1	1	1	1	1	1	1	1	1	1	1
OG0000563	1	1	1	1	1	1	1	1	1	1	1	0	1	1	1	1	1	1	1	1	1	1	1	1	1	1	1	1	1	0	1	1	2	1	1	1	1	1	1	1	1	1	1	1	1	1	1	1	1
OG0000564	1	1	1	1	1	1	1	1	1	1	1	1	1	1	1	1	1	1	1	1	1	1	1	1	1	1	1	1	0	1	1	1	1	1	0	1	1	1	1	1	1	1	1	1	1	1	1	1	1
OG0000565	1	1	1	1	1	2	1	1	1	2	2	1	1	1	1	0	1	1	1	1	1	1	1	1	1	1	1	1	0	2	1	1	0	1	0	2	1	1	1	1	1	1	1	1	1	1	0	1	1
OG0000566	1	1	1	1	1	1	1	1	1	1	1	1	1	1	1	1	1	1	1	1	1	1	1	1	1	1	1	1	1	1	1	1	1	1	0	1	0	0	1	1	1	1	1	1	1	1	1	0	1
OG0000567	3	1	2	0	0	2	0	4	0	1	0	0	0	1	1	3	0	3	4	0	3	0	1	2	4	0	0	1	1	0	1	0	0	1	1	2	0	2	1	1	1	0	0	2	2	1	0	1	0
OG0000568	1	1	1	1	1	1	1	0	1	1	1	1	1	1	1	1	1	1	1	1	1	1	1	1	1	1	1	1	1	0	1	1	1	1	1	1	1	1	1	1	1	1	1	2	1	1	1	1	1
OG0000569	1	1	1	2	1	1	1	0	1	1	1	0	1	1	1	0	1	1	1	1	1	1	1	1	1	2	1	1	0	1	1	1	1	1	1	1	1	1	1	1	1	1	0	1	1	1	1	1	1
OG0000570	1	1	1	1	1	1	1	2	1	1	1	1	1	0	1	1	1	1	1	1	1	0	1	1	1	1	1	1	1	0	2	1	1	1	1	1	1	1	1	1	1	1	1	1	1	1	0	1	1
OG0000571	0	1	1	1	1	1	0	1	1	0	1	1	1	1	1	1	1	1	1	1	1	1	1	1	1	1	1	1	1	0	1	1	1	1	1	1	1	1	1	1	1	1	1	1	1	1	1	1	1
OG0000572	1	1	2	1	1	1	0	1	2	0	1	0	0	1	1	1	1	1	1	1	1	1	1	1	1	1	1	1	1	1	1	1	0	2	1	1	1	1	1	1	1	1	1	1	1	1	1	1	1
OG0000573	0	1	1	1	1	0	1	1	1	1	1	1	1	1	1	1	1	1	1	1	1	1	1	1	1	1	1	1	1	1	1	1	1	1	1	1	1	1	1	1	1	1	1	1	1	1	0	1	1
OG0000574	1	1	1	1	1	1	1	0	1	1	1	1	1	1	1	1	1	1	1	1	1	1	1	1	1	1	1	1	1	1	1	1	1	1	1	1	1	1	1	1	1	1	1	1	1	1	1	1	1
OG0000575	0	1	3	1	1	1	0	1	1	1	1	0	1	1	1	1	1	1	1	1	1	1	1	1	1	1	1	1	1	1	1	1	1	1	1	1	1	3	1	1	1	1	1	1	1	1	1	1	1
OG0000576	1	0	1	1	1	1	0	1	1	1	1	1	0	1	1	1	1	1	1	1	1	1	1	1	1	1	1	0	1	1	1	1	1	1	1	1	1	0	1	1	1	1	1	1	1	1	1	1	1
OG0000577	1	0	1	1	1	1	0	1	1	1	1	1	1	1	1	1	1	1	1	1	1	1	1	1	1	1	1	1	0	1	1	1	1	1	0	1	1	1	1	1	1	1	1	1	1	1	1	1	1
OG0000578	1	1	1	1	2	0	1	1	1	1	1	1	1	1	1	1	1	1	1	1	1	1	2	1	1	0	1	1	1	1	0	1	2	1	1	2	0	1	1	1	3	1	1	0	0	1	1	1	1
OG0000579	1	1	1	1	1	1	0	1	1	1	1	1	1	1	1	1	1	1	1	1	1	1	1	1	1	1	1	1	1	1	1	1	1	1	1	1	1	1	1	1	1	1	1	1	1	1	1	1	1
OG0000580	3	1	1	1	1	1	1	1	1	1	1	1	0	1	1	1	1	1	1	1	1	1	1	1	1	1	1	1	1	1	0	1	1	0	1	1	2	1	1	1	1	1	1	0	0	1	1	1	1
OG0000581	1	1	1	1	1	1	1	0	1	1	1	1	1	1	0	1	1	1	1	1	1	1	1	1	1	1	1	2	2	1	2	0	1	2	2	1	1	1	1	1	1	1	1	1	1	2	0	2	1
OG0000582	1	1	1	1	1	1	1	0	1	1	1	0	1	0	0	1	1	1	1	1	1	1	1	1	1	1	1	1	1	1	0	0	1	1	1	1	1	1	1	1	0	1	1	2	1	1	0	2	1
OG0000583	1	1	1	1	1	1	1	1	1	1	1	1	1	0	2	0	1	1	1	1	1	1	1	1	1	1	1	0	1	1	1	1	1	1	1	1	1	0	1	1	1	1	1	1	1	1	1	0	1
OG0000584	1	1	1	1	1	1	1	1	1	1	1	1	1	2	1	1	1	1	1	1	1	1	1	1	1	1	1	1	1	0	1	0	0	1	1	1	1	1	1	1	1	1	1	0	1	1	0	1	1
OG0000585	1	1	1	1	1	1	1	1	1	1	1	1	1	1	1	1	1	1	1	1	1	1	1	1	1	1	1	1	1	1	1	0	1	1	1	1	1	1	1	1	1	1	1	1	1	1	1	1	1
OG0000586	1	1	1	1	1	1	1	1	1	1	1	1	1	1	1	0	1	1	1	1	1	1	1	1	1	1	1	1	1	1	1	1	1	1	1	1	1	1	1	1	1	1	1	1	1	1	0	1	2
OG0000587	1	1	1	1	1	1	1	1	1	1	1	1	1	1	1	1	1	1	1	1	1	2	1	1	1	1	1	1	1	1	1	1	1	1	1	1	1	1	1	1	1	1	1	1	1	1	1	1	1
OG0000588	1	1	1	1	1	2	1	0	1	1	1	1	1	1	1	0	1	1	1	1	1	1	1	1	1	1	1	0	1	0	1	1	1	1	0	1	1	1	1	1	1	1	1	1	1	1	2	1	1
OG0000589	0	1	1	1	1	1	1	1	1	1	1	0	1	1	1	0	1	1	1	1	1	1	1	1	1	1	1	1	1	1	1	1	1	1	1	1	1	1	1	1	1	1	1	1	1	1	1	1	1
OG0000590	0	1	1	1	1	1	1	1	1	1	1	0	0	1	1	1	1	1	1	1	1	1	1	1	1	1	1	1	1	1	1	1	1	1	1	1	1	0	1	0	1	1	1	1	1	1	1	1	1
OG0000591	0	1	0	3	0	3	0	0	1	0	1	0	1	0	0	0	0	0	0	0	0	0	0	0	1	0	0	2	1	0	2	2	0	1	3	1	0	0	1	0	0	0	1	1	1	0	0	3	0
OG0000592	1	1	1	1	1	1	1	2	1	0	1	1	1	1	1	1	1	1	1	1	1	1	1	1	1	1	1	1	1	1	1	1	1	1	0	1	1	1	1	1	1	1	1	1	1	1	1	1	1
OG0000593	1	1	1	1	1	2	1	1	1	1	1	0	1	1	1	1	1	1	1	1	1	1	0	1	1	1	1	0	1	1	1	1	1	1	1	1	1	1	1	2	1	1	1	1	1	1	1	1	1
OG0000594	0	1	1	1	1	1	1	1	1	1	1	1	0	1	0	1	1	1	1	1	1	1	1	1	1	1	1	1	1	1	1	1	1	1	1	1	1	1	1	1	1	1	1	1	1	1	1	1	1
OG0000595	1	1	1	1	1	1	1	1	1	1	1	1	1	1	1	1	1	1	1	1	1	1	1	1	1	1	1	0	1	1	1	1	0	1	0	2	1	1	0	1	2	1	1	1	1	1	1	0	1
OG0000596	1	1	1	1	1	1	1	1	1	1	1	0	1	1	1	1	1	1	1	1	1	1	1	1	1	1	1	1	0	1	1	1	1	1	0	1	1	1	1	1	1	1	1	1	1	1	1	1	1
OG0000597	1	1	1	1	1	1	1	0	1	1	1	1	1	1	1	1	1	1	1	1	1	1	1	1	1	1	1	1	1	1	1	1	1	1	1	1	1	0	1	0	1	1	1	1	1	1	1	1	1
OG0000598	1	1	1	1	1	1	1	0	1	1	1	1	1	1	1	1	1	1	1	1	1	1	2	1	1	0	1	0	0	0	1	1	1	1	1	1	1	0	1	1	1	1	1	1	1	1	1	1	1
OG0000599	1	1	1	1	1	1	1	1	1	1	1	1	1	1	1	1	1	1	1	1	1	1	1	1	1	1	1	1	0	2	1	1	0	1	1	1	1	1	1	0	1	1	1	1	1	1	1	0	1
OG0000600	1	1	1	1	1	1	1	1	1	1	1	2	1	1	1	1	1	1	1	1	1	1	1	1	1	1	1	0	1	1	1	1	1	1	1	1	1	1	1	1	1	1	1	1	1	1	1	1	1
OG0000601	1	1	1	1	1	2	1	1	1	1	1	1	1	1	1	0	1	1	1	0	1	1	0	0	1	1	2	1	1	1	1	1	0	1	1	1	1	1	1	1	1	1	1	1	1	1	1	1	1
OG0000602	0	1	1	1	1	1	1	1	1	1	1	1	1	1	2	1	1	1	1	1	1	1	1	1	1	1	1	0	1	1	1	1	1	1	1	1	1	1	1	1	1	1	1	1	1	1	0	1	1
OG0000603	0	1	1	1	1	1	1	1	1	1	1	1	1	1	1	1	1	1	1	1	1	1	1	1	1	1	1	1	1	1	1	1	1	1	1	1	1	1	1	1	1	1	1	1	1	1	0	1	1
OG0000604	0	1	1	1	1	1	1	1	1	1	1	1	1	1	1	1	1	1	1	1	1	1	1	1	1	1	1	1	1	1	1	1	1	1	1	1	1	1	1	1	1	1	1	1	1	1	0	1	1
OG0000605	1	1	1	1	1	1	1	0	1	1	1	1	1	1	1	1	1	1	1	1	1	1	1	1	1	1	1	1	1	1	1	1	1	1	1	1	1	1	1	1	1	1	1	1	1	1	0	1	1
OG0000606	1	1	1	1	1	1	1	0	1	1	1	1	1	1	1	1	1	1	1	1	1	1	1	1	1	1	1	1	1	2	1	1	1	1	1	1	1	1	1	1	1	0	1	1	1	1	0	1	1
OG0000607	1	1	1	1	1	1	1	0	1	1	1	1	1	0	1	1	1	1	1	1	1	1	1	1	1	1	1	1	1	1	1	1	1	0	1	1	1	1	1	1	1	1	1	0	1	1	0	1	1
OG0000608	1	0	1	1	1	1	1	1	1	1	1	1	1	0	2	1	1	1	1	1	1	1	1	1	1	0	1	1	1	1	1	0	1	1	1	1	1	1	1	1	1	1	1	1	1	1	1	1	1
OG0000609	1	0	1	1	1	1	0	1	1	1	1	1	1	1	1	0	1	1	1	1	1	1	1	0	1	1	1	1	1	1	0	1	0	1	0	1	1	1	0	1	1	1	1	1	1	1	0	1	1
OG0000610	1	0	1	1	1	1	0	1	1	1	1	1	0	1	1	1	0	1	1	1	1	1	1	1	1	1	1	0	1	1	1	1	1	1	1	1	1	1	1	1	1	1	1	1	1	1	1	1	1
OG0000611	1	0	1	1	1	1	0	1	1	1	1	1	1	1	1	1	1	1	1	1	1	1	1	1	1	1	1	1	1	1	1	1	1	1	1	1	1	1	1	1	1	1	1	1	1	1	1	1	0
OG0000612	1	0	1	1	1	1	1	1	1	1	1	1	0	1	1	1	1	1	1	1	1	1	1	1	1	1	1	1	1	1	1	1	1	1	1	1	1	1	1	1	1	1	1	1	1	1	1	1	1
OG0000613	1	0	1	3	1	2	1	1	1	1	1	1	1	1	1	1	1	1	1	1	1	1	1	1	1	1	1	0	1	1	1	2	1	1	0	1	1	0	0	1	1	1	1	1	1	1	0	1	1
OG0000614	1	0	0	2	1	2	1	1	1	1	1	3	0	0	0	1	0	1	1	1	1	0	2	1	1	2	0	1	1	0	1	0	0	1	1	1	2	0	0	0	1	1	0	1	2	2	0	1	2
OG0000615	0	1	4	1	1	1	1	1	1	1	1	1	1	1	1	0	1	1	1	1	1	1	1	1	1	1	4	1	1	1	1	1	1	1	0	1	1	1	1	1	1	0	1	0	0	1	1	1	1
OG0000616	1	1	1	1	1	2	1	0	1	1	1	1	1	1	0	1	1	1	1	1	1	1	1	1	1	1	1	0	1	1	1	1	1	1	1	1	1	1	1	1	1	1	2	1	1	1	0	1	1
OG0000617	1	1	1	1	1	1	1	0	1	1	1	1	1	1	1	1	1	1	1	1	1	0	1	1	1	1	1	1	1	1	1	1	1	1	1	1	1	1	1	1	1	1	1	1	1	1	1	1	1
OG0000618	1	1	1	1	1	1	1	1	1	1	0	0	1	1	1	1	1	0	1	1	1	1	1	1	1	1	1	1	1	1	1	1	1	1	1	1	1	1	0	1	1	1	1	1	1	1	1	1	1
OG0000619	1	1	1	1	1	1	1	1	1	1	1	1	1	1	1	1	1	1	1	1	1	1	1	0	1	0	1	1	1	1	1	1	0	1	1	1	0	1	0	1	1	1	1	0	0	1	1	1	1
OG0000620	1	1	1	1	1	1	1	1	1	1	1	1	1	0	1	1	1	1	1	1	1	1	1	1	1	1	1	1	1	1	1	0	0	0	1	1	1	1	1	1	1	1	1	1	1	1	0	0	1
OG0000621	0	1	1	1	1	1	1	0	1	1	1	1	1	1	1	1	1	1	1	1	1	1	1	1	1	1	1	0	1	1	1	1	1	1	1	1	1	1	1	1	1	1	1	1	1	1	0	1	1
OG0000622	0	1	1	1	1	1	1	0	1	0	1	1	1	1	1	0	1	2	1	1	1	1	1	1	1	1	1	0	1	1	1	1	1	1	1	1	1	1	1	1	1	1	1	1	1	1	1	1	1
OG0000623	0	1	1	2	1	0	1	0	1	1	1	1	1	1	1	2	1	1	1	1	1	1	1	1	1	1	1	1	1	0	1	1	1	1	1	1	1	1	1	1	1	0	1	1	1	1	0	1	1
OG0000624	1	1	1	1	1	2	1	0	1	1	1	1	1	1	1	0	1	1	1	1	1	1	1	1	1	1	1	1	0	1	1	1	1	1	0	1	1	1	1	1	1	1	1	1	1	1	0	1	0
OG0000625	1	1	1	1	1	1	1	1	1	1	1	1	0	1	1	1	1	0	1	1	1	1	1	1	2	1	1	1	1	1	1	1	1	1	1	1	1	1	1	1	0	1	1	1	1	1	1	1	1
OG0000626	1	1	1	1	1	1	1	1	1	1	1	1	1	1	1	1	1	1	1	1	1	1	1	1	1	1	1	0	1	1	1	1	0	1	0	1	1	1	1	1	1	1	1	2	1	1	1	1	1
OG0000627	1	1	1	1	1	1	1	0	1	0	1	1	1	1	1	1	1	1	1	1	1	1	1	1	1	1	1	0	1	1	1	1	1	1	1	1	1	0	1	1	1	1	1	1	1	1	1	1	1
OG0000628	1	1	1	1	1	1	1	1	1	1	1	1	0	1	1	1	1	1	1	1	1	2	1	1	1	1	1	1	1	1	1	1	1	1	1	1	1	1	1	1	1	1	1	1	1	1	1	1	1
OG0000629	1	1	1	1	1	1	1	0	1	1	1	1	0	1	1	2	1	1	1	1	1	1	1	1	1	1	1	1	1	1	1	1	1	1	1	1	1	1	1	1	1	1	1	1	1	1	1	1	1
OG0000630	0	1	1	1	1	1	1	1	1	1	1	1	1	1	1	1	1	1	1	2	1	1	1	1	1	1	1	0	0	1	1	1	1	1	0	1	1	1	1	1	1	1	1	1	1	1	1	0	1
OG0000631	1	2	0	3	2	1	1	0	0	1	2	1	1	2	3	0	0	0	0	0	0	0	0	0	0	1	0	0	0	0	0	1	0	0	0	2	2	2	1	2	2	0	2	2	1	3	0	0	0
OG0000632	1	1	1	1	1	1	1	1	0	1	1	1	1	1	1	2	1	1	2	1	2	1	1	2	1	1	1	1	1	1	1	1	1	1	1	1	1	0	1	2	1	1	1	1	1	1	1	1	1
OG0000633	1	1	1	1	1	1	1	2	1	1	1	2	1	0	1	0	1	1	1	1	1	1	1	1	1	1	1	1	1	1	1	1	0	1	1	1	1	1	1	1	1	0	1	1	1	1	1	1	1
OG0000634	1	1	1	1	1	1	1	1	1	1	1	1	1	1	0	1	1	1	1	1	1	1	1	1	1	1	1	1	1	0	1	1	3	1	1	1	1	1	0	1	1	1	1	1	1	1	1	1	1
OG0000635	0	1	1	1	1	1	1	1	1	1	1	1	1	1	1	1	1	1	1	1	1	1	1	1	1	1	1	1	1	0	1	0	1	1	1	1	1	1	1	1	1	1	1	1	1	1	1	1	1
OG0000636	1	1	1	1	1	1	1	1	1	1	1	1	1	1	1	1	1	1	1	1	1	1	1	1	1	1	1	1	1	0	1	0	1	1	1	1	1	1	0	1	1	1	1	1	1	1	1	1	1
OG0000637	0	1	1	1	1	1	1	1	1	1	1	1	1	1	1	0	1	1	1	1	1	1	1	1	1	1	1	1	1	1	1	1	1	1	0	1	1	0	1	1	1	1	1	1	1	1	1	1	1
OG0000638	1	1	1	1	0	1	0	1	1	2	1	1	1	1	1	1	1	1	1	1	1	1	1	1	1	1	1	0	0	1	1	1	1	1	0	1	1	1	1	1	1	1	1	1	1	1	1	1	1
OG0000639	1	2	1	2	1	1	0	1	1	1	0	1	1	1	1	1	1	1	1	1	1	1	1	1	1	1	1	0	1	1	1	1	1	1	1	1	1	1	1	1	1	1	1	1	1	1	0	1	1
OG0000640	1	1	1	1	1	1	0	1	1	1	1	1	1	1	1	1	1	1	1	1	1	2	1	1	1	1	0	0	1	1	1	1	1	1	1	1	1	1	1	1	1	1	1	1	1	1	1	1	1
OG0000641	0	1	1	1	1	1	1	1	1	1	1	1	1	1	1	1	1	1	1	1	1	1	1	1	1	1	1	0	1	1	1	1	1	1	1	1	1	1	1	1	1	1	1	1	1	1	0	0	1
OG0000642	1	1	1	1	1	1	1	0	1	1	0	0	1	1	1	1	1	1	1	1	1	1	1	1	1	1	1	1	0	1	1	1	1	1	1	1	1	1	1	1	1	1	1	1	1	1	1	1	1
OG0000643	1	1	1	1	1	1	1	1	1	1	1	1	1	1	1	0	1	1	1	1	1	0	1	1	1	1	1	0	1	1	1	1	0	1	1	1	1	1	1	1	1	1	1	1	1	1	0	1	1
OG0000644	1	1	1	1	1	1	1	1	0	1	1	1	0	1	1	1	1	1	1	1	1	1	1	1	1	1	1	0	1	1	1	1	1	1	1	1	1	1	1	1	1	1	1	1	1	1	1	0	1
OG0000645	1	1	1	1	1	1	1	1	1	1	1	2	1	1	2	1	1	1	1	1	1	1	1	1	1	1	1	2	1	0	1	1	0	1	0	1	2	1	1	1	1	1	2	0	1	2	0	1	0
OG0000646	1	1	1	1	1	0	1	1	1	1	1	1	1	1	1	1	1	1	1	1	1	1	1	1	1	1	1	1	1	2	1	1	1	1	0	1	1	2	1	1	1	1	1	1	1	1	1	1	1
OG0000647	0	1	1	1	1	1	1	1	1	1	1	1	1	1	1	1	1	1	1	1	1	1	1	1	1	1	1	0	1	1	1	1	1	1	1	1	1	1	1	1	1	1	1	1	1	1	0	1	1
OG0000648	0	1	1	1	1	1	1	1	1	1	1	1	1	1	1	1	1	1	1	1	1	1	1	1	1	1	1	0	1	1	1	1	1	1	1	1	1	1	1	1	1	1	1	1	1	1	0	1	1
OG0000649	1	1	1	1	1	0	0	1	1	1	1	1	1	1	1	1	1	1	1	1	1	1	1	1	1	1	1	1	1	1	1	1	1	1	1	1	1	1	1	1	1	1	1	1	1	1	1	1	1
OG0000650	1	1	1	1	1	1	2	0	1	1	1	1	0	1	1	1	1	1	1	1	1	1	1	1	1	1	1	1	1	1	1	0	1	1	1	1	1	1	0	1	1	1	1	1	1	1	1	1	1
OG0000651	1	1	0	3	1	2	0	4	1	1	1	0	1	2	1	0	0	0	0	0	0	0	1	0	0	0	0	0	0	1	1	3	1	1	0	0	0	1	2	0	2	1	0	1	1	2	1	0	1
OG0000652	1	0	1	1	1	1	0	1	1	1	1	0	1	1	1	0	1	1	1	1	1	0	0	1	1	1	1	1	1	1	1	1	1	1	1	1	1	1	1	1	1	1	1	1	0	1	1	1	1
OG0000653	1	0	1	1	1	1	0	1	1	1	1	1	1	2	2	1	1	1	1	1	1	1	1	1	1	1	1	1	1	1	1	1	1	1	1	1	1	1	1	1	1	1	1	1	0	1	0	1	1
OG0000654	0	0	0	2	2	3	1	0	1	0	1	2	2	1	1	0	0	0	0	0	0	0	2	0	0	1	0	1	1	3	2	2	2	2	1	2	1	1	2	0	0	1	1	0	1	0	2	1	1
OG0000655	1	1	1	1	1	1	0	1	1	1	1	1	1	1	1	0	1	1	0	1	1	1	1	0	1	1	1	1	1	1	1	1	1	1	1	1	1	1	1	1	1	1	1	1	1	1	1	0	1
OG0000656	1	1	1	1	1	1	0	1	1	1	1	1	1	1	1	1	1	1	1	1	1	1	1	1	1	1	1	0	0	0	1	1	1	1	0	1	1	1	1	0	1	1	1	0	1	1	1	0	1
OG0000657	1	1	1	1	1	1	1	1	1	1	1	1	1	1	2	1	1	1	1	1	1	1	1	1	1	1	1	1	1	1	1	1	1	0	1	1	1	0	1	0	1	1	1	0	1	1	0	1	1
OG0000658	1	1	1	1	1	1	1	1	1	1	1	1	1	1	1	0	1	1	1	1	1	1	1	1	1	1	1	1	0	1	1	2	1	1	1	1	1	1	1	1	1	1	1	1	1	1	1	1	0
OG0000659	1	1	0	1	1	2	2	0	1	2	1	1	1	0	1	0	0	0	0	0	0	0	2	0	0	1	0	1	1	1	1	1	1	1	1	2	1	1	1	1	2	1	1	1	1	2	1	1	1
OG0000660	1	1	1	1	1	1	1	1	1	1	1	1	1	1	1	1	1	1	1	1	1	0	1	1	1	1	1	0	0	1	1	1	1	1	1	1	1	1	0	1	1	1	1	1	1	1	1	1	0
OG0000661	2	1	1	1	1	2	4	2	1	0	1	3	0	0	1	1	1	1	1	1	1	1	1	1	1	2	1	1	1	2	2	1	1	1	0	3	2	0	0	0	2	1	2	0	0	0	1	1	0
OG0000662	0	1	1	1	1	1	1	1	1	1	1	1	0	1	1	1	1	1	1	1	1	0	1	1	1	1	1	1	1	1	1	0	0	1	1	1	1	1	1	1	1	1	1	1	1	1	1	1	1
OG0000663	0	1	1	1	1	1	1	1	1	1	1	1	0	1	1	1	1	1	1	1	1	0	1	1	1	1	1	0	1	1	1	0	0	1	1	1	1	1	1	1	1	1	1	1	1	1	1	1	1
OG0000664	1	1	1	1	1	1	1	1	2	1	1	1	1	1	1	1	1	1	1	1	1	1	1	1	1	1	1	0	0	1	1	1	1	1	1	1	1	1	1	1	1	1	1	1	1	1	0	0	1
OG0000665	1	1	0	1	1	1	0	1	1	1	1	1	0	1	1	1	0	1	1	1	1	1	1	1	1	1	0	1	1	1	1	0	1	1	1	1	1	1	1	1	1	1	1	1	1	1	1	1	1
OG0000666	1	1	1	2	1	1	0	0	1	1	1	0	1	1	1	1	1	1	1	1	1	1	1	1	1	1	1	0	1	0	1	2	1	1	1	1	1	1	1	1	1	1	1	1	1	1	1	0	1
OG0000667	0	1	1	1	0	3	0	2	0	1	2	1	1	2	2	1	1	1	1	1	1	1	2	1	2	1	1	1	0	1	3	0	1	0	1	1	1	1	0	0	2	1	1	1	0	2	0	0	1
OG0000668	1	1	2	2	1	1	1	1	1	1	1	1	1	1	0	1	1	0	1	0	1	0	1	0	1	2	2	1	1	1	1	0	1	1	1	1	2	1	1	1	1	1	1	1	1	1	1	1	1
OG0000669	1	1	1	1	1	1	1	0	1	1	1	1	1	1	1	1	1	1	1	1	1	0	1	1	1	1	1	1	1	1	1	1	1	1	1	1	1	1	1	1	1	1	1	1	1	1	1	1	1
OG0000670	0	1	1	1	1	1	1	2	1	1	1	1	1	1	1	1	1	1	1	1	1	1	1	1	1	1	1	1	1	1	1	1	0	1	1	1	1	1	1	1	1	1	1	1	1	1	0	1	1
OG0000671	0	1	1	1	1	1	1	1	1	1	1	1	1	1	1	0	1	1	1	1	1	1	1	1	1	1	1	1	0	1	1	1	1	1	0	1	1	1	1	1	1	1	1	1	1	1	1	1	1
OG0000672	1	1	1	2	1	1	0	1	1	1	1	1	1	1	1	1	1	1	1	1	1	1	1	1	1	0	1	1	1	1	1	1	1	1	1	1	1	1	1	0	1	1	1	1	1	1	1	1	1
OG0000673	1	1	1	1	1	1	1	1	1	1	1	1	1	1	1	1	1	1	1	1	1	1	1	1	1	1	1	1	0	1	1	1	1	1	0	1	1	0	1	1	1	1	1	1	1	1	1	1	1
OG0000674	0	1	1	1	1	1	1	1	1	1	1	2	1	0	1	1	1	1	1	1	1	1	1	1	1	1	1	1	0	0	1	1	1	1	1	1	1	2	1	1	1	1	1	1	1	1	1	0	2
OG0000675	1	1	1	1	1	1	1	0	2	1	1	0	1	1	1	0	1	1	1	1	1	1	1	1	1	1	1	1	0	1	1	1	1	1	1	1	1	1	1	1	1	1	1	1	1	1	1	0	1
OG0000676	1	1	1	1	1	1	1	1	1	1	1	0	1	1	1	1	1	1	1	1	1	0	1	1	1	1	1	1	0	1	1	1	1	1	1	1	1	1	1	1	1	1	0	1	1	1	1	1	1
OG0000677	1	1	1	1	1	1	1	0	1	1	1	1	1	1	1	1	1	1	1	1	1	0	1	1	1	1	1	1	1	1	1	1	1	1	1	1	1	1	1	1	1	1	1	1	1	1	1	1	1
OG0000678	1	1	1	1	1	1	1	1	1	1	1	1	0	1	1	1	1	1	1	1	1	1	1	1	1	1	1	0	1	1	1	1	1	1	1	1	1	1	1	1	1	1	1	1	1	1	1	1	1
OG0000679	1	1	1	1	1	0	1	1	1	1	2	1	1	1	1	0	1	1	1	1	1	1	1	1	1	1	1	1	1	1	1	1	1	1	1	1	1	1	1	1	1	1	1	1	1	1	1	1	1
OG0000680	1	1	1	1	1	1	0	1	1	1	1	1	1	1	1	1	1	1	1	1	1	1	2	1	1	1	1	0	1	1	1	1	0	1	1	1	1	1	1	1	1	1	1	1	1	1	0	1	1
OG0000681	0	1	1	1	1	1	0	1	1	1	0	1	1	0	1	1	1	1	1	1	1	1	1	1	1	1	1	1	1	1	1	1	1	1	1	1	1	1	1	1	1	1	1	1	1	1	1	1	1
OG0000682	1	1	1	0	1	1	1	1	1	1	1	1	1	1	1	1	1	1	1	1	1	1	0	1	1	1	2	1	1	1	1	1	1	2	1	1	1	1	1	1	1	1	1	1	1	1	1	1	1
OG0000683	1	1	1	1	1	1	1	1	1	1	1	1	1	1	1	1	1	1	1	1	1	1	1	1	1	1	1	1	1	2	1	1	1	1	0	1	1	1	1	1	1	1	1	1	1	1	1	1	1
OG0000684	1	1	1	1	1	0	1	1	1	1	1	1	1	1	1	1	1	1	1	1	1	0	1	1	1	1	1	1	1	2	1	1	1	1	0	1	1	1	1	1	1	1	1	1	1	1	1	1	1
OG0000685	0	1	1	1	1	1	1	1	1	1	1	1	1	1	1	1	1	1	1	1	1	1	1	1	1	1	1	0	1	1	1	1	1	1	1	1	1	1	1	1	1	1	1	1	1	1	0	1	1
OG0000686	0	1	1	1	1	1	1	1	1	1	1	1	1	1	1	1	1	1	1	1	1	1	1	1	1	1	1	0	1	1	1	1	1	1	1	1	1	1	1	1	1	1	1	1	1	1	0	1	1
OG0000687	1	1	1	0	1	1	1	0	1	1	0	1	1	0	1	0	1	1	1	1	1	1	1	1	1	1	1	1	1	1	1	1	1	1	1	1	1	1	1	1	1	1	1	0	1	1	0	1	1
OG0000688	1	0	1	1	1	0	1	1	1	1	1	1	0	1	1	1	0	1	1	1	1	2	1	1	1	1	1	1	1	1	1	1	0	1	1	1	1	1	0	1	1	1	1	1	1	1	1	1	1
OG0000689	1	0	1	1	1	1	0	1	1	1	1	0	1	1	1	1	1	1	1	1	1	1	1	1	1	1	1	1	1	1	0	1	1	0	1	1	1	1	1	1	1	1	1	1	1	1	0	1	1
OG0000690	1	0	1	1	1	1	1	1	1	1	1	0	1	1	1	1	1	1	1	1	1	1	1	0	1	1	1	1	1	1	1	0	1	1	0	1	1	1	1	1	1	1	1	1	1	1	1	1	1
OG0000691	0	1	1	1	1	1	1	1	1	1	1	0	1	1	1	1	1	1	1	1	1	1	1	1	1	1	1	1	1	1	1	1	1	1	0	1	1	1	1	1	1	1	1	1	1	1	1	1	1
OG0000692	1	1	1	1	1	1	0	1	1	1	1	1	0	1	1	1	1	1	1	1	1	1	1	1	1	1	1	1	1	1	1	1	1	1	1	1	1	0	1	0	1	1	2	1	1	1	1	1	1
OG0000693	1	1	1	1	1	1	0	1	1	1	1	1	1	1	0	1	1	1	1	1	1	1	1	1	1	1	1	1	1	1	1	1	1	1	1	1	1	1	1	1	1	1	1	1	1	1	1	1	1
OG0000694	1	1	1	1	1	1	1	1	1	1	1	0	1	1	1	1	1	1	1	1	1	1	1	1	1	1	1	1	1	1	1	1	1	1	1	1	1	1	0	1	1	1	1	1	1	1	1	1	1
OG0000695	1	1	2	1	0	1	1	1	0	1	1	1	1	1	2	0	1	1	0	1	0	1	0	2	1	1	1	1	1	1	2	1	1	2	1	1	1	0	1	1	1	0	1	0	0	0	0	1	2
OG0000696	1	1	1	1	1	1	1	1	1	1	1	1	1	1	1	1	1	1	1	1	1	1	1	1	1	1	1	1	1	0	1	1	1	1	1	1	1	1	1	1	1	1	1	1	1	1	1	1	1
OG0000697	1	1	1	1	1	1	1	1	1	1	1	1	1	1	1	0	1	1	1	1	1	0	1	1	1	1	1	0	1	1	1	0	0	1	1	1	1	1	1	1	1	1	1	1	1	1	1	1	1
OG0000698	0	1	1	1	1	1	1	2	1	1	1	0	1	1	1	1	1	1	1	1	1	1	1	1	1	1	1	1	1	1	1	1	1	1	1	1	1	1	1	1	1	1	1	1	1	1	1	1	1
OG0000699	1	1	1	1	1	1	1	3	1	0	0	1	1	1	1	1	1	1	1	1	1	1	1	1	1	1	1	1	1	1	1	1	0	1	1	1	1	1	0	0	1	1	1	1	1	1	0	1	1
OG0000700	1	1	1	1	1	0	0	1	1	0	1	1	1	1	1	1	1	1	1	1	1	1	1	1	0	1	1	1	0	1	1	1	1	1	1	1	1	1	0	1	1	1	1	1	1	1	1	1	1
OG0000701	1	1	1	1	1	1	1	1	1	1	1	1	1	1	2	1	1	1	1	1	1	1	1	1	1	0	1	0	1	1	1	1	0	1	1	1	0	1	0	1	1	1	1	2	1	2	1	0	1
OG0000702	1	1	1	1	1	1	1	1	1	1	1	1	1	1	1	1	1	1	1	1	1	1	1	1	1	1	2	1	1	1	1	0	0	1	1	1	1	1	1	1	1	1	1	1	1	1	1	1	1
OG0000703	1	1	1	1	1	1	1	0	1	0	1	1	1	1	1	1	1	1	1	1	1	1	1	1	1	1	1	0	1	1	1	1	1	1	1	1	1	0	1	1	1	1	1	1	1	1	1	1	1
OG0000704	1	1	1	1	1	1	0	0	1	1	1	1	1	1	1	1	1	1	1	1	1	1	1	1	1	1	1	1	1	1	1	1	1	1	1	1	1	1	1	1	1	1	1	1	1	1	1	1	1
OG0000705	0	1	1	1	1	1	0	1	1	1	1	1	1	1	2	0	1	1	1	1	1	1	1	1	1	1	1	1	1	1	1	1	0	1	1	0	1	1	1	1	1	1	1	1	1	1	1	1	1
OG0000706	0	1	1	1	1	1	0	1	1	1	1	1	0	1	2	1	1	1	1	1	1	0	1	1	1	1	1	1	1	1	1	1	1	1	1	1	1	1	2	1	1	1	1	1	1	1	0	1	0
OG0000707	0	1	1	1	1	1	1	0	1	1	1	0	1	1	0	1	1	1	1	1	1	1	1	1	1	1	2	1	1	1	1	1	2	1	1	1	1	1	1	1	1	1	1	1	1	1	1	0	0
OG0000708	1	1	1	1	1	1	1	1	1	1	1	1	0	1	1	1	1	1	1	1	1	1	1	1	1	1	1	1	1	1	1	1	1	1	1	1	1	1	1	1	1	1	1	1	1	1	1	1	1
OG0000709	1	1	0	1	1	1	1	1	1	1	1	1	0	1	0	1	0	1	1	0	1	0	1	1	0	0	0	1	1	1	1	3	1	1	1	1	0	2	1	1	1	0	1	1	1	1	1	1	2
OG0000710	1	1	1	1	1	1	1	0	1	1	1	1	1	1	1	1	1	1	1	0	1	0	1	1	1	1	1	1	1	0	1	1	1	1	1	1	1	1	1	1	1	1	1	1	1	1	1	1	1
OG0000711	1	1	1	1	1	2	1	0	1	1	1	1	1	1	1	1	1	1	1	1	1	1	0	1	1	1	1	1	1	1	1	1	1	1	1	0	1	1	0	2	1	1	2	1	1	1	1	1	1
OG0000712	1	1	2	1	0	3	0	1	1	1	1	1	0	0	0	1	1	1	2	1	2	1	1	1	2	1	1	0	1	0	1	1	0	1	0	1	1	1	1	1	1	1	1	1	1	1	0	0	1
OG0000713	1	1	1	1	0	1	1	1	1	1	1	0	1	1	1	1	1	1	1	1	1	1	1	1	1	1	1	1	1	1	1	1	1	1	1	1	1	1	1	1	1	0	1	1	1	1	1	1	1
OG0000714	1	1	1	1	1	1	1	1	1	1	1	1	1	0	1	1	1	1	1	1	1	0	1	1	1	1	1	1	1	1	1	1	0	1	1	1	1	1	1	1	1	1	1	1	1	1	0	1	0
OG0000715	0	1	1	1	1	1	1	1	1	1	1	1	0	1	1	1	1	1	1	1	1	1	1	1	1	1	1	1	1	1	0	1	1	1	1	1	1	1	1	1	1	1	1	1	1	1	0	1	1
OG0000716	1	1	1	1	1	1	1	1	1	1	1	1	1	1	1	1	1	1	1	1	1	1	1	1	1	1	1	1	1	1	0	1	1	1	1	1	1	1	1	1	1	1	1	1	1	1	0	1	1
OG0000717	1	1	1	1	1	0	1	2	1	1	1	1	1	1	1	1	1	1	1	1	1	1	1	1	1	1	1	1	1	1	0	1	1	1	1	1	1	1	1	1	1	1	1	1	1	1	0	1	1
OG0000718	0	1	1	1	1	1	1	1	1	1	1	1	0	1	1	0	1	1	1	1	1	1	1	1	1	0	1	1	1	1	1	1	1	1	1	1	1	1	1	1	1	1	1	1	1	1	1	1	1
OG0000719	1	1	1	1	1	1	0	1	1	0	1	1	0	1	1	1	1	1	1	1	1	1	1	1	1	1	1	1	0	1	1	1	0	1	0	1	1	1	1	1	1	1	1	1	1	1	1	1	1
OG0000720	1	1	1	1	1	1	0	1	1	1	1	1	0	1	1	0	1	1	1	1	1	1	1	1	1	1	1	1	0	1	1	1	1	1	1	1	1	0	1	1	1	1	1	1	1	2	1	1	1
OG0000721	1	1	1	1	1	1	0	1	1	1	1	1	1	1	1	1	1	1	1	1	1	1	1	1	1	1	1	1	1	1	1	1	1	1	1	1	1	0	1	0	1	1	1	1	1	1	1	1	1
OG0000722	0	1	1	1	1	2	0	1	1	1	1	1	1	1	1	1	1	1	1	1	1	1	1	1	1	1	1	2	2	1	1	0	0	1	1	1	1	1	1	1	1	1	1	1	1	1	0	1	1
OG0000723	1	1	1	1	1	1	1	0	1	1	1	1	1	0	0	1	1	1	1	1	1	1	1	1	1	1	1	1	1	0	1	1	0	1	1	1	1	1	1	1	1	1	1	1	1	1	1	1	1
OG0000724	0	1	1	1	1	1	1	0	1	0	1	1	1	2	2	1	1	1	1	1	1	1	1	1	1	1	1	1	1	0	1	0	0	0	1	2	1	1	1	1	1	0	1	1	1	2	0	1	1
OG0000725	1	1	1	1	1	1	1	1	1	1	1	1	1	0	0	0	1	1	1	1	0	1	1	1	1	1	1	1	1	1	1	1	1	1	1	1	1	1	1	1	1	1	1	1	1	1	1	1	1
OG0000726	1	1	1	1	1	1	0	1	1	1	0	0	0	1	1	1	1	1	1	1	1	1	1	1	1	1	1	1	1	1	1	1	1	1	0	1	1	1	1	1	1	0	1	1	1	1	1	1	1
OG0000727	1	1	1	1	1	1	1	1	1	1	1	1	1	1	1	1	1	1	1	1	1	1	1	1	1	1	1	1	1	2	1	1	1	0	0	1	1	1	1	1	1	1	1	1	1	1	1	1	1
OG0000728	0	1	1	1	1	1	1	1	1	1	1	1	1	1	1	1	1	1	1	1	1	1	1	1	1	1	1	0	1	1	1	1	1	1	1	1	1	1	1	1	1	1	1	1	1	1	0	1	1
OG0000729	0	1	1	1	1	1	1	1	1	1	1	1	1	1	1	1	1	1	1	1	1	1	1	1	1	1	1	0	1	1	1	1	1	1	1	1	1	1	1	0	1	1	1	1	1	1	0	1	1
OG0000730	1	1	1	1	1	1	1	0	1	0	1	1	1	1	1	1	1	1	1	1	1	1	1	1	1	0	1	1	1	1	1	1	1	1	1	2	1	1	1	0	1	1	1	0	0	1	1	0	1
OG0000731	2	0	1	4	2	3	0	4	0	0	0	2	1	0	0	4	1	4	4	1	4	1	0	2	4	0	2	0	0	0	0	0	1	0	0	1	0	0	0	0	0	0	0	0	0	0	0	0	0
OG0000732	1	0	1	1	1	1	0	1	1	1	0	1	1	1	1	1	1	1	1	1	1	1	1	1	1	1	1	1	0	1	1	1	1	1	1	1	1	1	1	1	1	0	1	1	1	1	1	1	1
OG0000733	1	0	1	1	1	1	1	1	1	1	0	0	1	1	1	1	1	1	1	1	1	1	1	1	1	1	1	1	1	1	1	1	1	1	1	1	1	1	1	1	1	1	1	1	1	1	0	1	1
OG0000734	1	0	1	0	2	1	1	2	2	0	0	0	1	1	1	2	1	2	2	0	2	0	1	2	2	1	1	2	2	0	3	2	0	1	2	1	2	0	0	0	1	0	1	0	0	1	0	1	0
OG0000735	3	1	0	2	2	4	1	5	0	0	1	1	2	0	1	0	0	1	0	1	0	1	2	1	1	1	0	1	1	1	1	1	0	1	1	1	2	1	0	0	3	1	0	1	1	1	0	1	1
OG0000736	1	3	0	1	1	1	2	1	1	2	1	3	1	0	1	0	0	0	0	0	0	0	1	0	0	1	0	1	1	1	1	0	1	0	1	3	2	4	1	1	2	2	3	1	2	0	0	1	2
OG0000737	1	1	1	1	1	1	0	2	1	1	1	1	1	1	1	1	1	1	1	1	1	1	1	1	0	1	1	1	1	1	1	1	1	1	1	1	1	1	1	1	1	1	1	1	1	1	1	1	1
OG0000738	1	1	1	1	1	1	1	1	1	1	0	0	1	1	1	0	1	1	1	1	1	1	1	1	1	1	1	1	1	0	1	1	1	1	1	1	1	1	0	1	1	1	1	1	1	1	1	2	1
OG0000739	1	1	1	1	1	1	0	1	1	1	1	1	1	1	1	1	1	2	1	1	1	0	1	1	1	1	1	0	1	1	1	1	1	1	0	1	1	1	1	1	1	1	1	1	1	1	0	1	1
OG0000740	0	1	1	3	1	2	0	1	0	1	1	1	1	0	1	0	1	1	1	0	1	0	1	1	1	1	1	1	0	1	0	1	0	1	1	1	1	1	1	1	1	0	2	1	2	1	0	1	1
OG0000741	2	1	1	1	1	1	1	0	1	1	1	1	1	1	1	1	1	1	1	1	1	1	1	1	1	1	1	1	1	1	1	1	1	1	1	1	1	1	1	1	1	1	1	1	1	1	1	1	0
OG0000742	0	1	1	1	1	1	0	0	1	1	1	1	0	1	1	1	1	1	1	1	1	1	1	1	1	1	1	1	1	1	1	1	1	1	1	1	1	1	1	1	1	1	1	1	1	1	0	0	1
OG0000743	0	1	1	1	1	1	1	0	1	1	1	1	0	1	1	1	1	1	1	1	1	1	1	1	1	1	1	1	0	1	1	1	1	1	0	1	1	1	1	1	1	1	1	1	1	1	0	1	1
OG0000744	0	1	1	1	1	1	0	1	1	1	1	1	1	1	1	1	1	1	1	1	1	1	1	1	1	1	1	1	1	1	2	1	0	1	1	0	1	1	1	1	2	1	1	2	2	1	0	1	1
OG0000745	1	1	1	1	1	1	1	1	1	0	0	1	1	1	2	1	1	1	1	1	1	0	0	1	1	1	1	1	1	1	1	1	1	1	1	1	1	1	0	0	0	1	1	1	1	1	2	1	1
OG0000746	1	1	1	1	1	1	0	1	1	1	1	1	1	1	1	1	1	1	1	1	1	1	1	1	1	1	1	0	0	1	1	1	1	1	0	1	1	1	2	1	1	1	1	1	1	1	1	0	1
OG0000747	1	1	1	1	1	1	1	1	1	1	1	0	1	1	2	1	1	1	1	1	1	1	1	1	1	1	1	1	1	0	1	1	0	1	1	1	1	1	0	1	1	1	1	2	1	1	1	1	1
OG0000748	1	1	1	1	1	1	1	1	1	1	2	1	1	1	1	1	1	1	1	1	1	1	1	2	1	1	1	1	1	0	0	0	0	1	1	1	1	1	1	1	1	1	1	1	1	1	0	1	1
OG0000749	1	1	1	1	1	1	1	1	1	1	1	1	0	1	1	1	1	1	1	1	1	1	1	1	1	1	1	1	1	1	1	0	1	1	1	1	1	1	1	1	1	1	1	1	1	1	1	1	1
OG0000750	1	1	1	1	1	1	1	0	1	0	1	1	1	1	1	1	1	1	1	1	1	1	1	1	1	1	1	0	1	1	1	0	1	1	1	1	1	0	1	1	1	1	1	1	1	1	1	1	1
OG0000751	1	1	1	1	1	0	1	1	1	1	1	1	1	1	1	1	1	1	1	1	1	1	1	1	1	1	1	1	0	2	1	1	0	1	0	1	1	1	1	1	1	1	1	1	1	1	0	0	1
OG0000752	1	1	1	1	1	1	1	1	1	1	1	1	1	1	2	0	1	0	0	0	0	0	1	0	0	1	1	1	1	1	0	1	1	1	1	1	1	1	0	1	1	2	1	1	1	1	1	1	2
OG0000753	1	1	1	1	1	1	1	1	1	1	1	0	1	1	1	1	1	1	1	1	1	1	1	1	1	1	1	1	1	1	1	1	1	1	0	1	1	0	1	1	1	1	1	1	1	1	1	1	1
OG0000754	1	1	1	1	1	1	0	1	1	1	1	1	0	1	1	1	1	1	1	1	1	1	1	1	1	1	1	1	1	1	1	1	1	1	1	1	1	1	1	1	1	1	1	1	1	1	1	1	1
OG0000755	1	1	1	1	1	1	0	1	1	1	1	1	0	1	1	1	1	1	1	1	1	1	1	1	1	1	1	1	1	1	1	1	1	1	1	1	1	1	1	1	1	1	1	1	1	1	1	1	1
OG0000756	0	1	1	1	1	1	1	1	1	1	1	1	1	1	1	1	1	1	1	1	1	0	1	1	1	1	1	1	1	1	1	1	3	0	1	1	1	1	1	0	1	1	1	1	1	1	1	1	1
OG0000757	1	1	1	1	1	1	0	0	1	1	1	1	1	1	1	1	1	1	1	1	1	1	1	1	1	1	1	1	1	1	1	1	0	1	0	1	1	1	1	1	1	1	1	1	1	1	0	1	1
OG0000758	2	1	0	0	1	1	1	2	2	1	1	2	1	0	0	0	0	0	0	0	0	0	2	0	0	0	0	0	0	1	0	2	1	0	0	1	0	1	0	1	1	1	0	1	2	0	1	0	2
OG0000759	0	1	1	1	1	1	1	1	1	1	1	1	0	1	1	1	1	1	1	1	1	1	1	1	1	1	1	1	1	1	0	1	1	1	1	1	1	1	1	1	1	1	1	1	1	1	0	1	1
OG0000760	0	1	1	1	1	1	1	1	1	1	1	1	1	1	1	0	1	1	1	1	1	1	1	1	1	1	1	1	1	1	1	1	1	0	0	1	1	1	1	1	1	1	1	1	1	1	1	1	1
OG0000761	0	1	1	1	1	1	0	1	1	1	0	1	1	1	1	0	1	1	1	1	1	1	1	1	1	1	1	0	1	1	1	1	1	1	0	1	1	0	1	1	1	1	1	1	1	1	1	1	1
OG0000762	1	1	1	1	1	1	0	1	1	1	1	1	1	1	1	0	1	1	1	1	1	1	1	1	1	0	1	1	1	0	1	1	1	1	1	1	1	0	1	0	1	1	1	1	1	1	1	1	1
OG0000763	1	1	1	1	1	1	0	1	1	1	1	1	1	1	1	0	1	1	1	1	1	1	1	1	1	1	1	1	1	0	1	1	1	1	1	1	1	0	1	0	1	1	1	1	1	1	1	1	1
OG0000764	1	1	1	1	1	1	0	1	1	1	1	1	0	1	1	1	1	1	1	1	1	1	1	1	1	1	1	1	1	1	1	1	1	1	1	1	1	0	1	1	1	1	1	1	1	1	1	1	1
OG0000765	1	1	1	1	1	1	1	1	1	1	1	1	1	0	1	1	1	1	1	1	1	1	1	1	1	1	1	1	1	1	1	1	1	1	1	1	1	1	1	0	1	1	1	1	1	1	0	1	1
OG0000766	1	1	1	1	1	1	1	1	1	1	1	1	0	1	1	1	1	1	1	1	1	1	1	1	1	1	1	0	1	1	1	1	1	1	1	1	1	1	1	1	1	1	1	1	1	1	1	1	1
OG0000767	1	1	1	1	1	1	1	1	1	1	1	1	1	1	1	1	1	1	1	1	1	1	1	1	1	1	1	1	1	1	1	1	1	1	1	1	1	1	1	1	1	1	1	1	1	1	1	1	1
OG0000768	0	1	1	1	1	0	1	1	1	1	1	0	1	1	1	1	1	1	1	0	1	0	1	1	1	1	1	1	1	1	1	1	1	1	1	1	1	1	1	0	1	1	2	0	0	1	0	1	1
OG0000769	1	1	1	1	1	0	0	1	0	1	1	0	1	1	1	1	1	1	1	1	1	1	1	1	1	1	1	1	1	1	0	1	1	1	1	1	1	1	1	1	1	1	1	2	1	1	0	1	1
OG0000770	1	1	1	1	1	1	1	1	0	1	1	1	1	1	1	1	1	1	1	1	1	1	1	1	1	1	1	1	1	3	1	1	1	0	0	1	1	1	1	1	1	1	1	1	1	1	1	1	1
OG0000771	1	0	1	1	1	1	1	0	1	1	1	1	1	0	1	1	1	1	1	1	1	1	1	1	1	1	1	1	1	1	1	1	0	1	1	2	1	0	1	1	1	1	1	1	1	1	1	1	1
OG0000772	1	0	1	1	1	1	1	1	1	1	1	1	1	1	1	1	1	1	1	1	1	1	1	0	1	1	1	0	1	1	1	1	0	2	1	1	1	1	1	1	1	1	1	1	1	1	0	1	1
OG0000773	1	0	1	1	1	0	1	1	1	1	1	1	1	2	1	0	1	1	1	1	1	1	1	0	1	1	1	1	1	1	1	1	1	1	1	1	1	1	1	1	1	1	1	1	1	1	2	1	1
OG0000774	1	0	1	1	1	0	1	1	1	1	1	1	1	1	1	0	1	1	1	1	1	1	1	1	1	1	1	1	1	1	1	1	1	1	1	1	1	1	1	1	1	1	1	1	1	1	2	1	1
OG0000775	1	1	1	1	1	1	1	1	1	1	1	1	1	0	1	1	1	1	1	1	1	2	1	1	1	1	1	1	1	0	1	1	1	1	0	1	1	1	1	1	1	1	1	1	1	1	1	1	1
OG0000776	2	1	0	4	1	2	1	1	3	1	1	1	1	0	2	1	0	1	1	1	1	1	0	1	1	2	0	0	0	0	0	0	0	0	0	1	3	0	2	1	1	1	1	1	1	1	0	0	1
OG0000777	0	1	1	1	1	1	0	1	1	1	1	1	1	1	1	0	0	1	1	1	1	1	1	1	1	1	0	0	1	1	1	0	1	1	1	1	0	1	1	1	1	1	1	1	1	1	1	1	1
OG0000778	1	1	1	0	1	1	1	1	1	1	1	1	1	1	1	1	1	1	1	1	1	1	1	1	1	1	1	1	1	1	1	1	1	1	1	1	1	1	1	1	1	1	0	1	1	1	1	1	0
OG0000779	1	1	1	1	1	1	0	1	1	1	1	1	1	1	2	1	1	1	1	1	1	1	1	1	1	1	1	1	1	1	1	1	1	1	1	1	1	0	1	1	1	1	1	1	1	1	1	1	1
OG0000780	1	1	1	1	0	1	1	1	1	0	1	1	1	1	1	0	1	1	1	1	1	0	1	1	1	1	1	0	1	1	1	1	0	0	1	1	1	0	1	1	1	1	1	1	1	1	1	1	1
OG0000781	1	2	1	1	1	1	0	0	1	1	1	1	1	1	2	1	1	1	1	1	1	1	1	1	1	1	1	1	1	1	1	1	0	1	1	1	1	1	1	0	1	1	1	1	1	1	1	1	0
OG0000782	1	1	1	1	1	1	1	1	1	1	1	0	0	0	1	1	2	1	1	1	1	1	1	1	1	1	2	0	1	1	1	1	1	1	0	1	1	1	1	0	1	1	1	1	1	2	1	1	1
OG0000783	1	1	1	1	2	0	1	0	1	1	1	1	1	1	0	2	1	1	1	1	1	1	1	1	1	1	1	1	1	1	1	0	1	1	1	1	1	1	1	1	1	1	1	2	1	1	0	1	1
OG0000784	0	1	1	1	1	1	1	0	1	1	1	1	0	1	1	1	1	1	1	1	1	1	1	1	1	1	1	1	1	1	1	1	1	1	1	1	1	1	1	1	2	1	1	1	1	1	1	1	1
OG0000785	1	2	1	1	0	0	2	1	1	1	1	1	0	1	1	1	0	1	1	0	1	0	1	0	1	0	0	1	1	1	1	1	1	1	1	2	0	1	1	1	0	1	2	0	0	1	1	1	1
OG0000786	0	1	1	1	1	1	1	1	1	1	1	1	1	1	1	1	1	1	1	1	1	1	1	1	1	1	1	1	0	1	1	1	1	1	0	1	1	1	1	1	1	1	1	1	0	1	0	0	1
OG0000787	1	1	1	1	1	1	1	1	1	1	1	1	1	1	1	1	1	1	1	1	1	1	1	1	1	1	1	1	0	1	1	0	1	1	0	1	1	1	1	1	1	1	1	1	1	1	1	1	1
OG0000788	1	1	1	1	1	1	1	1	1	0	1	1	1	0	1	1	1	1	1	1	1	1	1	1	1	1	1	0	1	1	1	0	1	1	1	1	1	1	1	1	1	1	1	1	1	1	1	1	1
OG0000789	1	1	1	1	1	1	0	1	1	1	1	1	0	1	1	1	0	1	1	1	1	1	1	1	1	1	1	1	1	1	1	1	1	1	1	1	1	1	1	1	1	1	1	1	1	1	1	1	1
OG0000790	1	1	1	1	1	0	1	1	1	1	1	0	1	1	1	1	1	1	1	1	1	0	1	1	1	1	1	1	0	0	1	1	0	1	1	1	1	1	1	1	1	0	1	1	1	1	0	1	1
OG0000791	1	1	1	1	1	1	1	1	1	1	1	0	1	1	1	1	1	1	1	1	1	1	1	1	1	0	1	1	1	1	1	1	1	1	1	1	0	0	1	1	1	1	1	0	0	1	1	1	1
OG0000792	1	1	1	1	1	1	0	1	1	1	1	1	0	1	0	1	1	1	1	1	1	1	1	1	1	1	1	0	0	1	1	1	1	1	1	1	1	0	1	1	1	1	1	1	1	1	1	1	1
OG0000793	1	1	1	1	1	0	0	1	1	1	1	1	1	1	1	1	1	1	1	1	1	2	1	1	1	1	1	1	0	1	1	1	1	1	1	1	1	0	1	0	1	1	1	1	1	1	1	1	1
OG0000794	1	1	1	1	1	1	0	1	1	1	0	0	1	1	1	1	0	1	1	1	1	1	1	1	1	1	1	1	1	1	1	1	1	1	1	1	1	1	1	1	1	1	1	1	1	1	1	1	1
OG0000795	0	1	1	1	1	1	1	1	1	1	1	1	1	1	1	1	1	1	1	1	1	1	1	1	1	1	1	2	1	0	1	1	1	1	1	1	1	1	1	1	1	1	1	1	1	1	1	1	1
OG0000796	1	1	1	1	1	1	1	1	1	1	0	1	1	1	1	1	1	1	1	1	1	1	1	1	1	0	1	1	0	1	1	1	1	1	0	1	0	0	1	1	1	1	1	1	1	1	1	1	1
OG0000797	1	1	1	1	1	1	0	1	1	1	0	1	1	1	1	0	1	1	1	1	1	1	1	1	1	1	1	1	1	1	1	1	2	1	1	1	1	0	1	0	1	1	1	1	1	1	1	1	1
OG0000798	1	1	1	0	1	1	1	1	1	1	1	1	0	1	1	1	1	1	1	1	1	0	1	1	1	2	1	1	1	1	1	1	1	1	1	1	1	0	1	0	1	1	1	1	1	1	1	1	1
OG0000799	1	1	1	1	1	0	1	1	1	1	1	1	1	1	1	0	1	1	1	1	1	1	1	1	1	0	1	1	1	1	1	0	1	1	1	1	1	1	1	1	1	1	2	1	1	1	1	1	1
OG0000800	1	1	1	1	1	1	1	1	1	1	1	1	1	1	1	1	1	1	1	1	1	1	1	1	1	1	1	1	1	1	1	1	1	1	1	1	1	1	1	1	1	1	1	1	1	1	1	1	1
OG0000801	1	1	1	1	1	0	1	1	1	1	0	1	1	1	1	1	1	1	1	1	1	0	1	1	1	1	2	1	1	1	1	1	0	1	2	1	1	1	1	1	1	1	1	1	0	1	0	1	1
OG0000802	1	1	1	1	1	1	1	0	2	2	1	1	0	0	0	1	1	1	1	1	1	1	1	1	1	1	1	1	1	1	1	1	1	1	1	1	1	1	1	1	0	1	1	1	1	1	1	1	1
OG0000803	1	1	1	1	1	1	1	1	1	1	1	1	1	1	1	1	1	1	1	1	1	1	1	1	1	1	1	1	1	2	1	1	1	0	0	1	1	1	1	1	0	1	1	1	1	1	1	1	1
OG0000804	1	1	1	1	1	1	1	1	1	1	1	1	1	1	1	1	1	1	1	1	1	0	1	0	1	1	1	0	0	1	1	1	1	1	0	1	1	1	1	0	1	1	1	1	2	1	1	0	1
OG0000805	1	0	2	0	1	1	0	1	0	2	0	1	1	1	1	4	2	2	2	1	2	1	1	2	2	0	2	1	1	0	0	1	0	0	1	0	1	0	1	1	1	0	1	0	0	1	0	1	0
OG0000806	1	0	1	1	2	3	0	1	1	1	1	0	2	1	1	2	1	1	1	1	1	1	1	1	1	1	1	0	1	1	1	1	1	0	0	2	1	0	0	1	1	0	1	0	0	1	0	0	0
OG0000807	1	0	1	2	2	2	1	1	1	2	1	0	0	1	2	1	1	1	1	1	1	1	0	1	1	1	1	1	1	1	1	1	0	2	1	1	1	2	1	1	1	0	1	1	0	1	0	1	1
OG0000808	2	0	1	1	1	1	1	1	1	1	1	0	1	1	1	2	1	1	1	1	1	1	1	1	1	1	2	1	0	0	1	1	0	1	1	1	1	1	1	1	1	0	1	0	0	1	0	1	1
OG0000809	1	0	1	1	1	1	0	0	1	1	1	1	1	1	1	1	0	1	1	1	1	1	1	1	1	1	1	1	1	1	1	1	1	1	1	1	1	0	1	1	1	1	1	1	1	1	0	1	1
OG0000810	1	1	1	1	1	2	0	2	1	1	1	1	1	0	1	1	1	1	1	1	1	1	0	1	1	1	1	1	1	1	1	1	1	1	2	1	1	1	0	1	1	1	1	1	1	1	1	1	1
OG0000811	1	1	1	1	1	1	1	1	1	1	1	1	1	0	0	1	1	1	1	1	1	0	1	1	1	1	1	0	1	1	1	1	0	1	1	1	1	1	1	1	1	1	1	1	1	1	1	1	0
OG0000812	1	1	1	1	1	1	1	1	1	1	1	1	0	1	1	1	1	1	1	1	1	1	1	1	1	1	1	1	1	1	1	1	1	1	1	1	1	0	1	1	1	1	1	1	1	1	1	1	1
OG0000813	1	1	0	1	1	1	1	1	1	1	1	1	1	1	1	1	0	1	1	1	1	1	1	1	1	1	0	1	1	1	1	1	1	1	1	1	1	1	1	1	1	1	1	1	1	1	1	1	1
OG0000814	0	1	1	1	1	0	0	1	2	0	1	1	1	1	1	1	1	1	2	2	1	1	1	1	1	1	1	1	0	1	1	1	1	1	0	1	1	1	1	1	2	1	1	1	1	1	0	1	1
OG0000815	0	1	1	3	1	2	0	1	0	1	1	1	1	0	1	1	1	1	1	0	1	0	1	1	1	1	1	1	1	1	0	1	1	1	1	1	1	1	1	1	1	0	3	1	2	1	0	1	1
OG0000816	1	1	0	1	1	1	1	1	1	1	2	0	1	1	1	0	0	1	1	1	1	1	1	1	1	1	0	2	2	1	1	2	0	1	1	1	1	1	1	1	1	0	1	0	0	1	1	2	1
OG0000817	0	1	1	1	1	1	1	0	1	1	1	1	0	1	1	1	1	1	1	1	1	1	1	1	1	1	1	0	1	1	1	0	1	1	1	1	1	1	1	1	1	1	1	1	1	1	1	1	1
OG0000818	1	1	1	1	1	1	1	1	1	1	1	1	1	1	1	1	1	1	1	1	1	0	0	1	1	1	1	0	1	1	0	1	1	1	1	1	1	1	1	1	1	1	1	1	1	1	1	1	1
OG0000819	0	1	1	1	1	1	1	1	1	1	1	0	1	1	1	1	1	1	1	1	1	1	1	1	1	1	1	1	1	1	1	1	1	1	1	1	1	1	1	1	1	1	1	1	1	1	1	1	1
OG0000820	1	1	1	1	1	1	1	1	1	1	1	1	1	1	0	1	1	1	1	1	1	0	1	1	1	1	1	1	1	1	1	1	0	1	1	1	2	1	1	1	1	2	1	0	0	1	1	1	0
OG0000821	0	1	1	1	1	1	1	1	1	1	1	0	1	0	1	1	1	1	1	1	1	1	1	1	1	1	1	1	0	1	1	1	1	1	0	1	1	1	1	1	1	1	0	1	1	1	1	0	1
OG0000822	0	1	0	1	1	1	1	1	1	1	1	0	0	1	0	1	0	1	1	1	1	1	1	1	1	1	0	1	1	1	1	0	1	1	1	1	1	1	1	0	1	1	1	1	1	1	1	1	1
OG0000823	1	1	1	1	1	0	1	1	1	1	1	0	1	1	1	1	1	1	1	1	1	1	1	1	1	0	1	1	1	1	1	0	0	1	1	1	1	1	1	1	1	1	1	1	1	1	0	1	1
OG0000824	1	1	0	2	1	1	0	1	1	1	1	0	1	1	1	1	0	1	1	1	1	1	1	1	1	1	0	1	1	1	1	1	1	1	0	1	1	1	1	1	1	1	1	1	1	1	1	0	1
OG0000825	1	1	1	1	1	1	1	1	1	1	1	1	1	1	1	1	1	1	1	1	1	1	1	1	1	0	1	1	1	1	1	1	1	1	1	1	0	1	1	1	1	1	1	0	0	1	1	1	1
OG0000826	0	1	1	1	1	1	0	1	1	1	1	1	1	1	1	1	1	1	1	1	1	1	1	2	1	1	1	1	1	1	1	1	1	1	1	1	1	1	1	1	1	1	1	1	1	1	1	1	1
OG0000827	0	1	1	1	1	1	0	1	1	1	1	1	1	1	1	1	1	1	1	1	1	1	1	1	1	1	1	0	1	1	1	1	0	1	0	1	1	0	1	1	1	2	1	1	1	1	1	1	1
OG0000828	1	1	1	1	1	1	0	1	1	0	1	1	0	1	1	1	1	1	1	1	1	1	1	1	1	1	1	0	1	1	1	1	1	1	1	1	1	1	1	1	1	1	1	1	1	1	1	1	1
OG0000829	1	1	1	1	1	1	1	0	1	1	1	1	0	1	1	1	1	1	1	1	1	1	1	0	1	1	0	1	0	1	1	1	1	1	1	1	1	0	1	0	1	1	1	1	1	1	1	1	1
OG0000830	1	1	1	1	1	1	2	0	1	1	1	1	0	2	1	1	1	1	1	1	1	1	1	1	1	1	1	1	1	1	1	1	0	0	0	1	1	0	1	0	1	1	1	1	1	1	1	1	1
OG0000831	0	1	1	1	1	2	0	1	0	0	0	1	0	1	1	1	1	1	1	1	1	2	1	1	1	0	1	0	1	0	1	0	2	1	1	1	0	1	1	1	0	1	1	1	1	1	1	1	1
OG0000832	0	1	1	1	1	1	1	1	1	1	1	1	1	0	1	1	1	1	1	1	1	1	1	1	1	1	1	1	2	1	1	1	1	1	1	1	1	0	1	1	1	1	1	1	1	1	0	1	1
OG0000833	1	1	1	1	1	1	0	1	1	1	1	1	1	1	1	1	1	1	1	1	1	1	0	1	1	1	1	0	1	1	1	1	1	1	1	1	1	1	1	2	1	1	1	1	0	1	0	1	1
OG0000834	1	1	1	1	1	1	0	1	1	1	2	1	1	0	1	1	1	1	1	1	1	1	1	1	1	0	1	0	1	1	2	1	1	1	1	1	0	1	2	1	1	1	1	1	1	2	1	0	0
OG0000835	0	1	1	1	1	1	1	1	1	1	1	1	1	1	1	1	1	1	1	1	1	1	1	1	1	1	1	1	1	1	1	1	1	1	0	1	1	1	1	1	1	1	1	0	0	0	0	1	0
OG0000836	1	1	1	1	1	1	1	0	1	1	1	1	0	1	0	1	1	1	1	1	1	1	1	1	1	1	1	1	1	1	1	1	1	1	1	1	1	1	1	1	1	1	0	1	1	1	1	1	1
OG0000837	1	0	1	1	1	1	1	2	1	0	1	1	1	0	0	1	1	1	1	1	1	1	1	1	1	1	0	1	1	1	1	1	1	1	0	1	1	1	0	1	1	1	1	0	0	1	1	1	1
OG0000838	1	1	1	1	1	1	1	1	1	1	0	0	1	1	0	1	1	1	1	1	1	1	1	1	1	1	1	1	2	0	1	0	0	1	0	1	1	1	1	0	1	1	1	0	0	1	1	1	1
OG0000839	0	1	1	0	1	1	0	2	1	0	0	1	1	0	0	1	1	1	1	1	1	1	1	1	1	1	1	1	1	1	1	1	1	1	1	1	1	1	0	1	1	0	1	1	1	0	1	1	1
OG0000840	1	1	1	1	1	1	1	1	1	1	1	0	1	1	1	0	1	1	1	1	1	1	1	1	1	1	1	1	1	0	2	1	1	0	1	0	1	1	1	1	1	1	1	1	1	1	1	1	1
OG0000841	1	1	1	1	1	1	1	0	1	1	1	1	0	1	1	1	0	2	1	1	1	0	1	1	1	1	1	1	1	1	1	1	1	1	1	1	1	1	1	1	1	1	1	1	1	1	1	0	1
OG0000842	1	1	1	1	1	0	1	1	1	0	0	1	1	1	0	1	1	1	1	1	1	1	0	1	1	1	1	2	2	1	2	1	0	2	2	1	1	1	1	0	1	1	1	1	0	1	1	2	1
OG0000843	1	1	1	1	1	1	1	1	1	1	1	1	1	0	1	1	1	1	1	0	1	1	1	1	1	1	1	0	0	0	1	1	1	0	0	1	1	1	1	1	1	1	1	1	1	1	1	0	1
OG0000844	0	1	1	1	1	1	1	1	1	1	1	1	1	1	1	0	1	1	1	1	1	1	1	1	1	1	1	1	1	1	1	1	1	1	1	1	1	1	1	1	1	1	1	1	1	1	1	0	1
OG0000845	0	1	1	1	1	1	0	1	1	1	1	1	0	1	1	0	1	0	0	0	0	0	1	0	0	1	1	1	1	1	1	1	1	1	1	1	1	1	1	1	1	0	1	1	1	1	1	1	0
OG0000846	1	1	1	1	1	1	1	1	1	0	1	1	0	1	1	1	1	1	1	1	1	1	1	1	1	1	1	1	1	0	1	0	0	1	1	1	1	1	1	1	1	1	1	1	1	0	1	1	1
OG0000847	1	1	1	1	1	1	1	1	1	1	0	0	1	1	1	1	1	1	1	1	1	1	1	1	1	0	1	1	1	1	2	1	1	1	0	1	0	1	1	0	1	1	1	1	1	1	1	1	0
OG0000848	0	1	0	1	1	1	1	1	1	0	1	1	1	1	1	1	0	1	1	1	1	1	1	1	1	1	0	1	1	1	1	1	1	1	1	1	1	1	1	1	2	1	1	1	1	1	1	1	1
OG0000849	0	1	1	1	1	1	1	0	1	0	1	1	1	0	1	1	1	1	1	1	1	1	1	1	1	1	1	1	1	1	1	1	1	1	1	1	1	1	1	1	1	1	1	1	1	1	1	1	1
OG0000850	2	2	0	1	1	1	0	1	1	2	1	1	1	0	1	2	0	2	2	1	2	1	2	3	3	0	0	0	1	0	0	1	0	0	1	2	1	2	1	1	3	2	2	0	0	1	0	1	1
OG0000851	1	1	1	1	1	0	1	1	1	1	1	0	1	1	1	1	1	1	1	1	1	1	1	1	1	1	1	1	1	1	1	1	0	1	1	1	1	1	1	1	1	1	1	1	1	1	0	1	1
OG0000852	1	1	1	1	1	0	0	1	1	1	1	0	0	1	1	0	1	1	1	1	1	2	1	1	1	1	1	0	1	1	1	1	1	1	1	1	1	1	1	1	1	1	1	0	1	1	1	1	1
OG0000853	1	1	1	1	1	1	0	1	1	0	1	0	1	1	1	1	1	1	1	1	1	1	1	1	1	1	1	0	1	1	1	1	1	1	1	1	1	1	1	1	1	1	1	1	1	1	1	1	1
OG0000854	0	1	1	1	1	2	1	0	1	1	1	1	1	1	1	1	1	1	1	1	1	1	1	1	1	1	2	0	0	1	1	0	2	1	1	1	1	1	1	1	1	1	1	1	1	1	0	0	1
OG0000855	0	1	1	1	1	1	1	1	1	3	1	1	0	1	1	0	1	0	0	0	0	0	1	0	0	1	1	2	1	1	1	1	1	1	1	1	1	1	1	1	1	1	1	0	0	1	1	1	0
OG0000856	0	1	1	1	1	1	1	1	1	1	1	1	1	1	1	1	1	1	1	1	1	1	1	1	1	1	1	1	1	0	1	1	1	1	1	1	1	1	1	1	1	1	1	1	1	1	1	1	1
OG0000857	1	1	1	1	1	1	1	0	1	1	0	0	1	1	1	1	1	1	1	1	1	1	1	1	1	1	1	1	1	1	1	1	1	0	1	1	1	1	1	1	1	1	0	1	1	1	1	1	1
OG0000858	1	1	0	1	1	1	1	1	1	1	1	2	1	1	1	1	0	1	1	1	1	1	1	1	1	1	0	1	1	1	1	1	1	1	1	1	1	1	1	1	1	1	1	1	1	1	1	1	1
OG0000859	1	1	1	1	1	1	1	1	1	1	1	1	1	1	1	1	1	1	1	1	1	1	1	1	1	1	1	1	1	1	1	1	1	1	1	1	1	1	1	1	1	1	1	1	1	1	1	1	1
OG0000860	1	1	1	1	1	1	1	1	1	1	1	1	0	1	1	1	1	1	1	1	1	1	1	0	1	1	1	0	1	0	1	1	1	1	0	1	1	1	1	1	1	1	1	1	1	1	1	0	1
OG0000861	1	1	0	1	1	1	1	1	1	2	1	1	0	1	1	1	0	1	1	0	1	0	1	1	1	1	0	1	1	2	1	1	1	1	1	1	1	0	1	1	1	1	1	1	1	1	1	1	1
OG0000862	0	0	1	1	1	1	0	0	1	1	1	1	1	1	1	1	1	1	1	1	1	1	1	1	1	1	1	1	1	1	1	1	1	1	1	0	0	1	0	1	1	1	0	1	1	1	0	1	1
OG0000863	0	0	1	1	1	0	1	1	1	1	1	1	0	1	1	0	1	1	1	1	1	1	1	1	1	1	1	1	1	0	1	1	0	1	1	1	0	0	1	1	1	1	1	0	0	2	0	1	1
OG0000864	1	0	1	1	1	2	0	1	1	1	2	1	0	1	1	2	1	1	2	1	1	1	0	2	1	0	1	0	0	1	0	1	1	0	1	0	0	1	1	2	1	2	0	1	1	1	1	0	1
OG0000865	1	0	1	1	1	1	0	0	1	1	1	1	1	1	1	0	1	1	0	1	1	1	1	1	1	1	1	1	1	1	0	1	1	1	1	1	1	1	1	1	1	1	1	1	1	1	0	1	1
OG0000866	1	3	0	2	0	1	0	2	1	2	1	0	1	2	2	1	0	1	1	1	1	1	0	1	1	0	0	1	1	0	2	1	0	1	1	1	0	1	0	2	2	1	1	0	0	1	0	1	1
OG0000867	1	1	1	1	1	1	0	1	1	2	1	1	1	1	1	1	1	1	1	1	1	1	1	1	1	0	1	0	0	0	1	1	1	1	1	1	0	1	1	1	1	1	1	0	0	1	1	1	1
OG0000868	0	1	1	0	1	1	1	2	1	0	0	1	1	0	0	1	1	1	1	1	1	1	1	1	1	1	1	1	1	1	1	1	0	1	1	1	1	1	0	1	1	0	1	1	1	0	2	2	1
OG0000869	0	1	1	1	1	1	1	1	1	1	1	1	1	1	1	0	1	1	1	1	1	0	1	1	1	1	1	1	1	1	1	1	1	1	1	1	1	1	0	1	1	1	1	1	1	1	1	1	0
OG0000870	2	1	0	1	1	2	2	1	1	2	2	0	1	0	1	0	0	0	0	0	0	0	1	0	0	1	0	1	1	0	1	1	0	1	1	2	1	1	1	2	1	1	1	1	1	1	0	2	1
OG0000871	1	1	0	0	0	1	1	1	0	1	1	1	0	1	1	1	0	1	1	1	1	1	1	1	1	1	0	0	1	1	1	1	1	1	1	2	1	1	1	1	1	1	1	0	0	1	1	1	1
OG0000872	1	1	1	1	1	1	1	1	1	1	1	1	1	1	1	0	1	0	0	0	0	0	1	0	0	1	1	0	1	1	1	1	1	1	1	1	1	1	1	1	1	0	1	1	1	1	1	0	0
OG0000873	1	1	1	1	1	1	1	0	1	1	0	1	1	0	1	1	1	1	1	1	1	1	1	1	1	1	1	1	0	1	1	1	1	1	1	1	1	1	1	1	1	1	1	1	1	1	1	1	1
OG0000874	1	1	0	1	1	1	1	1	1	1	2	1	1	1	1	0	0	0	0	0	0	0	0	0	0	0	0	0	1	1	3	1	1	1	1	2	0	2	1	1	0	1	3	0	1	0	1	1	1
OG0000875	1	1	1	1	1	1	1	1	1	1	1	1	0	1	1	1	1	1	1	1	1	1	1	1	1	1	1	1	1	1	1	1	1	1	0	1	1	1	1	1	1	1	1	1	1	1	1	1	1
OG0000876	1	1	1	1	1	0	1	1	1	1	1	0	1	1	1	1	1	1	1	1	1	1	1	1	1	1	1	1	1	1	1	1	1	1	1	1	1	0	1	1	1	1	1	1	1	1	0	1	1
OG0000877	0	1	1	1	1	2	1	0	1	0	1	1	1	1	1	1	1	1	1	1	1	1	1	1	1	0	1	1	1	1	1	2	3	0	1	1	0	1	1	1	1	1	1	1	1	1	2	0	1
OG0000878	1	1	1	1	1	1	1	1	1	1	1	1	1	0	0	1	1	1	1	1	1	1	1	1	1	1	1	0	1	1	1	1	1	1	0	1	1	1	1	1	1	1	1	1	1	1	0	1	1
OG0000879	1	2	0	0	1	1	1	0	2	0	0	1	2	0	0	0	0	0	0	0	0	0	0	0	0	1	0	0	0	0	0	3	0	0	0	1	2	0	2	2	2	2	5	0	0	0	0	0	0
OG0000880	4	2	0	1	2	1	0	1	1	1	1	1	2	1	0	1	0	2	1	1	1	1	3	2	1	1	0	1	1	0	0	1	0	0	1	0	1	2	1	1	1	1	1	1	2	1	0	1	1
OG0000881	0	1	0	0	3	0	0	1	0	0	0	1	2	0	0	0	0	0	0	1	0	1	0	0	1	3	5	0	0	0	0	0	0	1	0	0	3	0	0	3	0	0	2	1	1	0	0	0	0
OG0000882	2	1	2	0	2	2	1	0	2	1	1	0	1	0	1	0	2	0	0	0	0	0	2	0	0	2	2	2	2	0	2	1	1	2	2	1	2	2	0	0	2	0	1	0	0	2	1	2	0
OG0000883	1	1	1	1	1	1	1	1	1	1	0	1	1	1	1	1	1	1	1	1	1	1	1	1	1	1	1	1	0	1	2	1	1	0	0	1	1	1	0	1	1	1	1	1	1	1	0	1	1
OG0000884	1	1	1	1	1	1	1	1	0	0	1	1	1	1	1	1	1	1	1	1	1	1	1	1	1	1	1	1	0	1	2	1	1	0	0	1	1	1	0	1	1	1	1	1	1	1	0	1	1
OG0000885	0	1	1	0	1	1	1	1	0	1	1	1	1	1	1	1	1	1	1	1	1	1	1	1	1	1	1	1	1	2	1	1	1	0	0	1	1	1	1	1	1	1	1	1	0	1	1	1	1
OG0000886	0	0	1	3	0	3	0	0	1	1	2	1	0	3	7	0	2	0	0	0	0	0	2	1	0	1	2	0	0	1	2	0	0	1	0	2	4	0	0	3	2	0	1	0	0	2	0	0	1
OG0000887	1	0	2	1	1	1	1	1	1	2	1	0	1	1	1	1	1	1	1	1	1	1	1	1	1	1	1	0	1	1	1	1	1	1	1	3	1	1	1	1	1	0	1	1	1	1	0	0	0
OG0000888	1	0	1	1	1	1	1	1	1	1	1	1	1	1	1	1	1	1	1	1	1	1	1	1	1	1	1	1	1	1	1	1	1	1	1	1	1	1	1	1	1	1	1	1	1	1	1	1	1
OG0000889	1	0	1	1	1	1	0	1	1	1	1	0	1	1	1	0	1	1	1	1	1	1	1	1	1	1	1	1	1	1	1	1	0	1	1	1	1	1	1	1	1	1	1	0	1	1	1	1	1
OG0000890	1	0	1	1	1	1	0	1	1	1	1	1	1	1	1	1	1	1	1	1	1	1	1	1	1	1	1	1	1	1	0	1	0	1	1	1	1	1	1	1	1	1	1	1	1	1	0	1	1
OG0000891	1	0	1	1	1	0	1	1	1	1	1	1	1	1	1	1	1	1	1	1	1	1	1	1	1	1	1	1	1	1	1	1	1	1	1	1	1	0	1	1	1	1	1	1	1	1	1	0	1
OG0000892	1	0	1	1	1	1	1	1	1	0	1	0	0	0	1	0	1	1	1	1	1	1	1	1	1	1	1	1	0	1	1	1	1	0	1	1	1	1	1	1	1	0	1	0	0	1	1	0	1
OG0000893	1	0	1	1	1	1	1	1	1	1	1	1	1	1	1	1	1	1	1	1	1	1	1	1	1	0	1	1	1	1	1	0	1	1	1	0	0	1	0	1	1	1	1	0	0	1	1	1	1
OG0000894	1	0	1	1	1	0	1	1	1	1	1	0	0	1	1	1	1	1	1	1	1	0	1	1	1	1	1	1	1	1	1	1	1	1	0	0	1	1	1	1	1	1	1	0	0	1	2	1	1
OG0000895	0	0	0	4	0	2	0	0	0	2	0	0	0	1	1	0	0	0	0	0	0	0	0	0	0	0	0	3	3	3	6	3	1	3	5	0	0	2	0	0	1	2	2	0	1	0	2	4	1
OG0000896	1	1	0	1	1	1	1	0	1	1	1	1	1	0	0	0	0	0	0	0	0	0	1	0	0	1	0	1	1	1	1	1	1	1	1	1	1	1	1	1	1	1	1	1	1	1	1	1	1
OG0000897	1	1	1	1	1	1	0	0	1	1	0	1	0	0	1	1	1	1	2	1	1	1	1	1	1	1	1	0	1	0	1	0	1	0	1	1	1	1	1	1	1	1	1	1	1	1	1	1	1
OG0000898	0	1	1	2	1	1	1	1	1	1	1	1	1	1	1	1	1	1	1	0	1	0	1	0	0	1	1	0	0	1	1	1	1	1	1	0	1	1	1	1	0	1	1	1	1	1	1	1	1
OG0000899	1	1	1	1	1	1	0	0	1	1	1	0	1	1	1	1	1	1	1	1	1	0	1	1	1	1	1	1	1	1	1	1	1	1	0	1	1	1	1	1	1	1	1	1	1	1	1	1	0
OG0000900	0	1	1	1	1	1	1	1	1	1	1	1	1	0	1	2	1	1	1	1	1	1	1	1	1	1	1	1	1	1	1	1	1	1	1	1	1	1	1	1	1	1	1	1	1	1	1	0	1
OG0000901	0	1	1	1	1	1	1	1	1	1	1	1	1	0	1	1	1	1	1	1	1	1	0	1	1	1	1	1	1	1	0	1	1	1	0	1	1	1	1	1	1	1	1	1	0	1	1	1	1
OG0000902	1	1	2	0	1	1	1	1	1	0	2	1	1	1	4	3	0	4	3	0	3	0	0	3	4	1	1	1	1	0	1	0	0	0	1	2	1	1	1	1	1	1	0	0	0	2	0	0	0
OG0000903	1	1	1	1	1	1	1	0	1	1	1	0	1	1	1	0	1	1	1	1	1	1	1	1	1	1	1	0	0	1	1	0	0	1	0	1	1	1	1	1	1	0	1	1	1	1	1	0	1
OG0000904	1	1	0	1	1	1	1	1	1	1	1	1	0	0	1	0	0	0	0	0	0	0	1	0	0	1	0	1	1	1	1	2	1	1	1	1	1	1	1	1	1	1	2	1	1	1	2	1	1
OG0000905	1	1	1	1	1	1	1	0	1	1	1	1	1	1	1	1	1	1	1	1	1	1	1	1	1	1	1	1	1	1	1	1	1	1	1	1	1	1	1	1	1	1	1	1	1	1	1	1	1
OG0000906	1	1	1	1	1	1	1	1	1	1	1	0	1	0	1	1	1	1	1	1	1	1	1	1	1	0	1	1	1	1	1	1	1	1	0	1	0	1	1	1	1	1	1	1	1	1	1	1	1
OG0000907	1	1	1	1	1	1	1	1	1	1	1	1	1	1	1	0	1	0	0	0	0	0	1	0	0	1	1	1	0	1	1	1	1	1	1	1	1	1	1	1	1	1	1	1	0	1	1	1	1
OG0000908	1	1	1	1	1	1	0	1	1	1	1	1	1	1	0	1	1	1	1	1	1	1	1	1	1	1	1	0	0	1	1	1	1	0	0	1	0	0	1	1	1	1	1	1	0	1	1	0	1
OG0000909	1	1	1	1	1	2	0	1	1	1	1	1	1	1	0	1	1	1	1	1	1	1	1	1	1	1	1	1	0	1	1	1	0	1	0	1	1	1	1	1	1	1	1	1	1	1	1	1	1
OG0000910	1	1	1	1	1	2	1	1	1	1	1	1	1	1	1	1	1	1	1	1	1	0	1	1	1	1	1	1	0	2	1	1	0	1	0	1	1	1	1	0	2	1	1	1	1	1	0	1	1
OG0000911	4	1	0	0	1	4	0	0	3	0	1	2	1	0	0	0	1	0	0	0	0	0	1	0	0	0	1	1	1	1	2	3	1	0	1	1	0	5	1	0	2	0	3	2	1	0	0	0	1
OG0000912	2	1	1	1	1	1	0	1	1	1	1	1	1	1	1	1	1	1	1	1	1	1	1	1	1	0	1	0	1	1	1	1	0	1	1	1	0	1	1	1	1	1	1	0	0	1	0	0	1
OG0000913	1	1	1	1	1	1	1	1	1	1	0	1	1	1	1	1	1	1	1	1	1	1	1	1	1	1	1	1	0	1	2	1	1	0	1	1	1	1	0	1	1	1	1	1	1	1	0	1	1
OG0000914	2	1	0	1	0	1	2	3	1	1	1	0	0	0	1	1	0	1	1	1	1	1	0	1	1	0	0	0	0	3	1	2	0	1	0	6	0	4	1	0	0	0	3	1	1	1	0	0	1
OG0000915	2	0	1	1	1	1	0	1	1	0	1	1	0	0	0	1	1	1	1	1	1	1	1	1	1	2	1	0	1	0	1	1	1	1	1	1	1	1	0	1	1	1	1	0	0	1	1	0	1
OG0000916	1	0	1	1	1	1	0	1	1	1	1	1	1	1	1	1	1	1	1	1	1	1	1	1	1	1	1	1	1	1	1	1	1	1	1	1	1	1	1	1	1	1	0	1	1	1	1	1	1
OG0000917	1	0	1	1	2	1	1	1	1	1	1	1	2	1	1	1	1	1	1	1	1	1	1	1	1	1	1	1	1	1	1	1	0	1	1	1	1	1	0	1	1	0	1	0	0	1	0	1	0
OG0000918	1	0	1	1	1	2	1	1	1	1	1	1	1	1	1	0	1	1	1	0	1	0	0	1	1	0	1	1	0	0	1	0	1	1	1	1	0	1	1	1	1	1	1	0	0	1	1	1	1
OG0000919	1	0	1	1	1	1	1	0	1	1	1	1	1	1	1	1	1	1	1	1	1	1	1	1	1	1	1	1	0	1	1	1	1	1	1	1	1	1	1	1	1	1	1	1	1	1	1	1	1
OG0000920	1	1	1	1	1	1	1	1	1	1	1	1	1	0	1	1	1	1	1	1	1	1	1	1	1	1	1	1	1	0	1	1	1	1	1	1	1	0	1	1	1	1	1	1	1	1	1	1	1
OG0000921	1	1	1	1	1	1	1	1	1	1	1	1	0	1	0	0	1	1	1	1	1	1	1	1	1	1	1	1	0	1	1	1	0	1	1	1	1	1	1	1	1	1	1	1	1	1	1	1	0
OG0000922	1	1	1	1	1	1	0	2	1	1	1	0	1	1	1	1	1	1	1	1	1	1	1	1	0	1	0	1	1	1	1	1	1	1	1	1	1	1	1	1	1	1	1	1	1	1	0	0	1
OG0000923	1	1	1	1	1	1	1	1	1	1	1	0	0	1	1	0	1	1	1	1	1	1	1	0	1	1	1	1	1	1	1	1	1	1	0	1	1	1	1	1	1	1	1	1	1	1	1	0	1
OG0000924	0	1	0	1	1	2	1	1	1	1	1	1	1	1	1	0	0	0	0	0	0	0	1	0	0	1	0	1	1	1	1	1	1	0	1	1	1	1	1	1	1	1	1	1	1	1	1	1	1
OG0000925	1	1	1	1	1	1	0	0	1	1	1	1	1	1	1	1	1	1	1	1	1	1	1	1	1	1	1	1	0	0	1	0	1	1	1	1	1	1	1	1	1	1	1	1	1	1	1	1	1
OG0000926	1	1	1	1	2	2	0	0	0	0	1	0	1	1	1	1	1	1	1	1	1	1	0	0	1	1	0	1	1	0	1	1	0	1	0	1	2	1	1	0	1	0	2	1	1	1	1	1	0
OG0000927	0	1	1	4	1	2	0	1	1	1	1	0	1	0	0	1	1	1	1	0	1	0	2	1	1	2	1	1	0	0	1	2	0	1	1	0	2	0	1	1	2	1	0	1	1	1	0	1	1
OG0000928	1	1	0	1	1	1	1	1	1	1	1	1	1	1	1	0	0	0	0	0	0	0	1	0	0	1	0	1	1	1	1	1	1	1	1	1	1	1	0	1	1	1	2	1	1	1	1	1	1
OG0000929	3	1	1	1	1	1	0	1	1	1	1	0	1	1	0	1	1	1	1	1	1	1	1	1	1	1	1	1	0	0	1	1	1	1	0	1	1	1	1	0	1	1	1	1	1	1	1	1	1
OG0000930	1	1	1	1	1	0	1	0	1	0	1	1	1	0	1	1	1	1	1	1	1	1	1	1	1	0	1	1	1	1	1	0	1	1	0	1	1	1	1	1	1	1	1	1	1	1	1	1	1
OG0000931	0	1	1	1	1	1	1	1	1	1	1	1	1	0	1	1	1	1	1	1	1	1	1	1	1	1	1	1	1	0	1	1	1	1	1	1	1	1	1	1	1	1	1	1	1	1	1	1	1
OG0000932	1	1	1	1	1	1	1	1	1	1	0	1	0	0	0	1	1	1	1	1	1	1	2	1	1	1	1	1	1	1	2	1	1	0	1	1	1	1	1	1	1	1	1	1	1	1	0	1	0
OG0000933	1	1	1	1	1	1	0	1	1	0	1	1	0	1	1	1	1	1	1	1	1	1	1	1	1	1	1	1	1	0	1	1	0	0	1	1	1	1	1	1	1	1	1	1	1	1	0	1	1
OG0000934	0	1	0	1	1	1	0	1	1	1	1	0	1	1	1	1	0	1	1	0	1	0	1	1	1	1	0	1	1	1	1	1	1	1	2	1	1	1	0	1	1	1	1	1	1	1	1	1	1
OG0000935	1	0	1	0	1	1	0	1	0	2	1	1	1	1	1	1	1	1	1	1	1	1	1	1	1	1	1	0	2	1	1	1	1	0	1	1	1	1	1	1	1	0	1	0	0	1	1	1	0
OG0000936	1	0	1	0	1	2	1	1	0	0	2	0	1	1	1	1	0	1	1	1	1	1	0	1	1	1	0	1	1	1	1	1	0	2	1	1	1	1	1	1	1	0	1	1	1	1	0	1	1
OG0000937	1	0	1	1	1	1	0	1	1	1	1	1	0	1	1	1	0	1	1	0	1	0	1	0	1	1	1	1	2	1	1	1	1	0	1	1	1	1	1	1	1	1	1	1	1	1	1	0	1
OG0000938	0	0	2	1	1	0	1	0	1	1	1	1	1	1	1	1	0	2	1	1	1	1	1	2	1	1	1	1	1	1	1	1	1	0	1	1	1	1	1	1	0	0	1	0	1	1	1	1	2
OG0000939	1	0	1	1	1	1	1	0	1	1	1	0	0	1	1	1	1	1	1	1	1	1	1	1	1	1	1	0	0	0	1	1	0	1	1	1	1	1	1	1	1	1	1	1	1	1	1	1	1
OG0000940	1	1	1	1	1	1	1	0	1	1	0	1	1	1	1	1	0	1	1	1	1	1	1	1	1	0	1	0	0	1	1	1	1	1	1	1	0	1	1	1	1	1	1	0	0	1	1	1	1
OG0000941	1	1	1	1	1	1	0	1	1	1	1	1	1	0	1	1	1	1	1	1	1	1	1	1	1	2	1	0	1	1	1	1	1	1	2	1	2	1	0	1	1	0	1	1	0	1	1	0	1
OG0000942	1	1	1	1	1	1	1	1	1	1	1	1	1	1	1	1	1	0	1	1	1	0	0	1	1	1	1	0	1	1	1	1	1	1	1	1	1	0	1	1	1	1	1	1	1	1	0	1	1
OG0000943	1	1	1	1	1	0	0	1	1	0	1	1	1	1	0	1	1	1	1	1	1	1	1	1	1	1	1	1	0	1	1	1	1	1	0	1	1	1	1	1	1	1	1	1	1	1	1	0	1
OG0000944	1	1	1	1	1	1	1	1	1	1	1	1	1	1	2	1	1	1	1	1	1	1	1	1	1	1	1	1	0	2	1	1	0	1	0	1	1	1	1	1	1	1	1	0	0	1	1	0	1
OG0000945	1	1	1	1	1	0	1	1	1	1	1	1	1	0	1	1	1	1	1	1	1	1	1	1	1	0	1	1	0	2	1	1	0	1	1	1	0	1	1	1	1	1	1	0	0	1	0	1	1
OG0000946	1	1	0	1	1	1	1	1	1	1	1	0	0	1	1	1	0	1	1	1	1	0	1	1	1	1	0	1	1	1	1	1	1	1	1	1	1	1	1	1	1	1	1	0	0	1	1	1	1
OG0000947	1	1	1	1	1	0	0	1	1	1	1	0	0	1	1	1	1	1	1	1	1	1	1	1	1	0	1	1	0	1	1	1	1	1	1	0	0	1	1	1	1	1	1	1	1	1	1	1	1
OG0000948	1	1	1	1	1	1	1	0	1	1	1	1	0	1	0	1	1	1	1	1	1	1	1	1	1	1	1	1	1	1	1	1	1	1	1	1	1	1	1	1	1	1	1	1	0	1	1	1	1
OG0000949	1	1	1	0	1	1	1	1	1	1	1	1	1	1	1	1	1	1	1	1	1	1	1	1	1	1	1	0	0	1	0	0	1	0	0	1	1	1	1	1	1	1	1	1	1	1	1	0	1
OG0000950	0	1	1	1	1	1	0	1	1	1	1	0	1	0	1	1	1	1	1	1	1	1	0	1	1	0	1	0	2	2	1	0	1	1	1	0	0	1	1	1	1	0	1	1	1	1	1	1	1
OG0000951	1	1	1	1	1	0	1	1	1	1	1	1	0	1	1	1	0	1	1	0	1	0	1	1	1	0	0	1	1	0	1	1	1	1	1	1	0	1	1	1	1	1	1	0	0	1	1	1	1
OG0000952	1	1	1	1	1	0	1	1	1	1	1	0	1	1	1	1	1	1	1	1	1	1	1	1	1	1	1	1	1	1	1	1	1	1	1	1	1	0	1	1	1	1	1	1	1	1	0	1	1
OG0000953	2	1	1	2	1	1	0	2	2	1	1	0	0	0	0	0	1	1	1	1	1	1	1	1	1	1	1	1	1	1	1	2	1	0	2	1	1	0	1	1	1	1	2	0	0	0	1	2	0
OG0000954	1	1	1	1	1	1	1	0	1	1	1	1	1	1	1	1	1	1	1	1	1	1	1	1	1	1	1	0	1	0	1	0	1	0	0	1	1	1	1	1	1	0	1	1	1	1	0	0	1
OG0000955	1	0	1	1	1	1	0	0	1	1	1	1	0	1	1	0	1	1	1	1	1	1	1	1	1	1	1	0	1	1	0	1	1	1	0	1	1	0	0	1	1	1	1	0	1	1	0	1	0
OG0000956	1	0	1	1	1	1	1	1	1	1	1	0	0	1	1	1	1	1	1	1	1	1	1	1	1	1	1	1	1	1	1	1	1	1	1	1	1	1	0	1	1	0	1	0	0	1	1	1	0
OG0000957	1	0	1	1	1	1	1	1	1	2	1	1	0	1	0	1	1	1	1	1	1	0	1	1	1	1	1	0	0	1	0	1	1	1	0	1	1	1	1	1	1	1	1	0	0	1	0	0	1
OG0000958	1	0	0	1	1	1	1	1	2	1	1	0	1	1	1	0	0	0	0	0	0	0	1	0	0	2	0	1	1	1	1	1	1	1	0	1	1	1	1	1	1	1	1	1	1	1	0	1	1
OG0000959	1	0	0	1	1	2	1	1	1	0	1	2	0	1	1	0	0	0	0	0	0	0	1	0	0	2	0	0	2	1	1	2	0	1	1	1	1	2	1	1	1	1	1	1	1	1	1	2	1
OG0000960	1	0	0	0	1	0	0	1	1	1	1	0	1	1	1	1	0	1	0	1	1	1	0	1	1	0	1	1	1	1	2	1	1	1	1	1	0	1	1	0	0	0	1	0	0	2	0	1	1
OG0000961	0	1	1	1	1	2	0	1	1	0	1	1	1	1	1	0	0	1	1	0	1	0	1	1	1	1	0	1	1	2	1	2	0	1	2	1	1	0	0	1	1	1	0	0	1	1	0	2	1
OG0000962	1	1	1	1	1	0	1	1	1	1	1	1	1	1	1	1	1	1	1	0	1	0	1	1	1	0	2	0	1	1	1	1	0	1	1	1	0	1	1	1	1	1	1	0	0	1	1	1	1
OG0000963	1	1	1	1	1	1	0	1	1	1	1	1	0	1	1	2	1	1	1	0	1	0	1	1	1	1	1	1	1	1	1	1	1	1	1	1	1	1	1	1	1	1	1	0	1	1	0	0	1
OG0000964	1	1	1	0	1	1	0	2	1	1	1	0	1	1	0	0	1	0	0	0	0	0	1	0	0	1	1	1	0	0	1	1	1	1	1	1	1	1	1	2	1	1	1	1	1	1	1	1	1
OG0000965	0	1	1	1	0	1	1	1	0	1	1	0	0	0	1	1	1	1	1	1	1	1	1	1	1	1	1	1	1	2	1	1	1	1	1	1	1	1	1	1	1	1	1	1	1	1	1	1	1
OG0000966	0	1	0	0	1	1	1	1	2	2	1	1	1	0	1	1	0	1	1	1	1	0	0	1	1	0	0	1	1	1	1	1	1	1	1	0	0	1	1	1	0	2	1	0	0	1	2	1	1
OG0000967	1	2	1	2	2	1	0	0	1	2	2	1	0	0	1	1	1	1	1	0	1	0	1	1	1	1	1	0	0	1	1	1	1	1	0	0	1	1	2	1	1	2	1	1	1	1	0	0	1
OG0000968	1	1	1	1	1	0	1	0	1	1	1	1	1	1	1	1	1	1	1	1	1	1	1	1	1	1	1	0	0	1	1	1	0	1	1	1	1	2	1	1	1	1	1	1	0	1	1	1	1
OG0000969	1	1	1	1	1	1	1	1	1	1	1	1	1	1	1	1	1	1	1	1	1	0	1	1	1	1	1	0	0	1	1	1	0	1	1	1	1	1	0	1	1	1	1	1	1	1	0	1	1
OG0000970	1	1	1	1	1	1	1	1	1	1	1	1	0	1	1	1	1	1	1	1	1	1	1	1	1	1	1	1	0	0	1	1	0	1	1	1	1	1	1	1	1	1	1	1	1	1	0	1	1
OG0000971	1	1	1	1	1	1	1	1	1	0	1	1	0	0	2	1	1	1	1	1	1	1	1	1	1	1	1	1	2	0	1	1	0	1	0	1	1	1	1	1	1	1	2	1	1	1	0	0	1
OG0000972	0	1	1	1	0	1	0	1	1	1	1	1	0	0	1	1	2	1	1	1	1	0	1	2	1	1	1	1	1	0	1	0	1	1	1	0	1	1	0	1	1	1	1	1	1	1	2	0	1
OG0000973	1	0	1	1	1	1	1	1	1	1	1	1	1	0	1	1	0	1	1	1	1	0	1	1	1	1	1	0	0	1	0	0	1	1	1	1	1	1	1	1	1	1	0	0	0	1	1	1	1
OG0000974	1	0	1	1	1	0	0	1	1	1	1	0	1	1	1	1	0	1	1	1	1	1	1	1	1	1	1	1	1	0	1	1	1	1	0	1	1	1	1	1	1	1	1	1	1	1	0	1	1
OG0000975	1	0	1	1	1	1	0	2	1	1	1	1	0	1	1	0	1	0	0	1	0	0	1	0	0	1	1	0	1	1	1	1	1	1	1	1	1	1	1	0	1	1	1	1	1	1	1	1	1
OG0000976	1	0	1	1	1	1	1	0	1	1	1	0	0	1	1	1	2	1	1	1	1	1	1	1	1	1	1	0	0	0	1	1	0	1	1	1	1	1	1	1	1	1	1	1	1	1	1	1	1
OG0000977	0	0	1	0	1	1	1	0	1	1	1	0	0	0	1	1	1	1	1	1	1	1	1	0	1	1	1	0	0	1	1	1	1	1	0	1	1	1	1	1	1	1	2	1	1	1	0	0	1
OG0000978	1	0	0	1	1	2	3	1	2	0	1	2	1	0	0	0	0	0	0	0	0	0	2	0	0	1	0	0	0	1	0	3	1	1	0	2	1	1	2	0	2	1	3	0	0	0	1	0	1
OG0000979	1	0	0	1	1	1	0	1	0	1	1	0	0	1	1	1	0	1	1	1	1	1	1	1	1	1	0	1	1	1	0	0	1	0	1	1	1	1	1	1	1	0	1	1	1	1	1	1	0
OG0000980	1	1	1	1	1	2	0	1	0	0	1	0	2	0	0	1	1	1	1	1	1	1	0	1	1	1	0	1	3	2	0	2	1	0	2	1	1	1	0	1	1	0	1	0	0	1	0	3	1
OG0000981	1	1	1	0	1	1	1	0	1	0	1	1	1	2	1	1	0	1	1	1	1	1	1	0	2	0	1	0	1	1	0	0	1	1	1	1	0	3	2	0	0	3	2	1	0	1	1	1	1
OG0000982	1	1	1	1	1	0	1	1	1	1	1	1	1	1	1	0	1	1	1	0	1	0	1	1	1	0	1	0	1	1	1	1	0	1	1	1	0	1	1	1	1	1	1	0	0	1	1	1	1
OG0000983	0	1	1	1	1	2	0	1	1	0	1	1	0	1	1	0	0	0	0	0	0	0	1	0	0	1	1	0	1	0	1	2	1	1	1	1	1	1	2	2	1	1	2	1	1	1	0	0	1
OG0000984	1	1	0	2	1	2	0	1	1	1	1	1	1	0	0	1	0	1	1	1	1	0	1	1	1	1	0	1	0	1	1	1	1	1	1	1	1	1	0	1	1	1	1	1	1	0	1	1	1
OG0000985	1	1	1	1	1	1	1	1	1	1	1	1	0	1	1	1	1	1	1	1	1	1	1	1	1	1	1	1	1	1	2	1	1	0	1	1	0	1	1	0	1	0	1	1	1	1	1	1	0
OG0000986	2	1	0	0	1	2	0	2	0	1	2	0	1	2	3	0	0	0	0	0	0	0	0	0	0	2	0	0	0	1	1	0	0	0	0	2	0	0	1	3	0	0	0	0	0	2	0	0	0
OG0000987	0	0	1	1	1	1	1	1	0	1	1	1	0	1	1	1	1	1	1	1	1	1	1	1	1	1	1	0	1	1	1	1	1	1	0	1	1	0	1	1	1	0	1	0	0	1	0	1	0
OG0000988	1	0	2	0	0	0	0	0	1	1	0	0	0	2	3	3	2	4	4	0	4	0	0	4	1	0	2	1	1	0	0	1	0	0	1	0	0	0	0	0	0	0	3	1	0	1	0	2	0
OG0000989	1	0	1	1	1	1	0	0	1	1	0	0	0	0	1	0	1	1	1	1	1	1	1	1	1	1	1	1	1	1	1	1	1	1	1	1	1	1	1	1	1	1	1	0	1	2	1	1	1
OG0000990	1	0	1	2	2	1	0	0	1	2	1	0	1	1	1	0	1	1	1	1	1	1	1	1	1	0	1	2	1	0	2	2	0	2	0	1	0	2	1	1	2	1	2	2	2	1	0	1	1
OG0000991	2	0	0	1	0	1	0	1	1	1	1	1	1	0	1	1	0	1	1	1	1	1	1	1	1	1	0	1	1	1	1	1	1	1	1	1	1	1	1	1	2	1	1	1	1	1	1	0	1
OG0000992	0	1	1	1	1	1	0	0	0	1	1	0	0	2	4	1	1	1	1	1	1	1	1	1	1	0	1	0	1	1	0	2	0	1	0	1	0	1	1	2	2	1	1	0	0	1	1	0	1
OG0000993	0	2	0	2	1	1	0	0	2	1	0	1	1	0	0	0	0	0	0	0	0	0	1	0	0	2	0	0	0	1	0	0	1	2	1	0	1	2	0	0	1	2	1	2	2	0	1	0	2
OG0000994	0	1	1	1	1	1	0	1	1	1	0	1	1	1	1	1	1	1	1	1	1	1	1	1	1	0	1	1	0	0	2	0	0	0	1	1	1	1	1	1	1	1	1	1	1	1	0	1	1
OG0000995	1	1	1	1	2	1	1	1	1	1	0	1	1	1	1	0	0	1	1	0	1	0	1	1	1	1	1	1	0	2	1	1	0	1	1	1	1	1	1	1	1	1	1	1	0	0	0	1	1
OG0000996	0	1	0	1	1	1	0	0	1	1	1	1	1	1	2	1	0	1	1	1	1	1	0	1	1	0	0	1	0	1	1	1	1	1	0	1	0	0	1	1	1	1	0	0	0	2	1	1	1
OG0000997	0	1	1	1	1	0	1	1	1	1	1	1	1	1	1	1	1	1	1	1	1	1	1	1	1	1	1	0	1	0	1	1	0	1	1	1	1	0	1	1	1	1	1	0	0	1	0	1	1
OG0000998	1	1	1	1	1	1	1	1	1	0	0	1	1	1	1	0	1	1	1	1	1	1	1	1	1	0	1	1	0	1	1	1	1	1	0	1	0	1	1	1	1	1	1	0	0	1	1	1	1
OG0000999	0	1	0	1	1	2	1	0	1	1	1	0	1	0	0	0	0	0	0	0	0	0	1	0	0	1	0	1	1	1	1	2	1	1	1	1	1	2	1	1	1	2	1	1	1	1	0	0	1
OG0001000	2	1	1	0	1	0	1	0	1	1	1	0	1	1	1	0	1	1	1	1	1	1	1	1	1	0	1	1	0	0	0	1	1	1	1	1	1	1	1	1	1	1	0	1	1	0	1	1	1
OG0001001	1	1	1	1	1	1	0	0	1	1	1	1	1	1	1	1	1	1	1	1	1	0	1	1	1	1	1	1	1	0	1	0	0	1	1	1	1	1	1	0	1	1	1	0	1	1	1	1	1
OG0001002	1	1	1	1	1	1	1	1	1	1	1	0	1	0	1	1	1	1	1	1	1	1	1	1	1	1	0	1	1	1	1	1	1	1	1	1	1	1	1	2	1	1	1	1	1	1	1	1	1
OG0001003	0	1	1	1	1	1	1	0	0	0	1	0	1	1	2	0	1	1	1	1	1	1	1	1	1	0	1	1	1	1	1	1	1	0	1	1	1	1	1	1	1	1	1	1	1	1	1	1	1
OG0001004	0	1	1	1	1	0	0	1	0	1	0	1	0	1	1	1	1	1	1	1	1	1	1	1	1	0	1	1	1	1	1	0	1	1	0	1	0	1	1	0	1	1	1	0	0	1	0	1	1
OG0001005	1	1	0	1	1	4	0	1	1	1	1	1	1	1	1	0	0	0	0	0	0	0	1	0	0	1	0	1	1	1	2	2	1	2	1	0	1	1	1	1	1	1	1	0	1	1	1	1	0
OG0001006	1	0	1	1	1	1	0	1	0	1	1	1	2	1	1	2	1	1	1	1	1	1	1	1	1	0	1	1	1	0	0	1	0	0	1	2	1	0	1	1	1	0	1	0	0	1	0	0	1
OG0001007	1	0	0	1	1	1	0	1	1	1	1	1	0	1	1	0	0	0	0	0	0	0	1	0	0	1	0	1	1	1	1	1	0	1	1	1	1	1	1	2	1	1	1	1	1	1	0	1	1
OG0001008	0	1	0	2	1	3	1	0	1	0	1	2	1	2	2	0	0	0	0	0	0	0	2	0	0	2	0	0	1	0	0	2	0	0	0	1	2	1	2	2	2	2	2	0	0	1	0	0	1
OG0001009	0	1	0	1	1	1	0	1	1	1	1	1	1	1	1	0	0	0	0	0	0	0	1	0	0	1	0	1	1	1	1	1	1	1	1	1	1	1	1	0	1	1	1	1	1	1	1	1	1
OG0001010	0	1	0	1	1	1	1	1	1	1	1	1	1	1	1	0	0	1	1	1	1	1	1	1	1	1	0	1	1	1	1	1	1	1	1	1	1	1	1	0	0	1	1	1	1	0	1	1	1
OG0001011	0	1	1	1	0	1	0	1	0	1	1	0	0	1	2	2	1	1	1	1	1	1	1	1	1	0	1	1	2	1	1	1	1	1	1	1	0	1	1	1	1	1	1	1	1	1	0	1	1
OG0001012	1	1	1	1	2	1	1	1	1	1	1	0	1	1	1	1	0	1	1	0	1	0	1	1	1	1	1	0	1	0	1	1	0	1	1	1	1	1	1	1	1	1	1	1	1	1	0	0	1
OG0001013	0	1	1	1	1	0	1	0	1	1	1	1	1	1	1	1	1	1	1	1	1	1	1	1	1	0	1	1	1	1	1	1	1	1	1	1	0	1	1	1	1	1	2	0	0	1	0	1	0
OG0001014	0	1	1	1	1	1	1	0	1	1	0	0	1	1	1	0	1	0	0	0	0	0	1	0	0	1	1	1	0	1	1	1	1	1	0	1	1	1	0	1	1	1	1	1	1	1	0	1	1
OG0001015	1	1	1	1	1	1	1	1	1	1	1	1	1	1	1	1	1	1	1	1	1	1	1	1	1	0	1	0	0	0	1	1	1	2	0	1	0	1	0	1	1	1	1	0	0	1	1	0	2
OG0001016	1	1	1	1	1	0	1	0	1	1	1	0	1	1	1	1	1	1	1	1	1	1	1	1	1	1	1	0	0	1	0	1	0	1	1	1	1	1	1	1	1	1	1	1	0	1	1	1	1
OG0001017	1	1	0	1	1	1	1	1	1	1	0	1	0	0	0	0	0	1	1	1	1	0	1	1	0	1	0	1	1	0	1	1	1	1	1	1	1	1	1	1	1	1	1	0	0	1	1	0	1
OG0001018	1	1	1	1	1	1	1	0	1	1	1	1	1	1	1	1	1	1	1	1	1	1	1	1	1	1	1	0	0	0	1	1	1	1	0	1	1	1	0	0	1	1	1	1	1	1	1	1	1
OG0001019	0	1	1	1	1	0	1	1	1	1	1	0	1	1	1	1	1	1	1	1	1	1	1	1	1	1	1	2	1	0	1	1	1	1	1	1	1	1	1	1	1	1	0	1	1	1	1	1	1
OG0001020	1	1	1	1	0	2	1	1	0	0	1	1	1	0	1	0	0	2	3	1	3	1	0	1	1	1	0	1	1	1	0	1	0	1	1	1	1	2	0	1	1	1	1	1	1	0	0	1	1
OG0001021	1	1	0	1	1	2	0	1	0	1	1	0	1	1	1	0	0	0	0	0	0	0	1	0	0	1	0	1	1	1	1	1	1	1	1	1	1	1	1	1	1	1	1	1	1	1	1	1	2
OG0001022	1	1	2	1	0	1	1	1	1	1	0	0	1	0	1	1	1	1	1	1	1	0	0	1	1	0	1	1	2	1	1	1	1	1	1	1	0	1	1	1	0	1	1	1	1	1	1	0	1
OG0001023	0	0	31	0	0	0	0	0	0	0	0	0	0	0	10	0	1	0	0	0	0	0	2	0	0	0	2	0	0	0	0	0	0	0	0	0	1	2	6	4	1	0	0	1	1	1	0	0	3
OG0001024	1	0	1	0	1	1	1	0	1	0	1	1	0	1	1	1	1	1	1	1	1	1	1	1	1	1	1	1	1	1	1	1	1	1	1	1	1	1	1	1	1	1	1	1	1	1	0	1	1
OG0001025	1	0	1	2	1	1	0	1	2	0	1	2	1	0	0	1	1	1	1	1	1	1	1	1	1	0	1	0	0	2	1	1	2	1	0	0	0	1	0	0	1	0	2	0	1	2	2	0	1
OG0001026	2	1	0	1	1	0	1	1	1	2	1	1	1	1	2	0	0	0	0	0	0	0	1	0	0	1	0	0	0	1	1	1	1	1	0	1	1	1	1	1	1	1	1	0	0	1	1	0	1
OG0001027	0	1	1	1	0	1	1	1	0	1	0	0	0	1	1	1	1	1	1	1	1	1	1	1	1	1	1	1	1	1	1	1	1	1	1	1	1	1	1	0	1	1	1	1	1	1	1	1	0
OG0001028	1	1	1	1	1	0	1	0	1	0	1	1	0	0	0	1	1	1	1	1	1	1	1	1	1	1	1	1	1	0	1	1	1	1	1	1	1	1	1	1	1	1	1	1	1	1	1	1	1
OG0001029	0	1	1	0	1	1	1	1	1	1	0	1	1	1	0	1	0	1	1	1	1	0	1	1	1	1	1	0	0	1	1	1	1	1	0	1	1	1	1	1	0	1	1	1	1	1	0	1	1
OG0001030	0	1	1	1	0	0	1	2	0	1	1	0	0	1	1	1	1	1	1	1	1	1	0	1	1	1	1	0	0	0	1	0	0	1	0	1	1	1	0	1	1	1	1	0	1	1	0	0	1
OG0001031	2	1	1	1	1	1	1	0	1	1	1	0	0	1	1	0	1	0	0	0	0	0	1	0	0	1	1	1	1	1	1	1	1	1	1	1	1	1	1	1	1	1	1	1	1	1	1	1	1
OG0001032	1	1	1	1	1	1	1	0	1	1	1	0	0	0	1	1	1	1	1	1	1	1	1	1	1	1	0	1	1	0	1	1	1	1	1	1	1	1	0	1	1	1	1	1	1	1	1	1	0
OG0001033	0	1	1	2	2	4	0	0	1	1	1	0	1	0	1	1	0	1	1	1	1	1	1	1	1	1	1	1	1	0	2	0	0	2	1	1	1	1	1	0	0	1	0	1	0	2	0	1	1
OG0001034	1	0	2	1	1	1	1	2	1	1	1	2	1	1	1	1	1	1	1	1	1	1	1	1	1	1	2	1	0	1	1	1	1	1	1	1	1	0	1	0	0	0	1	0	0	1	1	1	0
OG0001035	1	0	1	0	1	1	0	1	0	1	1	1	1	1	1	1	1	1	1	1	1	1	1	1	1	0	1	0	1	1	1	1	1	0	1	1	1	1	1	1	1	0	1	0	0	1	1	1	0
OG0001036	1	0	1	1	1	1	1	2	1	1	1	1	1	1	1	0	1	0	0	0	0	0	1	0	0	1	1	1	1	1	1	1	1	1	1	1	1	1	1	0	1	1	1	1	1	1	1	1	0
OG0001037	1	0	2	2	2	2	1	2	0	0	1	1	0	0	0	2	2	1	3	1	3	1	1	3	3	1	1	0	0	0	0	0	2	1	0	1	1	1	0	0	1	0	0	1	2	0	0	0	1
OG0001038	0	0	1	1	0	1	0	1	0	1	0	1	1	0	1	2	1	2	2	1	2	1	0	1	2	0	2	1	1	2	1	1	1	1	0	1	0	1	0	1	1	0	1	0	0	0	0	1	1
OG0001039	1	0	2	1	1	1	1	0	1	1	1	1	1	0	1	1	1	1	1	1	1	0	1	1	1	1	1	1	1	1	1	1	1	0	1	1	1	1	0	1	1	0	1	0	0	1	0	2	0
OG0001040	0	0	3	0	0	0	1	1	0	0	0	0	0	0	0	1	4	3	2	17	2	15	0	12	5	0	2	0	0	0	0	0	0	0	0	0	0	0	0	0	2	0	0	0	0	0	0	0	0
OG0001041	1	0	1	1	1	1	1	0	1	0	0	1	0	1	1	1	1	1	1	1	1	1	1	1	1	1	1	0	1	1	1	1	1	1	1	1	1	2	1	1	1	0	1	0	0	1	1	1	1
OG0001042	1	0	3	1	1	1	1	1	1	1	1	0	0	0	0	1	2	1	1	1	1	1	0	1	1	0	1	1	1	1	0	2	0	0	1	1	0	1	1	0	1	0	1	1	0	0	0	0	1
OG0001043	1	0	1	0	1	1	0	1	0	1	1	2	2	1	0	1	1	1	1	1	1	1	1	1	1	0	1	0	1	0	2	1	0	1	0	1	0	1	1	0	1	1	0	1	0	1	1	1	1
OG0001044	3	0	0	1	1	2	6	0	2	1	1	5	2	0	0	0	0	0	0	0	0	0	0	0	0	0	0	1	1	1	4	0	0	3	0	4	0	2	0	0	1	0	1	1	0	0	0	1	1
OG0001045	3	0	0	0	0	3	0	0	1	0	2	0	1	3	5	0	0	0	0	0	0	0	0	0	0	0	0	0	0	0	2	3	0	0	1	3	0	0	0	2	1	0	2	0	0	1	0	0	0
OG0001046	1	1	1	1	1	1	1	0	1	0	1	1	1	1	1	1	1	1	1	1	1	1	1	1	1	1	1	0	0	1	0	1	0	0	0	1	1	1	0	1	1	1	2	0	1	0	0	0	1
OG0001047	1	1	1	1	1	1	1	0	1	0	1	1	1	1	1	1	1	1	1	0	1	0	1	1	1	0	1	1	1	1	0	1	1	1	1	1	0	1	1	1	1	1	1	1	1	1	1	1	1
OG0001048	1	1	1	1	1	1	0	1	0	1	0	1	1	1	1	1	1	1	1	0	1	0	0	1	1	1	1	0	1	0	1	1	1	1	1	1	1	1	1	1	1	0	0	1	1	1	1	1	1
OG0001049	0	2	0	2	1	1	1	1	1	0	1	2	1	0	0	0	0	0	0	0	0	0	1	0	0	1	0	1	1	2	1	1	0	1	2	2	3	2	0	0	1	1	1	1	1	0	1	1	3
OG0001050	0	1	1	1	1	1	0	0	1	1	0	1	1	1	1	1	1	1	1	1	1	1	1	1	1	0	1	1	0	1	1	1	1	1	1	1	1	0	1	1	1	1	0	1	1	1	1	1	1
OG0001051	1	1	1	1	1	1	1	0	1	0	0	0	1	1	0	1	1	1	1	1	1	1	1	1	1	1	1	1	1	1	1	1	1	1	1	1	1	1	0	1	1	1	0	1	1	0	0	1	1
OG0001052	1	1	0	1	0	1	1	0	0	1	0	0	0	0	1	1	0	1	1	1	1	0	1	1	1	1	0	0	0	1	1	1	1	1	0	1	1	1	1	1	1	1	1	1	1	1	1	0	1
OG0001053	1	1	0	1	1	1	1	1	1	1	1	1	0	1	1	1	1	1	1	1	1	1	1	1	1	1	1	0	0	0	1	1	1	1	0	1	1	1	0	1	1	1	1	1	1	1	1	0	1
OG0001054	1	1	0	1	1	1	0	1	1	1	1	1	1	1	1	0	0	0	0	0	0	0	1	0	0	1	0	1	1	1	1	1	1	0	1	1	1	1	0	1	1	1	1	1	1	1	1	1	1
OG0001055	0	1	1	1	1	1	1	1	1	1	1	0	1	1	1	1	1	1	1	1	1	1	1	1	1	1	1	1	1	0	1	1	1	1	1	1	1	1	0	1	1	0	1	0	0	1	1	1	1
OG0001056	2	1	0	1	1	1	2	0	1	1	1	0	1	1	1	1	0	1	1	1	1	1	1	1	1	1	0	1	1	1	1	2	1	1	1	1	1	1	1	1	1	1	1	1	3	1	1	1	1
OG0001057	1	1	1	1	1	1	1	0	1	0	1	1	0	1	1	1	1	1	1	1	1	0	1	1	1	1	1	0	0	0	1	1	1	1	0	1	1	1	0	0	1	1	0	1	1	1	1	0	1
OG0001058	1	1	0	1	1	1	0	1	0	1	0	1	0	1	1	1	0	1	1	1	1	1	1	1	1	0	0	1	1	1	1	1	1	1	1	1	1	1	1	0	1	1	1	1	1	0	1	1	1
OG0001059	1	1	0	1	1	1	0	1	1	1	0	1	1	1	1	1	0	1	1	1	1	1	1	1	1	1	0	0	0	0	1	1	1	1	0	1	1	1	1	1	1	1	1	1	1	1	0	0	1
OG0001060	1	1	1	1	1	1	0	0	1	0	0	0	1	0	0	1	1	1	1	1	1	0	1	1	1	1	1	1	1	1	1	1	0	1	1	1	1	1	1	1	1	1	1	1	1	0	0	1	1
OG0001061	1	1	1	1	1	1	1	0	1	1	1	1	1	1	1	0	1	1	0	1	1	0	1	1	1	1	1	0	1	1	1	1	0	1	1	1	1	1	1	1	1	1	1	1	1	1	1	1	1
OG0001062	1	1	1	1	0	0	1	0	1	1	1	1	0	1	1	0	1	1	1	1	1	1	1	1	1	1	1	1	1	0	1	0	0	0	1	1	1	1	1	0	1	0	1	0	1	1	0	1	1
OG0001063	1	1	0	1	1	1	1	1	1	1	1	0	1	0	1	1	0	1	1	1	1	1	0	1	1	1	0	1	1	0	1	1	0	1	1	1	1	1	1	1	1	1	1	0	0	1	0	1	1
OG0001064	0	1	0	0	0	1	1	1	0	0	1	0	0	1	1	2	0	3	2	1	2	1	1	4	3	0	2	1	1	0	2	0	0	1	1	1	1	0	1	1	1	1	2	0	0	1	0	1	0
OG0001065	0	0	1	1	1	1	1	1	1	1	1	1	0	1	1	1	1	1	1	1	1	1	1	1	1	1	1	0	1	1	1	1	1	1	0	1	1	0	1	0	1	0	1	0	0	1	1	1	0
OG0001066	0	0	3	1	1	1	1	0	0	0	0	1	1	1	1	3	0	2	3	0	3	0	1	1	2	1	1	0	0	0	1	0	1	1	0	1	1	1	0	1	2	0	1	1	1	1	1	0	0
OG0001067	1	0	1	1	1	1	0	1	1	1	1	0	0	1	1	1	1	1	1	1	1	1	1	1	1	1	1	0	0	1	0	1	1	1	1	1	1	0	1	1	1	0	1	0	0	1	0	1	0
OG0001068	1	0	1	1	0	0	1	1	1	1	1	1	0	0	1	1	1	1	1	1	1	1	1	1	1	0	1	1	1	1	1	1	1	1	1	1	0	1	0	1	1	0	1	0	0	1	1	1	0
OG0001069	1	0	1	2	1	1	1	1	0	0	0	1	0	1	1	0	1	1	1	1	1	1	1	1	1	1	1	1	1	0	1	1	1	1	1	1	1	2	1	1	1	0	1	0	0	1	2	1	0
OG0001070	1	0	1	1	0	1	1	1	1	1	1	1	0	1	1	0	1	1	1	1	0	1	0	1	1	1	1	1	1	0	1	1	1	1	0	1	1	1	1	1	1	0	1	1	1	1	1	1	1
OG0001071	0	0	1	1	1	1	1	0	1	1	1	1	1	1	1	1	1	1	1	1	1	1	1	1	1	1	1	1	1	0	0	1	1	0	1	1	1	1	0	1	1	0	1	0	0	1	1	1	0
OG0001072	0	0	1	1	1	1	1	0	1	0	1	1	1	1	1	0	1	1	1	1	1	1	1	1	1	1	1	1	1	1	1	1	1	1	1	1	1	1	1	1	1	0	1	0	0	1	1	1	0
OG0001073	1	0	1	1	1	1	1	2	0	1	1	0	1	1	1	1	1	1	1	1	1	1	1	1	1	1	1	0	0	1	1	1	1	1	1	1	1	1	0	1	1	0	1	0	0	1	1	1	0
OG0001074	1	0	1	1	1	0	1	1	0	1	1	1	1	1	1	1	0	1	1	0	1	0	1	1	1	0	1	1	1	1	2	1	1	2	1	1	0	1	1	1	1	0	1	0	0	1	1	1	0
OG0001075	1	0	0	1	1	1	1	0	1	0	1	1	1	1	1	1	0	1	1	1	1	0	1	1	1	2	0	1	1	1	0	1	0	1	0	2	3	1	2	1	1	0	1	1	0	0	0	1	0
OG0001076	3	0	0	0	2	1	1	0	0	0	1	0	0	0	3	0	0	0	0	0	0	0	2	0	0	0	0	2	4	0	3	2	0	1	2	1	0	0	3	2	0	0	0	0	0	3	0	2	1
OG0001077	1	1	0	1	1	1	1	1	1	1	1	1	0	1	1	1	0	1	1	0	1	0	2	1	1	1	0	0	0	1	0	1	1	1	0	1	1	1	0	1	1	1	1	1	1	1	1	0	0
OG0001078	0	1	0	1	1	1	1	1	1	1	1	1	1	1	0	1	0	1	1	0	1	0	1	0	0	0	0	0	0	1	1	1	1	1	1	1	1	0	1	1	0	1	1	1	1	1	1	1	1
OG0001079	1	1	1	2	1	0	1	0	1	1	0	1	0	1	1	1	1	1	1	1	1	1	0	1	1	1	1	0	0	0	1	2	1	1	0	1	1	1	1	1	1	1	2	1	1	0	0	1	1
OG0001080	1	1	1	1	1	1	1	0	1	0	1	1	1	1	0	0	1	1	1	1	1	1	0	1	1	0	1	1	1	0	1	1	1	1	0	1	0	1	1	1	1	1	1	0	0	1	1	1	1
OG0001081	1	1	1	1	1	1	1	1	1	1	1	1	0	1	1	1	1	1	1	1	1	1	1	1	1	0	1	0	0	0	1	1	0	1	1	1	1	0	1	1	1	1	2	1	1	1	1	0	1
OG0001082	1	1	1	1	1	1	0	1	1	1	0	1	0	0	1	0	1	0	0	0	0	0	1	0	0	1	1	1	1	1	1	1	1	1	1	1	1	1	1	1	1	1	1	1	1	1	1	1	1
OG0001083	2	1	0	1	1	1	0	1	1	1	1	1	1	0	0	1	0	1	2	2	2	3	1	2	2	0	0	1	1	0	0	1	0	0	1	2	1	1	1	2	1	1	1	0	0	1	0	1	1
OG0001084	1	1	1	1	1	1	0	0	0	1	1	1	0	1	1	0	1	1	1	1	1	1	1	1	1	1	1	1	1	1	1	1	0	1	1	1	1	1	1	1	1	1	1	0	1	1	0	1	1
OG0001085	1	1	1	1	1	1	1	0	1	0	0	1	0	0	0	0	1	1	1	1	1	1	1	1	1	1	1	1	1	1	1	1	1	1	1	1	1	1	1	1	0	1	1	1	1	1	1	1	1
OG0001086	0	1	1	2	0	1	0	0	2	0	0	0	0	1	0	0	1	1	1	1	1	1	0	1	1	2	1	1	1	1	1	1	0	1	1	1	2	1	1	1	2	1	1	1	1	1	1	1	1
OG0001087	1	0	1	1	1	1	0	1	1	1	2	1	1	0	1	0	1	0	0	0	0	0	1	1	0	1	0	1	1	0	1	1	0	0	1	1	1	2	0	0	1	0	1	1	0	1	0	1	1
OG0001088	0	0	1	1	1	1	1	1	1	1	1	1	0	1	1	1	1	1	1	1	1	1	1	1	1	1	1	1	1	1	0	1	1	0	1	1	1	1	0	1	1	0	1	0	0	1	1	1	0
OG0001089	1	1	1	0	0	0	0	1	1	1	0	1	0	1	1	1	1	1	1	1	1	1	1	1	1	1	1	1	1	1	0	1	1	0	1	1	0	1	1	1	1	0	1	1	1	1	1	1	1
OG0001090	1	1	0	1	1	1	0	1	1	1	1	1	1	1	1	0	0	0	0	0	0	0	1	0	0	1	0	1	1	1	1	1	1	1	1	1	1	0	1	1	1	1	1	1	1	1	1	1	1
OG0001091	0	1	2	0	1	0	1	1	1	0	0	1	1	1	1	1	1	0	1	0	1	0	1	1	0	1	2	1	1	1	0	1	1	1	1	1	1	1	1	1	2	1	1	0	0	1	1	1	0
OG0001092	1	1	1	1	1	1	1	1	1	1	0	1	0	1	1	1	1	1	1	1	1	1	1	1	1	0	1	0	0	1	1	1	1	1	0	1	0	1	1	1	1	1	1	0	0	1	1	0	1
OG0001093	1	1	1	1	1	0	0	1	1	1	1	1	0	0	0	1	1	1	1	1	1	1	1	1	1	1	1	1	1	1	0	0	1	1	0	1	1	1	1	0	1	1	0	1	1	1	1	1	1
OG0001094	1	1	0	1	1	1	1	1	1	1	1	0	0	1	1	0	0	0	0	0	0	0	1	0	0	1	0	1	1	1	1	1	1	1	1	1	1	1	1	1	1	1	1	1	1	1	1	0	1
OG0001095	0	1	0	1	1	1	1	1	1	2	1	1	0	1	1	0	0	0	0	0	0	0	0	0	0	1	0	0	1	1	1	1	0	1	1	1	0	1	1	1	1	0	2	1	1	2	0	1	1
OG0001096	0	1	1	1	1	1	1	1	1	1	1	0	1	1	1	1	1	1	1	1	1	1	1	1	1	1	1	0	1	0	1	1	2	1	0	1	1	1	0	1	1	0	1	0	0	1	0	1	1
OG0001097	0	1	1	1	1	2	1	0	1	1	1	0	0	1	1	1	1	1	1	1	1	1	1	1	0	1	1	1	1	0	1	1	1	1	1	1	1	1	0	1	1	0	1	0	0	1	1	1	1
OG0001098	0	1	1	1	1	0	1	0	1	1	1	0	1	1	1	0	1	1	1	1	1	1	1	1	1	1	1	0	0	1	0	1	0	1	1	1	1	1	1	1	1	1	1	1	0	1	0	0	1
OG0001099	1	1	0	1	1	0	1	1	1	1	1	1	1	0	0	0	0	0	0	0	0	0	1	0	0	1	0	1	1	1	1	1	1	1	1	1	1	1	0	1	1	1	1	1	1	2	1	1	1
OG0001100	2	1	0	2	2	2	2	1	0	0	0	1	1	1	0	0	0	0	0	0	0	0	1	0	0	2	0	0	0	0	0	0	0	0	0	1	1	0	0	1	3	0	0	2	1	0	0	0	0
OG0001101	1	1	1	1	1	1	0	1	1	1	1	1	1	0	1	0	1	0	0	0	0	0	1	0	0	1	1	1	1	1	1	1	1	1	1	1	1	1	0	1	1	1	1	1	1	1	1	1	1
OG0001102	1	1	0	1	1	1	0	0	1	1	0	1	1	1	1	1	0	1	1	1	1	1	1	1	1	1	0	1	1	0	1	0	0	0	1	1	1	1	1	1	1	1	1	1	1	1	0	1	1
OG0001103	1	1	0	1	1	0	1	1	1	1	1	1	1	0	0	0	0	0	0	0	0	0	1	0	0	1	0	1	1	1	1	1	1	1	0	1	1	0	0	1	1	1	1	1	1	1	1	1	1
OG0001104	2	1	0	1	2	6	0	0	2	0	0	4	2	0	0	0	0	0	0	0	0	0	3	0	0	0	0	0	0	0	2	0	0	2	0	0	0	2	0	0	0	0	0	2	2	0	0	0	0
OG0001105	2	0	1	2	1	2	1	0	1	0	2	1	1	0	0	0	0	0	0	0	0	0	0	0	0	0	0	1	1	2	3	3	0	3	1	1	1	1	1	0	0	0	1	0	0	0	1	1	0
OG0001106	1	0	1	1	1	1	1	1	1	0	1	1	0	1	1	1	1	1	1	1	1	1	1	1	1	1	1	0	1	1	1	1	0	1	1	1	1	1	0	1	1	0	1	0	0	1	0	1	1
OG0001107	1	0	1	1	1	1	1	1	0	1	0	0	0	1	1	1	1	1	1	1	1	1	1	1	1	2	1	1	2	1	0	1	0	1	0	1	1	1	0	0	1	0	2	0	0	1	1	2	0
OG0001108	1	0	1	0	1	1	0	1	1	2	0	1	1	1	1	2	1	2	1	0	1	0	1	1	1	1	2	1	0	1	1	1	1	1	1	1	1	1	1	1	1	0	1	0	0	1	0	1	0
OG0001109	1	0	1	1	2	1	0	1	1	0	0	1	1	0	0	1	1	1	1	1	1	0	1	1	1	1	1	0	1	1	1	1	1	2	0	1	1	0	0	1	1	0	1	1	0	1	1	1	2
OG0001110	0	0	1	1	1	1	1	1	0	1	1	1	0	1	1	1	1	1	1	1	1	1	1	1	1	1	1	1	0	1	1	1	1	1	0	1	1	1	0	1	1	0	1	0	0	1	1	1	0
OG0001111	1	0	0	2	0	2	2	1	0	0	1	2	2	0	0	0	0	0	0	0	0	0	0	0	0	0	0	0	0	2	0	0	1	1	0	1	0	0	0	0	2	1	2	1	1	0	1	0	0
OG0001112	1	1	1	1	1	1	0	1	1	1	1	1	0	1	1	0	1	0	0	0	0	0	1	0	0	1	1	1	0	1	0	1	1	0	1	1	1	1	1	1	1	1	2	1	1	1	0	0	0
OG0001113	2	1	0	1	1	0	1	0	1	2	1	0	1	1	2	0	0	0	0	0	0	0	1	0	0	1	0	0	0	1	1	1	1	1	0	1	2	0	1	1	1	1	1	0	0	1	1	0	2
OG0001114	0	1	0	1	0	1	0	1	0	1	1	0	0	1	2	1	1	1	1	1	1	1	1	1	1	1	0	2	1	3	1	1	0	1	0	0	1	1	1	1	1	1	1	0	0	1	2	1	0
OG0001115	0	1	0	1	1	1	1	2	1	0	2	1	1	0	1	0	0	0	0	0	0	0	1	0	0	1	0	1	1	1	1	1	0	1	1	1	1	1	1	2	1	1	1	1	1	1	1	1	1
OG0001116	0	1	0	1	0	1	1	1	0	1	0	0	0	0	1	0	0	1	1	1	1	1	1	1	1	1	0	0	0	1	1	1	1	1	1	1	1	1	1	2	1	1	1	1	1	1	1	0	1
OG0001117	1	1	1	1	1	1	0	1	1	1	1	1	1	1	1	1	1	1	1	1	1	1	1	2	1	0	1	0	1	1	1	1	0	1	1	1	0	0	0	1	1	1	0	0	1	1	1	1	0
OG0001118	1	1	0	1	1	0	1	1	1	1	1	1	1	1	1	0	0	0	0	0	0	0	1	0	0	1	0	1	1	1	1	1	1	0	1	1	0	1	1	0	1	1	1	1	1	1	1	1	1
OG0001119	1	1	0	1	1	1	1	1	1	1	1	1	1	0	0	1	0	1	1	0	1	0	1	1	1	0	0	0	0	1	1	1	1	1	0	1	0	1	1	0	1	1	1	1	1	1	1	0	1
OG0001120	1	0	1	0	1	1	1	1	1	1	1	1	1	1	1	1	1	1	1	1	1	0	1	1	1	1	1	0	0	1	1	1	1	1	0	1	1	1	0	0	1	0	1	0	0	1	0	0	0
OG0001121	0	0	2	0	0	1	0	1	0	0	0	0	1	3	1	2	2	3	3	2	3	1	0	6	4	0	2	1	0	0	2	1	0	0	0	0	1	0	0	1	2	0	0	0	0	0	0	1	0
OG0001122	1	0	1	0	1	1	1	1	1	1	1	1	0	1	1	1	0	2	3	0	2	0	1	2	2	0	2	0	1	0	0	0	0	0	0	1	0	0	1	2	1	0	1	0	0	1	0	0	0
OG0001123	1	0	1	1	1	2	1	1	1	0	1	1	1	0	0	1	1	1	1	1	1	1	1	1	1	1	1	1	1	1	1	1	1	1	1	1	1	1	0	1	1	0	1	0	0	1	0	0	1
OG0001124	1	0	0	1	1	0	1	1	1	1	1	1	0	0	0	0	0	0	0	0	0	0	1	0	0	1	0	1	1	1	2	1	1	3	0	1	0	0	0	1	1	0	2	0	0	0	1	1	0
OG0001125	0	1	1	1	0	1	0	1	0	1	1	0	0	1	1	1	1	1	1	1	1	1	1	0	1	0	1	1	1	1	0	1	1	1	1	1	0	1	1	1	1	1	1	0	0	1	1	1	1
OG0001126	0	1	1	1	1	0	1	1	1	1	1	1	1	1	1	0	1	0	0	0	0	0	0	0	0	1	1	1	1	0	1	1	0	1	1	1	1	1	1	0	1	1	1	0	0	1	1	1	1
OG0001127	1	1	1	1	1	0	1	1	0	1	1	1	1	0	1	0	1	0	0	0	0	0	1	0	0	1	1	0	1	1	1	0	1	1	1	1	1	1	0	1	1	1	1	1	1	1	0	1	1
OG0001128	1	1	1	1	1	0	0	1	1	0	1	1	1	1	1	1	1	1	1	0	1	0	1	1	1	1	1	1	2	0	1	1	0	0	1	1	1	1	0	1	1	0	1	1	1	1	0	1	1
OG0001129	1	1	1	1	1	1	1	1	1	1	1	1	1	1	1	0	1	0	0	1	0	0	1	0	0	1	1	0	1	0	1	1	1	1	1	1	1	1	1	1	1	0	1	1	1	1	0	0	1
OG0001130	0	1	1	1	0	0	1	0	1	1	0	1	0	0	0	1	1	1	1	1	1	1	1	1	1	1	1	1	0	1	1	1	0	0	1	1	1	1	0	0	1	1	2	1	1	0	0	0	0
OG0001131	0	2	1	1	1	3	1	1	0	1	1	0	1	0	0	1	1	1	1	1	1	1	2	1	1	1	1	0	0	0	1	1	0	0	0	4	2	1	1	1	1	1	0	0	0	0	0	0	2
OG0001132	1	1	0	0	1	1	0	1	1	1	1	1	0	1	1	0	0	0	0	0	0	0	1	0	0	1	0	1	1	1	0	1	1	0	1	1	2	1	1	1	1	1	1	1	1	1	1	1	1
OG0001133	1	1	1	1	1	1	0	0	1	0	1	0	1	1	1	0	1	1	1	1	1	1	1	1	1	0	1	2	2	2	2	1	0	2	1	0	0	0	1	1	1	1	1	0	0	1	0	1	0
OG0001134	1	1	0	1	1	1	1	0	1	1	1	1	1	1	1	0	0	0	0	0	0	0	1	0	0	1	0	1	1	0	1	1	1	1	1	1	1	0	1	0	1	1	1	1	1	1	1	1	1
OG0001135	1	1	0	1	1	1	1	1	1	0	0	1	1	1	0	0	0	1	1	2	1	2	1	1	1	0	0	1	1	0	1	1	1	0	1	1	0	1	1	0	0	1	1	0	0	1	2	1	1
OG0001136	1	1	1	1	1	1	1	1	1	1	1	1	0	0	1	1	1	1	1	0	1	0	0	1	1	1	1	0	1	1	1	1	1	1	1	1	1	0	0	0	1	1	1	1	1	0	0	1	2
OG0001137	0	1	0	1	1	1	1	1	1	1	1	1	1	0	1	0	0	0	0	0	0	0	1	0	0	1	0	2	1	1	1	1	1	1	1	1	1	1	1	1	1	1	1	1	1	1	1	1	1
OG0001138	0	1	2	1	0	1	1	2	0	0	0	0	0	3	5	1	1	0	1	0	1	0	0	3	3	0	2	0	0	0	2	0	0	2	0	1	0	0	2	4	1	0	0	3	2	0	0	0	1
OG0001139	1	1	0	1	1	1	1	1	1	1	1	1	1	1	1	0	0	0	0	0	0	0	1	0	0	1	0	0	1	1	0	1	1	0	0	1	1	1	1	1	1	1	1	1	1	1	1	1	1
OG0001140	0	0	3	1	0	1	0	0	0	1	1	0	1	1	1	0	1	1	1	1	1	1	1	1	1	1	2	1	1	0	1	1	0	1	1	1	1	0	0	1	1	0	2	0	0	1	0	1	0
OG0001141	1	0	1	0	1	1	0	1	1	1	1	1	0	1	0	1	1	1	1	1	1	1	1	1	1	0	1	1	1	0	0	1	0	0	1	1	0	0	0	1	1	0	2	0	0	1	1	1	0
OG0001142	0	0	1	1	1	1	0	0	1	1	1	1	1	0	1	1	1	1	1	1	1	1	0	1	1	1	2	0	1	0	1	0	0	1	1	1	1	0	1	1	1	1	1	1	1	1	1	0	1
OG0001143	1	0	1	1	1	1	0	1	1	1	1	1	1	1	1	1	1	1	1	1	1	1	1	1	1	1	1	0	0	0	0	0	0	0	0	1	1	0	1	1	1	0	1	1	1	1	0	0	0
OG0001144	1	0	0	2	3	0	0	1	1	0	0	5	3	0	0	0	0	0	0	0	0	0	2	0	0	0	0	0	0	0	0	0	0	0	0	0	0	0	0	0	0	0	0	0	0	0	0	0	0
OG0001145	2	0	0	1	1	2	2	0	1	1	1	1	0	0	1	0	0	0	0	0	0	0	3	0	0	0	0	1	0	2	3	3	1	3	1	1	0	1	1	1	1	0	1	0	0	1	1	1	1
OG0001146	1	0	0	0	1	1	0	1	1	1	0	1	1	0	1	2	0	1	1	0	1	0	1	1	1	1	1	0	1	1	1	1	1	1	1	1	1	1	1	1	1	0	1	0	0	1	1	1	0
OG0001147	1	0	0	0	1	0	1	0	1	1	2	1	1	1	1	1	0	1	1	0	1	0	0	1	1	1	1	1	1	1	0	0	2	0	1	1	1	1	1	1	1	0	0	1	0	2	1	0	0
OG0001148	2	0	0	0	1	1	1	1	0	0	2	0	1	2	4	0	0	0	0	0	0	0	0	0	0	0	0	0	0	0	2	2	0	0	1	3	0	0	0	1	0	0	2	0	0	1	0	0	0
OG0001149	0	1	0	0	2	2	0	0	2	0	0	1	2	0	0	0	0	0	0	0	0	0	1	0	0	1	0	1	1	0	2	2	2	1	1	2	0	1	2	0	0	1	0	2	1	0	2	1	1
OG0001150	1	1	0	1	1	1	1	1	1	1	1	1	0	0	1	0	0	0	0	0	0	0	1	0	0	1	0	1	0	1	0	1	1	1	0	1	1	1	1	1	1	1	1	1	1	1	1	1	1
OG0001151	1	1	0	1	1	1	1	1	1	1	1	1	0	1	1	0	0	0	0	0	0	0	1	0	0	1	0	1	1	1	1	1	0	1	1	1	1	1	1	1	1	0	1	1	1	1	1	1	0
OG0001152	1	1	1	1	1	1	1	0	1	0	1	1	1	0	0	0	1	0	0	0	0	0	1	0	0	1	1	0	1	1	1	1	1	2	1	1	1	1	1	0	1	1	1	1	1	0	1	0	1
OG0001153	1	1	1	1	1	1	1	0	2	1	1	1	1	1	0	1	1	0	1	1	1	1	1	0	1	1	1	1	1	1	1	1	1	1	1	1	1	1	1	0	1	1	1	1	1	1	0	1	1
OG0001154	1	1	1	2	1	2	0	0	1	1	1	0	0	0	0	1	1	0	1	0	1	1	0	0	1	1	1	1	1	1	1	0	1	1	2	1	1	2	0	1	0	1	1	1	1	1	1	1	0
OG0001155	2	1	0	2	0	1	0	0	2	0	1	1	0	0	0	0	0	0	0	0	0	0	0	0	0	0	0	0	3	0	1	3	1	1	3	1	0	1	1	1	0	0	3	0	0	0	1	3	0
OG0001156	1	1	1	1	1	1	0	1	0	1	1	1	2	1	1	1	1	1	1	1	1	1	0	1	1	1	1	1	1	0	1	0	0	1	1	0	1	0	0	1	1	1	1	0	0	1	1	1	0
OG0001157	1	1	0	1	1	1	1	1	1	1	1	1	1	0	0	1	0	1	1	0	1	0	1	1	1	1	0	0	0	0	0	1	0	0	0	1	1	1	0	1	1	1	1	0	1	1	0	0	1
OG0001158	2	1	0	1	2	0	2	0	2	0	0	2	2	0	0	0	0	0	0	0	0	0	2	0	0	1	0	1	0	1	1	1	2	0	1	2	1	1	0	0	0	1	1	1	1	0	1	1	1
OG0001159	1	1	1	1	1	1	1	0	1	1	0	0	0	0	1	1	1	1	1	1	1	1	1	1	1	1	1	1	1	0	1	1	1	1	1	1	1	1	0	1	1	0	1	0	0	1	1	0	1
OG0001160	1	1	0	1	1	1	0	1	0	1	0	0	0	1	1	0	0	1	1	1	1	1	1	1	1	1	0	1	0	1	1	1	0	1	1	1	1	1	1	0	1	1	1	1	1	1	1	1	1
OG0001161	1	1	0	0	1	1	0	0	1	1	1	1	1	0	0	1	0	1	1	1	1	1	1	1	1	0	0	1	1	1	1	1	1	1	1	0	0	1	0	0	1	1	1	0	0	1	1	1	1
OG0001162	0	1	1	1	0	0	0	2	0	2	2	0	0	1	1	0	1	1	1	1	0	1	0	0	0	1	1	0	0	0	0	0	0	0	0	0	1	1	0	2	2	2	1	0	0	2	0	0	0
OG0001163	0	0	1	1	0	0	0	2	0	1	1	0	0	0	0	1	1	2	2	0	2	0	0	2	2	1	0	0	0	0	0	0	0	1	0	0	1	0	0	0	1	1	1	0	0	2	0	0	2
OG0001164	1	0	1	1	1	0	1	0	1	1	1	1	1	1	1	1	1	1	1	1	1	0	1	1	1	1	1	1	1	1	1	0	1	0	1	1	1	1	1	1	0	0	0	0	0	1	0	1	0
OG0001165	0	0	1	1	1	1	0	0	1	0	0	0	1	1	1	1	1	1	1	1	1	1	1	1	1	1	1	1	1	2	1	1	0	1	1	1	1	1	0	1	1	0	1	0	0	1	1	1	0
OG0001166	1	0	1	1	1	1	1	1	1	0	0	1	1	1	1	0	1	1	1	1	1	0	1	1	1	1	1	1	0	1	1	0	1	1	0	1	1	1	1	1	1	0	1	1	0	1	0	1	1
OG0001167	1	0	1	1	1	0	0	1	1	1	1	1	1	1	1	1	0	1	1	1	1	1	1	1	1	1	0	0	0	1	1	1	1	0	2	1	1	0	1	1	1	0	1	0	0	1	1	1	0
OG0001168	1	0	0	1	1	2	0	1	1	1	0	0	0	0	1	1	0	1	1	1	1	1	1	1	1	1	0	1	1	1	1	1	0	1	1	1	1	1	1	1	1	1	0	1	1	1	1	1	1
OG0001169	0	0	0	2	0	0	0	0	1	2	0	0	0	0	4	0	0	0	0	0	0	0	0	0	0	1	0	1	1	2	1	3	0	2	1	0	1	0	1	1	0	0	2	0	0	0	0	1	0
OG0001170	1	0	0	0	1	1	0	1	1	1	0	1	1	0	1	1	0	1	1	0	1	0	1	1	1	1	1	0	1	2	1	1	1	1	1	1	1	1	1	1	1	0	1	0	0	1	1	1	0
OG0001171	1	0	0	0	1	1	0	1	1	1	1	0	0	1	1	1	0	1	1	0	1	0	1	1	1	1	2	1	1	1	1	1	1	1	1	1	1	1	1	1	1	0	1	0	0	1	0	1	0
OG0001172	1	1	0	1	1	1	1	1	1	1	1	1	0	1	1	0	0	0	0	0	0	0	1	0	0	1	0	1	1	1	0	1	1	1	0	1	1	1	1	1	1	1	1	1	1	1	1	1	1
OG0001173	1	1	1	0	2	1	0	1	1	1	1	1	1	1	1	0	1	1	0	0	0	0	1	0	0	0	1	0	0	2	1	0	0	1	0	1	0	1	0	1	1	1	1	1	1	1	1	0	1
OG0001174	1	1	0	1	1	1	1	1	1	1	1	1	1	0	1	0	0	0	0	1	0	1	1	0	0	1	0	1	1	0	1	1	0	1	1	1	1	0	1	1	1	1	1	1	1	1	1	1	2
OG0001175	1	1	0	1	1	1	1	1	1	1	1	1	1	1	1	1	0	2	1	1	1	1	1	1	1	1	0	1	1	1	0	0	1	0	0	1	1	1	0	0	1	1	1	1	1	1	0	1	1
OG0001176	1	1	1	1	1	1	1	1	1	1	1	0	0	1	1	0	1	1	1	1	1	1	1	0	1	0	1	0	0	1	1	1	1	1	0	1	0	1	1	1	1	1	1	0	0	1	1	0	0
OG0001177	1	1	0	1	1	1	1	1	1	1	2	1	1	0	0	1	0	1	1	0	1	0	1	1	1	1	0	0	0	0	0	1	0	0	0	1	1	1	0	1	1	1	1	0	1	1	0	0	1
OG0001178	1	1	1	1	1	1	1	0	1	0	0	1	1	0	0	0	1	1	1	1	1	2	1	1	1	1	1	0	0	1	1	1	1	1	0	1	1	1	0	0	0	1	1	1	1	1	1	0	1
OG0001179	2	1	1	0	1	2	0	1	2	1	3	1	1	0	1	0	0	0	0	0	0	0	3	0	0	0	0	0	0	1	0	1	1	1	0	1	0	0	1	0	1	1	1	1	1	0	1	0	1
OG0001180	1	1	1	1	1	1	1	0	1	1	1	1	0	0	0	1	1	1	1	0	1	0	1	1	1	1	1	0	0	1	1	1	1	1	0	1	1	1	1	1	0	1	1	1	1	1	0	0	1
OG0001181	1	1	0	1	1	1	1	1	1	1	1	0	1	1	0	0	0	0	0	0	0	0	1	0	0	1	0	1	1	1	1	1	0	1	1	1	1	1	0	1	1	1	1	1	1	1	1	0	1
OG0001182	1	0	4	0	0	1	0	1	0	0	1	1	0	1	2	1	1	1	1	1	1	1	1	1	1	0	2	1	0	0	1	0	0	1	2	0	0	2	1	0	1	0	2	0	0	1	0	1	0
OG0001183	1	0	2	1	0	0	0	3	0	0	0	0	0	0	0	1	1	1	2	1	2	1	0	2	2	0	1	2	2	0	0	1	1	0	2	0	0	4	0	4	0	0	1	1	0	1	0	2	0
OG0001184	0	0	2	0	0	1	0	0	0	0	0	0	0	1	0	3	1	2	3	0	3	0	2	2	3	2	2	1	2	0	1	1	0	0	0	2	2	1	1	1	1	0	0	0	0	0	0	1	1
OG0001185	0	0	1	1	0	1	1	1	0	2	1	0	1	0	2	2	0	3	2	2	2	2	1	3	2	1	0	0	0	1	0	2	1	0	0	0	1	1	1	1	1	0	1	0	0	1	0	0	0
OG0001186	1	0	1	1	1	1	1	0	1	0	0	1	1	0	1	1	1	1	1	1	1	1	0	1	1	0	1	2	2	1	1	1	1	1	1	1	0	1	2	1	2	2	1	1	1	1	1	3	1
OG0001187	1	0	0	0	1	1	1	1	1	1	0	1	1	1	1	1	0	1	1	0	1	0	1	1	1	1	1	1	1	1	1	1	0	1	1	1	1	1	1	1	1	0	1	0	0	1	0	1	0
OG0001188	0	1	0	1	1	1	0	1	1	1	0	1	1	1	1	1	0	1	1	0	1	0	1	1	1	1	0	0	0	1	1	1	1	0	0	1	1	1	0	1	1	1	1	1	1	1	0	1	1
OG0001189	1	1	0	2	1	1	1	1	1	1	1	1	1	0	1	0	0	0	0	0	0	0	1	0	0	1	0	0	1	0	2	2	0	0	0	1	1	1	1	1	1	1	1	0	0	1	0	0	0
OG0001190	1	1	0	1	1	0	1	0	1	1	1	1	1	0	0	1	0	1	1	0	1	0	1	1	1	1	0	0	0	1	0	1	1	0	0	1	1	1	0	1	1	1	1	0	1	1	0	0	1
OG0001191	1	1	1	0	1	1	1	1	1	1	1	0	0	0	1	1	1	1	1	1	1	1	0	1	1	0	1	1	1	1	1	1	0	1	1	1	0	1	1	1	0	0	0	0	0	1	1	1	1
OG0001192	1	1	1	1	1	1	0	0	0	0	1	1	0	1	1	0	1	0	0	0	0	0	1	0	0	1	1	0	0	1	1	1	1	1	1	1	1	1	1	0	1	0	1	0	0	0	0	1	0
OG0001193	0	1	0	1	0	0	1	1	0	0	0	0	1	1	0	0	0	0	0	0	0	0	1	0	0	0	1	0	0	0	0	2	0	1	0	1	0	1	0	2	0	1	1	1	1	0	0	0	2
OG0001194	1	1	1	0	2	0	0	0	0	1	1	0	0	1	1	0	1	1	0	2	1	1	2	1	1	0	1	0	0	1	1	0	0	1	0	1	0	1	1	1	1	1	1	1	1	2	0	0	1
OG0001195	0	0	1	1	0	2	0	1	0	0	1	0	0	0	1	1	1	1	1	1	1	2	1	1	1	1	1	0	0	2	2	2	0	1	0	1	0	1	0	1	0	1	0	1	0	0	1	1	1
OG0001196	0	0	3	0	0	0	0	0	0	0	0	0	0	0	0	4	3	4	4	3	4	3	0	4	4	0	4	3	3	0	0	1	0	0	1	0	0	0	0	0	0	0	1	0	0	0	0	1	0
OG0001197	1	0	1	1	1	2	1	0	1	1	1	0	1	0	0	0	0	0	0	0	0	0	1	0	0	1	0	3	0	1	1	2	1	1	0	1	1	0	1	1	1	1	0	0	0	1	0	1	0
OG0001198	1	0	0	1	1	1	0	1	1	1	1	0	1	0	1	0	0	0	0	0	0	0	1	0	0	1	0	1	2	0	1	1	0	0	1	1	1	1	0	0	1	0	1	1	0	1	0	1	1
OG0001199	1	0	0	0	1	1	1	1	1	1	0	2	1	1	1	1	0	1	1	0	1	0	1	1	1	1	1	1	1	1	1	1	0	1	1	1	1	1	1	1	1	0	1	0	0	1	0	1	0
OG0001200	0	1	1	1	0	1	0	1	0	0	1	1	0	0	0	1	1	1	1	1	1	1	1	1	1	0	1	0	0	1	1	0	0	1	0	1	1	1	0	0	1	1	0	1	1	0	1	0	1
OG0001201	1	1	0	1	2	2	0	0	2	2	1	2	1	0	0	0	0	0	0	0	0	0	0	0	0	0	0	1	0	1	1	1	1	1	1	0	1	3	0	1	0	1	0	1	2	0	0	1	1
OG0001202	0	1	0	1	0	1	0	1	0	1	2	0	0	1	1	1	1	1	1	1	1	1	1	1	1	1	0	1	1	2	1	1	0	1	0	1	0	2	0	1	1	1	1	0	0	1	1	1	0
OG0001203	1	1	1	2	1	0	0	1	1	0	0	1	1	1	2	0	0	0	0	0	0	0	0	0	0	1	1	1	1	1	1	1	0	1	1	0	1	0	0	1	1	1	2	0	0	1	1	1	2
OG0001204	1	1	0	1	1	1	0	1	1	1	1	1	0	1	1	0	0	0	0	0	0	0	1	0	0	1	0	1	1	1	1	1	1	1	1	0	1	1	1	1	1	1	1	0	0	1	1	2	0
OG0001205	1	1	1	1	1	1	0	0	0	0	0	1	1	1	2	0	0	0	0	0	0	0	0	0	0	1	0	1	1	1	1	1	0	1	1	1	1	1	1	1	1	1	1	1	1	0	0	1	1
OG0001206	0	1	3	0	0	0	0	0	0	0	0	0	0	0	1	2	3	3	3	2	3	2	0	3	3	1	3	0	0	1	1	0	2	0	0	1	1	1	1	1	0	0	0	1	1	1	0	0	1
OG0001207	1	1	1	1	1	1	0	0	1	1	1	0	1	0	1	1	1	1	1	1	1	1	0	1	1	0	1	1	1	1	1	1	0	1	1	0	0	1	1	1	0	1	1	0	0	2	1	1	1
OG0001208	0	1	1	1	0	1	1	0	1	1	1	0	1	0	1	1	1	1	1	1	1	1	0	1	1	0	1	1	1	1	0	2	1	0	1	1	0	0	1	1	1	1	1	0	1	1	1	1	1
OG0001209	1	1	0	1	1	1	1	1	0	0	0	1	1	0	0	1	0	1	1	1	1	1	0	1	1	1	0	1	1	0	1	1	1	1	1	1	1	1	1	1	1	1	1	1	1	0	1	1	1
OG0001210	1	1	1	1	1	1	0	1	1	1	1	1	1	1	1	1	1	1	1	1	1	1	1	1	1	1	1	0	0	0	0	1	0	0	0	0	1	0	0	1	1	1	1	0	0	1	0	0	0
OG0001211	1	0	1	1	1	1	1	1	1	1	1	1	0	0	0	1	1	1	1	1	1	0	1	1	1	1	1	0	0	1	0	1	1	0	0	1	1	0	1	0	1	0	1	0	0	1	1	0	0
OG0001212	0	0	1	1	1	1	0	1	0	1	1	0	1	1	0	1	1	1	1	2	1	1	0	1	1	1	1	0	0	0	2	1	0	0	1	0	2	0	1	2	1	0	0	0	0	1	0	0	0
OG0001213	0	0	1	1	0	1	1	1	0	1	1	0	0	1	1	1	1	1	1	1	1	1	1	1	1	0	1	0	1	1	1	1	0	1	0	1	0	1	1	1	1	1	1	0	0	1	0	0	1
OG0001214	1	0	1	1	1	1	1	1	0	0	1	0	1	1	1	1	1	1	1	1	1	1	1	1	1	0	1	1	1	1	1	1	1	1	1	1	0	1	1	1	1	0	1	0	0	1	1	1	0
OG0001215	2	0	2	2	0	1	1	0	1	0	1	1	0	0	0	1	1	1	1	1	1	1	1	1	1	0	1	1	1	1	0	1	0	0	1	1	0	1	0	0	1	0	1	0	0	0	0	1	1
OG0001216	1	0	1	1	1	1	0	1	1	0	1	1	1	0	0	1	1	1	1	1	1	1	1	1	1	1	1	1	1	1	1	1	0	1	1	0	1	1	0	1	1	0	1	0	0	1	0	1	0
OG0001217	1	0	1	1	2	1	0	0	0	1	1	0	0	0	1	1	1	1	1	1	1	1	1	1	1	1	1	1	1	0	0	1	1	0	1	0	1	1	2	1	1	0	2	1	1	1	0	1	0
OG0001218	1	1	0	1	1	1	1	1	1	1	1	0	0	0	1	0	0	0	0	1	0	1	0	0	1	1	0	0	1	1	1	1	0	1	1	1	1	0	1	1	1	1	1	1	1	1	0	1	1
OG0001219	1	1	0	1	1	1	1	1	2	1	1	1	1	1	1	0	0	0	0	0	0	0	1	0	0	0	0	0	0	1	0	1	1	0	0	1	0	1	1	1	1	1	1	1	1	1	2	0	1
OG0001220	0	1	1	1	0	1	1	0	0	1	1	0	0	1	2	1	1	1	1	1	1	1	1	1	1	0	1	0	1	1	1	1	1	1	0	1	0	1	1	1	0	1	1	0	0	2	1	1	1
OG0001221	1	1	0	1	1	3	2	0	0	0	2	1	1	0	0	0	0	0	0	0	0	0	1	0	0	0	0	1	0	1	1	2	0	1	0	1	0	2	2	2	0	1	1	1	0	0	0	1	1
OG0001222	1	1	1	2	2	1	0	0	1	0	0	0	1	0	0	1	0	1	1	0	1	0	1	1	1	1	0	1	1	0	1	0	1	1	1	0	1	1	0	0	1	1	1	2	1	0	1	1	1
OG0001223	1	1	0	0	1	0	0	2	0	0	0	1	0	0	1	1	0	1	1	0	1	0	2	1	0	0	0	1	0	1	1	2	0	0	1	3	1	1	0	1	0	0	1	0	0	0	0	0	1
OG0001224	0	1	1	1	1	1	0	1	0	0	1	0	1	1	1	0	1	1	0	1	0	1	0	1	1	1	1	0	1	2	0	1	0	0	0	1	1	1	2	1	1	0	1	1	1	1	1	1	1
OG0001225	1	1	1	1	1	1	0	1	1	1	1	1	1	1	1	1	1	1	1	1	1	1	1	1	1	1	1	0	0	0	0	1	0	0	0	0	1	0	0	1	1	1	1	0	0	1	0	0	0
OG0001226	0	0	1	0	0	1	0	2	0	0	0	0	0	0	1	4	0	2	6	2	6	2	1	6	6	0	0	0	0	0	0	0	0	0	0	0	0	0	1	0	1	0	0	2	2	1	0	0	0
OG0001227	1	0	1	2	2	0	0	0	1	1	2	0	1	0	0	1	1	1	1	1	1	1	1	1	1	1	1	2	2	0	1	1	1	1	2	0	1	0	0	1	1	0	0	0	0	0	0	2	0
OG0001228	0	0	1	1	1	0	0	1	0	0	0	0	0	2	1	2	0	1	2	1	2	1	0	0	2	1	0	3	3	0	0	0	0	0	1	1	1	0	0	1	1	0	1	0	0	0	0	1	1
OG0001229	0	0	2	1	0	1	1	0	1	0	1	0	1	0	0	1	2	1	1	1	1	1	1	1	1	0	1	0	1	1	2	0	1	1	1	1	0	1	0	3	1	0	0	0	0	0	0	1	0
OG0001230	1	0	1	1	1	1	1	0	0	1	1	0	1	1	1	1	1	1	1	1	1	1	1	1	1	1	1	1	1	1	0	1	2	1	1	1	1	1	0	0	1	0	1	0	0	1	1	1	0
OG0001231	0	0	1	1	1	0	0	0	1	1	1	1	0	1	1	0	0	0	0	0	0	0	1	0	0	0	1	1	1	2	1	1	2	1	1	0	0	1	1	1	1	0	1	0	0	1	0	1	0
OG0001232	2	0	0	3	2	3	0	1	2	0	0	1	2	0	0	0	0	0	0	0	0	0	1	0	0	0	0	1	1	0	1	0	0	0	1	0	0	0	0	0	0	0	2	0	0	0	0	1	0
OG0001233	1	0	0	1	1	4	1	0	1	1	1	0	1	0	0	0	0	0	0	0	0	0	1	0	0	1	0	2	0	1	1	2	1	1	1	1	1	0	1	1	1	1	0	0	0	1	0	1	0
OG0001234	1	0	0	0	1	1	0	0	1	1	0	1	0	1	1	1	0	1	1	0	1	0	1	1	1	1	1	1	0	1	1	1	0	1	1	1	1	0	1	1	1	0	1	0	0	1	0	1	0
OG0001235	2	0	0	0	2	0	1	1	0	1	2	0	2	0	0	0	0	0	0	0	0	0	1	0	0	1	0	0	1	0	0	1	1	1	1	1	2	0	0	0	2	0	0	0	0	0	1	1	0
OG0001236	2	0	0	0	0	1	1	0	3	0	0	0	0	1	2	0	0	0	0	0	0	0	0	0	0	0	0	1	1	0	1	1	0	1	1	1	0	2	2	0	1	0	3	2	1	1	1	1	0
OG0001237	0	3	0	1	0	1	1	0	1	0	0	0	0	0	2	1	0	1	1	0	1	0	0	1	1	1	1	0	1	2	1	3	1	1	1	1	1	3	0	1	1	3	0	2	2	1	1	1	2
OG0001238	0	1	0	0	1	2	1	1	1	0	1	0	1	1	0	1	0	0	1	0	1	0	1	0	0	1	0	1	1	0	1	1	0	1	1	1	1	1	0	1	1	1	1	1	1	0	0	1	1
OG0001239	0	1	0	1	0	1	0	0	0	1	1	0	0	1	1	1	1	1	1	1	1	1	1	1	1	1	0	1	1	2	1	1	0	1	0	0	1	1	1	1	1	1	1	0	0	1	1	0	0
OG0001240	2	1	0	0	1	2	1	1	2	0	0	0	1	0	0	0	0	0	0	0	0	0	0	0	0	0	0	1	0	1	0	2	1	1	0	2	0	2	1	0	2	1	0	0	0	0	0	1	2
OG0001241	1	1	0	1	1	1	1	1	1	1	1	1	1	1	1	0	0	0	0	0	0	0	1	0	0	1	0	0	1	1	1	1	1	0	0	1	1	0	1	1	1	1	1	1	1	1	1	0	1
OG0001242	0	1	1	1	2	1	0	1	1	0	0	3	0	0	0	1	0	1	1	1	1	1	1	1	1	1	1	1	0	2	1	2	1	1	1	0	1	0	0	0	1	0	1	0	0	1	1	1	0
OG0001243	1	1	1	1	1	0	0	1	1	1	1	1	1	1	1	0	1	0	0	0	0	0	0	0	0	1	1	0	1	1	1	1	1	1	0	1	1	1	0	1	1	1	1	1	1	1	0	1	0
OG0001244	1	1	0	1	1	1	1	1	1	0	1	1	1	0	0	0	0	0	0	0	0	0	1	0	0	1	0	0	1	1	1	1	1	1	1	1	1	1	1	1	1	1	1	1	1	1	1	1	1
OG0001245	1	1	0	1	1	0	0	1	1	1	1	1	1	0	0	0	0	0	0	0	0	0	1	0	0	1	0	1	0	1	1	1	0	1	0	1	1	1	0	1	1	1	1	1	1	0	1	1	1
OG0001246	1	1	0	2	0	1	0	0	1	0	0	1	0	1	1	1	0	1	1	1	2	1	0	0	1	1	0	0	0	1	1	1	1	2	1	2	1	1	1	1	1	0	0	1	0	1	1	1	0
OG0001247	1	1	0	1	1	1	0	1	1	1	1	1	1	1	0	0	0	0	0	0	0	0	1	0	0	1	0	0	1	1	1	1	1	1	1	1	1	0	1	1	0	1	1	0	0	0	0	1	1
OG0001248	1	1	0	1	1	1	0	1	1	1	1	1	0	0	1	0	0	0	0	0	0	0	0	0	0	1	0	1	0	0	1	1	0	1	1	1	1	1	1	1	1	2	1	1	1	1	0	1	1
OG0001249	0	0	1	2	1	0	0	0	1	1	1	0	0	1	2	1	1	1	1	1	1	1	0	1	1	2	1	0	0	1	2	1	1	1	1	1	3	1	1	1	1	1	2	1	1	1	1	0	1
OG0001250	1	0	4	1	1	0	0	0	1	0	0	1	1	0	1	1	3	1	1	0	1	0	1	0	1	1	3	0	0	1	1	0	0	1	0	0	1	1	1	1	0	0	1	0	0	1	0	0	1
OG0001251	0	0	2	2	0	2	2	1	0	2	2	0	0	0	0	0	1	2	1	1	1	0	0	1	2	0	1	1	0	2	1	2	0	1	1	2	0	0	2	0	0	0	0	0	0	1	1	1	0
OG0001252	1	0	1	1	1	1	1	0	1	1	0	0	1	0	1	1	1	1	1	1	1	1	1	1	1	0	1	1	1	1	1	1	1	1	1	1	1	1	1	1	1	1	0	1	1	1	1	1	1
OG0001253	1	0	1	0	0	1	1	1	0	0	0	0	0	0	1	0	1	2	0	2	0	2	1	2	2	1	1	0	1	1	1	1	0	0	1	1	2	1	0	1	3	0	0	0	0	2	0	2	0
OG0001254	0	0	1	1	1	3	0	1	1	1	2	0	2	1	1	0	0	0	1	1	0	0	0	1	0	0	0	1	2	0	1	0	0	1	2	0	0	0	0	2	0	0	1	0	0	1	0	1	0
OG0001255	1	0	1	1	1	1	0	1	1	0	1	0	0	1	1	1	1	1	1	1	1	1	1	1	1	0	1	1	1	1	1	1	1	1	1	1	0	1	1	1	1	0	0	0	0	1	0	1	1
OG0001256	1	0	4	1	0	2	0	0	5	0	0	0	0	2	2	0	4	0	0	0	0	0	0	0	0	0	4	0	0	0	0	0	0	1	1	0	0	0	0	0	0	0	1	0	1	0	0	1	1
OG0001257	1	0	0	1	1	1	1	1	1	1	1	1	1	1	1	0	0	0	0	0	0	0	1	0	0	1	0	0	0	1	1	1	1	1	1	1	1	0	1	1	1	0	1	0	0	1	1	1	0
OG0001258	1	0	0	1	1	1	0	0	1	1	1	1	0	1	1	0	0	0	0	0	0	0	1	0	0	1	0	0	1	2	1	1	0	1	0	0	1	0	1	1	1	2	1	1	1	1	1	0	1
OG0001259	1	0	0	2	3	1	0	1	0	1	1	1	2	1	2	0	0	0	0	0	0	0	0	0	0	0	0	1	2	0	1	1	0	1	1	1	0	1	2	2	0	1	1	0	0	0	1	1	1
OG0001260	0	1	0	1	1	1	0	1	0	1	1	0	1	1	0	0	0	0	0	0	0	0	1	0	0	1	0	1	1	1	1	1	1	1	1	1	1	1	1	0	1	1	1	1	1	1	1	1	1
OG0001261	2	1	0	0	0	1	1	1	0	0	1	1	0	0	0	0	0	0	0	0	0	0	0	0	0	1	0	0	1	0	1	1	1	1	1	2	0	2	0	0	0	1	2	0	0	0	0	0	0
OG0001262	1	1	1	1	1	1	1	2	1	1	1	0	1	1	1	0	1	0	0	0	0	0	1	0	0	1	1	0	0	1	1	0	1	1	0	1	1	0	1	1	1	1	0	1	1	0	1	0	1
OG0001263	1	1	0	1	1	1	1	0	1	1	1	1	1	1	1	0	0	0	0	0	0	0	1	0	0	1	0	1	0	1	1	1	1	1	1	1	1	1	1	1	1	1	1	1	0	1	1	0	1
OG0001264	1	1	0	1	1	0	1	0	0	0	0	0	2	2	2	0	0	0	0	0	0	0	1	0	0	2	0	0	0	0	0	2	0	0	0	2	3	2	2	0	2	1	1	1	0	1	0	0	2
OG0001265	0	1	0	0	1	1	0	1	1	1	1	1	1	1	1	0	0	0	0	0	0	0	1	0	0	0	0	1	1	1	1	1	1	1	1	1	0	1	1	1	1	0	1	1	1	2	1	1	1
OG0001266	0	0	2	0	0	2	0	0	0	0	0	0	0	1	4	5	1	2	5	1	5	0	0	3	6	0	1	0	0	0	0	0	0	0	0	0	0	0	1	1	0	0	4	0	0	0	0	0	0
OG0001267	1	0	2	1	0	1	0	0	0	0	0	0	0	0	1	2	1	2	2	2	2	1	1	2	2	0	1	1	1	0	0	1	0	0	1	1	0	0	0	0	1	0	2	1	0	0	0	1	0
OG0001268	1	0	1	0	0	0	1	1	0	0	2	1	1	0	0	1	1	1	1	0	1	0	2	1	1	0	1	1	1	0	0	2	0	0	1	1	1	0	0	0	0	0	0	0	0	0	0	1	0
OG0001269	1	0	1	1	1	1	1	0	0	1	0	0	1	1	1	1	1	1	1	1	1	1	1	1	1	1	1	1	1	1	0	1	0	1	1	1	1	1	0	0	1	0	1	0	0	1	1	1	0
OG0001270	1	0	1	1	1	1	1	1	1	1	1	1	1	1	1	0	1	0	0	0	0	0	1	0	0	1	1	0	0	1	0	0	0	0	0	1	1	1	1	2	1	0	1	1	1	2	0	0	1
OG0001271	0	1	0	1	0	1	0	1	0	1	1	0	0	0	1	1	1	1	1	1	1	1	1	1	1	1	0	1	0	1	1	1	0	1	0	0	1	1	1	1	1	1	1	0	0	1	1	1	0
OG0001272	0	1	1	1	1	0	0	0	1	1	1	0	0	1	2	1	1	1	1	1	1	1	0	1	1	1	0	0	0	2	1	1	1	1	1	1	1	1	1	1	1	1	2	1	1	1	2	0	1
OG0001273	2	1	0	1	1	1	1	1	1	1	1	1	1	0	1	0	0	0	0	0	0	0	1	0	0	1	0	1	0	1	1	0	1	1	1	1	1	1	1	1	1	1	2	0	0	1	1	1	0
OG0001274	1	1	0	1	1	1	0	1	1	1	0	1	0	1	0	1	0	1	1	1	1	1	1	1	1	1	0	0	1	1	0	1	1	1	0	1	1	1	1	1	1	1	1	0	0	1	1	1	1
OG0001275	0	1	1	0	1	1	1	0	1	1	1	1	1	1	1	0	1	0	0	0	0	0	1	0	0	1	1	1	0	0	0	1	0	0	0	1	1	1	1	1	1	1	1	0	1	1	0	2	1
OG0001276	1	1	1	1	0	1	1	1	1	0	1	1	1	1	1	1	1	1	1	1	1	1	0	1	1	0	1	1	0	1	1	1	0	1	1	0	0	1	1	1	0	1	0	0	0	1	0	1	1
OG0001277	0	1	1	1	1	2	0	0	1	0	0	1	1	0	0	1	1	1	1	1	1	1	1	1	1	1	1	0	1	0	1	1	0	1	0	1	1	1	2	0	1	1	1	1	1	0	0	1	1
OG0001278	1	1	0	1	1	0	0	1	1	1	1	1	2	1	1	0	0	0	0	0	0	0	1	0	0	1	0	0	0	1	1	1	1	1	0	1	1	1	1	1	1	1	0	0	0	1	1	0	1
OG0001279	0	0	1	1	1	0	1	2	1	0	0	1	1	0	0	0	1	1	1	1	1	1	1	1	1	1	1	0	0	0	2	1	0	1	0	1	1	1	1	0	1	1	1	1	1	0	0	1	0
OG0001280	1	0	1	0	1	1	1	1	1	1	1	1	1	1	1	0	1	0	0	0	0	0	0	0	0	1	1	0	0	0	0	1	1	0	0	1	1	1	1	1	0	0	0	0	0	1	0	0	1
OG0001281	1	0	2	0	1	0	0	0	2	1	1	1	1	0	2	1	1	1	1	1	1	1	1	1	1	0	1	1	0	0	1	0	0	0	0	0	0	0	3	1	0	2	2	0	0	0	0	1	1
OG0001282	1	0	2	0	1	0	1	0	1	2	0	1	0	0	3	1	2	1	1	0	1	0	0	1	1	0	2	0	1	0	0	1	0	1	1	1	1	1	0	1	1	1	1	0	0	0	0	1	0
OG0001283	1	0	0	3	1	2	1	1	1	1	1	1	0	1	0	0	0	0	0	0	0	0	1	0	0	1	0	1	1	0	1	0	1	0	1	1	1	0	1	0	1	1	1	0	1	1	0	1	0
OG0001284	1	1	0	0	1	1	1	0	0	1	1	0	1	0	0	0	0	0	0	1	0	1	1	0	0	0	0	1	1	1	1	1	1	1	1	1	0	0	0	0	0	1	2	0	0	0	1	2	1
OG0001285	0	1	0	1	0	0	0	1	0	4	4	1	0	0	1	0	0	0	0	0	0	0	0	0	0	0	0	0	0	1	1	1	1	1	0	0	0	0	2	1	0	4	1	1	1	3	1	0	2
OG0001286	1	1	0	1	1	0	1	1	1	1	1	1	0	0	0	0	0	0	0	0	0	0	0	0	0	1	0	1	0	1	1	1	1	1	1	1	1	0	0	1	1	1	1	1	1	0	1	1	1
OG0001287	1	1	0	1	1	0	1	1	1	1	1	0	0	0	0	0	0	0	0	0	0	0	1	0	0	0	0	1	1	1	1	1	1	1	1	1	0	1	0	1	1	1	1	1	1	1	1	0	1
OG0001288	0	1	0	1	1	0	1	1	1	1	0	1	1	0	0	0	0	0	0	0	0	0	1	0	0	0	0	1	0	1	1	1	1	2	1	1	0	1	1	0	1	1	1	0	0	1	0	1	1
OG0001289	1	1	0	3	2	3	1	0	0	1	2	0	1	0	0	0	0	0	0	0	0	0	1	0	0	1	0	0	1	2	2	2	2	2	0	1	2	0	0	0	1	1	2	0	1	0	3	1	1
OG0001290	0	2	0	1	0	0	1	0	0	0	0	0	0	0	0	0	0	0	0	0	0	0	1	0	0	2	0	2	0	1	2	2	1	2	2	1	2	2	0	0	0	2	2	4	2	0	1	2	2
OG0001291	1	1	0	3	1	1	1	2	1	0	2	1	1	1	1	0	0	0	0	0	0	0	2	0	0	1	0	1	1	0	1	1	1	1	1	1	1	1	0	0	2	0	1	0	2	0	1	1	1
OG0001292	0	1	1	0	0	0	1	2	1	0	1	0	0	3	1	0	0	0	0	0	0	0	0	0	1	2	1	0	0	0	0	0	0	0	1	0	1	0	2	1	1	0	0	0	1	0	0	0	0
OG0001293	1	1	1	1	2	1	0	0	1	0	0	0	1	0	0	1	0	0	1	0	1	0	1	0	1	1	0	1	1	1	1	1	1	1	1	0	1	1	0	0	1	1	1	1	1	0	1	1	1
OG0001294	1	1	1	0	1	1	1	0	1	0	1	0	1	0	0	0	1	1	0	0	1	0	1	1	1	0	1	0	1	0	1	4	0	0	1	1	0	3	1	1	1	1	1	0	0	0	0	1	1
OG0001295	0	0	1	1	1	1	0	1	1	1	1	1	0	1	1	0	1	0	0	0	0	0	1	0	0	0	1	0	0	1	1	1	1	1	0	1	1	1	1	1	1	1	1	1	1	1	1	0	1
OG0001296	2	0	0	0	3	0	0	1	2	0	1	2	3	0	2	0	0	0	0	0	0	0	2	0	0	0	0	0	0	0	0	0	0	0	0	0	0	0	0	0	0	0	0	0	0	1	0	0	0
OG0001297	0	0	0	0	0	0	1	2	0	0	1	0	0	1	1	0	0	1	1	1	1	2	1	1	1	0	0	0	2	0	1	3	0	0	1	2	0	1	1	0	3	0	1	0	0	1	1	1	0
OG0001298	2	1	0	1	1	1	0	1	1	1	1	1	1	0	0	0	0	0	0	0	0	0	1	0	0	1	0	0	0	1	1	0	1	1	0	1	1	1	1	0	0	1	1	1	2	1	1	0	1
OG0001299	0	1	0	0	0	2	1	0	0	0	0	0	0	0	0	1	0	1	1	0	1	0	1	1	0	1	0	0	0	0	1	1	0	0	0	2	1	1	0	0	0	0	1	1	0	0	0	0	0
OG0001300	1	1	0	1	1	1	0	1	1	1	1	1	1	1	1	0	0	0	0	0	0	0	1	0	0	1	0	1	0	1	1	1	1	1	1	0	1	1	1	1	1	1	1	0	0	1	1	1	1
OG0001301	1	1	0	1	1	1	0	1	0	1	1	0	1	1	1	1	0	1	1	1	1	1	0	1	1	0	0	1	1	1	0	1	1	1	1	0	0	1	0	1	1	1	1	0	1	1	1	1	1
OG0001302	0	1	0	1	1	1	1	1	1	1	1	0	1	0	1	0	0	0	0	0	0	0	1	0	0	1	0	0	0	1	0	1	1	1	0	1	1	1	0	0	1	1	2	1	0	1	1	0	1
OG0001303	1	1	1	1	1	0	0	1	1	0	1	1	1	1	0	0	1	0	0	0	0	0	1	0	0	1	1	0	1	0	1	1	0	1	1	1	1	2	0	1	1	1	1	0	0	0	0	1	1
OG0001304	1	1	1	2	0	2	2	0	1	0	1	1	0	1	1	0	1	0	0	0	0	0	0	0	0	1	1	1	1	1	1	1	1	1	0	2	1	1	1	1	1	1	1	1	1	1	0	1	0
OG0001305	1	1	1	1	0	0	0	1	1	1	0	1	0	0	0	1	1	2	1	1	1	0	1	1	1	0	1	0	0	0	0	1	1	1	1	1	1	1	0	0	1	0	0	1	1	1	1	0	1
OG0001306	1	1	0	0	1	1	1	0	1	1	0	1	1	0	0	1	0	1	1	1	1	1	1	1	1	1	0	0	0	0	1	1	1	0	0	1	1	1	1	1	0	1	0	1	1	0	1	0	1
OG0001307	0	0	1	1	1	2	1	2	1	0	0	1	1	0	0	1	1	1	1	1	1	1	1	1	0	1	1	0	1	0	1	1	0	1	1	1	1	1	0	0	1	1	1	1	1	0	0	2	0
OG0001308	1	0	1	1	1	1	1	0	1	0	1	1	1	1	1	1	1	1	1	1	1	1	1	1	1	0	1	1	1	2	1	1	0	1	0	1	0	0	1	1	1	0	1	0	0	1	0	0	1
OG0001309	1	0	1	1	0	0	0	1	1	0	0	1	1	1	2	1	0	1	1	0	1	0	0	2	1	0	1	1	1	0	1	2	1	1	2	0	0	0	0	0	0	0	2	0	0	1	0	2	0
OG0001310	1	0	1	1	1	1	0	0	0	0	1	1	1	1	1	0	1	1	1	1	1	1	1	1	1	1	1	1	1	0	0	0	1	1	1	1	1	1	1	1	1	0	1	0	0	1	0	0	0
OG0001311	1	0	1	1	1	1	0	0	0	1	0	0	1	1	1	1	1	1	1	1	1	1	1	1	1	1	1	1	1	1	0	0	0	1	1	0	1	1	0	0	1	0	1	0	0	1	0	1	0
OG0001312	0	0	1	1	0	1	1	1	0	1	0	0	0	1	1	1	1	1	1	1	1	1	0	1	1	1	1	1	1	0	1	0	0	1	1	1	1	0	1	1	1	0	1	0	0	1	0	2	0
OG0001313	1	1	1	1	0	1	1	0	1	0	1	1	0	1	1	0	1	0	0	0	0	0	0	0	0	0	1	0	1	1	1	1	1	1	0	1	1	1	1	0	1	1	1	1	1	0	1	1	1
OG0001314	1	1	0	1	0	4	0	0	0	0	1	0	0	1	0	0	0	0	0	0	0	0	0	0	0	0	0	1	3	2	2	2	1	1	2	0	0	1	1	3	1	0	1	1	1	2	1	2	1
OG0001315	0	1	2	1	0	3	1	1	1	0	1	0	0	0	0	0	1	0	1	1	0	0	1	0	1	0	2	0	2	2	2	0	2	1	0	1	0	0	0	0	0	1	0	0	1	0	0	0	0
OG0001316	1	1	0	1	1	1	0	1	0	1	1	0	1	1	1	1	0	1	1	1	1	1	0	1	1	0	0	1	1	0	0	1	0	1	1	0	0	1	0	1	1	1	1	0	1	1	0	1	1
OG0001317	1	0	1	1	0	1	1	0	0	0	0	0	0	0	0	1	1	1	1	1	1	1	0	1	1	0	1	0	0	1	2	1	1	1	0	1	0	2	0	0	0	0	1	1	1	0	0	1	0
OG0001318	0	0	2	0	0	0	0	0	1	1	3	1	0	0	1	1	1	1	1	1	1	1	0	1	1	0	1	1	2	0	2	4	0	0	1	0	0	0	3	4	0	1	0	0	0	1	0	2	0
OG0001319	1	0	1	1	1	2	0	0	0	0	0	0	1	1	1	0	0	0	0	0	0	0	1	0	0	2	1	0	1	0	1	1	1	1	0	0	1	2	1	1	1	0	1	1	1	1	1	0	1
OG0001320	1	0	0	1	1	1	1	1	1	1	1	1	1	0	0	0	0	0	0	0	0	0	1	0	0	1	0	0	0	1	1	1	1	1	0	1	1	0	0	1	1	0	1	0	0	1	1	0	0
OG0001321	1	0	0	1	1	1	1	0	1	1	1	1	1	1	1	0	0	0	0	0	0	0	1	0	0	1	0	0	0	1	0	1	1	0	0	1	0	0	1	1	1	0	1	0	0	1	1	0	1
OG0001322	0	0	0	0	3	1	0	0	0	0	0	0	1	1	1	0	0	0	0	0	0	0	0	0	0	3	0	0	0	0	2	0	0	1	0	1	2	0	0	0	0	0	0	0	0	0	0	0	0
OG0001323	1	1	1	1	0	1	1	0	1	1	1	0	0	1	1	0	1	0	0	0	0	0	1	0	0	1	1	1	1	1	1	1	1	1	1	0	1	1	1	1	1	0	1	1	1	1	1	0	1
OG0001324	0	1	0	1	1	0	1	1	1	1	1	1	1	0	0	0	0	0	0	0	0	0	0	0	0	0	0	1	0	1	1	1	1	1	0	1	0	1	1	0	1	1	1	0	0	1	1	1	1
OG0001325	0	1	0	1	1	1	0	1	1	0	1	1	1	1	1	0	0	0	0	0	0	0	1	0	0	1	0	1	2	1	1	1	0	1	1	0	1	0	1	0	1	1	1	1	1	1	0	1	1
OG0001326	2	1	0	1	1	1	0	1	1	0	1	1	0	1	1	0	0	0	0	0	0	0	1	0	0	1	0	1	1	1	1	1	1	1	1	0	1	0	1	1	1	1	1	0	0	1	1	1	0
OG0001327	1	1	1	1	2	1	0	0	1	0	0	0	1	0	0	0	0	0	1	0	1	0	1	0	1	1	0	1	1	1	1	1	1	1	1	0	1	1	0	0	1	1	1	1	1	0	1	1	1
OG0001328	1	1	0	1	1	1	1	1	1	1	1	1	1	1	1	0	0	0	0	0	0	0	1	0	0	0	0	1	0	2	1	1	0	1	0	1	0	1	1	1	1	0	1	0	0	1	0	1	1
OG0001329	1	1	0	1	1	1	1	1	1	1	1	0	1	1	1	0	0	0	0	0	0	0	1	0	0	1	0	0	0	0	0	1	0	0	0	2	1	1	1	0	1	1	1	1	1	1	0	0	1
OG0001330	1	0	1	0	0	0	0	0	1	0	0	1	1	1	1	1	1	1	1	1	1	1	0	1	1	1	1	1	1	1	0	0	1	1	1	1	1	0	0	1	1	0	0	1	1	1	1	1	0
OG0001331	1	0	1	1	0	1	1	0	1	0	1	1	0	0	1	1	1	1	1	1	1	1	0	1	1	0	1	1	1	1	1	1	0	1	1	1	0	0	0	1	0	0	1	0	0	0	1	1	0
OG0001332	1	0	1	1	1	1	0	0	0	1	0	0	0	1	1	1	0	1	1	1	1	1	1	1	1	1	1	1	1	1	0	0	0	1	1	1	1	1	0	0	1	0	1	0	0	1	0	1	0
OG0001333	1	0	1	1	1	1	0	0	0	1	0	0	1	1	1	1	1	1	1	1	1	1	1	1	1	1	1	1	1	1	0	0	0	0	1	0	1	1	0	0	1	0	1	0	0	1	0	1	0
OG0001334	1	0	0	1	1	1	1	1	1	1	0	1	1	1	1	0	0	0	0	0	0	0	1	0	0	0	0	0	1	1	0	0	1	0	1	1	1	1	1	1	1	1	0	0	0	1	0	0	0
OG0001335	1	0	0	0	1	1	0	1	1	1	1	0	0	1	1	0	0	0	0	0	0	0	1	0	0	1	0	1	1	1	1	1	1	1	1	1	1	1	1	1	1	0	1	0	0	1	0	1	0
OG0001336	0	1	1	1	0	1	0	0	0	1	1	0	1	1	1	1	1	1	1	1	1	1	1	1	1	1	1	0	0	0	1	1	2	1	0	0	1	1	1	0	1	1	1	1	1	1	0	0	1
OG0001337	1	1	0	1	0	1	1	1	1	1	1	0	1	1	1	0	0	0	0	0	0	0	1	0	1	1	0	0	0	1	0	1	1	0	0	1	1	1	1	1	1	1	1	1	0	1	1	0	1
OG0001338	0	1	0	1	2	0	0	0	1	1	1	1	1	0	1	0	0	0	0	0	0	0	1	0	0	2	0	0	1	0	1	1	0	1	0	1	1	1	1	1	0	0	0	1	1	1	1	0	1
OG0001339	0	1	0	1	1	0	0	0	0	0	0	1	1	1	1	1	0	1	1	1	1	1	1	1	1	0	0	1	1	0	1	0	0	1	1	1	0	1	1	1	2	1	1	1	1	1	0	0	2
OG0001340	1	1	1	1	1	1	1	0	0	0	1	0	0	1	1	0	1	0	0	0	0	0	1	0	0	1	1	1	1	0	1	1	1	1	1	1	1	1	1	1	1	1	1	1	1	1	1	0	1
OG0001341	4	2	0	0	2	0	2	0	0	2	0	0	0	0	0	0	0	0	0	0	0	0	0	0	0	1	0	1	2	0	0	0	0	0	2	2	1	2	2	0	1	2	4	0	0	3	0	2	0
OG0001342	1	1	0	1	1	1	0	0	0	0	0	0	1	0	0	0	0	0	0	0	1	0	0	0	0	1	0	0	0	1	1	0	0	2	0	0	1	0	0	1	0	0	0	0	0	0	0	0	1
OG0001343	1	1	0	1	1	1	0	0	2	0	1	2	1	0	0	1	0	1	1	1	1	1	1	1	1	0	0	0	1	1	1	1	0	1	1	1	0	1	1	1	0	1	1	1	1	1	0	1	1
OG0001344	1	1	0	1	1	1	0	1	1	1	1	1	1	0	0	0	0	0	0	0	0	0	1	0	0	2	0	1	1	0	1	1	1	1	1	1	1	1	0	0	1	1	1	1	1	1	1	1	1
OG0001345	1	0	1	1	0	0	0	1	0	1	1	0	0	1	0	2	1	3	2	2	2	1	1	2	2	0	1	0	0	1	0	1	1	0	0	0	0	0	1	1	1	0	0	0	0	1	1	0	0
OG0001346	0	0	14	1	1	0	0	0	0	0	0	0	0	0	0	2	1	2	2	5	2	4	0	3	2	0	1	0	0	0	0	0	0	0	0	0	0	0	0	4	0	0	0	0	0	0	0	0	0
OG0001347	0	0	1	1	0	1	1	1	0	1	1	0	0	1	1	1	1	1	1	1	1	1	1	1	1	1	1	0	0	0	0	0	0	0	0	1	1	1	0	1	1	1	1	0	0	1	0	0	0
OG0001348	0	0	1	0	0	1	1	1	1	0	1	0	0	1	0	1	1	1	1	1	1	1	1	1	1	0	1	1	1	1	1	1	0	0	0	1	0	0	1	1	1	0	0	0	0	1	0	1	0
OG0001349	0	0	0	2	0	2	0	2	0	0	1	0	0	0	1	0	0	0	0	0	0	0	2	0	0	0	0	0	0	1	2	0	2	2	1	0	0	1	0	1	0	0	0	0	0	1	3	0	0
OG0001350	1	0	0	1	1	2	1	0	3	1	1	1	1	0	2	0	0	0	0	0	0	0	0	0	0	0	0	1	2	0	1	1	2	2	0	0	0	5	0	1	0	0	1	1	1	0	2	0	1
OG0001351	1	0	0	0	1	0	1	0	1	0	0	1	0	0	1	1	0	1	1	1	1	0	0	1	1	0	0	2	3	2	1	1	0	1	1	1	0	1	3	1	0	0	1	1	1	1	0	1	0
OG0001352	0	0	0	0	1	0	7	0	0	0	0	0	7	0	1	1	0	0	1	1	1	0	2	0	0	0	0	4	4	0	0	0	0	0	4	2	3	0	0	0	0	0	0	0	0	1	0	4	0
OG0001353	1	1	0	2	1	1	0	0	1	1	1	0	1	0	1	0	0	0	0	0	0	0	1	0	1	1	0	1	1	1	1	1	0	1	1	1	1	0	1	1	1	1	1	1	1	1	1	1	0
OG0001354	0	2	0	2	0	2	0	0	0	0	1	1	0	0	0	0	0	0	0	0	0	0	1	0	0	2	0	1	0	1	1	1	2	1	1	0	2	3	0	0	0	1	0	2	2	0	1	0	2
OG0001355	0	2	0	0	1	0	1	0	2	0	1	2	1	0	1	0	0	0	0	0	0	0	0	0	0	0	0	1	1	0	0	1	1	1	0	1	0	2	0	1	0	2	2	1	2	0	1	1	3
OG0001356	0	1	0	1	1	1	1	1	0	1	1	1	0	1	1	0	1	0	0	1	0	1	0	0	1	0	1	0	0	0	0	0	0	1	0	1	1	1	1	0	1	0	0	1	1	0	0	0	1
OG0001357	0	1	0	1	0	1	0	0	2	2	2	0	1	0	2	0	0	0	0	0	0	0	0	0	0	0	0	1	1	1	2	2	0	2	1	0	0	0	4	2	0	0	1	0	0	1	1	1	0
OG0001358	0	1	0	1	0	1	0	1	1	0	0	1	0	0	0	0	0	1	1	1	1	1	1	0	1	1	0	0	0	1	0	1	1	0	0	1	1	1	0	0	1	0	1	1	1	1	1	0	1
OG0001359	2	0	2	0	3	1	1	2	0	0	0	1	1	0	0	0	1	0	1	0	1	0	2	1	1	1	1	0	0	0	1	0	0	0	0	2	2	0	0	0	3	0	0	0	0	0	0	0	0
OG0001360	1	0	1	0	1	0	1	2	0	0	0	1	2	1	1	0	1	2	0	0	0	0	1	2	1	2	1	1	1	0	0	1	0	0	2	1	1	1	1	1	1	0	0	0	0	1	0	1	0
OG0001361	0	0	1	1	0	1	0	0	0	0	1	0	0	1	3	1	0	0	1	0	1	0	1	1	1	1	1	1	1	0	0	1	0	0	1	0	1	0	0	0	0	0	4	0	0	2	0	0	1
OG0001362	2	0	1	0	0	1	0	0	0	0	0	2	0	3	2	4	2	1	4	4	4	3	0	3	2	0	2	0	0	0	0	0	0	0	0	0	0	0	3	1	0	0	1	0	0	0	0	0	0
OG0001363	0	0	1	0	0	1	0	1	0	0	1	0	0	1	1	1	1	1	1	1	1	1	0	1	1	0	1	1	0	1	1	1	0	0	1	1	0	0	1	1	1	0	1	0	0	1	1	1	0
OG0001364	1	0	0	1	1	2	0	0	1	0	0	1	1	0	0	1	0	1	1	1	1	1	1	1	1	1	0	1	1	1	1	1	0	1	1	1	1	1	1	0	0	1	1	0	0	0	0	1	1
OG0001365	1	0	0	1	1	1	1	1	1	1	1	1	1	1	1	0	0	0	0	0	0	0	1	0	0	1	0	0	0	0	0	0	0	0	0	1	1	0	0	1	1	0	1	0	0	1	0	0	1
OG0001366	1	0	0	1	1	0	1	1	0	1	1	1	1	0	0	0	0	0	0	0	0	0	1	0	0	1	0	1	1	3	1	1	0	1	1	1	1	0	0	0	1	0	1	0	0	1	0	1	0
OG0001367	0	0	0	0	0	1	0	0	1	0	3	0	1	0	0	0	1	1	1	0	0	0	0	0	0	0	0	3	3	1	2	1	1	1	4	0	0	0	2	4	0	0	0	1	1	0	2	4	0
OG0001368	0	1	1	2	1	2	0	0	1	0	1	2	1	0	0	1	1	1	2	1	2	1	1	1	1	0	2	0	0	0	0	3	0	1	0	0	0	0	2	2	0	2	2	0	0	0	0	0	0
OG0001369	1	1	1	0	0	1	1	1	1	1	1	1	1	0	1	0	1	0	0	0	0	0	1	0	0	0	1	1	1	1	1	1	0	1	1	1	0	1	1	0	1	1	0	0	0	1	0	1	0
OG0001370	0	1	1	1	0	1	1	1	0	0	1	0	0	1	1	0	1	0	0	0	0	0	1	0	0	1	1	0	1	0	1	1	1	1	1	0	1	1	1	1	1	0	0	1	1	1	1	1	2
OG0001371	1	1	1	1	1	1	1	0	1	0	1	1	0	0	0	0	1	0	0	0	0	0	0	0	0	0	1	0	1	1	2	1	1	2	1	1	0	1	1	1	1	1	1	0	0	1	1	1	0
OG0001372	0	2	0	1	0	2	1	1	1	1	1	1	1	1	1	0	0	0	0	0	0	0	2	0	0	2	2	0	0	0	0	0	1	0	0	1	2	1	1	0	1	1	0	1	1	1	1	0	1
OG0001373	1	1	1	1	1	1	0	1	0	1	1	0	0	1	1	0	0	0	0	0	0	0	1	0	0	1	0	1	0	0	0	1	0	0	1	0	1	1	0	1	1	1	1	1	1	1	0	1	1
OG0001374	1	1	0	1	1	1	0	1	1	0	1	1	0	0	1	0	0	1	0	0	0	0	0	1	0	1	0	0	0	0	1	1	0	0	1	1	0	1	0	1	1	1	0	0	0	1	1	1	1
OG0001375	0	1	0	1	0	1	1	1	0	1	1	0	0	0	0	0	0	1	1	1	1	0	1	1	1	1	0	1	1	1	0	0	1	0	1	1	1	1	1	1	1	1	1	0	1	0	1	1	1
OG0001376	0	1	0	1	1	0	1	1	1	0	0	1	1	0	0	0	0	0	0	0	0	0	1	0	0	1	0	1	1	0	1	1	1	1	1	1	1	1	0	0	1	1	1	0	0	0	1	0	0
OG0001377	1	0	1	1	1	1	0	1	1	0	1	1	0	1	0	1	1	1	1	1	1	1	1	1	1	0	1	0	0	1	1	1	0	1	0	1	0	0	0	0	1	0	1	0	0	0	0	0	0
OG0001378	1	0	1	1	1	1	0	0	0	1	1	0	0	0	1	1	1	1	1	1	1	1	1	1	1	1	1	0	0	0	0	1	1	0	0	0	1	1	1	0	1	0	1	1	1	1	0	0	0
OG0001379	1	0	0	1	1	1	1	0	1	0	0	1	1	0	0	0	0	0	0	0	0	0	1	0	0	1	0	1	1	0	0	0	1	1	1	1	1	1	1	1	1	1	1	1	1	1	1	1	1
OG0001380	0	0	0	2	0	0	0	1	0	0	0	2	0	0	0	0	0	0	0	0	0	0	0	0	0	1	0	2	1	1	3	0	1	5	2	0	1	0	0	0	0	0	2	0	0	0	2	2	1
OG0001381	0	0	0	1	1	0	0	0	0	0	2	0	0	0	1	0	0	0	0	0	0	0	0	0	0	1	0	1	1	0	1	0	1	1	1	1	1	0	0	0	1	2	0	1	2	0	1	1	1
OG0001382	0	0	0	1	1	1	1	0	1	0	1	1	1	1	1	0	0	0	0	0	0	0	1	0	0	1	0	0	0	1	1	1	1	1	1	1	1	1	0	0	1	1	1	1	1	0	1	1	1
OG0001383	0	0	0	1	0	1	1	1	0	1	1	1	0	0	0	0	0	0	0	0	0	0	1	0	0	1	0	1	1	1	1	1	1	1	1	1	1	1	1	1	1	0	1	1	1	0	1	1	1
OG0001384	1	0	0	1	0	0	1	1	0	0	0	1	1	2	2	0	0	0	0	0	0	0	2	0	0	1	0	0	1	0	1	1	0	1	1	1	1	0	0	0	2	0	3	0	0	1	0	1	1
OG0001385	0	0	0	0	1	2	3	1	0	0	0	0	1	1	2	1	0	2	1	2	1	2	2	2	2	0	0	1	1	0	0	3	0	0	0	2	1	0	0	0	2	0	0	0	0	1	0	1	0
OG0001386	0	0	0	0	0	3	1	0	2	1	2	0	1	1	2	0	0	1	1	0	1	0	0	0	1	1	0	0	0	1	1	1	1	1	2	1	1	1	0	0	0	0	2	0	1	1	1	1	1
OG0001387	1	0	0	0	0	1	0	0	1	1	1	1	0	1	1	0	0	0	0	0	0	0	0	0	0	1	0	0	1	1	1	2	1	1	0	1	1	0	1	1	1	0	1	1	1	1	0	0	1
OG0001388	2	0	0	0	0	1	1	1	0	0	0	0	0	1	0	1	1	1	1	1	1	1	0	1	1	1	1	1	1	0	0	0	0	0	1	3	1	0	0	1	2	0	1	0	0	2	0	0	0
OG0001389	1	1	1	0	0	1	0	0	2	1	0	1	1	1	1	1	1	1	1	0	1	0	0	1	1	0	1	0	1	1	1	0	1	2	0	0	0	0	1	0	0	0	0	0	0	0	1	1	0
OG0001390	1	1	2	0	2	0	0	0	1	0	0	1	2	0	1	0	1	1	1	1	0	1	0	0	0	0	0	1	1	0	1	1	1	1	1	1	1	0	0	0	0	1	1	1	0	0	1	1	1
OG0001391	1	1	1	0	1	0	0	1	0	1	1	0	1	1	0	1	1	1	1	0	1	0	1	0	1	0	1	0	0	0	1	1	0	0	1	0	0	0	1	2	1	1	1	0	0	0	0	1	0
OG0001392	1	1	1	1	1	1	1	0	1	0	1	2	0	0	0	1	0	1	1	0	1	0	0	1	1	1	0	1	1	1	1	1	0	1	1	0	1	1	1	0	0	2	1	2	1	0	1	1	0
OG0001393	1	1	0	1	1	1	1	0	1	0	0	1	0	0	0	1	0	1	1	1	1	0	1	1	1	1	0	0	0	1	1	1	1	1	0	1	1	0	0	0	0	1	1	1	1	0	1	1	0
OG0001394	1	1	1	1	1	1	1	0	0	0	0	1	1	1	1	1	1	1	1	1	1	1	1	1	1	1	1	0	1	0	1	1	0	1	0	1	1	0	1	0	1	1	1	1	1	1	0	1	1
OG0001395	1	0	2	0	2	1	0	0	0	0	0	0	0	2	7	0	0	0	0	0	0	0	0	0	1	0	2	0	0	1	0	0	0	0	0	1	0	1	0	0	3	0	0	1	0	1	0	0	2
OG0001396	0	0	1	0	0	0	0	1	0	1	0	0	0	0	0	1	1	1	1	1	1	1	0	1	1	0	1	1	1	0	1	0	1	1	1	0	0	1	0	1	1	1	1	1	1	1	0	1	1
OG0001397	0	0	3	0	1	1	0	0	0	0	0	0	0	3	5	2	3	2	4	2	3	3	0	2	2	1	0	0	0	0	0	0	0	0	0	0	1	0	4	2	1	0	0	0	0	0	0	0	0
OG0001398	1	0	0	1	1	1	1	0	1	1	1	0	1	0	0	0	0	0	0	0	0	0	1	0	0	1	0	1	1	1	1	1	1	1	1	1	1	0	1	1	1	0	1	0	0	1	1	0	0
OG0001399	0	0	0	0	1	0	1	1	1	0	1	1	1	1	1	0	0	0	0	0	0	0	1	0	0	1	0	0	1	1	1	1	1	1	1	1	1	1	0	0	1	0	1	0	0	0	0	1	1
OG0001400	0	1	0	2	1	2	0	0	1	0	1	1	0	0	0	0	0	0	0	0	0	0	0	0	0	0	0	1	2	1	2	1	0	1	2	0	0	1	0	0	0	1	2	1	1	0	1	1	0
OG0001401	0	1	0	0	0	1	0	1	1	1	1	0	1	0	0	0	0	0	0	0	0	0	0	0	0	1	0	0	0	2	1	1	0	1	0	0	1	1	1	1	0	1	1	1	1	1	1	0	1
OG0001402	0	1	0	0	0	1	0	1	1	0	1	0	1	0	0	0	0	0	0	0	0	0	0	0	0	1	0	0	0	1	1	1	0	1	0	1	1	1	1	1	0	1	1	1	1	1	1	0	1
OG0001403	1	1	1	0	1	0	1	0	1	1	0	1	1	0	1	0	0	1	0	1	1	0	1	1	1	1	0	0	1	0	1	1	1	1	0	1	1	0	1	0	1	1	1	1	1	1	0	0	1
OG0001404	2	1	1	1	1	2	1	4	0	1	0	0	0	1	0	0	1	0	0	0	0	0	1	0	0	0	1	0	0	0	1	1	1	1	0	1	0	1	1	1	1	1	0	1	1	1	1	0	0
OG0001405	0	1	1	0	1	2	0	0	1	1	1	1	1	1	0	0	1	0	0	0	0	0	1	0	0	1	1	1	1	0	0	1	0	0	1	0	1	1	1	1	1	1	0	1	1	1	0	0	1
OG0001406	0	0	1	1	1	1	0	0	1	0	1	1	1	0	1	0	1	0	0	0	0	0	1	0	0	1	1	0	0	1	0	0	2	0	0	1	1	0	1	1	1	0	0	0	0	1	1	0	0
OG0001407	1	0	0	1	0	1	0	1	1	0	1	0	1	1	1	0	0	0	0	0	0	0	1	0	0	1	0	1	1	0	1	0	1	1	1	1	1	1	1	1	1	0	1	1	1	1	0	1	1
OG0001408	2	0	0	0	1	1	0	1	0	1	0	0	0	0	1	0	0	0	0	1	0	1	1	0	0	1	0	2	2	0	3	0	0	2	1	0	1	2	1	0	0	0	1	1	0	0	0	2	0
OG0001409	1	0	0	0	1	1	0	0	1	0	0	0	1	0	0	1	0	1	1	1	1	1	1	1	1	0	0	1	1	1	1	1	1	1	1	1	0	1	1	0	1	0	1	0	0	0	1	0	0
OG0001410	1	1	0	0	1	1	1	0	1	0	0	1	1	0	0	0	0	0	0	0	0	0	1	0	0	0	0	1	1	0	2	1	1	1	1	1	0	1	1	0	0	1	1	2	0	0	1	1	1
OG0001411	1	1	1	1	1	1	1	1	1	0	0	1	1	0	1	0	1	0	0	0	0	0	1	0	0	1	1	1	1	1	1	1	1	0	1	1	1	1	1	1	1	1	1	0	0	2	0	1	1
OG0001412	0	1	0	1	0	1	0	1	0	0	1	1	0	0	0	0	0	0	0	0	0	0	1	0	0	1	0	1	1	0	1	1	1	1	1	1	1	0	1	1	1	1	1	1	1	1	1	1	1
OG0001413	0	1	1	1	0	1	0	1	0	1	1	0	0	0	1	0	1	0	0	0	0	0	1	0	0	1	1	0	0	1	0	1	1	0	0	0	1	1	0	1	1	1	0	1	1	0	1	0	1
OG0001414	0	1	1	1	1	0	1	0	1	0	1	0	0	1	1	1	1	1	1	1	1	1	0	1	1	0	1	0	0	0	1	1	1	1	1	1	0	2	1	1	1	1	1	1	1	0	1	0	1
OG0001415	0	1	0	0	1	0	0	1	1	0	1	0	1	1	1	0	0	0	0	0	0	0	0	0	0	0	0	1	1	2	1	3	0	1	2	0	0	0	2	0	0	0	2	0	0	0	0	1	0
OG0001416	0	2	1	1	1	2	1	0	1	0	0	0	0	0	0	1	1	1	1	1	1	1	0	1	1	1	1	2	1	0	1	1	1	1	2	1	0	1	1	0	0	0	0	0	1	0	0	2	0
OG0001417	0	1	1	1	0	1	0	0	0	1	1	0	0	1	1	0	1	1	1	0	1	0	0	1	1	0	1	0	0	0	1	0	1	1	0	0	0	0	1	1	1	1	1	0	0	1	1	0	0
OG0001418	0	1	2	1	1	1	0	1	0	1	1	1	0	0	0	0	1	0	1	0	0	0	1	0	0	1	1	1	0	0	0	1	0	0	1	0	1	0	1	1	1	1	1	0	0	1	0	1	0
OG0001419	1	0	1	0	1	0	1	0	1	0	0	1	1	0	1	2	1	1	2	1	2	1	1	1	2	0	1	1	1	0	0	1	1	0	1	2	0	0	0	0	1	1	1	0	0	0	1	1	1
OG0001420	1	0	1	1	1	1	1	1	1	0	1	1	0	0	0	0	1	0	0	0	0	0	0	0	0	1	1	0	0	1	1	1	0	1	0	1	1	1	0	1	1	1	1	1	1	0	0	0	1
OG0001421	3	0	1	0	0	1	1	1	0	0	0	2	1	0	0	1	1	1	1	1	1	0	1	1	1	0	0	0	1	0	1	1	0	1	1	1	0	0	0	0	1	0	0	1	0	0	0	0	1
OG0001422	1	0	0	1	1	0	1	1	1	1	1	1	0	2	1	0	0	0	0	0	0	0	1	0	0	0	0	0	1	0	1	1	1	1	1	1	0	1	1	0	1	1	1	0	0	1	1	0	0
OG0001423	1	1	0	0	1	1	1	0	1	0	0	1	1	0	0	0	0	0	0	0	0	0	1	0	0	0	0	1	1	1	2	1	1	1	1	1	0	1	1	0	0	1	1	1	0	0	1	1	1
OG0001424	0	1	0	0	1	1	1	1	1	1	1	1	0	1	0	0	0	0	0	0	0	0	0	0	0	1	0	0	1	1	2	1	0	1	1	1	0	0	1	0	0	0	1	0	0	1	0	1	0
OG0001425	1	1	1	1	1	1	1	1	1	1	1	0	1	0	0	0	0	0	0	0	0	0	1	0	0	1	0	0	0	0	0	1	1	0	0	0	0	1	0	0	1	1	0	1	1	1	1	0	1
OG0001426	0	1	0	1	2	0	1	1	1	1	1	0	1	1	1	0	0	0	0	0	0	0	1	0	0	1	0	0	1	2	0	1	0	0	0	1	1	1	1	1	1	1	1	0	0	1	1	1	0
OG0001427	1	0	3	0	1	1	0	0	0	0	0	0	0	1	0	2	1	2	2	2	2	2	1	2	2	0	1	0	0	0	0	0	0	0	0	0	0	1	1	0	1	0	0	0	0	0	0	0	1
OG0001428	0	0	1	0	0	1	0	0	0	0	0	0	0	0	1	3	0	2	4	2	4	2	1	3	4	0	0	0	0	0	0	0	0	0	0	0	0	0	1	0	1	0	0	3	2	1	0	0	1
OG0001429	0	0	1	1	0	1	1	1	0	0	1	2	0	0	0	1	1	1	1	1	1	0	1	1	1	0	1	0	1	3	2	1	0	1	0	2	0	0	0	1	1	0	1	0	0	0	0	1	0
OG0001430	0	0	0	3	0	1	0	0	0	0	0	0	0	0	0	0	0	0	0	0	0	0	1	0	0	2	0	0	0	0	0	0	0	0	0	0	1	1	0	0	0	0	1	1	1	0	0	0	0
OG0001431	1	0	0	1	1	1	0	1	1	1	0	0	0	1	1	1	0	1	1	1	1	1	1	1	1	1	0	0	0	0	1	0	0	1	0	0	1	0	1	1	1	0	1	0	1	1	0	0	0
OG0001432	0	0	0	2	0	0	0	4	0	0	2	0	0	0	0	0	0	0	0	0	0	0	0	0	0	0	0	1	1	1	2	1	1	1	1	0	0	0	0	0	0	1	1	0	0	0	1	1	0
OG0001433	2	0	0	0	0	1	1	1	2	0	1	0	0	1	4	0	0	0	0	0	0	0	0	0	0	0	0	0	0	1	1	0	0	0	0	1	0	0	0	1	2	0	0	1	1	1	1	0	1
OG0001434	0	1	1	1	0	2	0	0	0	0	1	0	0	0	2	0	0	0	0	0	0	0	0	0	0	1	1	2	2	2	2	0	1	1	2	1	2	1	1	2	0	0	0	1	1	2	1	2	1
OG0001435	0	1	1	0	0	2	0	0	0	1	0	0	0	0	1	1	1	1	1	1	1	1	1	1	1	1	1	0	1	0	0	1	1	0	0	0	1	0	1	1	1	1	0	1	1	0	1	1	0
OG0001436	1	1	0	1	1	1	1	0	1	0	0	1	1	0	0	1	0	1	1	1	1	1	1	1	1	0	0	1	1	1	0	1	0	0	1	1	0	1	1	1	0	1	1	1	1	0	1	1	1
OG0001437	0	1	0	2	1	1	0	1	1	1	1	1	1	1	0	0	0	0	0	0	0	0	0	0	0	1	0	0	0	1	0	0	1	1	0	0	1	1	1	1	0	1	0	2	0	0	1	0	2
OG0001438	1	1	0	1	1	1	0	0	1	0	1	0	2	0	0	0	0	0	0	0	0	0	0	0	0	0	0	1	1	1	1	1	0	1	1	1	0	1	0	1	0	1	2	1	1	0	0	1	2
OG0001439	0	3	1	1	1	2	0	0	0	1	0	0	0	0	0	0	0	0	0	0	0	0	0	0	0	2	1	0	0	0	1	1	1	2	0	0	2	3	0	1	1	2	0	2	2	0	0	0	2
OG0001440	0	1	2	1	1	0	0	2	0	1	1	0	0	1	1	0	2	2	1	1	1	1	1	1	1	1	2	0	0	0	0	0	0	0	0	0	2	0	0	1	1	1	0	0	0	0	0	0	0
OG0001441	0	0	2	3	1	0	0	1	0	0	0	0	0	0	0	1	2	1	2	1	2	1	0	2	2	0	2	1	1	0	0	1	0	0	1	0	0	2	0	1	0	0	1	1	0	1	0	1	1
OG0001442	1	0	2	0	0	0	0	1	0	0	1	0	0	0	1	1	2	1	1	1	1	1	1	1	1	0	2	3	2	0	0	1	0	0	2	0	0	0	0	0	1	0	2	0	0	0	0	1	0
OG0001443	0	0	1	1	1	0	1	0	0	1	1	0	1	1	1	0	1	0	0	0	0	0	1	0	0	0	1	1	1	0	1	1	1	1	1	1	0	1	1	1	1	0	1	0	0	1	1	0	0
OG0001444	1	0	0	1	1	0	1	1	1	1	1	1	1	0	0	0	0	0	0	0	0	0	0	0	0	1	0	0	0	1	1	1	1	0	0	1	1	0	0	1	1	0	1	0	0	1	0	0	0
OG0001445	1	0	0	1	0	0	0	0	0	0	1	0	1	1	2	0	0	0	0	0	0	0	0	0	0	1	0	1	1	0	1	1	1	1	1	0	1	1	2	1	0	0	1	1	1	1	1	1	1
OG0001446	1	0	0	0	1	1	0	1	1	0	1	1	1	0	0	0	0	0	0	0	0	0	0	0	0	0	0	1	1	0	1	1	1	1	0	0	0	0	0	0	0	0	1	0	0	0	1	1	0
OG0001447	0	1	0	0	0	1	2	0	2	1	1	1	0	0	0	0	0	0	0	0	0	0	0	0	0	1	0	0	0	2	0	1	3	2	0	1	1	1	2	1	0	0	0	1	1	1	1	0	0
OG0001448	0	1	1	3	0	1	0	1	0	1	0	0	0	0	1	0	0	1	1	1	1	0	0	1	1	0	1	0	1	0	1	1	0	1	1	0	0	1	0	0	0	0	0	0	0	1	0	1	0
OG0001449	1	1	0	1	1	1	1	0	1	0	0	1	1	0	1	0	0	0	0	0	0	0	1	0	0	1	0	0	1	1	1	1	1	1	1	1	1	1	0	1	0	1	1	1	1	1	1	1	1
OG0001450	1	2	0	1	1	0	0	1	1	1	2	0	0	0	1	0	0	0	0	0	0	0	0	0	0	0	0	1	0	2	1	1	0	1	2	0	0	1	0	2	0	2	1	0	0	0	0	1	1
OG0001451	1	2	0	0	0	1	1	0	0	1	0	1	0	0	1	0	0	0	0	0	0	0	1	0	0	1	0	0	0	1	0	1	1	0	0	1	1	2	1	0	1	0	1	2	1	1	1	0	1
OG0001452	1	1	0	1	1	1	0	1	0	1	1	1	1	0	0	0	0	0	0	0	0	0	1	0	0	1	0	0	0	0	0	0	0	0	0	0	1	1	1	1	1	1	1	1	1	1	0	1	1
OG0001453	1	1	0	1	1	1	1	2	1	1	0	0	1	1	1	0	0	0	0	0	0	0	1	0	0	1	0	0	1	0	1	1	1	1	1	2	1	1	0	1	1	1	1	0	0	1	1	1	0
OG0001454	1	1	0	1	1	1	1	0	1	0	0	1	0	0	0	0	0	0	0	0	0	0	1	0	0	0	0	0	1	1	1	1	1	1	1	1	0	0	1	0	0	1	1	0	0	0	1	1	0
OG0001455	0	1	1	0	0	2	0	0	0	1	2	0	0	1	0	0	1	0	0	0	0	0	1	0	0	1	1	1	2	2	2	0	2	1	0	0	2	0	2	0	0	1	2	1	1	1	3	1	0
OG0001456	0	1	2	1	0	0	0	1	0	0	1	0	0	0	0	1	1	0	1	1	1	0	0	1	1	0	1	1	1	0	0	0	0	0	1	0	0	2	0	1	1	1	0	1	0	1	0	1	3
OG0001457	0	1	1	1	1	1	0	0	0	1	1	1	1	0	1	1	1	1	1	1	1	1	1	1	1	0	1	1	1	0	1	0	0	1	1	0	0	1	1	2	0	0	1	1	1	1	0	1	1
OG0001458	0	0	1	0	0	2	0	0	0	1	0	0	0	0	0	2	0	2	3	0	3	0	0	3	2	0	0	0	0	0	0	1	1	0	0	0	0	0	1	2	0	1	2	0	0	0	0	0	0
OG0001459	0	0	1	1	0	1	0	1	0	1	1	0	0	0	0	1	1	1	1	1	1	1	0	1	1	1	1	0	0	0	2	1	0	0	0	0	1	0	1	1	1	0	0	0	0	1	0	0	0
OG0001460	0	0	1	1	0	1	0	1	0	1	0	0	0	0	0	0	0	0	0	0	0	0	1	0	0	1	1	1	1	0	0	0	1	1	0	0	1	0	0	1	1	0	0	1	1	1	1	1	0
OG0001461	0	0	1	0	0	1	1	0	0	0	1	1	0	0	0	1	1	1	1	1	1	0	1	1	1	1	1	1	0	0	1	0	0	1	1	1	1	1	0	0	1	0	1	0	0	1	0	1	0
OG0001462	0	0	0	4	0	0	0	1	0	2	4	0	0	0	0	0	0	0	0	0	0	0	1	0	0	0	0	0	0	0	1	0	0	1	0	0	0	0	0	2	2	0	0	0	0	3	0	0	0
OG0001463	0	0	0	1	0	1	0	1	1	1	1	0	1	1	1	0	0	0	0	0	0	0	1	0	0	1	0	1	0	1	1	1	0	1	0	1	1	0	0	1	0	0	1	0	0	1	1	1	0
OG0001464	1	0	0	2	0	1	0	1	0	0	1	1	0	0	1	0	0	0	0	0	0	0	0	0	0	0	0	1	0	0	1	1	1	0	0	1	0	1	1	1	1	0	0	0	0	0	0	1	1
OG0001465	1	0	0	1	0	2	0	0	0	0	1	0	0	0	1	0	0	0	0	0	0	0	0	0	0	1	0	1	1	0	1	1	1	1	1	0	1	1	1	1	0	0	1	1	1	1	1	1	1
OG0001466	1	0	0	1	1	0	0	1	1	0	1	0	1	1	2	0	0	0	0	0	0	0	1	0	0	3	0	1	1	0	1	0	0	1	1	1	2	1	1	1	0	0	1	1	1	0	0	1	1
OG0001467	1	0	0	0	0	1	0	2	0	0	1	1	0	0	0	0	0	0	0	0	0	0	0	0	0	0	0	1	1	1	1	1	0	1	1	1	0	0	1	1	1	0	3	0	0	0	0	1	0
OG0001468	1	1	0	1	0	2	0	0	1	0	1	1	0	0	0	0	0	0	0	0	0	0	0	0	0	0	0	0	0	5	0	2	2	1	0	1	0	3	1	0	0	1	0	2	0	0	1	0	1
OG0001469	1	1	0	1	1	1	0	1	1	0	0	0	1	0	0	0	0	0	0	0	0	0	1	0	0	1	0	1	0	0	1	0	1	1	1	0	1	1	0	0	0	1	1	1	1	0	1	0	1
OG0001470	1	1	1	1	1	0	1	0	1	0	0	1	1	1	0	0	1	0	0	0	0	0	1	0	0	1	1	1	1	1	0	1	1	0	1	1	1	1	0	0	1	0	1	1	1	0	0	1	0
OG0001471	0	1	1	1	0	1	1	2	0	0	1	0	1	0	0	0	1	1	1	0	1	0	0	1	1	0	1	0	0	0	0	1	1	0	0	1	0	1	1	1	0	0	1	1	0	0	0	0	0
OG0001472	1	0	7	0	0	0	0	0	0	0	0	0	0	1	2	1	0	1	0	0	1	0	0	0	0	1	3	0	0	0	0	0	0	0	0	0	0	0	4	4	0	0	0	3	0	0	0	0	1
OG0001473	0	0	1	0	0	1	0	1	0	1	0	0	0	1	0	1	0	1	1	1	1	0	0	1	1	0	1	0	0	1	1	0	0	0	0	1	1	0	2	1	0	0	1	0	1	1	0	0	0
OG0001474	1	0	1	1	0	0	0	1	0	1	1	0	0	0	1	1	1	2	1	1	1	1	0	2	1	0	1	0	1	0	0	0	0	0	0	0	0	1	0	1	1	0	1	0	0	1	0	0	0
OG0001475	0	0	1	1	1	1	0	1	0	1	1	0	0	1	1	1	1	1	1	1	1	0	0	1	1	1	1	0	0	0	2	1	0	0	0	0	1	0	1	1	1	0	1	0	0	1	0	0	0
OG0001476	0	0	1	1	0	1	0	1	0	1	1	0	0	1	1	1	1	1	1	1	1	0	0	2	1	1	1	0	0	0	2	1	0	0	0	0	1	0	0	0	1	0	0	0	0	1	0	0	0
OG0001477	1	0	0	2	1	0	0	1	1	1	1	0	1	1	1	0	0	0	0	0	0	0	1	0	0	1	0	0	0	1	1	1	1	1	0	0	1	0	0	0	1	0	0	1	1	1	1	0	0
OG0001478	1	0	0	1	1	0	0	0	1	1	1	1	1	1	2	0	0	0	0	0	0	0	0	0	0	1	0	0	0	0	1	1	1	1	0	1	2	1	0	0	1	0	1	0	0	0	0	0	1
OG0001479	1	0	0	2	1	1	0	0	1	0	0	1	1	0	0	0	0	0	0	0	0	0	1	0	0	1	0	2	2	1	1	1	1	1	2	0	1	0	1	0	1	0	1	0	0	0	0	3	0
OG0001480	1	0	0	0	2	0	0	1	0	0	2	2	1	1	0	0	0	0	0	0	0	0	0	0	0	0	0	0	0	2	3	3	0	2	0	0	0	0	0	0	0	0	1	0	0	1	0	0	0
OG0001481	0	0	0	0	0	4	1	0	1	1	2	1	0	1	1	0	0	1	0	0	0	0	1	0	0	1	0	0	0	1	1	0	0	2	0	1	1	1	0	1	1	0	1	0	0	1	0	0	0
OG0001482	0	0	0	0	0	2	0	2	0	1	1	0	0	0	0	1	0	1	1	1	1	1	1	1	1	2	0	1	1	0	0	1	0	0	1	0	2	0	1	0	2	0	0	0	0	0	0	1	0
OG0001483	1	0	0	0	0	0	0	2	1	1	1	1	0	0	3	1	0	1	1	1	1	0	0	1	1	0	0	1	1	0	2	2	0	0	0	1	0	0	1	1	0	0	0	0	0	0	0	1	0
OG0001484	0	0	0	0	0	0	0	0	1	0	0	0	0	2	2	0	0	0	0	0	0	0	0	0	0	0	0	0	0	0	0	0	0	0	0	0	0	0	2	14	0	1	0	0	0	0	0	0	0
OG0001485	1	0	0	0	0	0	0	0	0	0	0	0	0	0	0	1	0	1	1	0	1	0	0	1	1	0	0	0	0	0	0	0	2	0	0	0	0	0	0	0	0	0	0	0	0	0	1	1	0
OG0001486	0	1	2	0	0	1	0	1	0	0	1	0	0	0	0	2	2	2	2	2	2	1	0	2	2	0	2	1	1	0	0	1	0	0	1	0	0	0	0	0	1	1	0	0	0	0	0	0	0
OG0001487	0	1	1	1	0	1	0	1	0	0	1	0	0	0	1	1	0	1	1	0	1	0	0	2	1	0	0	0	0	0	1	0	1	1	0	0	0	1	1	0	1	0	1	1	2	1	0	0	2
OG0001488	1	1	0	1	1	1	1	0	1	0	0	1	1	0	0	0	0	0	0	0	0	0	1	0	0	1	0	1	0	1	1	1	1	1	1	1	1	1	1	0	0	1	1	1	1	0	1	1	1
OG0001489	1	1	0	1	1	1	1	0	1	0	0	1	1	1	1	0	0	0	0	0	0	0	1	0	0	1	0	1	1	1	0	1	1	1	1	0	1	1	0	0	1	1	0	1	1	0	1	1	1
OG0001490	0	1	2	1	0	0	0	2	0	0	0	0	0	1	5	1	1	0	1	2	1	2	0	1	2	0	1	0	0	0	1	0	0	1	0	0	0	0	1	4	0	0	0	2	1	0	0	0	0
OG0001491	1	1	0	1	0	1	1	0	1	0	0	0	0	0	0	0	0	0	0	0	0	0	1	0	0	1	0	1	0	0	1	1	1	1	0	1	1	0	2	1	1	0	1	2	1	0	1	0	1
OG0001492	0	1	1	1	1	1	0	0	0	1	1	1	1	0	1	0	1	1	1	1	1	1	1	0	1	0	1	1	1	0	1	0	0	1	1	0	0	1	1	1	0	0	1	1	1	1	0	1	1
OG0001493	0	0	2	0	0	0	0	0	0	0	0	0	0	0	0	6	2	2	7	2	7	2	0	4	6	0	3	0	0	0	0	0	0	0	0	0	0	0	0	0	0	0	0	0	0	0	0	0	0
OG0001494	0	0	1	0	1	0	1	0	0	0	0	1	1	0	1	1	0	1	1	0	1	0	2	1	1	0	0	0	2	1	0	0	0	0	1	1	0	1	0	0	2	0	0	0	0	0	0	0	0
OG0001495	0	0	1	1	0	1	0	1	0	1	1	0	0	1	1	1	1	1	1	1	1	1	0	1	1	1	1	0	0	0	2	1	0	0	0	0	1	0	0	1	1	0	1	0	0	1	0	0	0
OG0001496	1	0	1	0	0	1	0	1	0	0	0	1	0	3	0	4	2	2	5	1	5	1	0	2	1	0	1	0	0	0	0	0	0	0	0	0	0	0	3	1	0	0	1	0	0	0	0	0	0
OG0001497	1	0	1	1	0	1	1	0	0	0	0	0	0	1	1	1	1	1	1	1	1	0	2	1	1	0	1	1	0	1	0	1	0	0	1	1	0	1	0	0	1	0	1	0	0	1	1	1	0
OG0001498	1	0	1	0	1	1	1	1	1	1	1	0	1	1	1	0	0	0	0	0	0	0	1	0	0	0	1	0	0	0	0	1	0	0	0	1	0	0	1	1	1	0	1	0	0	1	0	0	0
OG0001499	1	0	1	0	1	1	1	1	1	1	1	1	1	1	1	0	0	0	0	0	0	0	1	0	0	0	1	0	0	0	0	0	0	0	0	1	0	0	1	1	1	0	1	0	0	1	0	0	0
OG0001500	1	0	1	0	1	1	1	1	1	1	1	1	1	1	1	0	0	0	0	0	0	0	1	0	0	0	1	0	0	0	0	0	0	0	0	1	0	0	1	1	1	0	1	0	0	1	0	0	0
OG0001501	0	0	1	0	0	1	0	1	0	1	1	1	0	0	1	1	1	1	1	1	1	1	1	0	1	1	1	0	0	1	0	0	1	0	0	0	1	0	0	0	1	0	0	0	0	1	0	0	0
OG0001502	1	0	0	1	0	0	0	0	0	0	1	0	0	1	1	0	0	0	0	0	0	0	0	0	0	1	0	1	1	0	1	1	1	1	1	0	1	1	1	1	0	0	1	1	0	1	1	2	1
OG0001503	1	0	0	1	1	1	0	0	1	0	0	1	1	0	0	0	0	0	0	0	0	0	1	0	0	1	0	0	0	1	1	1	1	1	0	0	1	1	1	0	1	1	1	1	1	0	0	0	1
OG0001504	2	0	0	1	0	0	1	2	0	0	0	1	0	0	0	0	0	0	0	0	0	0	0	0	0	0	0	1	1	0	1	2	0	1	1	2	1	1	2	1	2	0	0	0	0	0	0	1	0
OG0001505	0	0	0	0	3	1	0	0	0	0	0	1	0	1	0	0	0	0	0	0	0	0	0	0	0	1	0	0	0	0	1	0	0	0	0	0	1	0	0	1	1	0	1	0	0	0	0	0	0
OG0001506	2	0	0	0	0	9	0	0	0	0	3	0	0	0	0	0	0	0	0	0	0	0	0	0	0	0	0	1	1	0	1	6	0	1	1	0	1	1	6	0	1	0	0	1	0	1	0	1	0
OG0001507	0	0	0	0	0	3	0	1	0	0	2	0	0	0	1	0	0	0	0	0	0	0	0	0	0	1	0	2	0	0	2	0	0	2	2	0	1	1	1	2	0	1	1	1	1	0	0	2	0
OG0001508	0	1	0	1	0	2	0	0	0	0	0	1	0	0	0	0	0	0	0	0	0	0	1	0	0	2	0	2	2	1	1	2	2	1	1	1	2	1	0	0	0	1	0	1	1	0	2	2	1
OG0001509	1	1	1	0	0	1	0	0	1	1	1	1	0	1	1	0	0	0	0	0	0	0	1	0	0	0	1	1	1	0	1	0	1	0	1	0	0	1	1	1	1	1	1	1	0	0	1	1	1
OG0001510	1	1	0	0	1	0	1	0	1	1	1	0	1	0	1	0	0	0	0	0	0	0	0	0	0	0	0	2	2	0	1	1	0	1	2	2	0	0	1	1	1	1	1	0	0	1	0	1	1
OG0001511	0	1	0	1	0	2	0	0	0	0	1	0	1	1	1	0	0	0	0	0	0	0	0	0	0	1	0	2	2	0	1	1	0	1	1	1	1	1	1	0	1	1	1	1	0	1	0	1	1
OG0001512	1	1	0	2	0	2	1	0	0	0	0	1	1	0	0	0	0	0	0	0	0	0	0	0	0	0	0	0	0	1	1	0	0	1	0	1	2	2	0	0	0	1	3	0	0	0	1	0	0
OG0001513	1	1	0	0	1	1	1	2	1	0	0	0	0	1	1	0	0	0	0	0	0	0	1	0	0	1	0	1	1	0	1	1	0	0	1	1	1	0	1	1	1	1	2	0	0	0	0	1	1
OG0001514	1	1	0	0	0	1	0	1	1	0	0	0	0	0	0	0	0	0	0	0	0	0	1	0	0	1	0	0	0	0	1	0	0	0	0	1	2	0	0	0	2	1	2	0	0	0	0	0	0
OG0001515	0	1	0	1	1	1	0	0	0	1	1	0	1	1	1	1	0	1	1	0	0	0	0	1	1	1	0	0	1	2	1	0	0	0	0	0	1	0	1	1	0	0	1	0	1	1	0	1	1
OG0001516	0	1	0	3	0	1	0	0	0	0	0	0	0	0	0	0	0	0	0	0	0	0	0	0	0	2	0	1	0	2	1	2	1	1	2	0	2	3	0	1	1	1	1	1	1	0	2	1	1
OG0001517	1	0	2	3	1	0	0	0	0	0	0	0	0	0	0	1	2	1	1	1	2	0	0	2	2	0	2	1	1	0	0	1	0	0	1	0	0	2	0	1	0	0	1	1	0	1	0	1	1
OG0001518	1	0	1	1	1	0	0	0	1	2	1	0	1	0	1	0	0	0	0	0	0	0	0	0	0	0	0	1	0	0	0	1	0	1	0	0	0	0	0	1	1	0	1	0	0	1	0	1	0
OG0001519	0	0	1	0	1	0	0	1	1	0	1	0	1	1	1	1	0	0	1	0	1	0	1	1	1	0	0	0	0	0	0	0	0	0	0	1	0	0	0	1	1	0	0	0	0	1	0	0	0
OG0001520	2	0	2	1	0	1	2	1	0	0	0	0	0	2	1	0	2	0	0	1	0	1	0	0	0	0	2	0	0	0	0	1	0	0	0	0	2	0	1	1	1	0	0	0	0	1	0	0	0
OG0001521	3	0	1	0	1	0	0	0	1	0	1	1	0	1	1	0	0	2	1	0	1	0	0	2	1	0	1	0	0	1	1	0	1	1	0	1	0	1	0	0	1	0	1	0	0	1	1	0	0
OG0001522	0	0	1	1	1	0	0	0	0	1	0	0	0	0	0	1	0	1	1	0	1	0	1	1	1	2	0	1	0	0	0	0	0	0	0	0	2	0	1	1	1	0	1	0	1	1	0	1	0
OG0001523	1	0	1	0	1	1	1	1	1	1	1	0	1	1	1	0	0	0	0	0	0	0	1	0	0	0	1	0	0	0	0	1	0	0	0	1	0	0	1	1	1	0	1	0	0	1	0	0	0
OG0001524	1	0	2	1	1	1	0	0	1	0	0	2	0	1	0	1	1	1	1	1	1	1	1	1	1	0	2	0	0	1	1	0	1	1	0	0	0	0	0	0	2	0	0	0	0	1	1	0	0
OG0001525	1	0	0	2	1	0	1	0	1	0	1	0	1	0	0	0	0	0	0	0	0	0	1	0	0	2	0	0	0	0	0	0	1	0	0	1	2	0	0	1	1	0	1	0	0	1	0	0	0
OG0001526	1	0	0	1	0	1	0	0	0	0	1	0	0	0	1	0	0	0	0	0	0	0	1	0	0	0	0	1	0	1	1	1	1	1	1	1	1	0	0	0	1	0	1	1	1	0	1	1	0
OG0001527	1	0	0	1	0	1	0	0	0	0	0	0	0	0	0	0	0	0	0	0	0	0	0	0	0	1	0	1	0	1	1	1	0	1	0	1	1	1	0	0	1	0	1	0	0	0	0	1	0
OG0001528	1	0	0	1	1	3	0	0	0	0	0	0	0	3	3	1	0	1	1	0	1	0	0	2	0	0	0	0	0	1	1	0	0	0	0	1	1	1	0	0	0	0	1	3	3	0	1	0	0
OG0001529	1	0	0	1	1	1	1	0	1	0	0	1	1	0	0	0	0	0	0	0	0	0	1	0	0	1	0	0	1	1	1	1	1	1	0	1	0	1	1	0	0	1	1	0	0	0	1	0	1
OG0001530	0	1	0	1	1	1	0	0	0	1	1	0	1	1	1	0	0	0	0	0	0	0	2	0	0	0	0	0	0	3	1	0	1	1	1	0	0	1	0	0	1	1	0	0	0	2	1	0	1
OG0001531	1	1	1	1	1	2	0	0	1	1	1	0	1	1	1	0	0	0	0	0	0	0	0	0	0	0	0	0	0	1	1	0	0	1	0	1	0	1	2	1	0	1	1	0	0	1	0	0	0
OG0001532	0	1	0	1	0	0	0	0	0	1	1	0	0	0	0	0	0	0	0	0	0	0	1	0	0	2	0	0	0	1	1	0	1	1	0	0	2	0	0	2	1	1	1	1	1	0	1	0	0
OG0001533	1	1	0	1	1	1	0	0	1	1	1	1	1	1	1	0	0	0	0	0	0	0	0	0	0	1	0	0	0	1	0	1	1	0	0	1	0	1	0	1	1	1	1	1	1	1	1	0	1
OG0001534	1	1	0	1	0	1	0	1	1	0	0	0	1	0	0	0	0	0	0	0	0	0	1	0	0	1	0	0	0	1	1	1	1	1	0	0	1	1	0	0	0	1	0	1	1	0	0	0	1
OG0001535	1	1	0	0	0	0	1	1	0	1	1	0	0	0	1	1	0	1	1	1	1	1	0	1	1	0	0	0	0	0	0	1	0	0	1	1	0	0	0	0	0	1	1	0	0	1	0	2	0
OG0001536	0	1	0	1	1	0	0	0	0	1	0	1	1	0	0	0	0	0	0	0	0	0	0	0	0	0	0	0	0	0	0	0	0	0	0	1	0	1	0	0	0	1	0	0	1	0	0	0	2
OG0001537	0	0	4	0	0	0	0	0	0	0	0	0	0	0	0	3	1	2	3	0	3	0	0	4	3	0	3	0	0	0	0	2	0	0	0	0	0	0	1	0	0	0	1	0	0	0	0	0	0
OG0001538	0	0	1	1	0	1	0	1	0	1	1	0	0	1	1	0	1	1	1	1	1	0	0	1	1	1	1	0	0	0	2	1	0	0	0	0	1	0	1	1	1	0	1	0	0	1	0	0	0
OG0001539	0	0	1	0	0	0	0	0	0	1	1	0	0	1	1	1	1	1	1	1	1	1	0	1	1	0	1	0	0	0	1	1	0	0	0	0	0	0	1	1	1	0	1	0	0	1	0	0	0
OG0001540	1	0	1	0	1	0	1	1	1	1	1	1	1	0	0	1	2	1	1	1	1	1	0	1	1	0	1	0	1	0	0	0	0	0	0	1	1	1	0	0	0	0	0	0	0	1	0	1	0
OG0001541	0	0	0	1	1	1	0	1	1	1	1	0	1	0	1	0	0	1	1	0	1	0	0	1	1	0	0	0	0	0	0	0	0	0	0	0	1	1	1	1	0	0	0	0	1	1	0	0	0
OG0001542	1	0	0	1	0	0	0	2	1	0	0	0	0	2	1	0	0	0	0	0	0	0	0	0	0	1	0	0	0	1	1	2	1	2	0	0	0	0	0	2	0	0	0	0	0	0	1	0	1
OG0001543	0	0	0	1	0	1	0	1	0	0	0	0	0	1	1	0	0	0	0	0	0	0	0	0	0	1	0	0	1	0	1	1	1	1	1	0	1	1	1	1	0	0	1	1	1	0	1	1	1
OG0001544	1	0	0	1	1	0	0	0	1	0	0	1	1	0	0	0	0	1	1	1	1	1	1	1	1	1	0	0	0	2	0	1	2	0	0	0	1	1	0	0	0	1	0	1	1	0	2	0	0
OG0001545	1	0	0	2	0	10	0	0	0	0	3	0	0	0	0	0	0	0	0	0	0	0	0	0	0	0	0	0	0	1	7	4	3	0	0	0	0	0	1	0	2	0	2	0	0	0	0	0	0
OG0001546	2	0	0	1	3	1	1	2	0	0	0	0	2	0	0	0	0	0	0	0	0	0	0	0	0	2	0	0	0	0	1	0	0	1	0	1	4	0	0	1	0	0	0	0	0	0	0	0	0
OG0001547	1	0	0	0	1	1	1	2	1	1	0	1	1	1	2	0	0	0	0	0	0	0	1	0	0	0	0	1	1	1	1	1	1	1	1	1	0	0	0	1	1	0	1	1	1	1	1	1	0
OG0001548	1	0	0	0	0	0	1	1	0	0	1	1	0	0	1	0	0	0	0	0	0	0	0	0	0	0	0	0	1	0	1	1	0	0	1	1	0	1	0	0	1	0	0	0	0	0	0	1	0
OG0001549	0	2	0	2	0	2	0	0	0	0	0	1	0	0	0	0	0	0	0	0	0	0	0	0	0	1	0	1	1	1	1	1	1	1	1	0	1	1	0	0	0	1	0	2	2	0	1	1	2
OG0001550	0	1	0	1	1	1	0	1	0	1	1	0	1	1	2	1	0	1	1	1	1	0	1	1	1	0	0	1	0	0	1	1	1	1	1	0	0	1	1	1	1	0	0	0	0	1	0	1	1
OG0001551	0	1	0	1	1	1	1	0	1	0	1	1	1	0	0	0	0	0	0	0	0	0	1	0	0	1	0	1	1	2	1	1	0	1	1	1	1	1	0	0	1	1	0	1	1	0	1	1	1
OG0001552	0	1	0	1	1	0	0	0	0	0	0	0	1	0	0	0	0	0	0	0	0	0	1	0	0	1	0	1	1	0	0	1	0	0	0	0	1	0	0	1	2	0	1	0	0	1	0	1	0
OG0001553	0	1	1	0	0	1	0	0	0	0	1	0	0	0	1	1	1	1	1	1	1	1	1	0	0	0	1	0	0	1	1	1	0	1	0	0	0	1	1	1	1	0	0	0	0	1	1	0	0
OG0001554	0	1	0	0	0	1	1	0	1	1	0	0	1	1	0	1	0	1	1	0	1	0	1	1	0	0	0	0	0	1	0	0	0	1	0	0	0	0	1	1	1	0	0	1	1	1	1	0	0
OG0001555	1	1	0	0	1	1	1	0	1	1	0	1	0	0	0	0	0	0	0	0	0	0	1	0	0	1	0	0	0	0	1	1	0	1	1	1	1	1	0	0	1	1	1	1	1	0	0	1	1
OG0001556	1	1	1	0	1	1	1	0	1	0	0	1	1	0	0	1	1	1	1	0	1	0	0	1	1	1	1	0	0	0	1	0	0	1	0	1	1	0	1	0	0	1	1	0	0	0	0	0	0
OG0001557	0	1	0	0	0	0	0	0	0	2	0	1	2	0	0	0	0	0	0	0	0	0	2	0	0	0	0	1	1	0	1	0	1	1	0	1	0	0	0	0	0	2	5	1	2	0	0	0	0
OG0001558	0	1	0	1	1	1	0	1	1	1	0	1	0	0	0	0	0	0	0	0	0	0	1	0	0	1	0	0	0	1	1	1	1	1	0	1	1	1	1	1	0	1	1	1	0	0	1	0	1
OG0001559	1	1	0	1	0	2	0	0	1	1	0	1	0	1	1	0	0	0	0	0	0	0	1	0	0	0	0	1	0	0	3	2	0	2	1	0	1	0	1	1	0	0	1	2	1	1	0	1	0
OG0001560	1	1	4	0	0	1	1	0	0	0	0	0	0	0	0	1	1	1	1	1	1	1	0	1	1	3	1	1	1	0	0	0	0	0	1	1	1	0	1	0	0	1	0	0	0	0	0	1	1
OG0001561	0	0	1	1	0	1	0	1	0	1	1	0	0	1	1	0	1	0	0	0	0	0	0	0	0	0	1	0	0	1	1	1	1	0	1	0	0	0	1	1	1	0	1	0	0	1	1	0	1
OG0001562	0	0	1	0	0	1	1	0	0	0	1	0	0	1	1	1	1	1	1	1	1	1	0	1	1	0	1	0	1	0	0	1	1	1	1	1	0	0	0	0	1	0	1	0	1	1	1	1	0
OG0001563	0	0	1	1	0	0	0	1	0	1	1	0	0	1	1	1	1	1	1	1	1	1	0	1	1	1	1	0	0	0	0	0	0	0	0	0	1	0	0	1	1	0	1	0	0	1	0	0	0
OG0001564	0	0	1	1	0	0	0	1	0	2	1	0	0	1	1	1	1	1	1	1	1	1	1	1	1	1	1	0	0	0	0	0	0	1	0	0	1	0	0	1	1	0	0	0	0	1	0	0	0
OG0001565	0	0	0	1	0	2	0	1	0	1	1	1	1	1	1	0	0	0	0	0	0	0	0	0	0	0	0	0	0	1	1	0	0	1	0	0	0	1	1	1	1	0	0	1	1	0	1	0	1
OG0001566	0	0	0	2	0	2	0	2	0	1	1	0	0	1	1	0	0	0	0	0	0	0	1	0	0	0	0	1	1	0	0	0	0	1	1	0	0	0	0	2	1	0	1	0	0	1	0	1	0
OG0001567	0	0	0	1	0	1	1	0	0	1	1	0	0	0	1	0	0	0	0	0	0	0	1	0	0	0	0	1	0	1	1	1	0	2	0	1	0	1	2	1	0	0	1	1	0	1	0	1	1
OG0001568	0	0	0	1	1	1	0	0	1	0	0	0	1	0	0	0	0	0	0	0	0	0	0	0	0	0	0	1	0	1	1	1	0	1	1	1	0	1	0	0	1	1	1	0	0	0	0	0	0
OG0001569	0	0	0	2	0	0	0	1	0	1	1	0	0	0	0	0	0	0	0	0	0	0	1	0	0	2	0	0	0	0	1	0	0	1	0	0	2	0	0	1	1	0	1	0	0	1	0	0	0
OG0001570	0	0	0	0	1	1	0	1	1	1	1	1	1	1	1	0	0	0	0	0	0	0	1	0	0	0	0	0	0	0	0	1	0	0	0	1	0	0	1	1	1	0	0	0	0	1	0	0	0
OG0001571	0	0	0	0	1	0	0	1	1	0	0	1	1	0	1	0	0	0	0	0	0	0	0	0	0	1	0	1	1	1	2	0	0	2	1	0	2	1	0	0	0	1	1	0	0	0	0	1	0
OG0001572	0	1	0	1	0	1	0	0	0	1	1	0	0	0	0	0	0	0	0	0	0	0	0	0	0	1	0	0	0	1	1	1	1	1	0	0	1	1	1	0	1	1	1	1	1	1	0	0	1
OG0001573	0	1	0	1	0	1	0	1	0	1	1	0	0	0	0	0	0	0	0	0	0	0	1	0	0	1	0	0	0	2	0	1	0	0	0	0	1	1	0	0	2	1	2	0	0	1	0	0	1
OG0001574	0	0	1	1	1	1	0	1	0	0	1	0	1	0	0	0	0	0	0	0	0	0	1	1	0	0	0	2	2	1	1	1	1	1	2	0	0	1	0	0	0	0	2	0	0	0	1	2	1
OG0001575	0	0	2	0	0	1	0	0	1	0	1	0	0	0	0	1	1	2	1	2	1	2	0	2	2	0	2	0	0	1	0	0	0	1	0	1	0	1	0	0	0	0	0	0	0	0	1	0	1
OG0001576	0	0	1	0	1	0	0	1	1	2	1	0	0	1	1	0	1	0	0	0	0	0	0	0	0	0	1	0	0	0	0	0	0	0	0	0	0	0	2	0	1	0	0	0	0	2	0	0	0
OG0001577	1	0	1	0	1	0	0	0	1	2	1	1	1	0	1	1	0	2	2	1	1	1	0	0	1	0	1	1	0	0	1	0	0	0	1	0	1	0	1	1	0	0	1	0	0	1	0	0	0
OG0001578	0	0	1	1	0	1	1	0	0	0	0	0	0	0	0	0	1	1	1	1	1	0	1	1	1	1	1	0	0	1	0	1	0	0	0	2	1	1	0	0	1	0	1	0	0	0	0	0	1
OG0001579	1	0	1	1	1	1	0	1	2	0	0	0	2	0	0	0	1	0	0	0	0	0	1	0	0	1	1	0	0	0	0	0	0	0	0	0	1	0	0	0	1	2	0	1	0	1	0	0	0
OG0001580	1	0	0	1	0	0	0	0	0	0	1	1	0	1	1	0	0	0	0	0	0	0	1	0	0	1	0	1	1	0	0	1	1	0	1	0	1	0	0	0	0	0	2	0	0	1	0	1	0
OG0001581	1	0	0	1	1	1	1	0	1	0	0	1	1	0	0	0	0	0	0	0	0	0	1	0	0	1	0	1	1	1	1	0	1	1	1	1	1	0	1	0	0	0	1	0	0	0	1	1	0
OG0001582	1	0	0	1	0	1	0	0	0	0	1	1	0	0	0	0	0	0	0	0	0	0	0	0	0	0	0	1	1	1	1	1	0	1	0	1	0	1	1	1	0	0	0	0	0	0	0	1	0
OG0001583	1	0	0	1	1	1	1	0	1	0	0	1	0	0	0	0	0	0	0	0	0	0	1	0	0	1	0	0	1	1	1	1	1	1	1	1	1	0	1	1	0	0	1	1	1	0	1	1	0
OG0001584	2	0	0	0	2	1	0	3	0	0	0	2	0	0	0	0	0	0	0	0	0	0	0	0	0	0	0	0	0	0	0	0	0	0	1	0	0	0	0	1	0	0	1	0	0	0	0	0	0
OG0001585	0	1	0	0	1	1	0	1	1	0	1	2	1	1	0	0	0	0	1	0	1	0	1	1	1	0	0	0	0	0	0	1	0	0	0	0	0	0	1	2	0	1	1	0	0	0	0	0	0
OG0001586	0	2	0	2	0	2	0	0	0	0	0	1	0	0	0	0	0	0	0	0	0	0	0	0	0	1	0	1	0	1	1	0	1	1	1	0	1	2	0	0	0	1	0	2	2	0	0	1	2
OG0001587	0	1	0	1	0	1	0	0	0	0	1	1	0	0	0	0	0	0	0	0	0	0	2	0	0	1	0	1	1	1	1	1	2	1	1	1	1	1	0	0	0	1	0	1	1	1	1	1	1
OG0001588	0	1	0	1	1	1	0	1	0	0	1	0	0	1	1	0	0	1	1	1	1	0	1	0	1	0	0	1	1	0	1	1	0	1	1	0	0	0	1	1	1	0	0	0	0	1	0	1	1
OG0001589	2	1	0	1	0	1	0	1	0	0	0	0	0	0	0	0	0	0	0	0	0	0	0	0	0	1	0	1	1	1	1	1	1	1	1	0	1	0	0	1	0	0	1	1	1	1	1	1	1
OG0001590	1	1	0	1	1	1	1	0	1	0	0	1	0	0	0	0	0	0	0	0	0	0	1	0	0	1	0	0	0	0	1	1	1	0	0	1	1	1	1	0	1	1	1	0	0	0	0	0	1
OG0001591	0	1	0	1	0	0	1	0	0	0	0	0	0	0	0	0	0	0	0	0	0	0	1	0	0	1	0	1	1	1	2	1	1	2	1	1	1	2	0	0	0	1	1	2	2	0	0	1	2
OG0001592	0	1	0	2	0	0	0	0	0	0	1	0	0	2	3	1	0	1	1	1	1	1	1	1	1	1	0	0	0	0	1	0	0	0	0	0	1	1	0	0	1	0	0	1	1	2	0	0	1
OG0001593	0	1	1	1	0	1	2	0	0	0	0	0	0	0	0	1	1	1	1	1	1	1	1	1	1	1	1	0	0	1	1	1	1	1	0	1	0	1	0	0	0	1	1	1	1	0	1	0	0
OG0001594	0	1	0	0	1	1	1	1	0	0	2	0	1	1	1	0	0	0	0	0	0	0	0	0	0	0	0	2	2	1	1	2	0	1	2	1	0	0	2	1	0	1	1	1	1	0	1	1	1
OG0001595	1	1	0	0	0	0	1	1	0	0	1	0	0	0	1	1	0	1	1	1	1	1	0	1	1	0	0	0	0	0	0	1	1	0	1	1	0	0	0	0	0	1	1	0	0	1	0	1	0
OG0001596	1	1	0	2	1	1	0	1	1	0	1	1	2	0	0	0	0	0	0	0	0	0	1	0	0	1	0	0	0	0	0	1	1	1	0	0	1	1	0	0	0	1	0	0	0	1	0	0	0
OG0001597	0	1	0	2	0	1	0	1	0	0	2	0	0	0	0	0	0	0	0	0	0	0	0	0	0	0	0	0	1	2	1	1	0	1	0	0	0	1	1	1	0	1	0	1	1	0	1	1	1
OG0001598	1	1	0	1	1	1	1	0	1	0	0	1	1	0	1	0	0	0	0	0	0	0	1	0	0	1	0	0	0	1	0	1	1	0	0	1	1	1	0	0	1	1	1	0	0	1	1	0	1
OG0001599	0	0	1	1	0	0	0	1	0	1	1	0	0	1	1	0	1	0	0	0	0	0	0	0	0	1	1	1	1	0	1	0	0	1	1	0	1	0	0	1	1	0	1	0	0	1	0	1	0
OG0001600	0	0	1	0	0	1	1	0	0	0	0	0	0	1	2	0	1	1	1	1	1	1	0	1	1	0	1	1	1	1	1	1	1	0	1	1	0	1	1	1	1	0	1	1	1	1	0	1	1
OG0001601	1	0	1	0	1	0	0	1	0	0	0	0	0	3	3	2	2	1	3	0	3	0	0	1	0	0	1	0	0	0	0	1	0	0	0	0	0	0	5	3	1	0	0	1	0	0	0	0	0
OG0001602	1	0	0	4	1	3	0	0	1	0	1	0	0	0	3	0	0	0	0	0	0	0	0	0	0	1	0	0	0	0	0	1	1	0	0	1	1	1	1	0	0	0	0	0	0	1	1	1	0
OG0001603	0	0	0	1	1	0	0	1	1	0	0	1	1	1	0	0	0	0	0	0	0	0	1	0	1	0	0	1	1	1	1	0	0	1	1	0	0	1	1	0	0	0	0	0	0	1	2	1	1
OG0001604	1	0	0	1	1	1	1	1	1	0	1	0	2	0	0	0	0	0	0	0	0	0	0	0	0	1	0	0	0	0	0	1	0	0	0	0	1	0	0	1	1	1	1	0	0	0	1	0	0
OG0001605	0	0	0	1	0	1	0	1	1	0	0	0	0	0	0	0	0	0	0	0	0	0	1	0	0	1	0	0	1	1	1	1	1	1	1	0	1	1	1	0	1	0	0	1	1	0	1	1	1
OG0001606	0	0	0	1	1	1	0	1	0	1	0	0	0	0	0	0	0	0	0	0	0	0	0	0	0	1	0	1	0	1	0	1	1	1	1	0	1	0	1	1	0	1	1	1	1	0	1	1	1
OG0001607	1	0	0	1	1	1	1	0	1	0	0	1	1	0	0	0	0	0	0	0	0	0	1	0	0	0	0	0	1	1	1	1	0	1	1	1	0	1	0	0	1	1	1	0	0	1	1	1	1
OG0001608	0	0	0	0	1	0	0	0	1	1	0	0	1	3	13	0	0	0	0	0	0	0	0	0	0	0	0	0	1	0	0	1	0	0	0	0	0	0	3	8	0	0	2	0	0	4	0	1	0
OG0001609	0	0	0	0	0	1	0	1	0	1	1	1	0	0	0	1	0	1	1	0	1	0	1	1	1	0	0	0	0	0	0	1	0	0	0	0	0	0	0	1	1	0	1	0	0	1	0	0	0
OG0001610	2	0	0	0	0	0	1	1	1	0	0	1	0	0	0	1	0	1	1	1	1	1	1	1	1	0	0	0	0	1	0	0	0	1	0	1	0	1	0	0	1	0	2	0	0	0	1	0	0
OG0001611	2	0	0	0	0	0	1	0	1	0	0	2	2	0	0	0	0	0	0	0	0	0	1	0	0	2	0	0	0	1	0	1	1	0	0	1	2	0	0	0	0	0	1	0	0	0	0	0	0
OG0001612	1	0	0	0	0	0	1	2	0	1	0	0	0	0	4	1	0	1	1	1	1	1	0	1	1	0	0	1	1	0	0	1	0	0	1	1	0	0	0	0	0	0	2	0	0	2	0	1	0
OG0001613	1	1	0	1	0	0	0	0	0	1	1	1	1	0	0	0	0	0	0	0	0	0	0	0	0	0	0	0	0	0	1	0	0	0	1	0	0	1	1	1	0	1	0	0	0	1	0	1	0
OG0001614	0	1	0	1	0	1	0	0	0	0	0	0	0	1	1	0	0	0	0	0	0	0	1	0	0	1	0	0	0	1	1	1	1	1	0	0	1	1	2	1	0	1	1	1	1	0	1	0	1
OG0001615	0	1	0	0	0	0	0	0	0	1	0	0	0	1	1	0	0	0	0	0	0	0	0	0	0	1	0	1	0	0	2	1	0	1	2	0	1	1	0	1	0	1	2	1	1	1	0	1	1
OG0001616	0	1	0	1	0	1	0	0	1	1	0	0	0	0	0	0	0	0	0	0	0	0	1	0	0	1	0	0	0	0	1	1	1	1	0	1	1	0	1	1	0	1	1	1	0	0	1	0	1
OG0001617	0	1	1	1	0	0	1	0	0	0	0	0	0	1	1	1	1	1	1	1	1	1	0	1	1	1	1	2	1	0	0	0	0	0	1	1	1	0	0	1	0	0	1	0	0	0	0	1	0
OG0001618	1	1	0	1	1	0	0	1	1	0	0	1	1	0	0	1	0	0	1	0	1	0	0	0	0	0	1	0	1	2	1	1	0	1	0	0	0	1	0	0	0	1	1	1	1	0	0	1	1
OG0001619	0	1	1	1	1	0	0	0	1	1	0	0	1	0	0	0	1	0	0	0	0	0	1	0	0	0	1	0	1	0	1	0	1	1	0	1	0	1	0	1	1	1	0	1	1	1	0	0	0
OG0001620	0	1	0	1	1	1	0	0	0	1	1	0	1	1	1	0	0	0	0	0	0	0	0	0	0	1	0	0	1	2	0	0	0	0	0	0	1	1	1	1	0	0	1	0	1	1	1	1	1
OG0001621	1	0	1	0	1	0	0	2	1	0	0	1	1	1	1	1	1	0	1	1	1	1	1	1	1	0	1	0	0	0	0	0	0	0	0	1	0	1	0	0	1	0	0	0	1	0	0	0	1
OG0001622	1	0	1	1	1	1	1	1	0	0	0	1	1	0	0	1	1	1	1	1	1	1	0	1	1	0	1	0	1	0	0	1	0	0	1	1	0	0	0	0	0	0	1	0	0	0	0	1	0
OG0001623	0	0	1	1	0	0	0	1	0	1	1	0	0	0	1	1	1	1	1	1	1	1	0	1	1	1	1	0	0	0	0	0	0	0	0	0	1	0	0	1	1	0	1	0	0	1	0	0	0
OG0001624	1	0	1	0	0	0	1	0	1	0	0	0	0	0	0	0	1	0	0	0	0	0	0	0	0	1	1	0	0	2	0	0	0	0	0	1	1	0	0	0	0	0	1	1	0	0	0	0	1
OG0001625	1	0	1	0	0	0	1	0	1	0	0	1	0	0	0	0	1	0	0	0	0	0	0	0	0	1	1	0	0	1	0	0	1	0	0	1	1	0	0	0	0	0	1	1	0	0	0	0	1
OG0001626	1	0	1	1	0	1	0	0	0	0	1	0	0	1	2	1	1	1	1	1	1	1	0	1	1	0	1	1	0	1	0	1	0	1	1	0	0	0	1	1	0	1	0	0	0	0	1	1	0
OG0001627	1	0	1	1	0	0	0	1	0	0	1	0	0	1	1	0	1	0	0	0	0	0	0	0	0	1	1	1	1	1	0	1	0	0	1	0	1	0	1	0	1	0	1	0	0	0	0	0	0
OG0001628	1	0	0	1	1	1	1	0	1	0	0	1	1	1	1	0	0	0	0	0	0	0	0	0	0	1	0	0	0	0	1	2	0	1	0	1	1	1	1	1	1	0	0	1	1	1	0	0	1
OG0001629	0	0	0	1	0	1	0	2	0	1	1	0	0	0	1	0	0	0	0	0	0	0	1	0	0	0	0	1	1	0	1	2	0	1	1	0	0	0	1	1	1	0	1	0	0	1	0	1	0
OG0001630	1	0	0	1	1	0	0	1	1	0	1	1	1	0	1	0	0	0	0	0	0	0	1	0	0	1	0	0	0	1	2	0	0	2	0	0	1	1	1	0	1	0	1	0	0	1	0	0	0
OG0001631	0	0	0	0	1	2	0	1	1	0	2	1	1	0	1	0	0	0	0	0	0	0	1	0	0	0	0	0	0	0	0	0	1	1	0	0	0	1	0	0	0	1	0	0	0	0	0	0	0
OG0001632	0	0	0	0	0	0	0	0	0	0	1	1	0	1	2	3	1	3	3	0	3	0	0	3	3	0	1	0	0	0	0	1	0	1	0	0	0	2	0	0	0	0	0	1	1	1	0	0	1
OG0001633	0	0	0	0	0	0	0	0	0	0	0	0	0	0	0	0	0	2	0	0	0	0	0	2	0	1	0	0	0	0	1	0	0	0	0	0	1	3	1	0	3	0	1	0	0	0	0	0	0
OG0001634	2	1	0	1	1	1	0	0	1	0	0	0	0	0	0	1	0	2	1	0	1	1	1	2	1	1	0	0	0	1	0	1	0	0	0	0	1	1	0	0	0	1	0	1	1	0	0	0	1
OG0001635	0	1	0	1	0	1	0	0	0	0	1	1	0	0	0	0	0	0	0	0	0	0	1	0	0	1	0	1	0	1	1	1	2	1	1	0	1	2	0	0	0	1	0	1	1	0	1	1	1
OG0001636	0	1	1	0	0	0	0	1	0	0	1	0	0	0	0	1	1	1	1	0	1	0	0	1	1	1	1	0	0	0	0	0	1	0	0	0	1	1	0	0	1	1	1	1	1	0	1	0	1
OG0001637	0	1	0	1	0	1	0	0	0	0	1	0	0	0	1	0	0	0	0	0	0	0	0	0	0	1	0	0	0	0	1	1	0	1	0	0	1	1	0	0	0	1	1	1	1	1	0	0	1
OG0001638	2	1	2	2	0	0	0	1	0	0	0	1	0	0	4	1	2	0	1	0	1	0	0	1	1	1	2	0	0	0	0	0	0	0	0	0	2	1	0	0	0	1	1	1	1	0	0	0	1
OG0001639	0	1	1	1	0	2	0	0	0	1	2	1	0	1	1	0	0	0	0	0	0	0	0	0	0	0	0	1	1	1	1	1	0	1	1	0	0	0	2	1	0	0	0	0	0	1	0	1	0
OG0001640	1	1	0	0	1	0	1	0	1	0	1	0	1	0	0	0	0	0	0	0	0	0	1	0	0	1	0	0	0	1	0	1	1	1	0	1	2	1	1	0	1	1	2	0	0	0	0	0	1
OG0001641	0	1	0	0	1	1	0	0	1	0	0	0	0	0	0	0	0	0	0	0	0	0	2	0	0	0	0	1	1	2	1	2	0	1	1	2	0	1	1	0	1	0	0	0	0	0	0	1	1
OG0001642	0	1	0	0	1	0	1	0	1	0	0	1	1	1	0	0	0	0	0	0	0	0	0	0	0	1	0	0	0	1	0	0	1	1	0	0	1	1	1	1	0	1	1	1	1	0	1	0	1
OG0001643	1	1	0	1	0	0	0	1	0	1	1	0	0	0	1	0	0	0	0	0	0	0	1	0	0	1	0	0	1	1	1	0	0	1	0	0	1	1	0	0	1	1	1	0	0	1	0	0	1
OG0001644	0	1	1	1	0	1	1	1	0	0	1	0	0	0	0	0	1	0	0	0	0	0	0	0	0	1	1	0	0	0	0	0	0	1	0	1	1	1	0	0	1	0	1	1	1	0	0	0	0
OG0001645	1	0	1	0	0	0	0	0	0	0	0	0	0	0	0	1	1	1	1	1	1	1	0	1	1	0	2	1	1	0	0	1	0	0	1	1	0	0	0	0	0	0	1	0	0	0	0	1	0
OG0001646	0	0	1	0	0	0	0	0	1	1	5	0	0	0	0	1	1	1	1	1	1	0	0	0	1	0	1	1	2	0	1	2	0	0	1	0	0	0	1	3	0	0	0	0	0	4	0	2	0
OG0001647	0	0	1	0	0	0	0	1	0	0	0	1	0	0	0	1	1	0	1	1	1	1	0	1	1	0	1	1	0	0	1	1	0	1	1	0	0	0	0	1	1	0	1	0	0	1	0	1	0
OG0001648	0	0	1	1	0	0	0	1	0	0	1	0	0	1	0	1	0	1	1	1	1	1	0	1	1	0	1	0	0	0	0	0	0	0	0	0	0	0	0	1	1	0	1	0	0	1	0	0	0
OG0001649	1	0	1	0	0	1	0	0	1	1	1	1	1	1	1	1	1	1	1	0	1	0	0	1	1	0	1	0	1	0	0	1	0	0	1	1	0	0	1	0	0	0	1	0	0	1	0	1	0
OG0001650	2	0	1	0	1	1	1	0	1	0	0	0	1	0	0	1	0	1	1	0	1	0	0	1	1	0	1	1	1	0	0	1	0	0	1	1	0	0	1	1	0	0	1	0	0	0	0	1	0
OG0001651	1	0	0	1	0	0	0	0	0	0	1	0	0	1	2	0	0	0	0	0	0	0	0	0	0	1	0	1	1	0	2	2	0	1	1	0	1	0	1	1	0	0	2	0	1	1	0	1	1
OG0001652	0	0	0	1	0	2	0	0	0	0	3	1	0	0	0	0	0	0	0	0	0	0	0	0	0	1	0	0	1	0	0	1	0	0	0	0	1	0	0	2	0	0	0	0	1	0	0	1	0
OG0001653	1	0	0	0	1	0	1	1	1	0	1	2	2	0	0	0	0	0	0	0	0	0	0	0	0	1	0	0	0	0	0	0	0	0	0	1	1	0	0	0	1	0	1	0	0	0	0	0	0
OG0001654	1	0	0	0	1	0	1	1	0	0	0	1	1	0	0	0	0	0	0	0	0	0	0	0	0	0	0	0	0	0	1	1	0	0	1	1	0	1	0	0	1	0	1	0	0	0	0	1	0
OG0001655	2	0	0	0	2	1	0	1	2	1	1	1	2	0	0	1	0	1	1	1	1	1	0	1	1	0	0	0	1	0	0	2	0	0	1	0	0	0	0	1	1	0	2	0	0	0	0	1	0
OG0001656	1	0	0	0	1	1	1	0	1	0	1	1	1	1	1	0	0	0	0	0	0	0	1	0	0	0	0	1	1	0	1	1	1	1	1	1	0	0	1	0	0	0	0	0	0	1	0	1	0
OG0001657	2	0	0	0	0	2	0	0	0	0	0	1	0	0	0	1	0	1	1	0	1	0	1	1	1	0	0	0	0	0	0	0	1	0	0	1	1	0	0	1	1	0	1	0	0	1	0	0	0
OG0001658	0	0	0	0	0	1	0	0	0	0	1	0	0	0	0	0	0	0	0	0	0	0	0	0	0	0	0	2	1	0	1	2	0	1	3	0	0	1	1	0	0	0	0	0	0	0	0	3	0
OG0001659	0	0	0	0	0	0	1	0	0	0	1	0	0	1	1	0	0	0	0	0	0	0	1	0	0	1	0	0	0	0	0	0	0	0	0	1	1	0	1	1	1	0	1	0	0	1	0	0	1
OG0001660	1	1	0	0	1	1	1	1	1	1	1	0	1	0	0	0	0	0	0	0	0	0	1	0	0	0	0	1	0	0	1	0	0	1	1	1	0	1	0	0	1	1	0	0	0	1	0	1	0
OG0001661	0	1	0	0	1	0	1	0	1	1	0	0	1	0	1	0	0	0	0	0	0	0	1	0	0	1	0	0	0	0	0	1	1	0	0	1	1	1	1	1	1	1	1	1	1	0	0	0	0
OG0001662	0	1	0	0	1	0	0	1	1	1	1	0	1	1	1	0	0	0	0	0	0	0	0	0	0	1	0	0	0	1	1	0	1	1	0	0	1	1	0	0	0	1	0	1	1	0	1	0	1
OG0001663	0	1	0	1	1	1	1	0	1	0	0	0	1	0	0	0	0	0	0	0	0	0	1	0	0	1	0	0	0	1	0	0	1	0	0	1	1	1	0	0	0	1	1	0	0	0	1	0	1
OG0001664	0	1	0	1	1	1	0	0	0	1	1	0	1	1	1	0	0	0	0	0	0	0	0	0	0	1	0	0	1	2	0	0	0	0	0	0	1	1	1	1	0	0	1	0	1	1	1	1	1
OG0001665	0	0	1	0	0	1	1	0	0	0	0	0	0	0	0	1	1	1	1	1	1	1	0	0	1	0	0	1	1	0	0	1	0	1	1	1	1	0	0	0	0	0	0	0	0	0	0	1	0
OG0001666	0	0	1	1	0	0	0	1	0	1	1	0	0	1	1	0	1	1	1	1	1	1	0	1	1	1	1	0	0	0	0	0	0	0	0	0	1	0	0	1	1	0	1	0	0	1	0	0	0
OG0001667	0	0	1	0	0	1	1	0	0	0	0	0	0	1	1	0	1	1	1	1	1	1	0	1	1	0	1	1	0	1	1	1	1	0	1	1	0	1	1	1	1	0	1	1	1	1	0	1	0
OG0001668	0	0	1	1	0	0	0	1	0	1	1	0	1	1	1	0	1	0	0	0	0	0	0	0	0	0	1	0	0	0	1	0	0	1	0	0	0	0	0	1	1	0	1	0	0	2	0	0	0
OG0001669	0	0	1	0	0	0	0	0	0	0	0	0	0	1	2	2	1	2	2	2	2	1	0	2	2	0	1	0	1	0	0	0	0	0	0	0	0	0	0	0	0	0	0	0	0	1	0	1	0
OG0001670	1	0	1	0	0	0	0	0	0	0	0	0	0	0	2	2	1	1	2	0	2	0	0	1	2	0	1	1	2	0	0	0	0	0	1	0	0	0	0	0	1	0	4	0	0	2	0	0	0
OG0001671	0	0	0	1	0	1	0	0	0	0	0	0	0	0	0	1	0	1	1	1	1	1	0	1	1	1	0	0	0	1	1	1	0	1	0	0	1	1	1	0	1	0	0	1	1	0	2	0	1
OG0001672	0	0	0	1	1	0	0	0	0	0	0	0	1	0	0	0	0	0	0	0	0	0	0	0	0	1	0	0	0	0	0	0	0	0	0	0	1	0	0	0	1	1	1	0	0	0	0	0	0
OG0001673	1	0	0	1	1	1	0	2	0	0	1	0	1	1	0	0	0	0	0	0	0	0	0	0	0	0	0	1	0	0	0	1	0	1	0	1	0	0	1	1	1	0	0	0	0	0	0	0	0
OG0001674	1	0	0	1	1	1	1	1	1	0	0	1	1	0	0	0	0	0	0	0	0	0	1	0	0	1	0	1	0	0	0	1	0	1	0	1	1	0	0	0	1	0	1	1	1	0	1	1	1
OG0001675	1	0	0	1	1	1	0	0	1	0	0	1	1	1	1	0	0	0	0	0	0	0	1	0	0	0	0	1	1	0	1	1	0	1	1	0	0	0	1	0	1	0	1	0	0	1	0	1	0
OG0001676	1	0	0	0	1	0	0	1	0	1	1	0	0	0	1	0	0	0	0	0	0	0	0	0	0	0	0	1	1	0	0	1	0	1	1	0	0	0	1	1	0	0	1	0	0	1	0	1	0
OG0001677	2	0	0	0	1	1	0	0	1	1	1	1	0	1	1	1	0	1	1	1	1	1	0	1	1	0	1	0	1	0	0	1	0	0	1	0	0	0	0	1	1	0	1	0	1	0	0	1	0
OG0001678	0	1	0	0	0	1	0	0	1	1	0	2	0	0	0	0	1	0	0	0	0	0	0	0	0	0	0	0	0	1	0	1	0	1	0	0	1	2	0	0	0	1	2	0	1	0	0	0	2
OG0001679	0	1	1	0	0	0	0	1	0	0	0	0	0	1	0	0	1	0	0	0	0	0	0	0	0	2	1	0	0	0	1	1	0	0	0	0	1	1	1	1	1	0	0	1	2	0	0	0	1
OG0001680	0	1	0	0	1	0	0	1	1	1	1	0	0	0	0	0	0	0	0	0	0	0	0	0	0	0	0	1	1	2	1	2	0	1	2	0	0	0	0	0	0	0	1	0	0	0	0	1	0
OG0001681	0	1	0	0	2	0	1	0	1	0	1	0	1	0	0	0	0	0	0	0	0	0	1	0	0	1	0	0	0	1	0	1	0	1	0	1	1	1	0	0	1	1	3	0	0	0	0	0	1
OG0001682	1	1	0	0	1	1	0	1	1	0	0	1	1	0	0	0	0	0	0	0	0	0	0	0	0	1	0	1	1	0	0	1	0	1	0	0	1	1	1	1	0	1	1	1	1	0	0	0	1
OG0001683	0	0	2	0	0	0	0	1	0	0	0	0	0	0	0	3	2	3	3	2	3	2	0	2	2	0	3	0	0	0	1	0	0	0	0	0	1	0	0	0	1	0	0	0	0	0	0	0	0
OG0001684	0	0	3	0	0	1	1	0	0	0	0	0	0	7	2	1	2	3	0	0	1	0	0	1	1	0	1	0	0	0	0	0	0	0	0	0	1	0	3	1	0	0	0	0	0	0	0	0	0
OG0001685	0	0	1	1	0	0	1	1	0	0	0	0	0	0	0	1	1	1	1	0	1	0	0	1	1	0	1	0	0	0	0	1	1	0	1	1	0	1	1	1	0	0	1	1	0	1	0	0	0
OG0001686	0	0	1	0	2	2	0	2	0	0	0	0	0	1	0	0	1	0	0	0	0	0	0	1	0	0	1	0	0	0	0	1	0	1	0	0	0	0	2	0	0	0	0	7	2	0	0	0	3
OG0001687	0	0	1	0	0	3	0	0	0	0	0	0	0	0	0	0	0	3	0	3	0	3	3	3	3	0	1	0	0	0	0	1	0	0	0	0	0	0	0	1	3	0	0	0	0	1	0	0	0
OG0001688	1	0	0	1	0	0	1	1	1	0	0	0	0	0	0	0	0	0	0	0	0	0	0	0	0	1	0	1	1	1	1	0	1	1	1	1	1	1	0	0	0	0	1	0	0	0	1	1	1
OG0001689	2	0	0	1	0	0	0	0	0	0	0	0	0	2	2	0	0	0	0	0	0	0	0	0	0	0	0	0	0	0	0	0	0	0	0	0	0	1	0	0	0	0	5	0	0	1	0	0	0
OG0001690	0	0	0	1	0	1	0	0	0	0	1	0	0	0	1	1	0	1	1	1	1	1	0	1	1	0	0	0	1	0	1	1	0	1	0	0	0	1	1	1	0	0	1	0	0	1	0	0	0
OG0001691	1	0	0	1	1	1	1	0	1	1	1	0	1	0	0	0	0	0	0	0	0	0	1	0	0	1	0	0	0	1	1	1	1	1	0	1	1	0	0	1	1	0	0	0	0	0	0	0	0
OG0001692	0	0	0	1	1	0	1	1	0	0	0	1	1	0	0	0	0	0	0	0	0	0	1	0	0	1	0	0	0	1	1	0	1	1	0	1	1	1	0	1	1	1	1	1	1	0	0	0	1
OG0001693	0	0	0	0	1	1	0	0	0	0	0	1	1	0	0	0	0	0	0	0	0	0	0	0	0	0	0	1	1	1	0	0	0	1	1	1	0	2	0	0	0	0	1	1	1	0	1	1	1
OG0001694	0	0	0	0	1	1	0	1	1	1	1	0	0	2	1	0	0	0	0	0	0	0	0	0	0	1	0	1	0	0	0	0	0	0	0	1	1	0	1	1	1	1	1	1	1	1	0	0	1
OG0001695	1	0	0	0	1	0	0	0	0	1	1	0	1	1	1	0	0	0	0	0	0	0	0	0	0	0	0	1	1	0	1	1	0	0	1	0	0	0	1	1	0	1	1	2	2	1	0	1	0
OG0001696	0	0	0	0	1	1	0	0	0	1	1	0	0	1	1	0	0	0	0	0	0	0	1	0	0	0	0	0	0	1	0	1	0	0	0	0	0	0	0	3	1	0	1	0	0	1	1	0	0
OG0001697	0	0	0	0	0	1	0	0	0	1	1	1	0	0	0	1	0	1	1	0	1	0	1	1	1	0	0	0	0	0	1	1	0	0	0	0	0	0	0	1	1	0	1	0	0	1	0	0	0
OG0001698	0	0	0	0	0	1	1	0	1	0	0	1	1	0	0	0	0	0	0	0	0	0	0	0	0	1	0	1	0	0	1	1	1	1	1	1	1	2	0	0	1	0	1	0	0	0	0	1	0
OG0001699	0	1	2	0	0	0	0	0	0	0	0	0	0	1	0	4	2	3	5	1	4	2	0	5	3	0	1	0	0	0	0	0	0	0	0	0	0	0	0	0	0	0	0	2	2	0	0	0	0
OG0001700	1	1	0	0	2	0	1	2	0	1	0	0	0	1	0	0	0	0	0	0	0	0	0	0	0	1	0	1	1	0	0	0	0	0	1	1	1	1	1	1	1	1	2	0	0	1	0	1	0
OG0001701	1	1	0	1	0	1	0	0	0	0	0	0	0	0	0	0	0	0	0	0	0	0	1	0	0	1	0	1	0	2	1	1	0	1	1	0	1	1	1	0	1	1	1	1	1	0	0	0	1
OG0001702	0	1	0	2	0	0	0	0	0	0	0	0	0	0	0	1	0	1	1	1	1	1	1	1	1	1	0	1	1	1	2	1	1	0	0	0	1	1	0	1	1	0	1	2	1	1	0	1	1
OG0001703	0	0	1	0	1	1	0	1	0	1	1	0	1	0	1	1	0	0	1	1	1	1	0	1	0	0	1	1	1	0	1	1	0	0	2	0	0	0	0	0	0	0	1	0	0	0	0	1	0
OG0001704	0	0	1	0	0	0	1	4	0	0	1	0	0	0	1	0	0	1	1	1	1	1	0	1	2	0	0	0	0	0	0	1	0	0	0	0	0	0	0	0	0	0	2	0	0	0	0	0	0
OG0001705	0	0	1	1	0	1	0	1	0	1	1	0	0	0	1	1	1	1	1	1	1	1	0	1	1	0	1	0	0	0	0	0	0	0	0	0	0	0	0	1	0	0	0	1	1	1	0	0	0
OG0001706	0	0	1	1	1	1	0	0	0	0	0	0	0	0	1	1	0	1	2	2	1	1	0	1	2	0	1	0	0	1	1	1	0	1	0	1	0	0	1	1	0	1	1	0	0	0	2	0	0
OG0001707	1	0	0	1	1	1	1	0	0	0	1	0	0	0	0	0	0	0	0	0	0	0	0	0	0	0	0	1	0	2	1	1	1	1	1	1	1	1	0	0	0	1	1	0	0	0	1	1	0
OG0001708	0	0	0	1	0	1	1	0	1	0	0	1	1	0	0	0	0	0	0	0	0	0	1	0	0	0	1	0	0	1	1	1	1	0	0	1	0	1	0	0	0	0	1	1	1	1	1	0	1
OG0001709	0	0	0	1	0	3	0	0	0	0	0	0	0	0	0	1	0	1	1	0	1	0	0	1	1	0	0	0	0	2	1	1	1	1	1	0	0	1	0	0	1	0	1	0	0	0	0	0	0
OG0001710	0	0	0	1	0	1	1	0	0	0	0	0	0	0	0	0	0	0	0	0	0	0	0	0	0	1	0	1	1	1	1	1	0	1	1	0	1	0	0	0	1	0	1	0	0	1	0	1	2
OG0001711	0	0	0	1	0	0	0	1	1	0	0	0	0	0	0	1	0	1	1	1	1	1	1	1	1	0	0	1	1	0	1	0	1	1	1	0	0	0	1	0	1	0	1	0	0	0	1	1	0
OG0001712	0	0	0	1	1	0	1	0	0	1	2	0	0	0	0	0	0	0	0	0	0	0	0	0	0	1	0	0	0	0	0	0	0	0	0	1	1	1	1	1	1	0	2	0	0	1	0	0	0
OG0001713	0	0	0	0	1	2	0	1	0	1	1	1	1	1	1	0	0	0	0	0	0	0	1	0	0	0	0	0	0	0	0	0	0	0	0	0	0	0	1	1	0	0	0	0	0	1	0	0	0
OG0001714	1	0	0	0	0	1	1	1	0	1	1	1	0	0	2	0	0	0	0	0	0	0	0	0	0	0	0	0	0	0	1	1	0	0	1	1	0	0	0	1	0	0	0	0	0	1	0	1	0
OG0001715	0	0	0	0	0	3	2	0	1	3	2	0	0	1	3	0	0	0	0	0	0	0	1	0	0	1	0	0	0	0	0	1	0	1	0	1	1	1	3	0	0	0	1	0	0	1	0	0	1
OG0001716	0	0	0	0	0	0	1	0	0	0	1	0	0	1	0	0	0	0	0	0	0	0	2	0	0	1	0	0	0	0	0	0	0	0	0	1	1	1	1	1	1	0	0	0	0	1	0	0	1
OG0001717	1	0	0	0	0	0	0	2	0	0	0	0	0	0	0	0	0	0	0	0	0	0	0	0	0	0	0	1	1	0	1	1	0	1	1	2	0	0	0	0	0	0	0	0	0	0	1	1	0
OG0001718	0	1	1	1	0	0	1	0	0	0	0	0	0	0	0	1	1	1	1	0	1	0	0	1	1	0	1	0	1	1	1	0	1	0	0	1	1	1	0	0	1	1	1	1	1	0	0	1	0
OG0001719	0	1	0	0	0	0	0	2	1	0	1	0	0	0	1	0	0	0	0	0	0	0	0	0	0	0	0	2	2	0	1	2	1	0	2	0	0	1	1	1	0	0	0	0	0	0	1	1	0
OG0001720	0	1	0	1	0	2	1	0	0	0	0	0	0	0	0	0	0	0	0	0	0	0	1	0	0	0	0	1	1	1	2	1	1	2	1	1	0	0	0	0	0	0	1	0	1	1	1	1	0
OG0001721	0	1	0	1	0	1	0	0	0	0	0	0	0	0	0	0	0	0	0	0	0	0	0	0	0	1	0	1	1	0	2	1	1	1	1	1	1	1	0	0	1	0	1	1	1	1	0	1	1
OG0001722	1	1	0	1	1	1	1	0	0	0	0	0	1	0	0	1	0	1	1	1	1	1	1	1	1	0	0	0	0	1	1	1	1	1	0	1	0	1	1	0	0	1	0	0	1	0	1	0	1
OG0001723	0	1	0	1	1	1	0	0	0	0	0	0	1	0	0	0	0	0	0	0	0	0	0	0	0	1	0	1	1	1	0	0	1	1	1	1	1	1	0	0	0	0	1	1	1	0	1	1	1
OG0001724	1	1	0	1	1	0	0	0	1	0	0	0	1	0	0	0	0	0	0	0	0	0	0	0	0	0	0	1	1	0	1	1	1	1	0	1	0	1	1	0	0	1	1	0	1	0	0	1	1
OG0001725	0	1	1	1	0	0	1	0	0	0	0	0	0	0	0	0	1	0	0	0	0	0	0	0	0	1	1	0	0	1	1	0	0	1	0	1	1	1	0	0	1	1	0	1	1	1	1	0	1
OG0001726	0	1	0	0	0	1	0	0	1	1	2	0	0	1	3	0	0	0	0	0	0	0	0	0	0	0	0	1	1	0	1	1	0	0	1	0	0	0	0	2	0	1	1	1	1	1	0	1	1
OG0001727	0	1	0	0	1	1	0	0	1	0	0	0	1	0	0	0	0	0	0	0	0	0	1	0	0	0	0	1	1	1	1	1	1	1	1	1	0	1	0	0	0	1	0	1	1	0	1	1	1
OG0001728	0	0	1	1	0	0	0	1	0	1	1	0	0	0	1	0	1	1	1	1	1	1	0	1	1	1	1	0	0	0	0	0	0	0	0	0	1	0	0	1	1	0	1	0	0	1	0	0	0
OG0001729	2	0	1	1	0	2	1	1	0	0	0	0	0	0	1	0	1	0	0	1	0	1	0	0	0	0	2	0	0	0	0	1	0	0	0	0	2	0	0	1	1	0	0	0	0	1	0	0	0
OG0001730	1	0	1	1	1	0	1	0	1	0	0	0	1	0	0	0	1	0	0	0	0	0	0	0	0	0	1	0	0	0	2	1	0	2	0	0	0	1	0	1	0	0	1	0	0	0	0	0	1
OG0001731	0	0	1	0	0	1	0	1	0	0	1	0	0	1	1	1	1	1	1	1	1	1	1	1	1	0	1	0	1	0	0	0	0	0	1	0	0	0	1	0	1	0	1	0	0	1	0	1	1
OG0001732	1	0	2	0	0	0	0	0	0	1	1	0	1	1	3	1	0	1	1	1	1	1	0	1	1	1	0	0	0	0	0	0	0	1	0	0	1	0	1	1	0	0	0	0	0	0	0	0	1
OG0001733	0	0	0	1	0	1	0	0	1	0	1	0	0	1	1	1	0	0	1	0	1	0	1	0	0	0	0	0	0	0	0	1	0	1	0	0	0	1	0	0	1	0	1	0	0	1	0	0	1
OG0001734	1	0	0	1	1	1	0	1	0	0	1	1	1	1	1	0	0	0	0	0	0	0	1	0	0	0	0	1	1	0	1	0	0	1	1	1	0	1	1	1	1	0	1	0	0	1	0	0	0
OG0001735	1	0	0	1	1	2	1	0	1	0	0	1	0	0	0	0	0	0	0	0	0	0	1	0	0	2	0	0	0	0	0	0	0	0	0	1	2	0	1	0	1	0	1	1	0	0	0	0	0
OG0001736	0	0	0	1	0	0	1	0	0	0	1	0	0	1	0	0	0	0	0	0	0	0	1	0	0	1	0	0	0	0	0	0	0	0	0	1	1	1	0	1	0	0	1	0	0	1	0	0	1
OG0001737	0	0	0	0	2	2	0	0	0	0	0	0	0	0	0	0	0	0	0	0	0	0	0	0	0	0	0	3	2	0	2	0	0	2	2	0	0	0	0	1	0	0	1	0	0	0	0	2	0
OG0001738	1	0	0	0	1	1	1	0	1	0	0	1	0	0	0	0	0	0	0	0	0	0	1	0	0	0	0	0	1	1	1	1	1	1	1	1	0	1	1	0	0	1	0	1	1	0	1	0	1
OG0001739	1	0	0	0	0	3	0	1	1	0	0	1	0	0	0	0	0	0	0	0	0	0	0	0	0	0	0	0	0	0	0	0	0	0	0	0	0	0	0	0	0	1	0	0	0	0	0	0	0
OG0001740	1	0	0	0	0	1	0	0	0	1	0	0	0	0	0	0	0	0	0	0	0	0	1	0	0	0	1	0	0	0	1	1	0	1	1	1	0	0	0	1	1	1	2	0	0	0	0	1	0
OG0001741	0	0	0	0	0	0	3	0	0	0	0	0	0	0	0	2	0	1	2	0	2	0	0	1	2	2	0	1	1	0	0	1	0	0	0	1	1	1	0	0	1	0	1	0	1	1	0	1	0
OG0001742	0	0	0	0	0	0	1	2	0	0	1	0	0	1	0	0	0	0	0	0	0	0	1	0	0	1	0	0	0	0	0	0	0	0	0	2	1	1	1	1	1	0	0	0	0	1	0	0	1
OG0001743	0	0	0	0	0	0	1	0	0	1	1	0	0	0	1	0	0	0	0	0	0	0	0	0	0	1	0	0	0	0	2	2	0	1	0	2	2	0	0	0	0	0	0	0	0	0	0	0	0
OG0001744	0	0	0	0	0	0	0	1	0	1	1	0	0	0	1	0	0	0	0	0	0	0	0	0	0	0	0	1	1	1	0	1	1	0	1	0	0	1	0	0	1	0	1	0	1	1	1	1	1
OG0001745	1	1	0	0	1	1	1	0	1	0	0	1	1	1	1	0	0	0	0	0	0	0	1	0	0	0	0	0	1	0	1	1	0	1	1	1	0	0	0	1	0	1	0	0	0	0	1	1	0
OG0001746	1	1	0	0	0	1	1	0	1	0	0	0	0	1	1	0	0	0	0	0	0	0	0	0	0	0	0	1	1	0	1	1	0	1	1	1	0	1	1	1	1	1	0	0	0	0	1	1	0
OG0001747	0	1	1	1	1	1	0	1	0	1	2	1	0	0	1	0	0	0	0	0	0	0	0	0	0	0	0	0	0	0	1	0	1	1	0	0	0	0	0	0	0	1	1	0	0	0	2	0	1
OG0001748	0	1	1	2	0	1	0	0	0	0	0	0	0	0	0	0	1	1	0	1	0	1	0	1	1	1	1	0	0	0	1	1	0	0	0	0	1	2	0	0	0	1	1	1	0	0	0	0	1
OG0001749	1	1	0	1	1	1	0	1	0	1	1	1	0	0	0	0	0	0	0	0	0	0	1	0	0	1	0	0	0	0	0	0	0	0	0	0	1	0	0	1	0	1	0	0	0	1	0	0	1
OG0001750	1	1	0	1	0	0	0	0	0	0	0	1	0	0	0	0	0	1	1	0	1	0	0	1	1	0	0	1	0	0	1	1	0	1	1	0	0	1	0	1	1	1	0	1	1	0	0	1	1
OG0001751	1	1	0	0	1	1	1	1	1	0	0	1	1	0	0	0	0	0	0	0	0	0	0	0	0	0	0	0	1	1	1	1	1	1	0	1	0	0	0	0	0	1	1	0	0	0	1	0	0
OG0001752	0	1	0	0	0	2	1	0	0	2	1	0	0	1	1	0	0	0	0	0	0	0	0	0	0	1	0	0	0	1	1	0	1	0	0	1	1	1	0	1	1	1	0	2	1	1	1	0	1
OG0001753	1	0	1	0	0	0	0	1	0	0	0	0	0	1	1	1	2	2	1	2	1	2	0	2	2	0	3	0	0	0	0	0	0	0	0	0	0	0	0	0	1	0	1	0	0	0	0	0	0
OG0001754	0	0	2	0	0	0	0	0	0	0	0	0	1	0	2	3	1	3	3	0	3	0	0	3	3	0	2	1	0	0	0	0	0	0	1	0	0	0	0	0	0	0	0	0	0	0	0	1	0
OG0001755	0	0	1	1	0	1	0	0	0	0	0	0	0	0	0	1	1	1	1	1	1	1	0	1	1	0	1	1	0	0	0	0	0	0	1	0	0	0	1	2	0	0	0	0	0	0	0	1	0
OG0001756	0	0	3	0	0	0	1	0	0	0	0	0	0	1	1	0	0	0	0	0	0	0	0	0	0	0	0	0	0	0	0	0	0	0	1	0	0	0	2	1	1	0	0	0	0	0	0	0	0
OG0001757	0	0	1	0	1	0	0	1	0	0	0	0	0	0	1	2	1	2	2	1	2	1	0	2	2	0	1	1	1	0	0	0	0	0	1	0	0	0	0	1	0	0	1	0	0	0	0	1	0
OG0001758	1	0	2	1	0	1	0	0	0	0	0	1	0	0	1	1	1	1	1	0	1	0	0	1	0	1	0	1	1	0	0	0	0	0	1	0	2	0	0	0	0	0	3	2	0	0	0	1	0
OG0001759	1	0	1	0	0	0	0	1	0	0	1	0	0	0	0	2	1	1	1	1	1	1	1	2	1	1	1	1	1	0	0	1	0	0	1	0	0	0	0	0	1	0	1	0	0	0	0	1	0
OG0001760	0	0	1	0	0	1	1	0	0	0	0	0	0	1	1	0	0	1	1	1	1	1	0	1	1	0	1	1	0	1	1	1	1	0	1	1	0	0	1	1	1	0	1	1	1	1	0	1	0
OG0001761	0	0	1	0	0	0	0	0	0	0	0	0	1	1	1	2	1	2	2	0	2	0	0	0	2	0	1	0	1	0	1	3	0	0	2	0	0	0	0	0	0	0	0	0	0	0	0	1	1
OG0001762	1	0	0	1	0	2	0	0	0	1	0	0	1	1	1	0	0	0	0	0	0	0	0	0	0	0	0	0	0	0	0	0	0	0	0	0	0	1	1	1	1	0	0	0	0	1	0	0	0
OG0001763	2	0	0	1	0	1	1	0	0	0	1	1	0	0	0	0	0	0	0	0	0	0	0	0	0	0	0	0	0	1	1	1	0	1	0	1	0	1	0	0	2	0	0	0	0	0	0	0	1
OG0001764	0	0	0	1	0	1	2	0	0	0	0	0	0	0	0	0	0	0	0	0	0	0	0	0	0	0	0	1	2	0	0	2	0	1	1	2	0	0	0	1	0	1	0	0	0	0	0	2	0
OG0001765	0	0	0	1	0	1	0	0	0	0	0	0	0	0	1	0	0	0	0	0	0	0	0	0	0	0	0	1	1	0	0	1	0	1	1	0	0	0	0	1	0	0	1	1	1	0	0	1	1
OG0001766	1	0	0	1	1	0	1	0	1	0	0	1	1	0	0	0	0	0	0	0	0	0	1	0	0	1	0	0	0	2	1	0	1	0	0	1	1	0	0	0	0	0	0	0	0	0	0	0	0
OG0001767	0	0	0	1	1	1	1	0	1	0	0	0	1	0	0	1	0	1	1	1	1	1	0	1	1	1	0	0	0	1	0	0	1	0	0	1	1	1	1	0	0	0	0	0	0	0	1	0	1
OG0001768	0	0	0	0	1	3	0	1	0	0	0	1	0	0	0	0	0	0	0	0	0	0	0	0	0	1	0	0	0	0	0	0	1	0	0	0	1	0	0	0	0	0	2	0	0	0	2	0	0
OG0001769	1	0	0	0	0	0	1	1	1	0	0	1	0	0	0	1	0	1	1	1	1	1	1	1	1	0	0	0	0	1	0	0	1	0	0	1	0	1	0	0	1	0	1	0	0	0	1	0	0
OG0001770	0	0	0	0	0	0	1	0	1	0	1	1	1	0	1	0	0	0	0	0	0	0	0	0	0	1	0	1	1	1	1	1	0	1	1	0	0	0	0	1	0	0	1	0	0	0	0	1	0
OG0001771	1	0	0	0	0	0	0	1	1	0	0	0	0	0	0	0	0	0	0	0	0	0	1	0	0	1	0	0	0	0	1	0	1	0	0	1	1	0	0	0	2	0	1	0	0	0	0	0	0
OG0001772	1	1	0	0	0	1	0	0	1	0	0	1	0	1	1	0	0	0	0	0	0	0	0	0	0	0	0	1	1	1	1	1	0	1	1	1	0	1	1	1	1	1	0	0	0	0	0	2	0
OG0001773	1	1	0	1	1	0	1	0	1	0	0	0	1	0	0	0	1	0	0	0	0	0	1	0	0	0	1	1	1	1	0	1	1	0	1	1	0	1	0	0	1	0	0	0	1	0	1	1	1
OG0001774	0	1	0	1	0	1	0	0	0	0	1	0	0	0	0	1	0	1	1	0	1	0	1	1	1	0	1	1	1	1	1	1	1	1	0	0	0	0	0	1	0	1	1	0	0	0	1	0	0
OG0001775	0	0	1	0	0	1	0	0	0	0	0	0	0	0	0	1	1	1	2	1	1	1	0	2	1	0	1	0	0	0	0	1	0	0	0	1	1	1	0	1	0	0	0	0	0	0	0	0	0
OG0001776	0	0	1	1	0	1	0	1	0	1	1	0	0	0	0	0	1	0	0	0	0	0	0	0	0	1	1	0	0	0	2	1	0	0	0	0	1	0	0	1	1	0	1	0	0	1	0	0	0
OG0001777	0	0	1	1	0	0	0	1	0	1	1	0	0	0	1	0	1	0	0	0	0	0	0	0	0	1	1	0	0	0	2	1	0	0	0	0	1	0	0	1	1	0	1	0	0	1	0	0	0
OG0001778	0	0	1	0	1	0	0	0	0	0	0	0	0	0	1	1	1	1	1	1	1	1	1	1	1	0	1	0	0	0	0	1	0	0	0	0	1	0	0	0	2	1	0	1	1	1	0	0	1
OG0001779	1	0	1	0	0	0	1	0	1	0	0	0	0	0	0	0	1	0	0	0	0	0	0	0	0	1	1	0	0	1	0	0	1	0	0	1	1	0	0	0	0	0	1	0	0	0	0	0	0
OG0001780	1	0	1	0	0	0	0	0	0	0	0	1	0	2	2	1	1	1	1	0	1	0	0	2	2	0	1	0	0	0	0	0	0	0	0	1	0	0	1	0	0	0	1	0	0	0	0	0	0
OG0001781	1	0	0	1	1	0	0	0	0	2	0	0	1	0	1	0	0	0	0	0	0	0	1	0	0	1	0	1	0	1	1	1	0	1	1	0	0	1	1	1	1	0	1	2	1	0	0	1	0
OG0001782	1	0	0	2	1	0	0	0	0	0	0	0	0	0	0	3	0	4	4	0	4	0	0	4	4	0	0	0	0	0	0	0	0	0	0	0	0	0	0	0	0	0	1	0	0	0	0	0	0
OG0001783	1	0	0	1	1	1	1	0	0	0	0	1	1	0	0	1	0	1	1	1	1	1	0	1	1	0	0	0	1	0	0	1	0	0	1	1	0	0	0	0	0	0	1	0	1	0	0	1	0
OG0001784	0	0	0	1	0	2	0	0	0	0	1	0	0	0	0	0	0	0	0	0	0	0	0	0	0	0	0	0	2	0	2	2	1	2	2	0	0	1	0	1	0	0	2	0	0	1	0	1	0
OG0001785	1	0	0	1	1	2	0	0	1	0	0	1	0	0	0	0	0	0	0	0	0	0	0	0	0	1	0	0	0	0	0	0	0	2	0	1	2	1	0	0	1	0	0	1	1	0	0	0	1
OG0001786	1	0	0	1	0	1	0	1	0	0	1	0	0	0	2	0	0	0	0	0	0	0	0	0	0	1	0	0	0	0	0	0	0	0	1	0	2	1	0	1	1	0	1	0	0	0	0	1	0
OG0001787	1	0	0	0	1	1	0	0	1	0	1	0	1	1	1	0	0	1	1	0	1	0	0	0	1	0	0	0	0	1	0	0	0	1	0	0	0	0	0	0	0	0	1	2	1	0	1	0	0
OG0001788	1	0	0	0	1	1	1	1	1	0	0	1	1	0	0	0	0	0	0	0	0	0	1	0	0	1	0	0	0	0	0	0	0	2	0	1	1	1	0	0	0	0	1	0	0	0	0	0	1
OG0001789	1	0	0	0	1	1	1	0	1	0	0	1	0	1	1	0	0	0	0	0	0	0	1	0	0	0	0	1	1	2	0	0	1	0	1	1	0	0	0	0	1	0	0	0	0	1	2	0	0
OG0001790	0	0	0	0	0	3	1	1	0	0	1	0	0	0	0	0	0	0	0	0	0	0	1	0	0	0	0	0	0	3	1	1	0	1	0	0	0	1	0	0	2	0	1	1	1	3	1	0	0
OG0001791	0	0	0	0	0	1	0	0	1	0	1	0	0	0	0	0	0	0	0	0	0	0	0	0	0	0	0	1	1	0	2	1	0	1	2	1	0	0	0	0	0	0	1	0	0	0	0	2	0
OG0001792	1	0	0	0	0	0	0	1	0	1	0	1	0	1	1	0	0	0	0	0	0	0	1	0	0	1	0	0	1	1	1	0	0	0	0	1	0	2	0	0	0	0	1	0	0	1	0	0	0
OG0001793	0	1	0	1	0	0	0	0	0	0	0	1	0	0	1	1	0	1	1	0	1	0	0	1	1	0	0	0	0	0	1	1	1	1	1	0	0	1	1	1	1	1	1	0	1	0	1	0	1
OG0001794	1	1	0	1	1	1	0	0	1	0	0	1	1	0	0	0	0	0	0	0	0	0	1	0	0	0	0	0	0	1	0	1	1	0	0	1	0	1	1	0	0	1	0	1	1	0	1	0	1
OG0001795	0	1	0	1	0	0	1	0	0	0	0	0	0	0	0	0	0	0	0	0	0	0	1	0	0	1	0	1	1	1	1	2	1	1	1	1	1	1	0	0	0	1	1	2	1	0	1	1	0
OG0001796	1	1	0	0	0	1	1	0	1	0	1	0	0	0	0	0	0	0	0	0	0	0	0	0	0	0	0	0	0	2	1	0	0	1	0	1	0	1	0	0	0	1	1	1	1	1	0	0	1
OG0001797	1	1	0	0	1	1	1	1	1	0	0	1	0	1	1	0	0	0	0	0	0	0	1	0	0	0	0	0	0	0	0	0	0	1	0	1	0	1	0	0	0	2	0	2	1	0	0	0	1
OG0001798	0	0	1	0	0	1	2	0	1	0	0	0	0	0	0	1	1	1	1	1	1	1	0	1	1	0	0	1	1	0	0	0	2	1	0	1	1	1	0	0	0	0	0	0	0	0	2	1	0
OG0001799	0	0	1	1	0	0	0	1	0	1	1	0	0	1	1	0	0	0	0	0	0	0	0	0	0	1	1	0	0	0	0	0	0	0	0	0	1	0	0	1	1	0	1	0	0	1	0	0	0
OG0001800	2	0	1	2	1	0	0	0	0	0	0	0	0	0	0	0	1	0	0	0	0	0	3	0	0	0	1	0	1	0	1	0	0	1	1	0	0	0	0	1	0	0	0	0	0	0	0	1	0
OG0001801	0	0	1	1	0	1	0	1	0	1	1	0	0	1	1	0	1	0	0	0	0	0	1	0	0	0	1	0	0	0	1	0	0	0	0	0	0	1	1	1	1	1	1	0	0	1	0	0	0
OG0001802	0	0	1	1	0	0	0	1	0	1	1	1	0	0	0	0	1	0	0	0	0	0	0	0	0	0	1	0	0	0	1	0	0	1	0	1	0	0	0	1	0	0	1	1	0	1	0	1	0
OG0001803	0	0	1	0	0	0	1	0	0	0	0	0	0	0	1	0	1	1	1	1	1	1	0	1	1	0	2	1	1	1	0	1	1	0	0	1	0	0	0	0	0	0	1	0	0	0	1	0	0
OG0001804	0	0	1	1	0	1	0	0	0	0	0	0	0	0	0	1	1	1	1	1	1	1	0	0	1	0	1	0	0	0	0	2	0	0	0	0	0	0	1	1	1	1	1	0	0	0	0	0	0
OG0001805	1	0	1	1	1	1	0	0	0	0	0	0	0	1	1	0	1	1	0	0	0	0	0	1	1	0	1	0	0	0	1	1	0	1	0	1	1	2	0	0	1	0	0	2	1	0	0	0	0
OG0001806	0	0	0	1	0	1	0	1	0	1	1	0	0	0	1	0	0	0	0	0	0	0	1	0	0	0	0	0	0	1	1	0	1	1	0	0	0	1	1	1	0	1	0	0	0	1	1	0	1
OG0001807	0	0	0	1	0	1	0	1	0	1	1	1	0	0	0	0	0	0	0	0	0	0	0	0	0	1	0	0	0	1	0	1	1	0	0	0	1	0	0	0	0	1	1	0	1	1	1	0	0
OG0001808	2	0	0	1	0	1	1	0	0	0	0	1	0	0	0	0	0	0	0	0	0	0	0	0	0	0	0	0	0	1	1	1	0	1	0	1	0	1	0	0	2	0	0	0	0	0	0	0	1
OG0001809	0	0	0	1	0	3	0	0	0	0	0	0	0	0	1	0	0	0	0	0	0	0	0	0	0	1	0	0	0	0	0	1	0	0	0	1	0	0	1	0	0	0	1	1	1	0	0	0	1
OG0001810	0	0	0	1	0	0	0	1	0	1	1	0	0	1	1	0	0	0	0	0	0	0	1	0	0	0	0	0	0	1	0	1	0	0	0	0	0	0	1	0	1	0	1	1	1	1	0	0	0
OG0001811	0	0	0	1	0	1	0	0	0	0	2	0	0	0	0	0	0	0	0	0	0	0	0	0	0	0	0	0	2	1	2	0	1	1	1	0	0	0	1	1	0	0	1	1	1	0	1	1	0
OG0001812	0	0	0	2	0	1	0	0	0	0	0	0	0	0	0	0	0	0	0	0	0	0	0	0	0	2	0	0	0	1	1	0	1	1	0	0	1	1	1	0	0	1	1	1	1	0	1	0	1
OG0001813	0	0	0	1	0	1	0	1	0	0	0	1	0	0	0	0	0	0	0	0	0	0	0	0	0	1	0	1	1	1	0	1	1	1	1	0	1	1	0	0	0	0	1	0	0	0	1	1	0
OG0001814	0	0	0	0	1	0	1	1	0	0	0	0	0	0	1	0	0	1	0	0	0	0	0	1	0	1	0	1	1	0	1	1	0	1	1	1	0	0	0	0	1	0	0	0	0	0	0	1	0
OG0001815	1	0	0	0	0	1	0	0	0	0	0	0	0	0	0	1	0	1	1	1	1	1	1	1	1	0	0	0	0	1	0	1	1	1	0	1	0	0	0	0	0	0	1	0	0	0	1	0	0
OG0001816	2	0	0	0	0	1	0	0	1	0	0	1	0	0	3	0	0	0	0	0	0	0	0	0	0	0	0	0	0	0	0	0	0	1	0	0	0	0	1	4	0	0	0	0	0	1	0	0	0
OG0001817	0	0	0	0	0	0	2	0	0	0	1	0	0	0	0	0	0	0	0	0	0	0	1	0	0	0	0	1	1	0	1	1	0	1	1	1	0	0	0	0	0	0	0	0	0	0	0	1	0
OG0001818	0	0	0	0	0	0	2	0	0	0	0	0	0	0	0	0	0	0	0	0	0	0	1	0	0	1	0	3	2	0	4	0	0	4	3	0	2	0	0	1	0	0	0	0	0	0	0	3	0
OG0001819	0	0	0	0	0	0	1	0	0	0	1	0	0	1	1	0	0	0	0	0	0	0	1	0	0	1	0	0	0	0	0	0	0	0	0	1	1	1	1	1	1	0	0	0	0	1	0	0	1
OG0001820	0	0	0	0	0	0	1	0	0	0	1	0	0	1	1	0	0	0	0	0	0	0	1	0	0	1	0	0	0	0	0	0	0	0	0	1	1	1	0	1	1	0	0	0	0	1	0	0	1
OG0001821	0	1	0	0	1	0	0	2	1	0	0	0	0	0	1	0	0	0	0	0	0	0	0	0	0	0	0	0	0	0	0	0	0	0	0	0	0	0	0	1	0	0	2	0	0	0	0	0	0
OG0001822	0	1	0	0	0	1	1	1	0	1	1	0	0	1	1	0	0	0	0	0	0	0	0	0	0	0	0	1	1	0	1	1	1	1	1	1	0	1	1	0	0	1	1	0	0	1	0	1	0
OG0001823	0	2	0	2	0	1	0	0	0	0	0	0	0	0	0	0	0	0	0	1	0	0	0	0	0	0	0	0	0	0	0	1	0	1	0	0	0	1	1	1	0	1	1	2	2	0	0	0	1
OG0001824	0	1	0	1	0	1	1	0	1	0	0	0	0	1	1	0	0	0	0	0	0	0	0	0	0	0	0	1	0	0	1	1	0	0	1	2	1	0	0	0	0	1	1	0	0	1	1	1	0
OG0001825	1	1	0	0	1	0	1	0	1	0	0	1	1	0	0	0	0	0	0	0	0	0	1	0	0	0	0	1	1	1	0	0	1	0	1	1	0	1	0	0	0	0	0	1	1	0	1	1	0
OG0001826	0	1	0	0	0	0	1	0	0	0	0	0	0	0	0	0	0	0	0	0	0	0	1	0	0	0	0	1	1	1	1	1	1	1	1	1	1	1	0	0	0	1	1	1	1	0	1	1	1
OG0001827	1	1	0	0	0	1	0	0	0	0	0	1	0	0	0	0	0	0	0	0	0	0	1	0	0	0	0	3	5	0	1	0	0	1	1	0	0	1	1	0	0	1	1	0	1	0	0	3	0
OG0001828	0	1	0	1	0	1	0	1	0	0	1	0	0	0	0	0	0	0	0	0	0	0	1	0	0	1	0	1	1	0	0	1	0	1	1	0	1	1	0	0	1	1	1	1	1	0	1	1	1
OG0001829	0	0	1	0	0	1	0	0	0	0	0	0	0	1	1	2	0	0	2	0	2	0	0	1	1	0	1	0	0	0	0	0	0	0	0	0	1	0	0	1	0	0	0	1	0	0	0	0	0
OG0001830	0	0	24	0	1	0	0	0	0	0	0	0	0	0	0	0	1	0	0	0	0	1	0	0	0	0	4	0	0	0	0	0	0	0	0	0	0	0	1	0	0	0	0	0	0	0	0	0	0
OG0001831	0	0	1	1	0	1	0	0	1	0	0	0	0	0	1	1	0	1	1	0	1	0	1	1	1	0	0	1	1	0	0	1	0	0	0	0	0	0	0	0	0	1	1	0	0	0	0	1	0
OG0001832	0	0	1	1	0	0	0	0	1	1	0	0	0	0	2	0	1	0	0	0	0	0	1	0	0	0	0	0	1	0	0	1	0	0	1	0	0	2	0	1	2	0	1	0	0	2	0	1	0
OG0001833	0	0	1	0	0	1	0	2	0	0	1	0	0	0	0	0	1	0	0	0	0	0	1	0	0	1	1	0	0	0	0	0	0	0	0	0	1	0	0	0	1	0	1	1	0	0	0	0	0
OG0001834	0	0	1	0	0	1	0	1	0	1	1	0	0	0	0	0	1	0	0	0	0	0	1	0	0	0	1	0	0	0	0	0	0	0	0	0	1	0	0	0	1	0	1	1	0	0	0	0	0
OG0001835	0	0	1	0	0	1	0	1	0	1	1	0	0	0	0	0	1	0	0	0	0	0	1	0	0	1	1	0	0	0	0	0	0	0	0	0	1	0	0	0	1	0	1	1	0	0	0	0	0
OG0001836	0	0	1	0	1	2	0	0	0	0	0	0	0	0	0	0	0	0	0	0	0	0	0	0	0	0	0	0	0	0	0	1	0	1	0	0	0	0	2	0	0	0	0	7	2	0	0	0	4
OG0001837	1	0	1	1	0	2	0	2	0	0	0	0	0	1	1	0	1	0	0	1	0	1	0	0	0	0	0	0	0	0	0	1	0	0	0	0	1	0	1	0	1	0	0	1	0	1	0	0	0
OG0001838	1	0	1	1	0	1	0	0	0	0	0	0	0	0	0	1	1	1	1	1	1	1	0	1	1	0	1	0	0	0	0	1	0	0	0	0	1	0	0	0	0	0	0	0	0	0	0	0	0
OG0001839	0	0	1	1	0	1	0	1	0	1	1	0	0	1	1	0	1	0	0	0	0	0	0	0	0	1	1	0	0	0	0	0	0	0	0	0	1	0	0	1	1	0	1	0	0	1	0	0	0
OG0001840	1	0	0	1	0	1	1	1	0	0	0	0	0	1	1	1	0	1	1	1	1	1	0	1	1	0	0	0	0	0	1	0	0	1	0	1	0	0	0	1	0	0	0	0	0	0	0	0	0
OG0001841	0	0	0	1	0	1	1	0	0	1	1	0	0	1	1	0	0	0	0	0	0	0	0	0	0	0	0	1	1	0	1	0	0	0	0	0	0	0	0	1	1	0	1	0	0	0	0	1	0
OG0001842	0	0	0	0	2	0	0	1	0	0	1	0	0	0	0	0	0	0	0	0	0	0	0	0	0	0	0	0	0	0	1	0	0	0	0	1	1	1	1	1	1	0	1	0	0	1	0	0	0
OG0001843	2	0	0	0	2	0	2	1	0	0	0	2	0	0	0	0	0	0	0	0	0	0	2	0	0	0	0	0	0	0	0	0	0	0	0	2	2	0	0	0	2	0	0	2	1	0	0	0	1
OG0001844	0	0	0	0	0	0	0	1	0	1	1	0	0	0	0	0	0	0	0	0	0	0	0	0	0	0	0	0	0	0	0	0	0	0	0	0	0	0	0	2	1	0	0	0	0	1	0	0	0
OG0001845	1	0	0	0	0	0	0	0	0	0	0	0	0	2	2	1	0	1	1	0	1	0	0	2	2	0	0	0	1	0	0	0	0	0	1	0	0	0	0	0	0	0	2	0	0	0	0	1	0
OG0001846	0	1	0	1	1	1	0	0	0	0	1	0	1	1	0	0	0	0	0	0	0	0	1	0	0	0	0	0	0	1	1	0	1	1	1	0	0	1	0	0	1	1	0	0	0	2	0	0	1
OG0001847	0	1	0	0	0	0	0	1	0	0	1	0	0	0	0	0	0	0	0	0	0	0	0	0	0	0	0	1	1	1	0	1	1	0	1	0	0	0	0	1	1	1	1	0	0	1	1	1	0
OG0001848	1	1	0	0	2	0	1	0	0	1	1	0	0	0	1	0	0	0	0	0	0	0	1	0	0	0	0	0	0	0	0	1	0	0	1	1	0	0	1	1	1	0	1	0	0	1	0	1	0
OG0001849	0	1	0	1	0	0	1	0	0	0	0	0	0	0	0	0	0	0	0	0	0	0	1	0	0	1	0	1	1	1	1	1	1	1	1	1	1	1	0	0	0	1	1	1	1	0	1	1	1
OG0001850	0	1	0	1	0	0	1	0	0	0	0	0	0	0	0	0	0	0	0	0	0	0	1	0	0	1	0	1	1	1	1	1	1	1	1	1	1	1	0	0	0	1	1	1	1	0	1	1	0
OG0001851	0	1	0	0	1	1	0	0	0	0	0	2	0	0	0	0	0	0	0	0	0	0	0	0	0	1	0	0	0	1	0	1	1	1	0	1	0	1	1	1	0	0	1	1	1	0	0	0	1
OG0001852	0	1	0	1	0	1	0	1	0	0	0	1	0	0	0	0	0	0	0	0	0	0	1	0	0	1	0	0	0	1	0	0	0	1	0	0	1	1	0	0	1	1	1	1	1	1	0	0	1
OG0001853	1	1	0	0	1	0	1	0	1	0	0	1	1	0	0	0	0	0	0	0	0	0	1	0	0	0	0	1	1	1	0	0	0	0	1	1	0	1	0	0	0	0	0	1	1	0	1	1	0
OG0001854	0	0	4	0	0	0	2	0	0	0	0	0	0	2	1	0	4	1	0	1	0	1	1	1	2	0	4	1	1	0	0	1	0	0	1	0	0	0	2	0	0	0	0	0	0	0	0	1	1
OG0001855	0	0	5	0	0	0	0	0	0	0	1	0	0	1	2	1	0	3	1	0	1	0	0	4	0	0	2	0	0	0	0	0	0	0	0	0	0	0	0	0	0	0	1	0	0	0	0	0	0
OG0001856	0	0	1	0	0	1	0	1	0	3	1	0	0	1	1	0	0	0	0	0	0	0	0	0	0	0	0	0	0	0	2	1	0	0	0	0	0	0	1	1	1	0	0	0	0	2	0	0	0
OG0001857	1	0	1	0	0	2	1	0	0	0	0	1	0	0	0	0	0	0	0	0	0	0	1	0	0	0	1	1	1	0	0	0	0	0	1	1	1	0	1	1	1	0	1	0	0	1	0	1	0
OG0001858	0	0	0	1	0	0	0	0	0	1	1	0	0	1	1	1	0	1	1	0	1	0	0	0	1	0	0	0	0	0	1	0	0	1	0	0	0	0	0	0	0	0	1	0	0	1	0	0	0
OG0001859	0	0	0	1	0	1	0	0	0	1	1	0	0	1	1	0	0	0	0	0	0	0	0	0	0	0	0	0	0	0	0	0	0	0	0	1	0	1	1	1	0	0	1	1	0	1	0	0	0
OG0001860	1	0	0	0	1	1	0	0	0	0	0	0	0	1	1	1	0	1	1	1	1	1	0	1	1	0	0	0	0	1	0	1	1	0	0	1	0	0	0	0	0	0	1	0	0	1	1	0	0
OG0001861	0	0	0	0	0	2	0	0	0	0	0	0	0	0	0	0	0	0	0	0	0	0	1	0	0	0	0	0	0	3	1	2	1	0	0	0	0	2	0	0	0	0	0	0	0	0	1	0	0
OG0001862	1	0	0	0	0	3	1	0	0	0	0	1	0	0	0	0	0	0	0	0	0	0	0	0	0	0	0	0	0	0	0	1	1	1	0	1	0	2	0	0	1	0	1	0	0	0	1	0	1
OG0001863	1	0	0	0	0	1	0	0	0	0	0	0	0	0	0	0	0	0	0	0	0	0	0	0	0	0	0	1	1	1	1	1	1	1	0	0	0	0	1	0	0	1	1	0	0	0	1	0	0
OG0001864	0	0	0	0	0	0	1	0	0	0	1	0	0	1	0	0	0	0	0	0	0	0	1	0	0	1	0	0	0	0	0	0	0	0	0	1	1	1	1	1	1	0	0	0	0	1	0	0	1
OG0001865	1	0	0	0	0	0	0	1	0	0	0	1	0	0	0	0	0	0	0	0	0	0	0	0	0	0	0	1	1	0	0	0	0	0	0	1	0	1	0	0	0	0	0	0	0	0	0	1	0
OG0001866	0	1	1	0	0	1	0	0	0	0	1	0	0	0	1	0	1	0	0	0	0	0	0	0	0	1	1	0	0	0	0	1	0	0	0	1	1	1	1	1	0	0	0	1	1	0	0	0	1
OG0001867	0	1	0	1	0	0	0	0	0	0	0	0	0	0	0	0	0	0	0	0	0	0	1	0	0	1	0	1	1	1	1	1	1	1	1	1	1	1	0	0	0	1	1	1	0	0	0	1	1
OG0001868	0	1	0	1	1	2	0	0	0	0	0	0	1	1	1	0	0	0	0	0	0	0	0	0	0	0	0	0	0	0	0	0	0	0	0	1	1	0	1	1	1	0	0	0	0	1	0	0	0
OG0001869	1	1	0	0	1	0	1	0	1	0	0	1	1	1	0	0	0	0	0	0	0	0	1	0	0	0	0	1	1	1	0	0	0	0	1	1	0	1	0	0	0	0	0	1	1	0	1	1	0
OG0001870	1	1	0	0	2	1	0	0	1	0	0	1	1	0	0	0	0	0	0	0	0	0	1	0	0	0	0	0	1	0	1	1	0	1	0	0	0	0	1	0	0	1	0	0	0	0	1	1	1
OG0001871	0	1	0	0	0	1	0	1	0	1	1	0	0	0	0	0	0	0	0	0	0	0	0	0	0	0	0	1	0	1	1	1	1	1	0	0	0	1	1	0	0	0	1	1	1	0	1	0	1
OG0001872	0	1	1	1	0	1	0	0	1	0	1	0	0	0	0	0	1	0	0	1	0	1	0	1	0	0	0	0	1	1	1	1	1	1	1	0	0	0	0	0	0	1	0	1	1	0	1	1	0
OG0001873	0	1	2	0	0	0	0	0	0	0	0	0	0	0	0	3	1	3	3	2	3	1	0	2	3	0	1	0	0	0	0	0	0	0	0	0	0	0	0	0	0	0	0	1	1	0	0	0	0
OG0001874	2	1	0	0	1	1	0	0	1	1	0	0	0	0	1	1	0	1	1	1	1	1	0	1	1	0	0	0	1	0	0	0	0	0	1	0	0	0	1	1	0	1	0	0	0	1	0	0	0
OG0001875	2	1	1	1	0	0	1	0	0	1	0	1	0	0	1	0	1	0	0	0	0	0	0	0	0	1	0	0	0	0	0	0	0	0	0	0	0	1	0	0	0	1	0	0	0	1	0	0	0
OG0001876	1	1	0	0	0	0	1	1	0	0	1	0	1	1	1	0	0	0	0	0	0	0	0	0	0	0	0	1	1	0	1	1	0	0	0	1	0	0	0	1	1	0	0	0	0	0	0	0	0
OG0001877	0	0	1	0	0	0	0	1	0	1	1	0	0	0	1	1	1	1	1	1	1	1	0	1	1	0	1	0	0	0	0	0	0	0	0	0	0	0	0	1	1	0	0	0	0	1	0	0	0
OG0001878	0	0	1	0	0	1	0	1	0	1	1	0	0	1	0	0	1	0	0	0	0	0	1	0	0	0	1	1	0	0	0	1	0	0	1	0	0	0	0	0	0	0	1	0	0	1	0	1	0
OG0001879	0	0	1	0	0	0	0	0	0	0	1	0	0	0	0	0	1	0	1	1	1	1	0	0	2	0	1	0	0	0	0	1	0	1	0	1	0	1	0	0	0	0	0	0	0	0	0	0	1
OG0001880	0	0	1	0	0	0	0	0	0	0	0	0	0	0	1	0	1	0	0	0	0	0	1	0	0	0	1	1	1	0	1	1	0	1	1	0	0	0	0	1	1	0	1	0	0	1	0	1	0
OG0001881	0	0	1	0	0	1	0	2	0	0	0	0	0	3	2	0	0	0	1	0	1	0	1	0	1	0	1	0	0	0	0	0	0	1	0	0	1	1	1	0	0	0	0	1	2	0	0	0	0
OG0001882	0	0	1	0	0	1	0	2	0	0	0	0	0	2	2	0	1	0	0	0	0	0	1	0	0	0	1	0	0	0	0	0	0	0	0	0	1	0	2	0	0	0	0	2	2	0	0	0	0
OG0001883	0	0	1	0	0	0	0	1	0	1	1	0	0	1	1	1	0	1	1	1	1	1	0	1	1	0	1	0	0	1	0	0	1	0	0	0	0	0	1	0	0	0	0	0	0	1	1	0	0
OG0001884	0	0	1	1	0	0	0	0	0	0	1	0	0	0	1	0	1	1	0	0	0	0	0	1	0	0	1	0	0	0	0	0	0	0	0	1	0	0	0	1	2	0	1	0	0	0	0	0	0
OG0001885	1	0	0	2	0	4	0	0	0	0	0	0	1	0	0	0	0	0	0	0	0	0	0	0	0	0	0	1	1	0	1	0	0	0	1	0	0	0	0	0	0	0	0	0	0	1	0	0	0
OG0001886	0	0	0	1	0	2	0	1	0	0	0	0	0	0	0	0	0	0	0	0	0	0	0	0	0	1	0	0	0	0	2	1	0	0	0	1	1	1	0	1	1	1	1	0	0	0	0	0	0
OG0001887	0	0	0	1	0	1	0	0	0	0	0	2	0	0	0	0	0	0	0	0	0	0	0	0	0	1	0	0	0	0	1	0	1	1	0	0	2	1	0	0	0	0	0	0	0	0	0	0	0
OG0001888	0	0	0	1	0	0	0	0	0	1	0	0	0	0	1	1	0	1	1	1	1	1	0	1	1	0	0	0	0	0	0	0	0	0	0	0	0	0	0	1	1	0	1	0	0	1	0	0	0
OG0001889	0	0	0	1	1	0	0	0	0	0	0	0	1	0	0	0	0	0	0	0	0	0	1	0	0	1	0	1	1	0	0	1	0	0	1	0	1	0	0	0	1	0	1	0	0	1	0	1	0
OG0001890	0	0	0	0	1	1	0	1	1	2	2	0	1	0	0	0	0	0	0	0	0	0	1	0	0	0	0	0	0	0	0	0	0	0	0	0	0	0	1	0	1	0	1	0	0	2	0	0	0
OG0001891	0	0	0	0	0	0	0	1	0	1	0	0	0	1	1	0	0	0	0	0	0	0	0	0	0	0	0	0	0	0	0	0	0	0	0	0	0	0	0	1	1	0	1	0	0	1	0	0	0
OG0001892	0	0	0	0	0	0	0	0	0	0	0	0	0	0	0	3	0	3	3	1	3	1	0	3	3	0	1	1	1	0	0	0	0	0	1	0	0	0	0	0	0	0	0	0	0	0	0	1	0
OG0001893	0	0	0	0	0	0	0	0	0	0	0	0	0	0	0	0	0	1	1	1	1	1	0	1	1	0	0	1	1	0	0	2	0	0	1	0	0	0	0	0	0	0	2	0	0	0	0	1	0
OG0001894	0	1	0	1	0	1	0	0	0	0	0	1	0	0	0	0	0	0	0	0	0	0	0	0	0	1	0	1	1	0	1	1	1	1	1	0	1	1	0	0	0	1	0	1	1	0	1	1	1
OG0001895	0	1	0	1	0	1	0	0	0	0	0	0	0	0	0	0	0	0	0	0	0	0	0	0	0	0	0	1	2	0	2	0	0	3	2	0	0	2	0	1	1	1	1	1	1	1	0	2	2
OG0001896	0	1	0	1	0	1	1	0	0	0	0	0	0	0	0	0	0	0	0	0	0	0	1	0	0	1	0	0	1	1	1	0	1	1	1	1	1	1	0	0	0	1	0	1	1	0	1	1	1
OG0001897	1	1	0	1	1	0	0	0	1	0	0	1	1	0	2	0	0	0	0	0	0	0	0	0	0	2	0	0	0	0	0	0	0	0	0	0	1	2	0	1	0	1	0	2	1	1	0	0	1
OG0001898	1	1	0	0	0	1	2	3	1	0	0	1	0	0	0	0	0	0	0	0	0	0	0	0	0	1	0	0	0	0	0	0	0	0	0	2	1	0	0	0	1	1	1	0	0	0	0	0	0
OG0001899	0	1	0	1	0	1	0	0	0	1	1	0	0	0	1	0	0	0	0	0	0	0	1	0	0	0	0	0	1	1	0	1	1	1	1	0	0	1	1	1	0	2	1	0	1	1	0	1	0
OG0001900	0	1	0	2	0	0	0	0	1	0	0	0	0	0	0	0	0	0	0	0	0	0	1	0	0	1	0	0	0	1	1	1	0	1	1	1	1	1	0	0	0	1	1	2	1	0	1	0	1
OG0001901	0	1	0	0	0	1	1	0	0	0	0	0	0	0	0	0	0	1	1	0	1	0	1	1	1	0	0	0	1	1	0	0	1	0	1	1	0	0	1	0	0	1	1	0	1	0	0	1	1
OG0001902	1	1	0	0	1	0	1	0	1	0	0	1	1	0	0	0	0	0	0	0	0	0	1	0	0	0	0	1	1	1	0	0	0	0	1	1	0	0	0	0	0	0	0	1	1	0	1	1	0
OG0001903	0	1	0	1	1	1	0	0	1	0	0	0	1	0	0	0	0	0	0	0	0	0	0	0	0	0	0	0	0	1	1	1	0	1	0	0	0	0	0	0	0	1	1	1	1	0	1	0	1
OG0001904	0	1	0	1	0	0	1	0	0	0	0	0	0	0	0	0	0	0	0	0	0	0	1	0	0	1	0	1	1	0	1	1	1	1	1	1	1	1	0	0	0	1	0	1	1	0	1	1	1
OG0001905	0	1	0	0	0	0	1	1	0	1	1	0	0	1	1	0	0	0	0	0	0	0	0	0	0	0	0	1	0	2	1	1	0	1	1	1	0	0	0	0	0	0	0	1	1	1	1	1	1
OG0001906	1	1	0	1	1	1	0	0	1	0	0	1	1	0	0	0	0	0	0	0	0	0	0	0	0	0	0	0	1	0	0	0	0	0	0	0	0	0	0	0	0	0	1	0	0	0	0	0	1
OG0001907	1	1	1	0	1	0	0	0	0	0	1	0	1	0	0	1	1	1	1	0	1	0	1	1	1	0	1	0	0	0	0	0	0	0	0	0	0	0	0	0	1	1	1	0	0	1	0	0	0
OG0001908	0	0	1	1	1	0	1	0	0	0	1	0	0	1	0	0	1	0	0	0	0	0	1	0	0	0	1	0	0	0	0	0	0	0	0	1	0	1	0	1	1	1	1	0	0	0	0	0	0
OG0001909	0	0	1	0	0	2	1	0	0	0	0	0	0	0	0	0	1	0	0	0	0	0	2	0	0	0	1	0	0	0	0	0	1	0	1	1	0	0	2	2	1	0	0	0	0	1	1	1	0
OG0001910	1	0	1	0	1	1	0	0	1	0	1	0	0	0	0	2	0	0	0	0	0	0	1	0	0	0	0	0	0	0	0	0	0	0	0	1	0	0	1	0	0	0	0	0	0	0	0	0	0
OG0001911	1	0	1	1	0	0	1	0	2	0	0	0	0	0	0	0	0	0	0	0	0	0	0	0	0	0	0	1	1	0	0	1	0	0	1	1	0	1	0	0	0	0	0	0	1	0	0	1	1
OG0001912	0	0	2	1	0	0	0	0	0	0	0	0	0	0	2	0	2	0	0	0	0	0	0	0	0	1	2	1	1	1	1	0	1	0	1	0	1	0	0	1	1	0	0	0	0	1	0	1	0
OG0001913	1	0	1	0	0	0	0	1	0	0	1	0	0	0	0	0	1	1	1	1	1	0	1	1	1	1	1	1	0	0	0	1	0	0	1	0	0	0	0	0	1	0	1	0	0	0	0	1	0
OG0001914	0	0	1	0	0	0	0	1	0	0	0	0	0	0	0	2	0	2	2	0	2	0	0	2	2	0	0	1	1	0	0	1	0	0	1	0	0	0	1	1	0	0	0	0	0	1	0	1	0
OG0001915	2	0	1	1	0	2	1	1	0	0	0	0	0	1	0	0	1	0	0	1	0	0	0	0	0	0	1	0	0	0	0	1	0	0	0	0	1	0	1	1	1	0	0	0	0	1	0	0	0
OG0001916	0	0	1	1	0	0	0	2	0	1	0	0	0	0	1	0	0	0	0	0	0	0	0	0	0	0	0	0	0	0	0	0	0	1	2	0	0	1	1	1	0	1	0	1	1	1	0	1	0
OG0001917	1	0	1	0	1	1	1	0	1	0	0	1	0	1	1	0	0	0	0	0	0	0	1	0	0	0	1	0	0	0	0	1	0	0	0	1	0	0	1	1	1	0	0	0	0	2	0	0	0
OG0001918	0	0	1	0	0	0	1	0	0	0	0	1	0	0	0	1	1	2	1	1	1	1	0	1	1	0	2	0	0	0	0	0	0	0	0	1	0	1	0	0	0	0	0	0	1	0	0	0	1
OG0001919	0	0	0	1	0	3	0	0	1	1	0	0	0	0	0	1	0	0	1	0	1	0	0	0	0	0	0	0	0	0	0	0	2	1	0	0	0	2	0	0	0	0	0	1	1	1	1	0	2
OG0001920	0	0	0	1	0	0	0	0	0	1	0	0	0	1	0	0	0	0	0	1	0	0	0	1	0	1	0	0	0	0	0	1	0	0	0	0	1	1	0	1	1	1	0	1	1	1	0	0	1
OG0001921	1	0	0	1	0	2	0	1	0	0	0	1	0	0	0	0	0	0	0	0	0	0	0	0	0	0	0	1	1	0	0	0	0	0	1	0	0	0	0	0	0	0	0	0	0	0	0	1	0
OG0001922	0	0	0	2	0	2	0	0	0	0	0	0	0	0	1	0	0	0	0	0	0	0	0	0	0	0	0	0	0	0	0	0	0	0	0	2	2	0	0	0	0	0	2	2	2	2	0	0	1
OG0001923	1	0	0	1	0	1	0	0	0	0	1	1	0	0	0	0	0	0	0	0	0	0	0	0	0	0	0	1	1	1	1	1	0	0	0	0	0	1	0	0	0	0	0	0	0	0	0	1	0
OG0001924	0	0	0	1	0	0	1	0	0	0	0	0	0	0	1	0	0	0	0	0	0	0	0	0	0	0	0	0	0	3	0	0	0	0	0	1	0	1	1	0	0	0	0	0	0	2	0	0	0
OG0001925	0	0	0	0	1	1	0	0	0	1	1	0	0	1	0	0	0	0	0	1	0	1	1	0	0	0	0	0	0	0	1	1	0	0	0	0	1	0	1	0	1	0	0	0	0	1	0	0	0
OG0001926	1	0	0	0	1	1	0	0	1	0	0	1	1	0	0	1	0	1	1	1	1	1	1	1	1	0	0	0	0	1	0	0	1	0	0	0	0	0	1	0	0	0	1	0	0	0	1	0	0
OG0001927	2	0	0	0	1	0	0	1	0	0	0	0	1	0	2	0	0	1	0	1	0	1	0	1	1	0	0	0	0	0	0	0	0	0	0	1	0	0	0	1	0	0	1	1	1	0	0	0	1
OG0001928	0	0	0	0	0	1	0	0	0	2	0	1	0	1	2	0	0	0	0	0	0	0	0	0	0	0	0	0	0	0	1	1	0	2	0	0	0	0	0	1	0	0	0	0	0	2	0	0	0
OG0001929	0	0	0	0	0	2	0	0	0	0	0	0	2	1	1	1	0	1	1	1	1	1	0	1	1	0	0	0	0	0	0	0	0	0	0	1	0	1	0	0	0	0	2	1	1	2	0	0	0
OG0001930	0	0	0	0	0	1	0	0	0	1	0	0	0	0	0	0	0	0	0	0	0	0	0	0	0	0	0	0	0	0	1	1	0	0	0	1	0	0	0	0	0	0	0	0	0	0	0	0	1
OG0001931	1	0	0	0	0	1	0	0	0	0	2	0	0	0	1	0	0	0	0	0	0	0	0	0	0	0	0	0	0	0	2	1	0	1	1	0	0	0	1	2	0	1	0	1	1	0	0	0	0
OG0001932	0	0	0	0	0	0	1	0	0	1	1	0	0	0	18	0	0	0	0	0	0	0	0	0	0	0	0	0	0	0	0	0	0	0	0	0	0	0	0	1	0	0	1	0	0	2	0	0	0
OG0001933	1	0	0	0	0	0	0	0	0	1	1	0	0	0	1	0	0	0	0	0	0	0	1	0	0	0	0	0	0	0	0	0	0	0	0	1	0	1	0	0	1	0	1	0	0	0	0	1	0
OG0001934	0	1	0	0	1	1	0	0	1	0	0	1	1	0	0	0	0	0	0	0	0	0	1	0	0	0	0	0	0	1	0	1	2	0	0	1	0	1	1	0	0	1	0	0	0	0	1	0	1
OG0001935	1	1	0	1	0	0	0	0	0	0	0	0	1	0	0	1	0	1	1	1	1	1	0	1	1	0	0	0	0	0	1	0	0	1	0	0	0	0	1	0	0	0	0	0	1	0	0	0	0
OG0001936	0	1	1	0	0	1	0	0	0	0	1	1	0	0	0	0	1	0	0	0	0	0	0	0	0	1	1	0	0	0	0	0	0	0	0	1	1	1	1	1	0	0	0	1	1	0	0	0	1
OG0001937	1	1	0	1	0	1	0	0	0	0	0	0	0	0	0	0	0	0	0	0	0	0	0	0	0	0	0	1	1	1	1	1	0	0	1	0	0	1	0	0	0	1	0	1	1	0	0	1	0
OG0001938	0	1	0	1	0	1	0	0	0	0	0	0	0	0	0	0	0	0	0	0	0	0	0	0	0	1	0	0	0	2	1	0	0	1	0	0	1	1	0	0	1	1	0	1	1	0	1	0	1
OG0001939	0	1	1	0	0	0	0	1	0	1	0	0	0	0	0	0	1	1	0	0	0	0	0	1	1	0	0	0	0	0	0	0	0	0	0	0	0	0	0	1	0	1	1	0	0	0	1	0	0
OG0001940	0	2	0	3	0	1	0	0	0	0	0	0	0	0	0	0	0	0	0	0	0	0	0	0	0	1	0	0	0	0	0	0	0	1	0	0	1	1	0	0	2	1	0	2	3	0	0	0	1
OG0001941	0	1	0	1	0	0	1	0	0	0	0	0	0	0	0	0	0	0	0	0	0	0	1	0	0	1	0	1	0	0	1	1	0	1	1	1	1	0	0	0	0	1	1	2	1	0	1	1	1
OG0001942	1	1	0	0	1	1	1	0	1	0	0	1	1	0	0	0	0	0	0	0	0	0	1	0	0	0	0	0	0	0	0	1	0	0	0	1	0	1	1	0	0	1	0	0	1	0	0	0	1
OG0001943	0	1	0	0	0	1	1	1	0	0	0	0	0	0	0	0	0	0	0	0	0	0	1	0	0	0	0	1	1	0	0	1	0	0	1	1	0	1	1	1	1	0	0	0	0	0	0	0	1
OG0001944	0	1	0	0	0	1	0	1	1	1	1	0	0	0	1	0	0	0	0	0	0	0	0	0	0	0	0	0	0	1	1	0	1	1	0	0	0	0	0	0	0	1	1	0	0	1	2	0	0
OG0001945	1	1	0	0	1	0	1	0	1	0	0	1	1	0	0	0	0	0	0	0	0	0	1	0	0	0	0	1	0	0	0	0	1	0	1	1	0	1	0	0	0	0	0	1	1	0	1	1	0
OG0001946	1	1	0	1	0	1	0	1	1	0	0	0	0	0	0	0	0	0	0	0	0	0	0	0	0	2	0	0	0	0	0	1	1	0	0	0	1	1	0	0	0	1	1	0	0	0	1	0	0
OG0001947	1	0	1	1	0	0	0	0	0	0	0	0	0	0	0	0	1	0	1	1	1	0	0	1	1	0	1	1	1	0	0	1	0	0	1	0	0	0	0	1	0	0	1	0	0	1	0	1	0
OG0001948	1	0	1	0	0	0	0	1	0	0	0	0	0	0	0	0	1	0	1	1	1	0	0	1	1	0	1	1	1	0	0	1	0	0	1	0	0	0	0	1	0	0	1	0	0	1	0	2	0
OG0001949	0	0	1	1	0	0	0	1	0	1	1	0	0	0	0	0	0	0	0	0	0	0	1	0	0	1	1	0	0	0	0	0	0	1	0	0	1	1	0	0	1	0	0	0	1	0	1	0	0
OG0001950	0	0	1	1	0	0	1	0	0	1	0	0	0	0	1	1	0	1	1	0	1	0	0	1	1	0	1	0	0	0	0	3	0	0	0	1	1	1	0	0	0	0	0	0	0	0	0	0	1
OG0001951	0	0	1	0	0	0	1	0	0	0	0	0	0	0	0	0	0	0	0	0	0	0	0	0	0	1	0	0	2	0	0	2	0	2	0	0	1	0	0	0	1	0	3	0	0	0	0	0	0
OG0001952	0	0	1	1	0	0	0	0	0	0	0	0	0	0	0	1	0	1	1	0	1	0	1	1	1	1	1	1	1	0	1	0	0	1	1	0	1	0	0	0	1	0	0	0	0	0	0	1	0
OG0001953	0	0	0	1	0	1	1	1	0	0	1	0	0	0	0	0	0	0	0	0	0	0	0	0	0	0	0	0	1	1	1	1	0	0	1	2	0	1	0	0	0	0	1	0	0	0	1	1	0
OG0001954	0	0	0	1	0	0	0	0	0	1	1	0	0	1	1	1	0	1	1	1	1	1	0	1	1	0	0	0	0	0	0	0	0	0	0	0	0	0	0	0	1	0	0	0	0	1	0	0	0
OG0001955	0	0	0	1	0	0	0	1	0	1	1	0	0	1	1	0	0	0	0	0	0	0	0	0	0	1	0	0	0	0	0	0	0	0	0	0	1	0	0	1	0	1	0	0	1	1	0	0	1
OG0001956	0	0	0	1	0	1	1	0	0	0	0	0	0	0	1	0	0	0	0	0	0	0	0	0	0	1	0	0	0	0	0	1	0	0	0	1	1	2	0	0	1	0	1	0	0	1	0	0	1
OG0001957	1	0	0	0	1	0	0	0	0	0	0	0	1	1	1	0	0	0	0	0	0	0	0	0	0	1	0	0	0	0	0	1	0	0	0	1	1	0	1	1	0	0	1	0	0	0	0	0	0
OG0001958	1	0	0	0	2	1	0	0	2	0	0	1	1	0	0	0	0	0	0	0	0	0	0	0	0	0	0	0	0	0	2	0	0	1	0	0	1	1	0	0	0	0	0	0	0	0	1	0	1
OG0001959	1	0	0	0	0	2	0	0	2	0	0	1	0	0	1	0	0	0	0	0	0	0	0	0	0	0	0	1	0	0	0	2	1	0	1	0	0	0	2	2	0	0	1	1	0	1	0	1	0
OG0001960	0	0	0	0	0	1	1	1	0	1	0	0	0	0	1	0	0	0	0	0	0	0	1	0	0	0	0	0	0	0	0	0	0	0	0	1	0	0	1	1	1	0	1	0	0	1	0	0	0
OG0001961	1	0	0	0	0	1	1	0	1	0	1	0	0	1	1	0	0	0	0	0	0	0	1	0	0	0	0	0	0	0	0	1	0	0	1	1	0	1	1	0	0	0	0	0	0	1	0	1	0
OG0001962	1	0	0	0	0	0	1	0	0	2	1	0	0	0	1	0	0	0	0	0	0	0	0	0	0	0	0	1	1	0	1	1	0	1	0	1	0	0	1	1	0	0	0	0	0	1	0	1	1
OG0001963	0	0	0	0	0	0	0	1	0	1	2	0	0	0	1	0	0	0	0	0	0	0	0	0	0	1	0	0	0	0	0	0	0	0	0	0	1	0	0	1	0	0	1	1	1	1	0	0	0
OG0001964	0	0	0	0	0	0	0	0	0	0	0	0	0	0	0	1	0	1	1	1	1	1	0	1	1	0	0	1	1	0	0	1	0	0	0	0	0	0	0	1	0	0	1	0	0	1	0	1	0
OG0001965	1	1	0	0	1	0	1	0	0	0	0	0	0	0	0	0	0	0	0	0	0	0	1	0	0	0	0	0	0	0	0	1	0	0	0	1	0	1	0	0	0	1	0	1	1	0	1	0	1
OG0001966	0	1	0	1	1	1	0	1	0	1	1	0	1	1	2	0	0	0	0	0	0	0	0	0	0	0	0	0	0	0	0	1	1	0	0	0	0	0	1	1	0	0	2	0	0	1	0	0	0
OG0001967	1	1	0	1	1	0	0	0	0	0	0	0	1	0	0	0	0	0	0	0	0	0	0	0	0	2	0	0	0	0	1	0	0	1	0	1	1	1	0	0	0	1	1	1	1	0	1	0	1
OG0001968	0	1	0	0	0	1	0	1	0	1	1	0	0	0	1	0	0	0	0	0	0	0	0	0	0	0	0	0	1	0	1	0	0	0	0	0	0	0	1	1	1	1	0	0	0	1	0	1	0
OG0001969	0	1	0	0	1	1	0	0	0	0	0	0	1	1	1	1	0	1	1	1	1	0	0	1	1	0	0	0	0	0	0	1	0	0	0	0	0	1	0	1	0	1	0	0	0	1	0	0	0
OG0001970	0	2	0	1	0	0	0	0	0	0	1	1	0	2	1	0	0	0	0	0	0	0	0	0	0	1	0	0	0	0	1	0	0	0	0	0	0	1	1	1	0	1	1	1	2	1	0	0	1
OG0001971	0	1	0	1	0	1	1	0	2	0	0	1	1	0	0	0	0	0	0	0	0	0	0	0	0	0	0	0	0	0	0	2	1	1	0	1	0	0	0	0	0	0	0	1	0	0	1	0	1
OG0001972	0	1	0	1	0	0	0	0	0	0	0	1	0	0	0	0	0	0	0	0	0	0	0	0	0	1	0	0	0	1	1	0	0	1	0	0	1	1	0	0	2	1	0	1	1	0	1	0	1
OG0001973	0	0	1	0	0	0	0	0	0	0	0	0	0	0	0	3	0	1	3	3	3	4	0	3	0	0	0	0	0	0	0	0	0	0	0	0	0	0	0	0	0	0	0	0	0	1	0	0	0
OG0001974	0	0	2	1	0	1	0	1	0	0	0	0	0	1	0	4	1	1	4	0	4	0	0	2	1	0	1	0	0	0	0	1	0	0	0	0	0	0	0	0	0	0	0	0	0	0	0	0	0
OG0001975	0	0	1	0	0	1	0	1	0	0	1	0	1	0	0	0	0	0	0	0	0	0	0	0	0	1	1	1	1	0	0	1	0	0	0	0	0	0	0	0	0	0	0	0	0	0	0	1	0
OG0001976	0	0	1	0	0	2	0	0	0	0	1	0	0	0	3	1	1	0	2	1	1	1	0	0	1	0	1	0	0	0	0	0	0	0	0	0	0	0	1	2	0	0	0	0	0	1	0	0	0
OG0001977	0	0	1	0	0	0	0	0	0	0	0	0	0	0	0	1	1	1	1	1	1	1	0	1	1	0	1	2	2	0	0	2	0	0	2	0	0	0	0	2	0	0	0	0	0	0	0	2	0
OG0001978	0	0	1	0	0	0	0	0	0	0	1	1	0	1	4	1	0	4	1	0	1	0	0	4	1	0	1	0	0	0	0	0	0	0	0	0	0	0	0	0	0	0	2	0	0	0	0	0	0
OG0001979	0	0	3	0	0	1	0	0	0	0	1	0	0	1	2	0	1	0	0	0	0	0	0	0	0	0	2	0	0	1	0	0	1	0	0	0	0	2	0	0	0	0	1	1	1	0	1	0	0
OG0001980	0	0	1	0	0	1	0	0	0	0	0	0	0	1	1	1	1	0	1	1	1	1	1	1	1	0	1	0	1	0	1	1	0	1	1	0	0	0	1	0	0	0	1	0	0	0	0	1	0
OG0001981	0	0	1	0	0	0	0	0	0	0	0	0	0	0	0	3	1	3	3	2	3	2	0	2	3	0	1	0	0	0	0	0	0	0	0	0	0	1	0	0	0	0	0	0	0	0	0	0	0
OG0001982	0	0	1	0	0	0	0	0	0	1	1	0	0	1	1	0	1	1	0	1	0	0	0	0	2	0	1	0	0	0	0	0	0	0	0	1	0	0	1	1	1	0	0	0	0	1	0	0	0
OG0001983	0	0	0	1	1	2	0	1	1	0	0	0	1	0	0	0	0	0	0	0	0	0	1	0	0	0	0	0	0	0	0	0	0	0	0	0	0	0	0	0	0	0	0	0	0	0	0	0	0
OG0001984	0	0	0	1	0	2	0	0	0	0	0	0	0	0	0	0	0	0	0	0	0	0	1	0	0	0	0	0	1	0	3	0	1	2	0	3	0	0	0	1	0	0	0	0	0	0	0	0	0
OG0001985	0	0	0	1	0	1	0	0	0	0	0	0	0	1	1	0	0	0	0	0	0	0	0	0	0	1	0	0	1	0	0	1	0	1	0	0	2	2	0	1	1	0	1	1	0	0	0	1	0
OG0001986	0	0	0	1	0	1	0	1	0	0	1	0	0	0	1	0	0	0	0	0	0	0	0	0	0	1	0	0	0	1	1	1	0	1	0	0	1	0	0	0	1	0	0	0	0	1	0	0	0
OG0001987	1	0	0	1	1	0	0	0	0	0	0	0	1	1	0	0	0	0	0	0	0	0	0	0	0	0	0	0	0	0	0	0	0	1	0	0	0	1	0	1	1	0	0	0	0	0	0	0	1
OG0001988	0	0	0	2	0	1	0	0	1	0	0	1	0	0	2	0	0	0	0	0	0	0	0	0	0	0	0	0	0	0	1	1	0	0	0	0	0	1	0	0	0	0	0	2	0	0	1	0	1
OG0001989	0	0	0	1	1	1	0	0	0	1	0	0	1	1	0	0	0	0	0	0	0	0	0	0	0	1	0	0	0	0	0	0	0	0	0	0	1	1	1	0	0	1	1	1	1	0	0	0	1
OG0001990	0	0	0	1	0	2	0	0	0	1	0	0	0	0	0	0	0	0	0	0	0	0	1	0	0	1	0	0	0	1	1	1	1	0	0	0	1	1	0	0	1	0	1	1	1	1	1	0	0
OG0001991	0	0	0	1	0	0	0	0	0	1	1	0	0	0	0	0	0	0	0	0	0	0	0	0	0	1	0	0	0	0	1	0	0	1	0	0	1	0	0	1	1	0	1	0	0	1	0	0	0
OG0001992	0	0	0	3	0	0	0	0	0	0	2	0	0	0	0	0	0	0	0	0	0	0	0	0	0	1	0	0	0	0	2	0	0	2	0	0	1	0	0	0	3	0	2	0	0	1	0	0	0
OG0001993	0	0	0	1	0	0	0	0	0	0	0	0	0	0	0	1	0	1	1	0	1	0	0	0	1	0	0	1	1	1	0	0	1	1	1	1	0	0	0	0	0	1	0	1	1	0	2	1	0
OG0001994	0	0	0	0	1	0	1	0	0	0	0	1	0	0	1	0	0	0	0	0	0	0	0	0	0	0	0	0	0	0	0	1	0	0	0	1	0	0	0	1	0	0	0	0	0	0	0	0	0
OG0001995	1	0	0	0	0	2	1	0	0	1	0	0	0	0	0	0	0	0	0	0	0	0	0	0	0	0	0	0	0	0	0	0	0	1	0	1	0	0	0	0	1	0	0	0	1	0	0	0	0
OG0001996	0	0	0	0	0	2	0	2	0	0	0	0	0	3	0	0	1	0	0	0	1	0	0	0	0	0	1	0	0	0	0	0	0	2	0	0	0	0	1	1	0	0	1	1	1	0	0	0	0
OG0001997	0	0	0	0	0	1	0	1	0	1	0	0	0	1	6	0	0	0	0	0	0	0	1	0	0	0	0	0	0	0	0	0	0	0	0	0	0	0	1	0	0	0	0	0	0	1	0	0	0
[truncated: 9,505 more rows]
[truncated: 55 more columns]
