# Supplementary material for: Diverse lifestyles and adaptive evolution of uncultured UBA5794 actinobacteria, a sister order of “Candidatus actinomarinales”
Source: Environ Microbiome. 2025 Apr 19;20:39. doi: 10.1186/s40793-025-00701-w (PMC12008989; doi:10.1186/s40793-025-00701-w)
Supplement: Supplementary file 22 — Supplementary Material 22: Table S12. Habitat-associated Orthogroups across genomes of sponge symbiont and free-living members. [file 40793_2025_701_MOESM22_ESM.xlsx]

## Sheet: Sheet1
Table S13. Horizontal gene transfer (HGT) events identified in 98 non-redundant UBA5794 genomes
Genomes	HGT gene counts	Gene ID
Bin.29	423	CLOKHLOA_00002	CLOKHLOA_00005	CLOKHLOA_00006	CLOKHLOA_00009	CLOKHLOA_00011	CLOKHLOA_00012	CLOKHLOA_00026	CLOKHLOA_00027	CLOKHLOA_00028	CLOKHLOA_00038	CLOKHLOA_00039	CLOKHLOA_00040	CLOKHLOA_00060	CLOKHLOA_00063	CLOKHLOA_00065	CLOKHLOA_00090	CLOKHLOA_00103	CLOKHLOA_00117	CLOKHLOA_00121	CLOKHLOA_00126	CLOKHLOA_00141	CLOKHLOA_00145	CLOKHLOA_00152	CLOKHLOA_00154	CLOKHLOA_00155	CLOKHLOA_00156	CLOKHLOA_00157	CLOKHLOA_00170	CLOKHLOA_00181	CLOKHLOA_00182	CLOKHLOA_00208	CLOKHLOA_00211	CLOKHLOA_00215	CLOKHLOA_00225	CLOKHLOA_00237	CLOKHLOA_00240	CLOKHLOA_00241	CLOKHLOA_00242	CLOKHLOA_00243	CLOKHLOA_00247	CLOKHLOA_00248	CLOKHLOA_00249	CLOKHLOA_00250	CLOKHLOA_00260	CLOKHLOA_00261	CLOKHLOA_00278	CLOKHLOA_00283	CLOKHLOA_00290
GCA_001767695.1	355	CNFLEALD_00001	CNFLEALD_00004	CNFLEALD_00005	CNFLEALD_00006	CNFLEALD_00020	CNFLEALD_00028	CNFLEALD_00030	CNFLEALD_00041	CNFLEALD_00048	CNFLEALD_00049	CNFLEALD_00052	CNFLEALD_00058	CNFLEALD_00062	CNFLEALD_00069	CNFLEALD_00071	CNFLEALD_00073	CNFLEALD_00076	CNFLEALD_00081	CNFLEALD_00098	CNFLEALD_00102	CNFLEALD_00106	CNFLEALD_00109	CNFLEALD_00126	CNFLEALD_00130	CNFLEALD_00142	CNFLEALD_00153	CNFLEALD_00155	CNFLEALD_00158	CNFLEALD_00160	CNFLEALD_00170	CNFLEALD_00171	CNFLEALD_00180	CNFLEALD_00182	CNFLEALD_00193	CNFLEALD_00194	CNFLEALD_00199	CNFLEALD_00200	CNFLEALD_00208	CNFLEALD_00211	CNFLEALD_00212	CNFLEALD_00213	CNFLEALD_00216	CNFLEALD_00220	CNFLEALD_00221	CNFLEALD_00225	CNFLEALD_00226	CNFLEALD_00227	CNFLEALD_00229
GCA_002238785.1	682	EBIDLEGP_00009	EBIDLEGP_00010	EBIDLEGP_00014	EBIDLEGP_00017	EBIDLEGP_00021	EBIDLEGP_00023	EBIDLEGP_00025	EBIDLEGP_00035	EBIDLEGP_00036	EBIDLEGP_00040	EBIDLEGP_00052	EBIDLEGP_00063	EBIDLEGP_00065	EBIDLEGP_00070	EBIDLEGP_00081	EBIDLEGP_00083	EBIDLEGP_00087	EBIDLEGP_00092	EBIDLEGP_00093	EBIDLEGP_00097	EBIDLEGP_00102	EBIDLEGP_00111	EBIDLEGP_00122	EBIDLEGP_00132	EBIDLEGP_00133	EBIDLEGP_00135	EBIDLEGP_00137	EBIDLEGP_00138	EBIDLEGP_00139	EBIDLEGP_00143	EBIDLEGP_00144	EBIDLEGP_00148	EBIDLEGP_00149	EBIDLEGP_00150	EBIDLEGP_00152	EBIDLEGP_00154	EBIDLEGP_00156	EBIDLEGP_00168	EBIDLEGP_00175	EBIDLEGP_00182	EBIDLEGP_00184	EBIDLEGP_00186	EBIDLEGP_00187	EBIDLEGP_00188	EBIDLEGP_00192	EBIDLEGP_00195	EBIDLEGP_00200	EBIDLEGP_00204
GCA_002403855.1	623	CLHGOPIO_00006	CLHGOPIO_00021	CLHGOPIO_00023	CLHGOPIO_00025	CLHGOPIO_00026	CLHGOPIO_00031	CLHGOPIO_00041	CLHGOPIO_00042	CLHGOPIO_00056	CLHGOPIO_00063	CLHGOPIO_00070	CLHGOPIO_00082	CLHGOPIO_00084	CLHGOPIO_00090	CLHGOPIO_00093	CLHGOPIO_00099	CLHGOPIO_00102	CLHGOPIO_00105	CLHGOPIO_00106	CLHGOPIO_00108	CLHGOPIO_00117	CLHGOPIO_00119	CLHGOPIO_00124	CLHGOPIO_00125	CLHGOPIO_00142	CLHGOPIO_00143	CLHGOPIO_00147	CLHGOPIO_00152	CLHGOPIO_00153	CLHGOPIO_00162	CLHGOPIO_00163	CLHGOPIO_00166	CLHGOPIO_00168	CLHGOPIO_00169	CLHGOPIO_00172	CLHGOPIO_00175	CLHGOPIO_00176	CLHGOPIO_00180	CLHGOPIO_00181	CLHGOPIO_00197	CLHGOPIO_00199	CLHGOPIO_00200	CLHGOPIO_00201	CLHGOPIO_00202	CLHGOPIO_00204	CLHGOPIO_00207	CLHGOPIO_00210	CLHGOPIO_00211
GCA_002418265.1	525	EPKCNPNO_00013	EPKCNPNO_00033	EPKCNPNO_00037	EPKCNPNO_00038	EPKCNPNO_00039	EPKCNPNO_00046	EPKCNPNO_00051	EPKCNPNO_00065	EPKCNPNO_00071	EPKCNPNO_00083	EPKCNPNO_00084	EPKCNPNO_00085	EPKCNPNO_00091	EPKCNPNO_00096	EPKCNPNO_00098	EPKCNPNO_00107	EPKCNPNO_00111	EPKCNPNO_00114	EPKCNPNO_00115	EPKCNPNO_00117	EPKCNPNO_00126	EPKCNPNO_00131	EPKCNPNO_00135	EPKCNPNO_00143	EPKCNPNO_00146	EPKCNPNO_00147	EPKCNPNO_00153	EPKCNPNO_00168	EPKCNPNO_00179	EPKCNPNO_00181	EPKCNPNO_00182	EPKCNPNO_00183	EPKCNPNO_00193	EPKCNPNO_00194	EPKCNPNO_00199	EPKCNPNO_00202	EPKCNPNO_00203	EPKCNPNO_00205	EPKCNPNO_00210	EPKCNPNO_00223	EPKCNPNO_00240	EPKCNPNO_00245	EPKCNPNO_00255	EPKCNPNO_00262	EPKCNPNO_00266	EPKCNPNO_00268	EPKCNPNO_00269	EPKCNPNO_00275
GCA_002450985.1	596	AKFKEPIK_00025	AKFKEPIK_00028	AKFKEPIK_00038	AKFKEPIK_00047	AKFKEPIK_00050	AKFKEPIK_00063	AKFKEPIK_00068	AKFKEPIK_00080	AKFKEPIK_00121	AKFKEPIK_00128	AKFKEPIK_00132	AKFKEPIK_00133	AKFKEPIK_00134	AKFKEPIK_00135	AKFKEPIK_00140	AKFKEPIK_00145	AKFKEPIK_00149	AKFKEPIK_00153	AKFKEPIK_00155	AKFKEPIK_00156	AKFKEPIK_00164	AKFKEPIK_00166	AKFKEPIK_00169	AKFKEPIK_00173	AKFKEPIK_00186	AKFKEPIK_00188	AKFKEPIK_00189	AKFKEPIK_00191	AKFKEPIK_00209	AKFKEPIK_00217	AKFKEPIK_00220	AKFKEPIK_00225	AKFKEPIK_00241	AKFKEPIK_00274	AKFKEPIK_00284	AKFKEPIK_00286	AKFKEPIK_00287	AKFKEPIK_00288	AKFKEPIK_00291	AKFKEPIK_00292	AKFKEPIK_00293	AKFKEPIK_00295	AKFKEPIK_00305	AKFKEPIK_00315	AKFKEPIK_00317	AKFKEPIK_00324	AKFKEPIK_00332	AKFKEPIK_00335
GCA_002898115.1	380	EDGAFNJP_00001	EDGAFNJP_00003	EDGAFNJP_00026	EDGAFNJP_00030	EDGAFNJP_00044	EDGAFNJP_00053	EDGAFNJP_00055	EDGAFNJP_00083	EDGAFNJP_00084	EDGAFNJP_00085	EDGAFNJP_00086	EDGAFNJP_00087	EDGAFNJP_00128	EDGAFNJP_00130	EDGAFNJP_00132	EDGAFNJP_00135	EDGAFNJP_00153	EDGAFNJP_00166	EDGAFNJP_00171	EDGAFNJP_00175	EDGAFNJP_00181	EDGAFNJP_00195	EDGAFNJP_00196	EDGAFNJP_00200	EDGAFNJP_00202	EDGAFNJP_00216	EDGAFNJP_00227	EDGAFNJP_00233	EDGAFNJP_00236	EDGAFNJP_00239	EDGAFNJP_00240	EDGAFNJP_00245	EDGAFNJP_00249	EDGAFNJP_00252	EDGAFNJP_00262	EDGAFNJP_00274	EDGAFNJP_00280	EDGAFNJP_00289	EDGAFNJP_00290	EDGAFNJP_00292	EDGAFNJP_00309	EDGAFNJP_00323	EDGAFNJP_00324	EDGAFNJP_00333	EDGAFNJP_00334	EDGAFNJP_00337	EDGAFNJP_00338	EDGAFNJP_00340
GCA_003230435.1	499	IJNOKPFN_00001	IJNOKPFN_00032	IJNOKPFN_00037	IJNOKPFN_00038	IJNOKPFN_00039	IJNOKPFN_00049	IJNOKPFN_00057	IJNOKPFN_00058	IJNOKPFN_00059	IJNOKPFN_00064	IJNOKPFN_00083	IJNOKPFN_00090	IJNOKPFN_00100	IJNOKPFN_00102	IJNOKPFN_00104	IJNOKPFN_00108	IJNOKPFN_00122	IJNOKPFN_00123	IJNOKPFN_00128	IJNOKPFN_00132	IJNOKPFN_00141	IJNOKPFN_00154	IJNOKPFN_00155	IJNOKPFN_00156	IJNOKPFN_00158	IJNOKPFN_00159	IJNOKPFN_00165	IJNOKPFN_00170	IJNOKPFN_00179	IJNOKPFN_00186	IJNOKPFN_00197	IJNOKPFN_00213	IJNOKPFN_00222	IJNOKPFN_00223	IJNOKPFN_00233	IJNOKPFN_00238	IJNOKPFN_00239	IJNOKPFN_00240	IJNOKPFN_00243	IJNOKPFN_00245	IJNOKPFN_00249	IJNOKPFN_00264	IJNOKPFN_00270	IJNOKPFN_00273	IJNOKPFN_00275	IJNOKPFN_00277	IJNOKPFN_00278	IJNOKPFN_00281
GCA_003235475.1	368	LCCEBOIN_00002	LCCEBOIN_00008	LCCEBOIN_00014	LCCEBOIN_00017	LCCEBOIN_00027	LCCEBOIN_00028	LCCEBOIN_00030	LCCEBOIN_00031	LCCEBOIN_00032	LCCEBOIN_00035	LCCEBOIN_00046	LCCEBOIN_00061	LCCEBOIN_00065	LCCEBOIN_00068	LCCEBOIN_00079	LCCEBOIN_00085	LCCEBOIN_00087	LCCEBOIN_00094	LCCEBOIN_00098	LCCEBOIN_00102	LCCEBOIN_00114	LCCEBOIN_00119	LCCEBOIN_00120	LCCEBOIN_00127	LCCEBOIN_00128	LCCEBOIN_00129	LCCEBOIN_00130	LCCEBOIN_00133	LCCEBOIN_00140	LCCEBOIN_00145	LCCEBOIN_00152	LCCEBOIN_00153	LCCEBOIN_00175	LCCEBOIN_00177	LCCEBOIN_00184	LCCEBOIN_00195	LCCEBOIN_00201	LCCEBOIN_00203	LCCEBOIN_00206	LCCEBOIN_00207	LCCEBOIN_00208	LCCEBOIN_00209	LCCEBOIN_00211	LCCEBOIN_00238	LCCEBOIN_00239	LCCEBOIN_00240	LCCEBOIN_00241	LCCEBOIN_00246
GCA_003242515.1	359	GGLCBMIE_00003	GGLCBMIE_00010	GGLCBMIE_00013	GGLCBMIE_00018	GGLCBMIE_00030	GGLCBMIE_00032	GGLCBMIE_00033	GGLCBMIE_00051	GGLCBMIE_00063	GGLCBMIE_00064	GGLCBMIE_00065	GGLCBMIE_00068	GGLCBMIE_00069	GGLCBMIE_00087	GGLCBMIE_00109	GGLCBMIE_00111	GGLCBMIE_00113	GGLCBMIE_00120	GGLCBMIE_00128	GGLCBMIE_00133	GGLCBMIE_00146	GGLCBMIE_00161	GGLCBMIE_00164	GGLCBMIE_00195	GGLCBMIE_00199	GGLCBMIE_00203	GGLCBMIE_00215	GGLCBMIE_00226	GGLCBMIE_00229	GGLCBMIE_00230	GGLCBMIE_00232	GGLCBMIE_00252	GGLCBMIE_00261	GGLCBMIE_00272	GGLCBMIE_00273	GGLCBMIE_00281	GGLCBMIE_00282	GGLCBMIE_00283	GGLCBMIE_00290	GGLCBMIE_00298	GGLCBMIE_00316	GGLCBMIE_00332	GGLCBMIE_00334	GGLCBMIE_00338	GGLCBMIE_00341	GGLCBMIE_00342	GGLCBMIE_00345	GGLCBMIE_00353
GCA_003388545.1	426	CFEJCMOG_00008	CFEJCMOG_00019	CFEJCMOG_00022	CFEJCMOG_00025	CFEJCMOG_00028	CFEJCMOG_00031	CFEJCMOG_00032	CFEJCMOG_00033	CFEJCMOG_00036	CFEJCMOG_00037	CFEJCMOG_00047	CFEJCMOG_00049	CFEJCMOG_00055	CFEJCMOG_00060	CFEJCMOG_00069	CFEJCMOG_00072	CFEJCMOG_00076	CFEJCMOG_00080	CFEJCMOG_00083	CFEJCMOG_00140	CFEJCMOG_00150	CFEJCMOG_00155	CFEJCMOG_00156	CFEJCMOG_00158	CFEJCMOG_00162	CFEJCMOG_00174	CFEJCMOG_00179	CFEJCMOG_00189	CFEJCMOG_00190	CFEJCMOG_00205	CFEJCMOG_00207	CFEJCMOG_00208	CFEJCMOG_00212	CFEJCMOG_00213	CFEJCMOG_00216	CFEJCMOG_00217	CFEJCMOG_00227	CFEJCMOG_00238	CFEJCMOG_00245	CFEJCMOG_00254	CFEJCMOG_00258	CFEJCMOG_00262	CFEJCMOG_00265	CFEJCMOG_00269	CFEJCMOG_00271	CFEJCMOG_00273	CFEJCMOG_00278	CFEJCMOG_00282
GCA_003648875.1	403	NFLBDFGB_00028	NFLBDFGB_00031	NFLBDFGB_00033	NFLBDFGB_00036	NFLBDFGB_00046	NFLBDFGB_00055	NFLBDFGB_00064	NFLBDFGB_00065	NFLBDFGB_00076	NFLBDFGB_00079	NFLBDFGB_00083	NFLBDFGB_00085	NFLBDFGB_00098	NFLBDFGB_00099	NFLBDFGB_00100	NFLBDFGB_00103	NFLBDFGB_00104	NFLBDFGB_00105	NFLBDFGB_00106	NFLBDFGB_00109	NFLBDFGB_00112	NFLBDFGB_00113	NFLBDFGB_00114	NFLBDFGB_00119	NFLBDFGB_00125	NFLBDFGB_00127	NFLBDFGB_00131	NFLBDFGB_00136	NFLBDFGB_00147	NFLBDFGB_00149	NFLBDFGB_00163	NFLBDFGB_00164	NFLBDFGB_00169	NFLBDFGB_00170	NFLBDFGB_00171	NFLBDFGB_00174	NFLBDFGB_00175	NFLBDFGB_00190	NFLBDFGB_00191	NFLBDFGB_00194	NFLBDFGB_00199	NFLBDFGB_00213	NFLBDFGB_00214	NFLBDFGB_00216	NFLBDFGB_00228	NFLBDFGB_00231	NFLBDFGB_00236	NFLBDFGB_00248
GCA_008501565.1	386	OKBAPEFE_00014	OKBAPEFE_00028	OKBAPEFE_00029	OKBAPEFE_00030	OKBAPEFE_00031	OKBAPEFE_00032	OKBAPEFE_00033	OKBAPEFE_00049	OKBAPEFE_00052	OKBAPEFE_00053	OKBAPEFE_00054	OKBAPEFE_00075	OKBAPEFE_00076	OKBAPEFE_00091	OKBAPEFE_00092	OKBAPEFE_00099	OKBAPEFE_00106	OKBAPEFE_00118	OKBAPEFE_00120	OKBAPEFE_00121	OKBAPEFE_00122	OKBAPEFE_00129	OKBAPEFE_00141	OKBAPEFE_00142	OKBAPEFE_00153	OKBAPEFE_00162	OKBAPEFE_00167	OKBAPEFE_00175	OKBAPEFE_00181	OKBAPEFE_00197	OKBAPEFE_00198	OKBAPEFE_00205	OKBAPEFE_00241	OKBAPEFE_00242	OKBAPEFE_00254	OKBAPEFE_00259	OKBAPEFE_00291	OKBAPEFE_00292	OKBAPEFE_00293	OKBAPEFE_00294	OKBAPEFE_00297	OKBAPEFE_00299	OKBAPEFE_00304	OKBAPEFE_00324	OKBAPEFE_00351	OKBAPEFE_00357	OKBAPEFE_00372	OKBAPEFE_00373
GCA_009377435.1	359	KHMKPICB_00012	KHMKPICB_00014	KHMKPICB_00015	KHMKPICB_00039	KHMKPICB_00048	KHMKPICB_00055	KHMKPICB_00072	KHMKPICB_00073	KHMKPICB_00074	KHMKPICB_00075	KHMKPICB_00076	KHMKPICB_00090	KHMKPICB_00104	KHMKPICB_00109	KHMKPICB_00117	KHMKPICB_00120	KHMKPICB_00142	KHMKPICB_00143	KHMKPICB_00144	KHMKPICB_00152	KHMKPICB_00156	KHMKPICB_00170	KHMKPICB_00179	KHMKPICB_00185	KHMKPICB_00193	KHMKPICB_00194	KHMKPICB_00195	KHMKPICB_00196	KHMKPICB_00197	KHMKPICB_00199	KHMKPICB_00200	KHMKPICB_00211	KHMKPICB_00215	KHMKPICB_00220	KHMKPICB_00229	KHMKPICB_00232	KHMKPICB_00233	KHMKPICB_00243	KHMKPICB_00257	KHMKPICB_00260	KHMKPICB_00261	KHMKPICB_00276	KHMKPICB_00280	KHMKPICB_00282	KHMKPICB_00289	KHMKPICB_00290	KHMKPICB_00292	KHMKPICB_00299
GCA_009377735.1	619	BLIBJLLA_00005	BLIBJLLA_00022	BLIBJLLA_00029	BLIBJLLA_00030	BLIBJLLA_00037	BLIBJLLA_00042	BLIBJLLA_00051	BLIBJLLA_00065	BLIBJLLA_00066	BLIBJLLA_00067	BLIBJLLA_00073	BLIBJLLA_00074	BLIBJLLA_00077	BLIBJLLA_00080	BLIBJLLA_00081	BLIBJLLA_00082	BLIBJLLA_00084	BLIBJLLA_00088	BLIBJLLA_00089	BLIBJLLA_00091	BLIBJLLA_00092	BLIBJLLA_00100	BLIBJLLA_00103	BLIBJLLA_00104	BLIBJLLA_00112	BLIBJLLA_00117	BLIBJLLA_00123	BLIBJLLA_00124	BLIBJLLA_00126	BLIBJLLA_00127	BLIBJLLA_00128	BLIBJLLA_00131	BLIBJLLA_00137	BLIBJLLA_00139	BLIBJLLA_00140	BLIBJLLA_00156	BLIBJLLA_00169	BLIBJLLA_00170	BLIBJLLA_00171	BLIBJLLA_00184	BLIBJLLA_00196	BLIBJLLA_00200	BLIBJLLA_00203	BLIBJLLA_00232	BLIBJLLA_00233	BLIBJLLA_00234	BLIBJLLA_00238	BLIBJLLA_00252
GCA_009837095.1	592	CFAIJEKM_00012	CFAIJEKM_00013	CFAIJEKM_00015	CFAIJEKM_00017	CFAIJEKM_00021	CFAIJEKM_00027	CFAIJEKM_00029	CFAIJEKM_00033	CFAIJEKM_00052	CFAIJEKM_00057	CFAIJEKM_00060	CFAIJEKM_00064	CFAIJEKM_00066	CFAIJEKM_00078	CFAIJEKM_00079	CFAIJEKM_00081	CFAIJEKM_00082	CFAIJEKM_00083	CFAIJEKM_00088	CFAIJEKM_00091	CFAIJEKM_00109	CFAIJEKM_00114	CFAIJEKM_00123	CFAIJEKM_00130	CFAIJEKM_00132	CFAIJEKM_00134	CFAIJEKM_00136	CFAIJEKM_00139	CFAIJEKM_00141	CFAIJEKM_00148	CFAIJEKM_00149	CFAIJEKM_00150	CFAIJEKM_00152	CFAIJEKM_00166	CFAIJEKM_00167	CFAIJEKM_00171	CFAIJEKM_00181	CFAIJEKM_00189	CFAIJEKM_00194	CFAIJEKM_00195	CFAIJEKM_00201	CFAIJEKM_00202	CFAIJEKM_00207	CFAIJEKM_00214	CFAIJEKM_00215	CFAIJEKM_00217	CFAIJEKM_00231	CFAIJEKM_00236
GCA_009837815.1	486	PCCJKDGN_00014	PCCJKDGN_00016	PCCJKDGN_00018	PCCJKDGN_00020	PCCJKDGN_00029	PCCJKDGN_00030	PCCJKDGN_00034	PCCJKDGN_00038	PCCJKDGN_00042	PCCJKDGN_00047	PCCJKDGN_00048	PCCJKDGN_00055	PCCJKDGN_00058	PCCJKDGN_00060	PCCJKDGN_00066	PCCJKDGN_00075	PCCJKDGN_00076	PCCJKDGN_00077	PCCJKDGN_00083	PCCJKDGN_00084	PCCJKDGN_00091	PCCJKDGN_00092	PCCJKDGN_00098	PCCJKDGN_00100	PCCJKDGN_00101	PCCJKDGN_00105	PCCJKDGN_00110	PCCJKDGN_00112	PCCJKDGN_00114	PCCJKDGN_00115	PCCJKDGN_00117	PCCJKDGN_00123	PCCJKDGN_00125	PCCJKDGN_00147	PCCJKDGN_00165	PCCJKDGN_00173	PCCJKDGN_00174	PCCJKDGN_00175	PCCJKDGN_00179	PCCJKDGN_00180	PCCJKDGN_00181	PCCJKDGN_00186	PCCJKDGN_00204	PCCJKDGN_00206	PCCJKDGN_00207	PCCJKDGN_00210	PCCJKDGN_00211	PCCJKDGN_00215
GCA_009838635.1	649	PABGIMPP_00009	PABGIMPP_00011	PABGIMPP_00014	PABGIMPP_00016	PABGIMPP_00020	PABGIMPP_00023	PABGIMPP_00024	PABGIMPP_00027	PABGIMPP_00028	PABGIMPP_00030	PABGIMPP_00031	PABGIMPP_00034	PABGIMPP_00040	PABGIMPP_00042	PABGIMPP_00043	PABGIMPP_00053	PABGIMPP_00057	PABGIMPP_00058	PABGIMPP_00060	PABGIMPP_00061	PABGIMPP_00069	PABGIMPP_00072	PABGIMPP_00084	PABGIMPP_00085	PABGIMPP_00089	PABGIMPP_00092	PABGIMPP_00096	PABGIMPP_00097	PABGIMPP_00098	PABGIMPP_00099	PABGIMPP_00101	PABGIMPP_00102	PABGIMPP_00103	PABGIMPP_00104	PABGIMPP_00111	PABGIMPP_00127	PABGIMPP_00128	PABGIMPP_00131	PABGIMPP_00133	PABGIMPP_00135	PABGIMPP_00138	PABGIMPP_00149	PABGIMPP_00150	PABGIMPP_00153	PABGIMPP_00154	PABGIMPP_00157	PABGIMPP_00161	PABGIMPP_00162
GCA_009839965.1	671	DLNNCODG_00003	DLNNCODG_00006	DLNNCODG_00008	DLNNCODG_00010	DLNNCODG_00011	DLNNCODG_00014	DLNNCODG_00016	DLNNCODG_00018	DLNNCODG_00025	DLNNCODG_00029	DLNNCODG_00030	DLNNCODG_00032	DLNNCODG_00039	DLNNCODG_00040	DLNNCODG_00045	DLNNCODG_00046	DLNNCODG_00047	DLNNCODG_00052	DLNNCODG_00053	DLNNCODG_00054	DLNNCODG_00055	DLNNCODG_00057	DLNNCODG_00058	DLNNCODG_00072	DLNNCODG_00106	DLNNCODG_00109	DLNNCODG_00113	DLNNCODG_00115	DLNNCODG_00116	DLNNCODG_00118	DLNNCODG_00125	DLNNCODG_00129	DLNNCODG_00139	DLNNCODG_00141	DLNNCODG_00142	DLNNCODG_00148	DLNNCODG_00161	DLNNCODG_00167	DLNNCODG_00170	DLNNCODG_00171	DLNNCODG_00172	DLNNCODG_00181	DLNNCODG_00199	DLNNCODG_00202	DLNNCODG_00203	DLNNCODG_00204	DLNNCODG_00205	DLNNCODG_00208
GCA_009841075.1	478	GGKAHLGB_00011	GGKAHLGB_00012	GGKAHLGB_00030	GGKAHLGB_00032	GGKAHLGB_00034	GGKAHLGB_00035	GGKAHLGB_00039	GGKAHLGB_00044	GGKAHLGB_00048	GGKAHLGB_00051	GGKAHLGB_00057	GGKAHLGB_00058	GGKAHLGB_00062	GGKAHLGB_00063	GGKAHLGB_00068	GGKAHLGB_00076	GGKAHLGB_00079	GGKAHLGB_00081	GGKAHLGB_00084	GGKAHLGB_00086	GGKAHLGB_00087	GGKAHLGB_00090	GGKAHLGB_00101	GGKAHLGB_00103	GGKAHLGB_00112	GGKAHLGB_00124	GGKAHLGB_00129	GGKAHLGB_00135	GGKAHLGB_00137	GGKAHLGB_00141	GGKAHLGB_00143	GGKAHLGB_00147	GGKAHLGB_00149	GGKAHLGB_00150	GGKAHLGB_00151	GGKAHLGB_00152	GGKAHLGB_00155	GGKAHLGB_00156	GGKAHLGB_00160	GGKAHLGB_00163	GGKAHLGB_00164	GGKAHLGB_00171	GGKAHLGB_00175	GGKAHLGB_00178	GGKAHLGB_00179	GGKAHLGB_00186	GGKAHLGB_00187	GGKAHLGB_00192
GCA_009841105.1	687	NAFMIDEN_00007	NAFMIDEN_00008	NAFMIDEN_00010	NAFMIDEN_00012	NAFMIDEN_00014	NAFMIDEN_00022	NAFMIDEN_00026	NAFMIDEN_00029	NAFMIDEN_00037	NAFMIDEN_00038	NAFMIDEN_00048	NAFMIDEN_00052	NAFMIDEN_00058	NAFMIDEN_00059	NAFMIDEN_00062	NAFMIDEN_00066	NAFMIDEN_00079	NAFMIDEN_00080	NAFMIDEN_00082	NAFMIDEN_00084	NAFMIDEN_00099	NAFMIDEN_00100	NAFMIDEN_00102	NAFMIDEN_00107	NAFMIDEN_00108	NAFMIDEN_00114	NAFMIDEN_00121	NAFMIDEN_00130	NAFMIDEN_00131	NAFMIDEN_00132	NAFMIDEN_00138	NAFMIDEN_00139	NAFMIDEN_00144	NAFMIDEN_00150	NAFMIDEN_00154	NAFMIDEN_00158	NAFMIDEN_00159	NAFMIDEN_00160	NAFMIDEN_00164	NAFMIDEN_00165	NAFMIDEN_00166	NAFMIDEN_00171	NAFMIDEN_00172	NAFMIDEN_00173	NAFMIDEN_00174	NAFMIDEN_00176	NAFMIDEN_00177	NAFMIDEN_00191
GCA_009843905.1	393	LNKKGKBC_00007	LNKKGKBC_00010	LNKKGKBC_00011	LNKKGKBC_00012	LNKKGKBC_00014	LNKKGKBC_00018	LNKKGKBC_00027	LNKKGKBC_00044	LNKKGKBC_00050	LNKKGKBC_00059	LNKKGKBC_00060	LNKKGKBC_00066	LNKKGKBC_00067	LNKKGKBC_00074	LNKKGKBC_00077	LNKKGKBC_00090	LNKKGKBC_00093	LNKKGKBC_00103	LNKKGKBC_00104	LNKKGKBC_00109	LNKKGKBC_00113	LNKKGKBC_00114	LNKKGKBC_00122	LNKKGKBC_00124	LNKKGKBC_00127	LNKKGKBC_00140	LNKKGKBC_00141	LNKKGKBC_00142	LNKKGKBC_00147	LNKKGKBC_00151	LNKKGKBC_00160	LNKKGKBC_00164	LNKKGKBC_00165	LNKKGKBC_00171	LNKKGKBC_00172	LNKKGKBC_00177	LNKKGKBC_00178	LNKKGKBC_00185	LNKKGKBC_00186	LNKKGKBC_00187	LNKKGKBC_00190	LNKKGKBC_00192	LNKKGKBC_00195	LNKKGKBC_00204	LNKKGKBC_00206	LNKKGKBC_00216	LNKKGKBC_00220	LNKKGKBC_00221
GCA_011371355.1	403	OPKKLNMO_00001	OPKKLNMO_00002	OPKKLNMO_00009	OPKKLNMO_00020	OPKKLNMO_00024	OPKKLNMO_00031	OPKKLNMO_00033	OPKKLNMO_00043	OPKKLNMO_00044	OPKKLNMO_00054	OPKKLNMO_00060	OPKKLNMO_00066	OPKKLNMO_00069	OPKKLNMO_00070	OPKKLNMO_00093	OPKKLNMO_00106	OPKKLNMO_00114	OPKKLNMO_00116	OPKKLNMO_00117	OPKKLNMO_00119	OPKKLNMO_00129	OPKKLNMO_00136	OPKKLNMO_00146	OPKKLNMO_00147	OPKKLNMO_00149	OPKKLNMO_00160	OPKKLNMO_00166	OPKKLNMO_00176	OPKKLNMO_00178	OPKKLNMO_00179	OPKKLNMO_00188	OPKKLNMO_00193	OPKKLNMO_00206	OPKKLNMO_00207	OPKKLNMO_00208	OPKKLNMO_00209	OPKKLNMO_00215	OPKKLNMO_00216	OPKKLNMO_00219	OPKKLNMO_00229	OPKKLNMO_00250	OPKKLNMO_00251	OPKKLNMO_00252	OPKKLNMO_00254	OPKKLNMO_00260	OPKKLNMO_00261	OPKKLNMO_00265	OPKKLNMO_00266
GCA_011523395.1	659	JLBPKENI_00003	JLBPKENI_00008	JLBPKENI_00019	JLBPKENI_00027	JLBPKENI_00028	JLBPKENI_00029	JLBPKENI_00040	JLBPKENI_00044	JLBPKENI_00046	JLBPKENI_00050	JLBPKENI_00061	JLBPKENI_00063	JLBPKENI_00064	JLBPKENI_00066	JLBPKENI_00068	JLBPKENI_00079	JLBPKENI_00080	JLBPKENI_00081	JLBPKENI_00082	JLBPKENI_00083	JLBPKENI_00096	JLBPKENI_00097	JLBPKENI_00100	JLBPKENI_00107	JLBPKENI_00108	JLBPKENI_00109	JLBPKENI_00110	JLBPKENI_00112	JLBPKENI_00132	JLBPKENI_00134	JLBPKENI_00136	JLBPKENI_00137	JLBPKENI_00162	JLBPKENI_00164	JLBPKENI_00183	JLBPKENI_00185	JLBPKENI_00188	JLBPKENI_00196	JLBPKENI_00209	JLBPKENI_00225	JLBPKENI_00227	JLBPKENI_00239	JLBPKENI_00244	JLBPKENI_00245	JLBPKENI_00250	JLBPKENI_00251	JLBPKENI_00253	JLBPKENI_00262
GCA_011523635.1	676	LMPJCFLH_00009	LMPJCFLH_00013	LMPJCFLH_00017	LMPJCFLH_00018	LMPJCFLH_00019	LMPJCFLH_00020	LMPJCFLH_00021	LMPJCFLH_00025	LMPJCFLH_00026	LMPJCFLH_00036	LMPJCFLH_00038	LMPJCFLH_00041	LMPJCFLH_00045	LMPJCFLH_00049	LMPJCFLH_00052	LMPJCFLH_00053	LMPJCFLH_00054	LMPJCFLH_00055	LMPJCFLH_00058	LMPJCFLH_00065	LMPJCFLH_00070	LMPJCFLH_00073	LMPJCFLH_00074	LMPJCFLH_00076	LMPJCFLH_00105	LMPJCFLH_00114	LMPJCFLH_00116	LMPJCFLH_00118	LMPJCFLH_00120	LMPJCFLH_00122	LMPJCFLH_00124	LMPJCFLH_00125	LMPJCFLH_00126	LMPJCFLH_00127	LMPJCFLH_00128	LMPJCFLH_00129	LMPJCFLH_00137	LMPJCFLH_00143	LMPJCFLH_00154	LMPJCFLH_00167	LMPJCFLH_00168	LMPJCFLH_00169	LMPJCFLH_00172	LMPJCFLH_00179	LMPJCFLH_00181	LMPJCFLH_00188	LMPJCFLH_00199	LMPJCFLH_00200
GCA_011682695.1	584	OFCLPHHB_00006	OFCLPHHB_00019	OFCLPHHB_00043	OFCLPHHB_00050	OFCLPHHB_00062	OFCLPHHB_00063	OFCLPHHB_00066	OFCLPHHB_00070	OFCLPHHB_00071	OFCLPHHB_00078	OFCLPHHB_00080	OFCLPHHB_00090	OFCLPHHB_00104	OFCLPHHB_00107	OFCLPHHB_00114	OFCLPHHB_00116	OFCLPHHB_00118	OFCLPHHB_00125	OFCLPHHB_00128	OFCLPHHB_00133	OFCLPHHB_00136	OFCLPHHB_00138	OFCLPHHB_00139	OFCLPHHB_00141	OFCLPHHB_00142	OFCLPHHB_00146	OFCLPHHB_00147	OFCLPHHB_00148	OFCLPHHB_00158	OFCLPHHB_00162	OFCLPHHB_00163	OFCLPHHB_00164	OFCLPHHB_00166	OFCLPHHB_00168	OFCLPHHB_00172	OFCLPHHB_00173	OFCLPHHB_00175	OFCLPHHB_00182	OFCLPHHB_00197	OFCLPHHB_00198	OFCLPHHB_00199	OFCLPHHB_00202	OFCLPHHB_00203	OFCLPHHB_00217	OFCLPHHB_00219	OFCLPHHB_00225	OFCLPHHB_00228	OFCLPHHB_00229
GCA_012270885.1	531	FGBIPPLO_00001	FGBIPPLO_00008	FGBIPPLO_00012	FGBIPPLO_00013	FGBIPPLO_00015	FGBIPPLO_00017	FGBIPPLO_00027	FGBIPPLO_00045	FGBIPPLO_00047	FGBIPPLO_00049	FGBIPPLO_00050	FGBIPPLO_00051	FGBIPPLO_00064	FGBIPPLO_00070	FGBIPPLO_00071	FGBIPPLO_00076	FGBIPPLO_00079	FGBIPPLO_00087	FGBIPPLO_00108	FGBIPPLO_00110	FGBIPPLO_00116	FGBIPPLO_00117	FGBIPPLO_00118	FGBIPPLO_00120	FGBIPPLO_00137	FGBIPPLO_00138	FGBIPPLO_00140	FGBIPPLO_00148	FGBIPPLO_00150	FGBIPPLO_00151	FGBIPPLO_00173	FGBIPPLO_00225	FGBIPPLO_00229	FGBIPPLO_00241	FGBIPPLO_00245	FGBIPPLO_00252	FGBIPPLO_00255	FGBIPPLO_00260	FGBIPPLO_00267	FGBIPPLO_00279	FGBIPPLO_00300	FGBIPPLO_00307	FGBIPPLO_00310	FGBIPPLO_00313	FGBIPPLO_00317	FGBIPPLO_00320	FGBIPPLO_00334	FGBIPPLO_00345
GCA_013001065.1	400	JJNCIBGN_00002	JJNCIBGN_00009	JJNCIBGN_00015	JJNCIBGN_00019	JJNCIBGN_00027	JJNCIBGN_00032	JJNCIBGN_00038	JJNCIBGN_00049	JJNCIBGN_00050	JJNCIBGN_00055	JJNCIBGN_00061	JJNCIBGN_00064	JJNCIBGN_00082	JJNCIBGN_00087	JJNCIBGN_00112	JJNCIBGN_00113	JJNCIBGN_00115	JJNCIBGN_00116	JJNCIBGN_00117	JJNCIBGN_00118	JJNCIBGN_00119	JJNCIBGN_00120	JJNCIBGN_00136	JJNCIBGN_00141	JJNCIBGN_00150	JJNCIBGN_00151	JJNCIBGN_00153	JJNCIBGN_00160	JJNCIBGN_00161	JJNCIBGN_00197	JJNCIBGN_00203	JJNCIBGN_00204	JJNCIBGN_00211	JJNCIBGN_00217	JJNCIBGN_00237	JJNCIBGN_00246	JJNCIBGN_00247	JJNCIBGN_00248	JJNCIBGN_00250	JJNCIBGN_00254	JJNCIBGN_00268	JJNCIBGN_00274	JJNCIBGN_00275	JJNCIBGN_00276	JJNCIBGN_00278	JJNCIBGN_00280	JJNCIBGN_00281	JJNCIBGN_00291
GCA_013001245.1	463	DKLLFDKI_00003	DKLLFDKI_00004	DKLLFDKI_00007	DKLLFDKI_00008	DKLLFDKI_00011	DKLLFDKI_00028	DKLLFDKI_00033	DKLLFDKI_00036	DKLLFDKI_00037	DKLLFDKI_00038	DKLLFDKI_00044	DKLLFDKI_00055	DKLLFDKI_00062	DKLLFDKI_00091	DKLLFDKI_00098	DKLLFDKI_00101	DKLLFDKI_00102	DKLLFDKI_00106	DKLLFDKI_00126	DKLLFDKI_00128	DKLLFDKI_00129	DKLLFDKI_00130	DKLLFDKI_00135	DKLLFDKI_00156	DKLLFDKI_00160	DKLLFDKI_00161	DKLLFDKI_00179	DKLLFDKI_00180	DKLLFDKI_00181	DKLLFDKI_00182	DKLLFDKI_00184	DKLLFDKI_00185	DKLLFDKI_00187	DKLLFDKI_00192	DKLLFDKI_00197	DKLLFDKI_00199	DKLLFDKI_00209	DKLLFDKI_00210	DKLLFDKI_00215	DKLLFDKI_00217	DKLLFDKI_00218	DKLLFDKI_00221	DKLLFDKI_00232	DKLLFDKI_00233	DKLLFDKI_00234	DKLLFDKI_00242	DKLLFDKI_00254	DKLLFDKI_00258
GCA_013001485.1	400	AEGIILDL_00013	AEGIILDL_00017	AEGIILDL_00019	AEGIILDL_00024	AEGIILDL_00025	AEGIILDL_00026	AEGIILDL_00044	AEGIILDL_00045	AEGIILDL_00048	AEGIILDL_00055	AEGIILDL_00056	AEGIILDL_00057	AEGIILDL_00067	AEGIILDL_00068	AEGIILDL_00071	AEGIILDL_00072	AEGIILDL_00073	AEGIILDL_00077	AEGIILDL_00082	AEGIILDL_00095	AEGIILDL_00096	AEGIILDL_00100	AEGIILDL_00122	AEGIILDL_00126	AEGIILDL_00138	AEGIILDL_00144	AEGIILDL_00147	AEGIILDL_00149	AEGIILDL_00151	AEGIILDL_00153	AEGIILDL_00158	AEGIILDL_00159	AEGIILDL_00160	AEGIILDL_00161	AEGIILDL_00162	AEGIILDL_00163	AEGIILDL_00164	AEGIILDL_00165	AEGIILDL_00166	AEGIILDL_00186	AEGIILDL_00195	AEGIILDL_00205	AEGIILDL_00210	AEGIILDL_00212	AEGIILDL_00213	AEGIILDL_00220	AEGIILDL_00228	AEGIILDL_00230
GCA_013002865.1	544	MKAPIJKJ_00006	MKAPIJKJ_00011	MKAPIJKJ_00012	MKAPIJKJ_00013	MKAPIJKJ_00015	MKAPIJKJ_00018	MKAPIJKJ_00020	MKAPIJKJ_00021	MKAPIJKJ_00022	MKAPIJKJ_00028	MKAPIJKJ_00029	MKAPIJKJ_00030	MKAPIJKJ_00032	MKAPIJKJ_00036	MKAPIJKJ_00037	MKAPIJKJ_00038	MKAPIJKJ_00039	MKAPIJKJ_00111	MKAPIJKJ_00112	MKAPIJKJ_00113	MKAPIJKJ_00139	MKAPIJKJ_00140	MKAPIJKJ_00146	MKAPIJKJ_00155	MKAPIJKJ_00156	MKAPIJKJ_00160	MKAPIJKJ_00163	MKAPIJKJ_00167	MKAPIJKJ_00170	MKAPIJKJ_00171	MKAPIJKJ_00175	MKAPIJKJ_00177	MKAPIJKJ_00186	MKAPIJKJ_00194	MKAPIJKJ_00197	MKAPIJKJ_00206	MKAPIJKJ_00207	MKAPIJKJ_00208	MKAPIJKJ_00218	MKAPIJKJ_00223	MKAPIJKJ_00227	MKAPIJKJ_00228	MKAPIJKJ_00229	MKAPIJKJ_00234	MKAPIJKJ_00235	MKAPIJKJ_00238	MKAPIJKJ_00239	MKAPIJKJ_00244
GCA_013003395.1	576	PHEGCDFK_00007	PHEGCDFK_00011	PHEGCDFK_00014	PHEGCDFK_00015	PHEGCDFK_00016	PHEGCDFK_00020	PHEGCDFK_00022	PHEGCDFK_00024	PHEGCDFK_00035	PHEGCDFK_00043	PHEGCDFK_00058	PHEGCDFK_00062	PHEGCDFK_00067	PHEGCDFK_00084	PHEGCDFK_00090	PHEGCDFK_00092	PHEGCDFK_00094	PHEGCDFK_00097	PHEGCDFK_00098	PHEGCDFK_00099	PHEGCDFK_00114	PHEGCDFK_00124	PHEGCDFK_00131	PHEGCDFK_00139	PHEGCDFK_00144	PHEGCDFK_00145	PHEGCDFK_00160	PHEGCDFK_00169	PHEGCDFK_00175	PHEGCDFK_00177	PHEGCDFK_00180	PHEGCDFK_00181	PHEGCDFK_00183	PHEGCDFK_00186	PHEGCDFK_00189	PHEGCDFK_00196	PHEGCDFK_00210	PHEGCDFK_00211	PHEGCDFK_00216	PHEGCDFK_00217	PHEGCDFK_00222	PHEGCDFK_00224	PHEGCDFK_00225	PHEGCDFK_00229	PHEGCDFK_00231	PHEGCDFK_00242	PHEGCDFK_00246	PHEGCDFK_00252
GCA_013003515.1	376	JMDHDMBG_00003	JMDHDMBG_00007	JMDHDMBG_00011	JMDHDMBG_00014	JMDHDMBG_00022	JMDHDMBG_00025	JMDHDMBG_00026	JMDHDMBG_00038	JMDHDMBG_00048	JMDHDMBG_00049	JMDHDMBG_00060	JMDHDMBG_00067	JMDHDMBG_00068	JMDHDMBG_00073	JMDHDMBG_00075	JMDHDMBG_00077	JMDHDMBG_00083	JMDHDMBG_00090	JMDHDMBG_00091	JMDHDMBG_00093	JMDHDMBG_00101	JMDHDMBG_00123	JMDHDMBG_00124	JMDHDMBG_00125	JMDHDMBG_00136	JMDHDMBG_00137	JMDHDMBG_00142	JMDHDMBG_00149	JMDHDMBG_00168	JMDHDMBG_00188	JMDHDMBG_00249	JMDHDMBG_00251	JMDHDMBG_00256	JMDHDMBG_00263	JMDHDMBG_00266	JMDHDMBG_00270	JMDHDMBG_00271	JMDHDMBG_00272	JMDHDMBG_00273	JMDHDMBG_00303	JMDHDMBG_00307	JMDHDMBG_00308	JMDHDMBG_00310	JMDHDMBG_00317	JMDHDMBG_00319	JMDHDMBG_00333	JMDHDMBG_00346	JMDHDMBG_00347
GCA_013003615.1	538	PENGGJEA_00003	PENGGJEA_00005	PENGGJEA_00017	PENGGJEA_00018	PENGGJEA_00032	PENGGJEA_00033	PENGGJEA_00035	PENGGJEA_00036	PENGGJEA_00041	PENGGJEA_00043	PENGGJEA_00055	PENGGJEA_00057	PENGGJEA_00066	PENGGJEA_00068	PENGGJEA_00074	PENGGJEA_00094	PENGGJEA_00095	PENGGJEA_00099	PENGGJEA_00100	PENGGJEA_00107	PENGGJEA_00114	PENGGJEA_00122	PENGGJEA_00123	PENGGJEA_00125	PENGGJEA_00129	PENGGJEA_00155	PENGGJEA_00159	PENGGJEA_00169	PENGGJEA_00172	PENGGJEA_00196	PENGGJEA_00197	PENGGJEA_00198	PENGGJEA_00200	PENGGJEA_00206	PENGGJEA_00209	PENGGJEA_00210	PENGGJEA_00247	PENGGJEA_00250	PENGGJEA_00253	PENGGJEA_00260	PENGGJEA_00264	PENGGJEA_00289	PENGGJEA_00292	PENGGJEA_00293	PENGGJEA_00296	PENGGJEA_00297	PENGGJEA_00298	PENGGJEA_00302
GCA_013043085.1	502	LEKFPNGD_00002	LEKFPNGD_00006	LEKFPNGD_00007	LEKFPNGD_00013	LEKFPNGD_00020	LEKFPNGD_00024	LEKFPNGD_00025	LEKFPNGD_00037	LEKFPNGD_00049	LEKFPNGD_00050	LEKFPNGD_00052	LEKFPNGD_00053	LEKFPNGD_00054	LEKFPNGD_00078	LEKFPNGD_00082	LEKFPNGD_00091	LEKFPNGD_00097	LEKFPNGD_00112	LEKFPNGD_00113	LEKFPNGD_00114	LEKFPNGD_00125	LEKFPNGD_00130	LEKFPNGD_00136	LEKFPNGD_00144	LEKFPNGD_00146	LEKFPNGD_00147	LEKFPNGD_00148	LEKFPNGD_00149	LEKFPNGD_00155	LEKFPNGD_00168	LEKFPNGD_00177	LEKFPNGD_00189	LEKFPNGD_00190	LEKFPNGD_00193	LEKFPNGD_00200	LEKFPNGD_00201	LEKFPNGD_00202	LEKFPNGD_00214	LEKFPNGD_00220	LEKFPNGD_00235	LEKFPNGD_00246	LEKFPNGD_00247	LEKFPNGD_00248	LEKFPNGD_00249	LEKFPNGD_00250	LEKFPNGD_00254	LEKFPNGD_00260	LEKFPNGD_00261
GCA_013151445.1	585	NKIHNCFE_00005	NKIHNCFE_00006	NKIHNCFE_00008	NKIHNCFE_00009	NKIHNCFE_00012	NKIHNCFE_00021	NKIHNCFE_00024	NKIHNCFE_00026	NKIHNCFE_00034	NKIHNCFE_00041	NKIHNCFE_00055	NKIHNCFE_00063	NKIHNCFE_00066	NKIHNCFE_00067	NKIHNCFE_00091	NKIHNCFE_00093	NKIHNCFE_00094	NKIHNCFE_00102	NKIHNCFE_00106	NKIHNCFE_00109	NKIHNCFE_00117	NKIHNCFE_00123	NKIHNCFE_00126	NKIHNCFE_00127	NKIHNCFE_00133	NKIHNCFE_00134	NKIHNCFE_00139	NKIHNCFE_00146	NKIHNCFE_00149	NKIHNCFE_00152	NKIHNCFE_00154	NKIHNCFE_00161	NKIHNCFE_00165	NKIHNCFE_00171	NKIHNCFE_00172	NKIHNCFE_00176	NKIHNCFE_00183	NKIHNCFE_00185	NKIHNCFE_00191	NKIHNCFE_00212	NKIHNCFE_00213	NKIHNCFE_00214	NKIHNCFE_00215	NKIHNCFE_00224	NKIHNCFE_00229	NKIHNCFE_00230	NKIHNCFE_00242	NKIHNCFE_00250
GCA_013152275.1	701	JLJEGBEN_00035	JLJEGBEN_00042	JLJEGBEN_00049	JLJEGBEN_00069	JLJEGBEN_00070	JLJEGBEN_00071	JLJEGBEN_00073	JLJEGBEN_00074	JLJEGBEN_00077	JLJEGBEN_00080	JLJEGBEN_00085	JLJEGBEN_00099	JLJEGBEN_00101	JLJEGBEN_00107	JLJEGBEN_00108	JLJEGBEN_00109	JLJEGBEN_00110	JLJEGBEN_00112	JLJEGBEN_00113	JLJEGBEN_00115	JLJEGBEN_00117	JLJEGBEN_00123	JLJEGBEN_00134	JLJEGBEN_00136	JLJEGBEN_00137	JLJEGBEN_00139	JLJEGBEN_00145	JLJEGBEN_00147	JLJEGBEN_00148	JLJEGBEN_00152	JLJEGBEN_00154	JLJEGBEN_00160	JLJEGBEN_00164	JLJEGBEN_00174	JLJEGBEN_00175	JLJEGBEN_00177	JLJEGBEN_00178	JLJEGBEN_00186	JLJEGBEN_00190	JLJEGBEN_00191	JLJEGBEN_00192	JLJEGBEN_00194	JLJEGBEN_00195	JLJEGBEN_00197	JLJEGBEN_00202	JLJEGBEN_00208	JLJEGBEN_00214	JLJEGBEN_00215
GCA_013202595.1	513	CKBHFBJG_00013	CKBHFBJG_00021	CKBHFBJG_00028	CKBHFBJG_00031	CKBHFBJG_00050	CKBHFBJG_00053	CKBHFBJG_00054	CKBHFBJG_00055	CKBHFBJG_00058	CKBHFBJG_00061	CKBHFBJG_00064	CKBHFBJG_00066	CKBHFBJG_00067	CKBHFBJG_00075	CKBHFBJG_00076	CKBHFBJG_00081	CKBHFBJG_00084	CKBHFBJG_00091	CKBHFBJG_00093	CKBHFBJG_00095	CKBHFBJG_00101	CKBHFBJG_00107	CKBHFBJG_00113	CKBHFBJG_00130	CKBHFBJG_00139	CKBHFBJG_00148	CKBHFBJG_00151	CKBHFBJG_00155	CKBHFBJG_00165	CKBHFBJG_00166	CKBHFBJG_00170	CKBHFBJG_00187	CKBHFBJG_00199	CKBHFBJG_00203	CKBHFBJG_00222	CKBHFBJG_00237	CKBHFBJG_00238	CKBHFBJG_00240	CKBHFBJG_00241	CKBHFBJG_00244	CKBHFBJG_00255	CKBHFBJG_00257	CKBHFBJG_00258	CKBHFBJG_00265	CKBHFBJG_00266	CKBHFBJG_00279	CKBHFBJG_00283	CKBHFBJG_00285
GCA_013695075.1	359	GBDHCGNA_00011	GBDHCGNA_00019	GBDHCGNA_00028	GBDHCGNA_00029	GBDHCGNA_00031	GBDHCGNA_00046	GBDHCGNA_00052	GBDHCGNA_00057	GBDHCGNA_00068	GBDHCGNA_00072	GBDHCGNA_00076	GBDHCGNA_00084	GBDHCGNA_00092	GBDHCGNA_00095	GBDHCGNA_00099	GBDHCGNA_00122	GBDHCGNA_00133	GBDHCGNA_00134	GBDHCGNA_00148	GBDHCGNA_00154	GBDHCGNA_00165	GBDHCGNA_00166	GBDHCGNA_00168	GBDHCGNA_00169	GBDHCGNA_00177	GBDHCGNA_00192	GBDHCGNA_00197	GBDHCGNA_00198	GBDHCGNA_00202	GBDHCGNA_00203	GBDHCGNA_00217	GBDHCGNA_00222	GBDHCGNA_00227	GBDHCGNA_00232	GBDHCGNA_00234	GBDHCGNA_00260	GBDHCGNA_00266	GBDHCGNA_00268	GBDHCGNA_00282	GBDHCGNA_00288	GBDHCGNA_00289	GBDHCGNA_00297	GBDHCGNA_00301	GBDHCGNA_00303	GBDHCGNA_00304	GBDHCGNA_00305	GBDHCGNA_00306	GBDHCGNA_00309
GCA_013812505.1	488	JEHFMHMO_00006	JEHFMHMO_00010	JEHFMHMO_00011	JEHFMHMO_00016	JEHFMHMO_00025	JEHFMHMO_00033	JEHFMHMO_00035	JEHFMHMO_00036	JEHFMHMO_00039	JEHFMHMO_00046	JEHFMHMO_00069	JEHFMHMO_00075	JEHFMHMO_00090	JEHFMHMO_00092	JEHFMHMO_00099	JEHFMHMO_00103	JEHFMHMO_00110	JEHFMHMO_00112	JEHFMHMO_00113	JEHFMHMO_00120	JEHFMHMO_00121	JEHFMHMO_00158	JEHFMHMO_00161	JEHFMHMO_00169	JEHFMHMO_00178	JEHFMHMO_00190	JEHFMHMO_00221	JEHFMHMO_00222	JEHFMHMO_00230	JEHFMHMO_00252	JEHFMHMO_00259	JEHFMHMO_00271	JEHFMHMO_00273	JEHFMHMO_00274	JEHFMHMO_00277	JEHFMHMO_00282	JEHFMHMO_00294	JEHFMHMO_00296	JEHFMHMO_00298	JEHFMHMO_00301	JEHFMHMO_00302	JEHFMHMO_00303	JEHFMHMO_00312	JEHFMHMO_00315	JEHFMHMO_00328	JEHFMHMO_00333	JEHFMHMO_00335	JEHFMHMO_00353
GCA_015488325.1	553	HKHPGKOO_00005	HKHPGKOO_00006	HKHPGKOO_00009	HKHPGKOO_00033	HKHPGKOO_00037	HKHPGKOO_00040	HKHPGKOO_00051	HKHPGKOO_00054	HKHPGKOO_00068	HKHPGKOO_00082	HKHPGKOO_00094	HKHPGKOO_00103	HKHPGKOO_00106	HKHPGKOO_00112	HKHPGKOO_00113	HKHPGKOO_00114	HKHPGKOO_00115	HKHPGKOO_00124	HKHPGKOO_00126	HKHPGKOO_00136	HKHPGKOO_00139	HKHPGKOO_00140	HKHPGKOO_00144	HKHPGKOO_00147	HKHPGKOO_00148	HKHPGKOO_00149	HKHPGKOO_00165	HKHPGKOO_00168	HKHPGKOO_00174	HKHPGKOO_00175	HKHPGKOO_00176	HKHPGKOO_00177	HKHPGKOO_00181	HKHPGKOO_00200	HKHPGKOO_00202	HKHPGKOO_00208	HKHPGKOO_00215	HKHPGKOO_00231	HKHPGKOO_00232	HKHPGKOO_00234	HKHPGKOO_00236	HKHPGKOO_00239	HKHPGKOO_00240	HKHPGKOO_00241	HKHPGKOO_00244	HKHPGKOO_00248	HKHPGKOO_00250	HKHPGKOO_00253
GCA_016215655.1	355	EEMAKEKI_00001	EEMAKEKI_00016	EEMAKEKI_00020	EEMAKEKI_00022	EEMAKEKI_00033	EEMAKEKI_00034	EEMAKEKI_00038	EEMAKEKI_00041	EEMAKEKI_00042	EEMAKEKI_00046	EEMAKEKI_00049	EEMAKEKI_00052	EEMAKEKI_00057	EEMAKEKI_00059	EEMAKEKI_00081	EEMAKEKI_00082	EEMAKEKI_00099	EEMAKEKI_00113	EEMAKEKI_00114	EEMAKEKI_00118	EEMAKEKI_00122	EEMAKEKI_00149	EEMAKEKI_00163	EEMAKEKI_00164	EEMAKEKI_00166	EEMAKEKI_00170	EEMAKEKI_00176	EEMAKEKI_00177	EEMAKEKI_00186	EEMAKEKI_00187	EEMAKEKI_00190	EEMAKEKI_00197	EEMAKEKI_00215	EEMAKEKI_00220	EEMAKEKI_00228	EEMAKEKI_00231	EEMAKEKI_00233	EEMAKEKI_00240	EEMAKEKI_00255	EEMAKEKI_00257	EEMAKEKI_00258	EEMAKEKI_00259	EEMAKEKI_00261	EEMAKEKI_00265	EEMAKEKI_00267	EEMAKEKI_00281	EEMAKEKI_00285	EEMAKEKI_00286
GCA_016650365.1	581	KECIFKCE_00006	KECIFKCE_00007	KECIFKCE_00010	KECIFKCE_00011	KECIFKCE_00031	KECIFKCE_00032	KECIFKCE_00036	KECIFKCE_00039	KECIFKCE_00040	KECIFKCE_00051	KECIFKCE_00053	KECIFKCE_00056	KECIFKCE_00057	KECIFKCE_00060	KECIFKCE_00061	KECIFKCE_00066	KECIFKCE_00067	KECIFKCE_00076	KECIFKCE_00078	KECIFKCE_00079	KECIFKCE_00082	KECIFKCE_00087	KECIFKCE_00100	KECIFKCE_00102	KECIFKCE_00113	KECIFKCE_00119	KECIFKCE_00120	KECIFKCE_00121	KECIFKCE_00128	KECIFKCE_00132	KECIFKCE_00138	KECIFKCE_00145	KECIFKCE_00146	KECIFKCE_00147	KECIFKCE_00148	KECIFKCE_00154	KECIFKCE_00180	KECIFKCE_00181	KECIFKCE_00191	KECIFKCE_00208	KECIFKCE_00221	KECIFKCE_00222	KECIFKCE_00224	KECIFKCE_00230	KECIFKCE_00238	KECIFKCE_00241	KECIFKCE_00243	KECIFKCE_00244
GCA_016870535.1	375	CEKAPNBI_00021	CEKAPNBI_00023	CEKAPNBI_00037	CEKAPNBI_00040	CEKAPNBI_00043	CEKAPNBI_00044	CEKAPNBI_00082	CEKAPNBI_00084	CEKAPNBI_00089	CEKAPNBI_00093	CEKAPNBI_00094	CEKAPNBI_00108	CEKAPNBI_00110	CEKAPNBI_00111	CEKAPNBI_00113	CEKAPNBI_00114	CEKAPNBI_00125	CEKAPNBI_00126	CEKAPNBI_00143	CEKAPNBI_00159	CEKAPNBI_00163	CEKAPNBI_00172	CEKAPNBI_00174	CEKAPNBI_00188	CEKAPNBI_00189	CEKAPNBI_00190	CEKAPNBI_00191	CEKAPNBI_00192	CEKAPNBI_00194	CEKAPNBI_00197	CEKAPNBI_00200	CEKAPNBI_00204	CEKAPNBI_00212	CEKAPNBI_00221	CEKAPNBI_00237	CEKAPNBI_00246	CEKAPNBI_00247	CEKAPNBI_00251	CEKAPNBI_00252	CEKAPNBI_00262	CEKAPNBI_00264	CEKAPNBI_00271	CEKAPNBI_00274	CEKAPNBI_00277	CEKAPNBI_00280	CEKAPNBI_00300	CEKAPNBI_00302	CEKAPNBI_00303
GCA_016932695.1	390	KFDAPAMK_00004	KFDAPAMK_00005	KFDAPAMK_00006	KFDAPAMK_00008	KFDAPAMK_00009	KFDAPAMK_00019	KFDAPAMK_00022	KFDAPAMK_00032	KFDAPAMK_00039	KFDAPAMK_00065	KFDAPAMK_00079	KFDAPAMK_00081	KFDAPAMK_00087	KFDAPAMK_00105	KFDAPAMK_00113	KFDAPAMK_00114	KFDAPAMK_00120	KFDAPAMK_00130	KFDAPAMK_00131	KFDAPAMK_00143	KFDAPAMK_00146	KFDAPAMK_00158	KFDAPAMK_00163	KFDAPAMK_00177	KFDAPAMK_00178	KFDAPAMK_00182	KFDAPAMK_00218	KFDAPAMK_00220	KFDAPAMK_00225	KFDAPAMK_00227	KFDAPAMK_00235	KFDAPAMK_00241	KFDAPAMK_00246	KFDAPAMK_00248	KFDAPAMK_00251	KFDAPAMK_00252	KFDAPAMK_00281	KFDAPAMK_00282	KFDAPAMK_00286	KFDAPAMK_00304	KFDAPAMK_00307	KFDAPAMK_00320	KFDAPAMK_00327	KFDAPAMK_00328	KFDAPAMK_00349	KFDAPAMK_00374	KFDAPAMK_00386	KFDAPAMK_00388
GCA_017577575.1	508	HJILMIAP_00003	HJILMIAP_00006	HJILMIAP_00011	HJILMIAP_00012	HJILMIAP_00019	HJILMIAP_00025	HJILMIAP_00028	HJILMIAP_00035	HJILMIAP_00040	HJILMIAP_00050	HJILMIAP_00051	HJILMIAP_00064	HJILMIAP_00074	HJILMIAP_00075	HJILMIAP_00076	HJILMIAP_00082	HJILMIAP_00083	HJILMIAP_00084	HJILMIAP_00085	HJILMIAP_00087	HJILMIAP_00089	HJILMIAP_00092	HJILMIAP_00093	HJILMIAP_00095	HJILMIAP_00106	HJILMIAP_00108	HJILMIAP_00114	HJILMIAP_00116	HJILMIAP_00132	HJILMIAP_00136	HJILMIAP_00137	HJILMIAP_00138	HJILMIAP_00143	HJILMIAP_00147	HJILMIAP_00148	HJILMIAP_00149	HJILMIAP_00150	HJILMIAP_00151	HJILMIAP_00155	HJILMIAP_00159	HJILMIAP_00192	HJILMIAP_00194	HJILMIAP_00208	HJILMIAP_00210	HJILMIAP_00213	HJILMIAP_00218	HJILMIAP_00220	HJILMIAP_00221
GCA_018680395.1	299	AOCNBGLF_00003	AOCNBGLF_00005	AOCNBGLF_00010	AOCNBGLF_00014	AOCNBGLF_00017	AOCNBGLF_00023	AOCNBGLF_00026	AOCNBGLF_00035	AOCNBGLF_00036	AOCNBGLF_00044	AOCNBGLF_00048	AOCNBGLF_00049	AOCNBGLF_00053	AOCNBGLF_00058	AOCNBGLF_00066	AOCNBGLF_00073	AOCNBGLF_00075	AOCNBGLF_00081	AOCNBGLF_00091	AOCNBGLF_00116	AOCNBGLF_00124	AOCNBGLF_00126	AOCNBGLF_00135	AOCNBGLF_00144	AOCNBGLF_00147	AOCNBGLF_00148	AOCNBGLF_00153	AOCNBGLF_00154	AOCNBGLF_00173	AOCNBGLF_00187	AOCNBGLF_00199	AOCNBGLF_00201	AOCNBGLF_00206	AOCNBGLF_00211	AOCNBGLF_00215	AOCNBGLF_00217	AOCNBGLF_00219	AOCNBGLF_00220	AOCNBGLF_00221	AOCNBGLF_00223	AOCNBGLF_00254	AOCNBGLF_00273	AOCNBGLF_00295	AOCNBGLF_00301	AOCNBGLF_00311	AOCNBGLF_00312	AOCNBGLF_00321	AOCNBGLF_00322
GCA_018680515.1	502	NLDIEPHI_00003	NLDIEPHI_00013	NLDIEPHI_00014	NLDIEPHI_00015	NLDIEPHI_00016	NLDIEPHI_00017	NLDIEPHI_00025	NLDIEPHI_00026	NLDIEPHI_00033	NLDIEPHI_00034	NLDIEPHI_00035	NLDIEPHI_00039	NLDIEPHI_00043	NLDIEPHI_00086	NLDIEPHI_00093	NLDIEPHI_00094	NLDIEPHI_00095	NLDIEPHI_00110	NLDIEPHI_00113	NLDIEPHI_00114	NLDIEPHI_00115	NLDIEPHI_00116	NLDIEPHI_00121	NLDIEPHI_00124	NLDIEPHI_00125	NLDIEPHI_00126	NLDIEPHI_00129	NLDIEPHI_00131	NLDIEPHI_00138	NLDIEPHI_00139	NLDIEPHI_00140	NLDIEPHI_00141	NLDIEPHI_00155	NLDIEPHI_00161	NLDIEPHI_00168	NLDIEPHI_00169	NLDIEPHI_00171	NLDIEPHI_00173	NLDIEPHI_00174	NLDIEPHI_00175	NLDIEPHI_00179	NLDIEPHI_00182	NLDIEPHI_00188	NLDIEPHI_00195	NLDIEPHI_00197	NLDIEPHI_00198	NLDIEPHI_00199	NLDIEPHI_00208
GCA_018819625.1	477	MGOGBIIB_00007	MGOGBIIB_00027	MGOGBIIB_00033	MGOGBIIB_00035	MGOGBIIB_00038	MGOGBIIB_00041	MGOGBIIB_00042	MGOGBIIB_00043	MGOGBIIB_00063	MGOGBIIB_00065	MGOGBIIB_00066	MGOGBIIB_00076	MGOGBIIB_00077	MGOGBIIB_00079	MGOGBIIB_00080	MGOGBIIB_00081	MGOGBIIB_00088	MGOGBIIB_00093	MGOGBIIB_00095	MGOGBIIB_00098	MGOGBIIB_00104	MGOGBIIB_00106	MGOGBIIB_00118	MGOGBIIB_00124	MGOGBIIB_00125	MGOGBIIB_00127	MGOGBIIB_00128	MGOGBIIB_00131	MGOGBIIB_00142	MGOGBIIB_00143	MGOGBIIB_00144	MGOGBIIB_00146	MGOGBIIB_00158	MGOGBIIB_00160	MGOGBIIB_00161	MGOGBIIB_00167	MGOGBIIB_00176	MGOGBIIB_00195	MGOGBIIB_00196	MGOGBIIB_00223	MGOGBIIB_00226	MGOGBIIB_00227	MGOGBIIB_00229	MGOGBIIB_00245	MGOGBIIB_00255	MGOGBIIB_00256	MGOGBIIB_00260	MGOGBIIB_00276
GCA_019347585.1	257	GNHFJKAH_00002	GNHFJKAH_00004	GNHFJKAH_00005	GNHFJKAH_00007	GNHFJKAH_00023	GNHFJKAH_00026	GNHFJKAH_00033	GNHFJKAH_00037	GNHFJKAH_00044	GNHFJKAH_00045	GNHFJKAH_00046	GNHFJKAH_00064	GNHFJKAH_00070	GNHFJKAH_00071	GNHFJKAH_00073	GNHFJKAH_00088	GNHFJKAH_00091	GNHFJKAH_00095	GNHFJKAH_00115	GNHFJKAH_00123	GNHFJKAH_00124	GNHFJKAH_00141	GNHFJKAH_00142	GNHFJKAH_00146	GNHFJKAH_00155	GNHFJKAH_00179	GNHFJKAH_00180	GNHFJKAH_00181	GNHFJKAH_00189	GNHFJKAH_00192	GNHFJKAH_00202	GNHFJKAH_00203	GNHFJKAH_00206	GNHFJKAH_00207	GNHFJKAH_00228	GNHFJKAH_00232	GNHFJKAH_00238	GNHFJKAH_00244	GNHFJKAH_00245	GNHFJKAH_00253	GNHFJKAH_00258	GNHFJKAH_00266	GNHFJKAH_00272	GNHFJKAH_00280	GNHFJKAH_00283	GNHFJKAH_00284	GNHFJKAH_00286	GNHFJKAH_00292
GCA_020200815.1	470	FADFHGNF_00007	FADFHGNF_00010	FADFHGNF_00011	FADFHGNF_00015	FADFHGNF_00016	FADFHGNF_00025	FADFHGNF_00026	FADFHGNF_00036	FADFHGNF_00045	FADFHGNF_00049	FADFHGNF_00053	FADFHGNF_00054	FADFHGNF_00060	FADFHGNF_00070	FADFHGNF_00071	FADFHGNF_00095	FADFHGNF_00098	FADFHGNF_00101	FADFHGNF_00105	FADFHGNF_00113	FADFHGNF_00118	FADFHGNF_00124	FADFHGNF_00128	FADFHGNF_00135	FADFHGNF_00136	FADFHGNF_00164	FADFHGNF_00166	FADFHGNF_00167	FADFHGNF_00177	FADFHGNF_00189	FADFHGNF_00202	FADFHGNF_00208	FADFHGNF_00218	FADFHGNF_00219	FADFHGNF_00226	FADFHGNF_00228	FADFHGNF_00231	FADFHGNF_00232	FADFHGNF_00235	FADFHGNF_00238	FADFHGNF_00239	FADFHGNF_00240	FADFHGNF_00246	FADFHGNF_00247	FADFHGNF_00251	FADFHGNF_00252	FADFHGNF_00255	FADFHGNF_00260
GCA_020444505.1	440	DHIENPFJ_00011	DHIENPFJ_00015	DHIENPFJ_00020	DHIENPFJ_00025	DHIENPFJ_00035	DHIENPFJ_00040	DHIENPFJ_00042	DHIENPFJ_00043	DHIENPFJ_00044	DHIENPFJ_00048	DHIENPFJ_00049	DHIENPFJ_00050	DHIENPFJ_00056	DHIENPFJ_00081	DHIENPFJ_00086	DHIENPFJ_00090	DHIENPFJ_00095	DHIENPFJ_00104	DHIENPFJ_00106	DHIENPFJ_00113	DHIENPFJ_00115	DHIENPFJ_00127	DHIENPFJ_00132	DHIENPFJ_00134	DHIENPFJ_00136	DHIENPFJ_00137	DHIENPFJ_00140	DHIENPFJ_00147	DHIENPFJ_00148	DHIENPFJ_00163	DHIENPFJ_00164	DHIENPFJ_00166	DHIENPFJ_00168	DHIENPFJ_00174	DHIENPFJ_00179	DHIENPFJ_00193	DHIENPFJ_00220	DHIENPFJ_00223	DHIENPFJ_00225	DHIENPFJ_00227	DHIENPFJ_00228	DHIENPFJ_00229	DHIENPFJ_00233	DHIENPFJ_00239	DHIENPFJ_00248	DHIENPFJ_00249	DHIENPFJ_00256	DHIENPFJ_00257
GCA_021296345.1	667	GABDGOCA_00001	GABDGOCA_00003	GABDGOCA_00004	GABDGOCA_00007	GABDGOCA_00011	GABDGOCA_00012	GABDGOCA_00021	GABDGOCA_00022	GABDGOCA_00023	GABDGOCA_00024	GABDGOCA_00042	GABDGOCA_00054	GABDGOCA_00058	GABDGOCA_00060	GABDGOCA_00062	GABDGOCA_00068	GABDGOCA_00071	GABDGOCA_00072	GABDGOCA_00073	GABDGOCA_00075	GABDGOCA_00076	GABDGOCA_00078	GABDGOCA_00085	GABDGOCA_00106	GABDGOCA_00113	GABDGOCA_00116	GABDGOCA_00117	GABDGOCA_00118	GABDGOCA_00120	GABDGOCA_00122	GABDGOCA_00123	GABDGOCA_00126	GABDGOCA_00131	GABDGOCA_00135	GABDGOCA_00136	GABDGOCA_00140	GABDGOCA_00142	GABDGOCA_00153	GABDGOCA_00154	GABDGOCA_00157	GABDGOCA_00159	GABDGOCA_00168	GABDGOCA_00171	GABDGOCA_00172	GABDGOCA_00173	GABDGOCA_00179	GABDGOCA_00180	GABDGOCA_00182
GCA_021296455.1	600	FJBLDION_00005	FJBLDION_00009	FJBLDION_00011	FJBLDION_00012	FJBLDION_00014	FJBLDION_00017	FJBLDION_00018	FJBLDION_00024	FJBLDION_00037	FJBLDION_00038	FJBLDION_00042	FJBLDION_00054	FJBLDION_00057	FJBLDION_00060	FJBLDION_00062	FJBLDION_00066	FJBLDION_00068	FJBLDION_00069	FJBLDION_00071	FJBLDION_00085	FJBLDION_00087	FJBLDION_00091	FJBLDION_00092	FJBLDION_00097	FJBLDION_00103	FJBLDION_00104	FJBLDION_00114	FJBLDION_00115	FJBLDION_00117	FJBLDION_00118	FJBLDION_00123	FJBLDION_00124	FJBLDION_00128	FJBLDION_00137	FJBLDION_00143	FJBLDION_00145	FJBLDION_00150	FJBLDION_00152	FJBLDION_00173	FJBLDION_00175	FJBLDION_00183	FJBLDION_00184	FJBLDION_00186	FJBLDION_00187	FJBLDION_00190	FJBLDION_00203	FJBLDION_00204	FJBLDION_00215
GCA_022561375.1	433	PKCEBEDF_00015	PKCEBEDF_00031	PKCEBEDF_00040	PKCEBEDF_00042	PKCEBEDF_00043	PKCEBEDF_00051	PKCEBEDF_00057	PKCEBEDF_00061	PKCEBEDF_00064	PKCEBEDF_00073	PKCEBEDF_00080	PKCEBEDF_00081	PKCEBEDF_00085	PKCEBEDF_00090	PKCEBEDF_00091	PKCEBEDF_00096	PKCEBEDF_00097	PKCEBEDF_00102	PKCEBEDF_00103	PKCEBEDF_00106	PKCEBEDF_00114	PKCEBEDF_00115	PKCEBEDF_00116	PKCEBEDF_00117	PKCEBEDF_00118	PKCEBEDF_00134	PKCEBEDF_00139	PKCEBEDF_00142	PKCEBEDF_00149	PKCEBEDF_00150	PKCEBEDF_00153	PKCEBEDF_00159	PKCEBEDF_00178	PKCEBEDF_00181	PKCEBEDF_00187	PKCEBEDF_00190	PKCEBEDF_00194	PKCEBEDF_00197	PKCEBEDF_00204	PKCEBEDF_00209	PKCEBEDF_00212	PKCEBEDF_00213	PKCEBEDF_00236	PKCEBEDF_00243	PKCEBEDF_00244	PKCEBEDF_00256	PKCEBEDF_00257	PKCEBEDF_00275
GCA_022562055.1	572	JDHMFJNG_00004	JDHMFJNG_00005	JDHMFJNG_00006	JDHMFJNG_00007	JDHMFJNG_00033	JDHMFJNG_00037	JDHMFJNG_00038	JDHMFJNG_00039	JDHMFJNG_00040	JDHMFJNG_00051	JDHMFJNG_00059	JDHMFJNG_00072	JDHMFJNG_00075	JDHMFJNG_00077	JDHMFJNG_00080	JDHMFJNG_00089	JDHMFJNG_00100	JDHMFJNG_00116	JDHMFJNG_00123	JDHMFJNG_00129	JDHMFJNG_00131	JDHMFJNG_00137	JDHMFJNG_00138	JDHMFJNG_00140	JDHMFJNG_00147	JDHMFJNG_00151	JDHMFJNG_00152	JDHMFJNG_00155	JDHMFJNG_00158	JDHMFJNG_00167	JDHMFJNG_00168	JDHMFJNG_00172	JDHMFJNG_00173	JDHMFJNG_00187	JDHMFJNG_00188	JDHMFJNG_00196	JDHMFJNG_00202	JDHMFJNG_00205	JDHMFJNG_00222	JDHMFJNG_00227	JDHMFJNG_00228	JDHMFJNG_00229	JDHMFJNG_00230	JDHMFJNG_00231	JDHMFJNG_00232	JDHMFJNG_00233	JDHMFJNG_00250	JDHMFJNG_00258
GCA_022563365.1	434	CBGGAAHF_00001	CBGGAAHF_00002	CBGGAAHF_00016	CBGGAAHF_00018	CBGGAAHF_00032	CBGGAAHF_00033	CBGGAAHF_00044	CBGGAAHF_00049	CBGGAAHF_00050	CBGGAAHF_00051	CBGGAAHF_00056	CBGGAAHF_00057	CBGGAAHF_00068	CBGGAAHF_00070	CBGGAAHF_00072	CBGGAAHF_00075	CBGGAAHF_00080	CBGGAAHF_00086	CBGGAAHF_00089	CBGGAAHF_00093	CBGGAAHF_00094	CBGGAAHF_00096	CBGGAAHF_00102	CBGGAAHF_00110	CBGGAAHF_00117	CBGGAAHF_00134	CBGGAAHF_00135	CBGGAAHF_00147	CBGGAAHF_00195	CBGGAAHF_00204	CBGGAAHF_00210	CBGGAAHF_00229	CBGGAAHF_00231	CBGGAAHF_00233	CBGGAAHF_00236	CBGGAAHF_00240	CBGGAAHF_00244	CBGGAAHF_00250	CBGGAAHF_00264	CBGGAAHF_00268	CBGGAAHF_00276	CBGGAAHF_00285	CBGGAAHF_00286	CBGGAAHF_00308	CBGGAAHF_00311	CBGGAAHF_00319	CBGGAAHF_00320	CBGGAAHF_00331
GCA_022563805.1	472	BLPCCJKB_00003	BLPCCJKB_00008	BLPCCJKB_00009	BLPCCJKB_00010	BLPCCJKB_00013	BLPCCJKB_00022	BLPCCJKB_00027	BLPCCJKB_00042	BLPCCJKB_00045	BLPCCJKB_00046	BLPCCJKB_00052	BLPCCJKB_00055	BLPCCJKB_00061	BLPCCJKB_00085	BLPCCJKB_00087	BLPCCJKB_00107	BLPCCJKB_00109	BLPCCJKB_00111	BLPCCJKB_00125	BLPCCJKB_00126	BLPCCJKB_00131	BLPCCJKB_00135	BLPCCJKB_00141	BLPCCJKB_00144	BLPCCJKB_00145	BLPCCJKB_00158	BLPCCJKB_00159	BLPCCJKB_00160	BLPCCJKB_00161	BLPCCJKB_00162	BLPCCJKB_00163	BLPCCJKB_00164	BLPCCJKB_00182	BLPCCJKB_00184	BLPCCJKB_00186	BLPCCJKB_00187	BLPCCJKB_00189	BLPCCJKB_00194	BLPCCJKB_00204	BLPCCJKB_00206	BLPCCJKB_00211	BLPCCJKB_00214	BLPCCJKB_00217	BLPCCJKB_00223	BLPCCJKB_00228	BLPCCJKB_00240	BLPCCJKB_00241	BLPCCJKB_00242
GCA_022566415.1	446	KHEIHOAC_00001	KHEIHOAC_00003	KHEIHOAC_00004	KHEIHOAC_00015	KHEIHOAC_00020	KHEIHOAC_00021	KHEIHOAC_00022	KHEIHOAC_00026	KHEIHOAC_00027	KHEIHOAC_00037	KHEIHOAC_00038	KHEIHOAC_00056	KHEIHOAC_00068	KHEIHOAC_00078	KHEIHOAC_00081	KHEIHOAC_00090	KHEIHOAC_00092	KHEIHOAC_00098	KHEIHOAC_00104	KHEIHOAC_00105	KHEIHOAC_00124	KHEIHOAC_00128	KHEIHOAC_00129	KHEIHOAC_00132	KHEIHOAC_00133	KHEIHOAC_00143	KHEIHOAC_00162	KHEIHOAC_00168	KHEIHOAC_00169	KHEIHOAC_00175	KHEIHOAC_00177	KHEIHOAC_00179	KHEIHOAC_00180	KHEIHOAC_00188	KHEIHOAC_00189	KHEIHOAC_00190	KHEIHOAC_00226	KHEIHOAC_00227	KHEIHOAC_00231	KHEIHOAC_00234	KHEIHOAC_00239	KHEIHOAC_00262	KHEIHOAC_00274	KHEIHOAC_00286	KHEIHOAC_00289	KHEIHOAC_00292	KHEIHOAC_00305	KHEIHOAC_00306
GCA_022571885.1	443	LOKICELI_00003	LOKICELI_00004	LOKICELI_00005	LOKICELI_00008	LOKICELI_00027	LOKICELI_00031	LOKICELI_00035	LOKICELI_00038	LOKICELI_00039	LOKICELI_00047	LOKICELI_00049	LOKICELI_00050	LOKICELI_00054	LOKICELI_00064	LOKICELI_00068	LOKICELI_00071	LOKICELI_00073	LOKICELI_00078	LOKICELI_00100	LOKICELI_00101	LOKICELI_00103	LOKICELI_00105	LOKICELI_00115	LOKICELI_00118	LOKICELI_00120	LOKICELI_00121	LOKICELI_00123	LOKICELI_00138	LOKICELI_00154	LOKICELI_00155	LOKICELI_00159	LOKICELI_00167	LOKICELI_00168	LOKICELI_00169	LOKICELI_00170	LOKICELI_00171	LOKICELI_00176	LOKICELI_00180	LOKICELI_00193	LOKICELI_00194	LOKICELI_00204	LOKICELI_00212	LOKICELI_00213	LOKICELI_00219	LOKICELI_00220	LOKICELI_00222	LOKICELI_00223	LOKICELI_00224
GCA_022573205.1	262	HIECKMAG_00004	HIECKMAG_00018	HIECKMAG_00019	HIECKMAG_00022	HIECKMAG_00034	HIECKMAG_00041	HIECKMAG_00057	HIECKMAG_00070	HIECKMAG_00077	HIECKMAG_00082	HIECKMAG_00084	HIECKMAG_00085	HIECKMAG_00086	HIECKMAG_00092	HIECKMAG_00097	HIECKMAG_00098	HIECKMAG_00100	HIECKMAG_00101	HIECKMAG_00102	HIECKMAG_00105	HIECKMAG_00111	HIECKMAG_00114	HIECKMAG_00118	HIECKMAG_00125	HIECKMAG_00127	HIECKMAG_00129	HIECKMAG_00141	HIECKMAG_00143	HIECKMAG_00152	HIECKMAG_00153	HIECKMAG_00159	HIECKMAG_00171	HIECKMAG_00189	HIECKMAG_00197	HIECKMAG_00198	HIECKMAG_00203	HIECKMAG_00210	HIECKMAG_00213	HIECKMAG_00220	HIECKMAG_00222	HIECKMAG_00223	HIECKMAG_00239	HIECKMAG_00243	HIECKMAG_00244	HIECKMAG_00248	HIECKMAG_00251	HIECKMAG_00260	HIECKMAG_00282
GCA_022573225.1	418	CFLNAOGG_00012	CFLNAOGG_00013	CFLNAOGG_00022	CFLNAOGG_00025	CFLNAOGG_00028	CFLNAOGG_00032	CFLNAOGG_00038	CFLNAOGG_00049	CFLNAOGG_00079	CFLNAOGG_00080	CFLNAOGG_00081	CFLNAOGG_00096	CFLNAOGG_00097	CFLNAOGG_00099	CFLNAOGG_00123	CFLNAOGG_00124	CFLNAOGG_00125	CFLNAOGG_00126	CFLNAOGG_00127	CFLNAOGG_00128	CFLNAOGG_00140	CFLNAOGG_00141	CFLNAOGG_00142	CFLNAOGG_00145	CFLNAOGG_00146	CFLNAOGG_00149	CFLNAOGG_00158	CFLNAOGG_00160	CFLNAOGG_00161	CFLNAOGG_00169	CFLNAOGG_00170	CFLNAOGG_00174	CFLNAOGG_00195	CFLNAOGG_00201	CFLNAOGG_00202	CFLNAOGG_00207	CFLNAOGG_00213	CFLNAOGG_00238	CFLNAOGG_00239	CFLNAOGG_00240	CFLNAOGG_00253	CFLNAOGG_00279	CFLNAOGG_00281	CFLNAOGG_00283	CFLNAOGG_00284	CFLNAOGG_00285	CFLNAOGG_00296	CFLNAOGG_00301
GCA_022573445.1	343	NAEPDBIF_00001	NAEPDBIF_00041	NAEPDBIF_00043	NAEPDBIF_00044	NAEPDBIF_00048	NAEPDBIF_00049	NAEPDBIF_00054	NAEPDBIF_00066	NAEPDBIF_00070	NAEPDBIF_00086	NAEPDBIF_00097	NAEPDBIF_00111	NAEPDBIF_00112	NAEPDBIF_00113	NAEPDBIF_00125	NAEPDBIF_00139	NAEPDBIF_00141	NAEPDBIF_00148	NAEPDBIF_00150	NAEPDBIF_00152	NAEPDBIF_00159	NAEPDBIF_00160	NAEPDBIF_00161	NAEPDBIF_00172	NAEPDBIF_00176	NAEPDBIF_00177	NAEPDBIF_00180	NAEPDBIF_00184	NAEPDBIF_00185	NAEPDBIF_00196	NAEPDBIF_00198	NAEPDBIF_00199	NAEPDBIF_00203	NAEPDBIF_00214	NAEPDBIF_00218	NAEPDBIF_00224	NAEPDBIF_00253	NAEPDBIF_00256	NAEPDBIF_00261	NAEPDBIF_00263	NAEPDBIF_00264	NAEPDBIF_00286	NAEPDBIF_00289	NAEPDBIF_00290	NAEPDBIF_00293	NAEPDBIF_00311	NAEPDBIF_00328	NAEPDBIF_00329
GCA_022615295.1	329	OMMIODDF_00002	OMMIODDF_00003	OMMIODDF_00004	OMMIODDF_00006	OMMIODDF_00007	OMMIODDF_00009	OMMIODDF_00014	OMMIODDF_00016	OMMIODDF_00025	OMMIODDF_00042	OMMIODDF_00063	OMMIODDF_00066	OMMIODDF_00067	OMMIODDF_00068	OMMIODDF_00072	OMMIODDF_00079	OMMIODDF_00080	OMMIODDF_00081	OMMIODDF_00088	OMMIODDF_00097	OMMIODDF_00099	OMMIODDF_00103	OMMIODDF_00104	OMMIODDF_00111	OMMIODDF_00112	OMMIODDF_00131	OMMIODDF_00144	OMMIODDF_00145	OMMIODDF_00146	OMMIODDF_00148	OMMIODDF_00157	OMMIODDF_00174	OMMIODDF_00175	OMMIODDF_00198	OMMIODDF_00200	OMMIODDF_00211	OMMIODDF_00221	OMMIODDF_00231	OMMIODDF_00238	OMMIODDF_00246	OMMIODDF_00247	OMMIODDF_00249	OMMIODDF_00263	OMMIODDF_00267	OMMIODDF_00273	OMMIODDF_00292	OMMIODDF_00300	OMMIODDF_00309
GCA_022821195.1	641	BOLBNGGM_00003	BOLBNGGM_00004	BOLBNGGM_00007	BOLBNGGM_00008	BOLBNGGM_00019	BOLBNGGM_00021	BOLBNGGM_00030	BOLBNGGM_00031	BOLBNGGM_00032	BOLBNGGM_00033	BOLBNGGM_00038	BOLBNGGM_00042	BOLBNGGM_00046	BOLBNGGM_00047	BOLBNGGM_00050	BOLBNGGM_00052	BOLBNGGM_00053	BOLBNGGM_00062	BOLBNGGM_00063	BOLBNGGM_00064	BOLBNGGM_00066	BOLBNGGM_00071	BOLBNGGM_00072	BOLBNGGM_00073	BOLBNGGM_00083	BOLBNGGM_00090	BOLBNGGM_00094	BOLBNGGM_00104	BOLBNGGM_00121	BOLBNGGM_00122	BOLBNGGM_00131	BOLBNGGM_00141	BOLBNGGM_00143	BOLBNGGM_00146	BOLBNGGM_00147	BOLBNGGM_00163	BOLBNGGM_00164	BOLBNGGM_00165	BOLBNGGM_00168	BOLBNGGM_00172	BOLBNGGM_00181	BOLBNGGM_00189	BOLBNGGM_00192	BOLBNGGM_00207	BOLBNGGM_00208	BOLBNGGM_00215	BOLBNGGM_00216	BOLBNGGM_00226
GCA_023336765.1	389	NHOIPFAI_00005	NHOIPFAI_00009	NHOIPFAI_00016	NHOIPFAI_00030	NHOIPFAI_00031	NHOIPFAI_00032	NHOIPFAI_00036	NHOIPFAI_00055	NHOIPFAI_00062	NHOIPFAI_00063	NHOIPFAI_00074	NHOIPFAI_00080	NHOIPFAI_00085	NHOIPFAI_00092	NHOIPFAI_00111	NHOIPFAI_00112	NHOIPFAI_00118	NHOIPFAI_00124	NHOIPFAI_00127	NHOIPFAI_00137	NHOIPFAI_00143	NHOIPFAI_00145	NHOIPFAI_00153	NHOIPFAI_00161	NHOIPFAI_00163	NHOIPFAI_00167	NHOIPFAI_00190	NHOIPFAI_00217	NHOIPFAI_00219	NHOIPFAI_00223	NHOIPFAI_00232	NHOIPFAI_00237	NHOIPFAI_00240	NHOIPFAI_00241	NHOIPFAI_00243	NHOIPFAI_00244	NHOIPFAI_00258	NHOIPFAI_00265	NHOIPFAI_00266	NHOIPFAI_00271	NHOIPFAI_00274	NHOIPFAI_00275	NHOIPFAI_00277	NHOIPFAI_00283	NHOIPFAI_00292	NHOIPFAI_00293	NHOIPFAI_00294	NHOIPFAI_00295
GCA_023336815.1	551	NKKDOFCG_00009	NKKDOFCG_00011	NKKDOFCG_00016	NKKDOFCG_00022	NKKDOFCG_00028	NKKDOFCG_00037	NKKDOFCG_00053	NKKDOFCG_00054	NKKDOFCG_00056	NKKDOFCG_00065	NKKDOFCG_00066	NKKDOFCG_00076	NKKDOFCG_00077	NKKDOFCG_00079	NKKDOFCG_00081	NKKDOFCG_00090	NKKDOFCG_00091	NKKDOFCG_00092	NKKDOFCG_00104	NKKDOFCG_00106	NKKDOFCG_00107	NKKDOFCG_00111	NKKDOFCG_00133	NKKDOFCG_00134	NKKDOFCG_00145	NKKDOFCG_00146	NKKDOFCG_00148	NKKDOFCG_00151	NKKDOFCG_00152	NKKDOFCG_00154	NKKDOFCG_00158	NKKDOFCG_00162	NKKDOFCG_00165	NKKDOFCG_00168	NKKDOFCG_00171	NKKDOFCG_00174	NKKDOFCG_00178	NKKDOFCG_00185	NKKDOFCG_00186	NKKDOFCG_00189	NKKDOFCG_00190	NKKDOFCG_00194	NKKDOFCG_00205	NKKDOFCG_00209	NKKDOFCG_00214	NKKDOFCG_00218	NKKDOFCG_00221	NKKDOFCG_00224
GCA_023336855.1	380	CMDFGPFI_00001	CMDFGPFI_00005	CMDFGPFI_00027	CMDFGPFI_00028	CMDFGPFI_00038	CMDFGPFI_00043	CMDFGPFI_00050	CMDFGPFI_00052	CMDFGPFI_00055	CMDFGPFI_00056	CMDFGPFI_00066	CMDFGPFI_00068	CMDFGPFI_00070	CMDFGPFI_00072	CMDFGPFI_00080	CMDFGPFI_00081	CMDFGPFI_00087	CMDFGPFI_00098	CMDFGPFI_00117	CMDFGPFI_00128	CMDFGPFI_00129	CMDFGPFI_00140	CMDFGPFI_00145	CMDFGPFI_00147	CMDFGPFI_00151	CMDFGPFI_00156	CMDFGPFI_00157	CMDFGPFI_00159	CMDFGPFI_00161	CMDFGPFI_00164	CMDFGPFI_00168	CMDFGPFI_00169	CMDFGPFI_00171	CMDFGPFI_00177	CMDFGPFI_00183	CMDFGPFI_00188	CMDFGPFI_00195	CMDFGPFI_00200	CMDFGPFI_00212	CMDFGPFI_00213	CMDFGPFI_00214	CMDFGPFI_00217	CMDFGPFI_00218	CMDFGPFI_00234	CMDFGPFI_00252	CMDFGPFI_00253	CMDFGPFI_00255	CMDFGPFI_00257
GCA_023336875.1	412	BLNOIPGO_00010	BLNOIPGO_00016	BLNOIPGO_00021	BLNOIPGO_00030	BLNOIPGO_00031	BLNOIPGO_00033	BLNOIPGO_00041	BLNOIPGO_00047	BLNOIPGO_00049	BLNOIPGO_00053	BLNOIPGO_00054	BLNOIPGO_00068	BLNOIPGO_00069	BLNOIPGO_00070	BLNOIPGO_00075	BLNOIPGO_00076	BLNOIPGO_00077	BLNOIPGO_00080	BLNOIPGO_00087	BLNOIPGO_00111	BLNOIPGO_00115	BLNOIPGO_00116	BLNOIPGO_00118	BLNOIPGO_00129	BLNOIPGO_00131	BLNOIPGO_00135	BLNOIPGO_00136	BLNOIPGO_00140	BLNOIPGO_00141	BLNOIPGO_00148	BLNOIPGO_00150	BLNOIPGO_00151	BLNOIPGO_00157	BLNOIPGO_00159	BLNOIPGO_00166	BLNOIPGO_00167	BLNOIPGO_00170	BLNOIPGO_00178	BLNOIPGO_00181	BLNOIPGO_00185	BLNOIPGO_00191	BLNOIPGO_00193	BLNOIPGO_00195	BLNOIPGO_00201	BLNOIPGO_00210	BLNOIPGO_00245	BLNOIPGO_00246	BLNOIPGO_00247
GCA_024103415.1	399	JGFENLGD_00008	JGFENLGD_00017	JGFENLGD_00026	JGFENLGD_00030	JGFENLGD_00034	JGFENLGD_00036	JGFENLGD_00060	JGFENLGD_00075	JGFENLGD_00082	JGFENLGD_00084	JGFENLGD_00086	JGFENLGD_00088	JGFENLGD_00092	JGFENLGD_00100	JGFENLGD_00101	JGFENLGD_00109	JGFENLGD_00118	JGFENLGD_00123	JGFENLGD_00133	JGFENLGD_00137	JGFENLGD_00145	JGFENLGD_00168	JGFENLGD_00169	JGFENLGD_00174	JGFENLGD_00181	JGFENLGD_00182	JGFENLGD_00183	JGFENLGD_00184	JGFENLGD_00186	JGFENLGD_00203	JGFENLGD_00209	JGFENLGD_00214	JGFENLGD_00222	JGFENLGD_00230	JGFENLGD_00234	JGFENLGD_00237	JGFENLGD_00249	JGFENLGD_00252	JGFENLGD_00253	JGFENLGD_00267	JGFENLGD_00268	JGFENLGD_00271	JGFENLGD_00275	JGFENLGD_00281	JGFENLGD_00282	JGFENLGD_00288	JGFENLGD_00290	JGFENLGD_00292
GCA_024275815.1	440	GCFODMKP_00002	GCFODMKP_00005	GCFODMKP_00010	GCFODMKP_00027	GCFODMKP_00028	GCFODMKP_00035	GCFODMKP_00037	GCFODMKP_00045	GCFODMKP_00047	GCFODMKP_00048	GCFODMKP_00055	GCFODMKP_00065	GCFODMKP_00075	GCFODMKP_00084	GCFODMKP_00087	GCFODMKP_00094	GCFODMKP_00098	GCFODMKP_00099	GCFODMKP_00100	GCFODMKP_00104	GCFODMKP_00116	GCFODMKP_00119	GCFODMKP_00120	GCFODMKP_00122	GCFODMKP_00131	GCFODMKP_00133	GCFODMKP_00134	GCFODMKP_00135	GCFODMKP_00145	GCFODMKP_00146	GCFODMKP_00148	GCFODMKP_00153	GCFODMKP_00155	GCFODMKP_00168	GCFODMKP_00170	GCFODMKP_00171	GCFODMKP_00174	GCFODMKP_00176	GCFODMKP_00182	GCFODMKP_00185	GCFODMKP_00191	GCFODMKP_00194	GCFODMKP_00199	GCFODMKP_00204	GCFODMKP_00205	GCFODMKP_00210	GCFODMKP_00212	GCFODMKP_00214
GCA_024280255.1	585	JNDPBPDP_00025	JNDPBPDP_00033	JNDPBPDP_00038	JNDPBPDP_00043	JNDPBPDP_00044	JNDPBPDP_00053	JNDPBPDP_00062	JNDPBPDP_00063	JNDPBPDP_00068	JNDPBPDP_00075	JNDPBPDP_00076	JNDPBPDP_00077	JNDPBPDP_00081	JNDPBPDP_00082	JNDPBPDP_00085	JNDPBPDP_00093	JNDPBPDP_00109	JNDPBPDP_00127	JNDPBPDP_00128	JNDPBPDP_00132	JNDPBPDP_00137	JNDPBPDP_00147	JNDPBPDP_00160	JNDPBPDP_00161	JNDPBPDP_00165	JNDPBPDP_00166	JNDPBPDP_00176	JNDPBPDP_00184	JNDPBPDP_00185	JNDPBPDP_00186	JNDPBPDP_00187	JNDPBPDP_00188	JNDPBPDP_00189	JNDPBPDP_00190	JNDPBPDP_00191	JNDPBPDP_00192	JNDPBPDP_00204	JNDPBPDP_00205	JNDPBPDP_00206	JNDPBPDP_00208	JNDPBPDP_00217	JNDPBPDP_00218	JNDPBPDP_00220	JNDPBPDP_00223	JNDPBPDP_00224	JNDPBPDP_00232	JNDPBPDP_00233	JNDPBPDP_00234
GCA_024637275.1	480	CJOGHEDC_00006	CJOGHEDC_00014	CJOGHEDC_00025	CJOGHEDC_00026	CJOGHEDC_00027	CJOGHEDC_00034	CJOGHEDC_00039	CJOGHEDC_00046	CJOGHEDC_00080	CJOGHEDC_00081	CJOGHEDC_00102	CJOGHEDC_00108	CJOGHEDC_00109	CJOGHEDC_00111	CJOGHEDC_00115	CJOGHEDC_00135	CJOGHEDC_00139	CJOGHEDC_00148	CJOGHEDC_00149	CJOGHEDC_00150	CJOGHEDC_00152	CJOGHEDC_00173	CJOGHEDC_00174	CJOGHEDC_00184	CJOGHEDC_00185	CJOGHEDC_00192	CJOGHEDC_00193	CJOGHEDC_00202	CJOGHEDC_00209	CJOGHEDC_00222	CJOGHEDC_00223	CJOGHEDC_00248	CJOGHEDC_00251	CJOGHEDC_00255	CJOGHEDC_00270	CJOGHEDC_00271	CJOGHEDC_00276	CJOGHEDC_00279	CJOGHEDC_00281	CJOGHEDC_00297	CJOGHEDC_00311	CJOGHEDC_00323	CJOGHEDC_00343	CJOGHEDC_00353	CJOGHEDC_00364	CJOGHEDC_00365	CJOGHEDC_00366	CJOGHEDC_00371
GCA_024638625.1	472	OACOADME_00005	OACOADME_00013	OACOADME_00016	OACOADME_00022	OACOADME_00026	OACOADME_00031	OACOADME_00039	OACOADME_00041	OACOADME_00042	OACOADME_00043	OACOADME_00045	OACOADME_00046	OACOADME_00064	OACOADME_00068	OACOADME_00069	OACOADME_00070	OACOADME_00071	OACOADME_00072	OACOADME_00074	OACOADME_00084	OACOADME_00085	OACOADME_00086	OACOADME_00100	OACOADME_00105	OACOADME_00106	OACOADME_00109	OACOADME_00114	OACOADME_00116	OACOADME_00125	OACOADME_00130	OACOADME_00144	OACOADME_00155	OACOADME_00156	OACOADME_00157	OACOADME_00158	OACOADME_00160	OACOADME_00161	OACOADME_00165	OACOADME_00169	OACOADME_00186	OACOADME_00191	OACOADME_00200	OACOADME_00201	OACOADME_00203	OACOADME_00204	OACOADME_00208	OACOADME_00211	OACOADME_00213
GCA_024638645.1	592	FFOFKOLE_00009	FFOFKOLE_00010	FFOFKOLE_00027	FFOFKOLE_00028	FFOFKOLE_00035	FFOFKOLE_00053	FFOFKOLE_00062	FFOFKOLE_00068	FFOFKOLE_00069	FFOFKOLE_00073	FFOFKOLE_00076	FFOFKOLE_00079	FFOFKOLE_00086	FFOFKOLE_00110	FFOFKOLE_00115	FFOFKOLE_00116	FFOFKOLE_00117	FFOFKOLE_00119	FFOFKOLE_00122	FFOFKOLE_00123	FFOFKOLE_00132	FFOFKOLE_00136	FFOFKOLE_00149	FFOFKOLE_00170	FFOFKOLE_00175	FFOFKOLE_00178	FFOFKOLE_00181	FFOFKOLE_00208	FFOFKOLE_00211	FFOFKOLE_00213	FFOFKOLE_00223	FFOFKOLE_00227	FFOFKOLE_00230	FFOFKOLE_00238	FFOFKOLE_00242	FFOFKOLE_00257	FFOFKOLE_00267	FFOFKOLE_00291	FFOFKOLE_00299	FFOFKOLE_00304	FFOFKOLE_00307	FFOFKOLE_00313	FFOFKOLE_00314	FFOFKOLE_00322	FFOFKOLE_00323	FFOFKOLE_00339	FFOFKOLE_00341	FFOFKOLE_00346
GCA_024638655.1	469	PJKEBINJ_00007	PJKEBINJ_00008	PJKEBINJ_00012	PJKEBINJ_00016	PJKEBINJ_00026	PJKEBINJ_00033	PJKEBINJ_00034	PJKEBINJ_00044	PJKEBINJ_00049	PJKEBINJ_00050	PJKEBINJ_00052	PJKEBINJ_00053	PJKEBINJ_00054	PJKEBINJ_00055	PJKEBINJ_00056	PJKEBINJ_00058	PJKEBINJ_00064	PJKEBINJ_00084	PJKEBINJ_00096	PJKEBINJ_00108	PJKEBINJ_00113	PJKEBINJ_00117	PJKEBINJ_00129	PJKEBINJ_00132	PJKEBINJ_00139	PJKEBINJ_00146	PJKEBINJ_00152	PJKEBINJ_00161	PJKEBINJ_00162	PJKEBINJ_00175	PJKEBINJ_00179	PJKEBINJ_00181	PJKEBINJ_00183	PJKEBINJ_00185	PJKEBINJ_00188	PJKEBINJ_00205	PJKEBINJ_00217	PJKEBINJ_00236	PJKEBINJ_00237	PJKEBINJ_00259	PJKEBINJ_00263	PJKEBINJ_00273	PJKEBINJ_00343	PJKEBINJ_00344	PJKEBINJ_00349	PJKEBINJ_00363	PJKEBINJ_00367	PJKEBINJ_00371
GCA_024639335.1	506	MNPJCOBO_00007	MNPJCOBO_00014	MNPJCOBO_00016	MNPJCOBO_00020	MNPJCOBO_00025	MNPJCOBO_00026	MNPJCOBO_00027	MNPJCOBO_00029	MNPJCOBO_00033	MNPJCOBO_00036	MNPJCOBO_00052	MNPJCOBO_00053	MNPJCOBO_00056	MNPJCOBO_00087	MNPJCOBO_00088	MNPJCOBO_00091	MNPJCOBO_00098	MNPJCOBO_00099	MNPJCOBO_00109	MNPJCOBO_00121	MNPJCOBO_00123	MNPJCOBO_00124	MNPJCOBO_00127	MNPJCOBO_00133	MNPJCOBO_00146	MNPJCOBO_00150	MNPJCOBO_00152	MNPJCOBO_00158	MNPJCOBO_00163	MNPJCOBO_00175	MNPJCOBO_00197	MNPJCOBO_00204	MNPJCOBO_00215	MNPJCOBO_00230	MNPJCOBO_00231	MNPJCOBO_00238	MNPJCOBO_00240	MNPJCOBO_00249	MNPJCOBO_00256	MNPJCOBO_00258	MNPJCOBO_00261	MNPJCOBO_00270	MNPJCOBO_00273	MNPJCOBO_00274	MNPJCOBO_00302	MNPJCOBO_00307	MNPJCOBO_00308	MNPJCOBO_00309
GCA_024639975.1	386	JPLMKGBI_00002	JPLMKGBI_00006	JPLMKGBI_00011	JPLMKGBI_00013	JPLMKGBI_00016	JPLMKGBI_00019	JPLMKGBI_00021	JPLMKGBI_00028	JPLMKGBI_00031	JPLMKGBI_00034	JPLMKGBI_00035	JPLMKGBI_00036	JPLMKGBI_00037	JPLMKGBI_00038	JPLMKGBI_00039	JPLMKGBI_00044	JPLMKGBI_00045	JPLMKGBI_00056	JPLMKGBI_00071	JPLMKGBI_00077	JPLMKGBI_00079	JPLMKGBI_00083	JPLMKGBI_00091	JPLMKGBI_00098	JPLMKGBI_00103	JPLMKGBI_00104	JPLMKGBI_00105	JPLMKGBI_00115	JPLMKGBI_00116	JPLMKGBI_00117	JPLMKGBI_00119	JPLMKGBI_00126	JPLMKGBI_00127	JPLMKGBI_00128	JPLMKGBI_00134	JPLMKGBI_00135	JPLMKGBI_00136	JPLMKGBI_00142	JPLMKGBI_00150	JPLMKGBI_00157	JPLMKGBI_00158	JPLMKGBI_00163	JPLMKGBI_00168	JPLMKGBI_00172	JPLMKGBI_00179	JPLMKGBI_00180	JPLMKGBI_00181	JPLMKGBI_00185
GCA_024640745.1	438	GGOIBKBM_00001	GGOIBKBM_00004	GGOIBKBM_00019	GGOIBKBM_00020	GGOIBKBM_00022	GGOIBKBM_00025	GGOIBKBM_00052	GGOIBKBM_00053	GGOIBKBM_00066	GGOIBKBM_00086	GGOIBKBM_00092	GGOIBKBM_00093	GGOIBKBM_00117	GGOIBKBM_00118	GGOIBKBM_00125	GGOIBKBM_00134	GGOIBKBM_00142	GGOIBKBM_00147	GGOIBKBM_00149	GGOIBKBM_00163	GGOIBKBM_00164	GGOIBKBM_00165	GGOIBKBM_00194	GGOIBKBM_00195	GGOIBKBM_00206	GGOIBKBM_00208	GGOIBKBM_00223	GGOIBKBM_00226	GGOIBKBM_00235	GGOIBKBM_00236	GGOIBKBM_00237	GGOIBKBM_00246	GGOIBKBM_00250	GGOIBKBM_00258	GGOIBKBM_00264	GGOIBKBM_00279	GGOIBKBM_00281	GGOIBKBM_00289	GGOIBKBM_00290	GGOIBKBM_00291	GGOIBKBM_00292	GGOIBKBM_00293	GGOIBKBM_00294	GGOIBKBM_00297	GGOIBKBM_00300	GGOIBKBM_00307	GGOIBKBM_00309	GGOIBKBM_00312
GCA_024641205.1	430	HODGGBIG_00003	HODGGBIG_00007	HODGGBIG_00011	HODGGBIG_00020	HODGGBIG_00025	HODGGBIG_00030	HODGGBIG_00031	HODGGBIG_00039	HODGGBIG_00040	HODGGBIG_00041	HODGGBIG_00049	HODGGBIG_00055	HODGGBIG_00062	HODGGBIG_00064	HODGGBIG_00065	HODGGBIG_00067	HODGGBIG_00077	HODGGBIG_00079	HODGGBIG_00083	HODGGBIG_00084	HODGGBIG_00092	HODGGBIG_00093	HODGGBIG_00110	HODGGBIG_00114	HODGGBIG_00124	HODGGBIG_00125	HODGGBIG_00129	HODGGBIG_00130	HODGGBIG_00139	HODGGBIG_00147	HODGGBIG_00152	HODGGBIG_00162	HODGGBIG_00165	HODGGBIG_00170	HODGGBIG_00171	HODGGBIG_00178	HODGGBIG_00180	HODGGBIG_00187	HODGGBIG_00188	HODGGBIG_00189	HODGGBIG_00207	HODGGBIG_00212	HODGGBIG_00214	HODGGBIG_00229	HODGGBIG_00230	HODGGBIG_00231	HODGGBIG_00232	HODGGBIG_00235
GCA_024641245.1	492	PEMGDDOM_00002	PEMGDDOM_00004	PEMGDDOM_00005	PEMGDDOM_00006	PEMGDDOM_00013	PEMGDDOM_00016	PEMGDDOM_00021	PEMGDDOM_00025	PEMGDDOM_00032	PEMGDDOM_00033	PEMGDDOM_00034	PEMGDDOM_00038	PEMGDDOM_00041	PEMGDDOM_00047	PEMGDDOM_00063	PEMGDDOM_00066	PEMGDDOM_00073	PEMGDDOM_00077	PEMGDDOM_00095	PEMGDDOM_00103	PEMGDDOM_00105	PEMGDDOM_00109	PEMGDDOM_00120	PEMGDDOM_00127	PEMGDDOM_00133	PEMGDDOM_00134	PEMGDDOM_00142	PEMGDDOM_00160	PEMGDDOM_00174	PEMGDDOM_00177	PEMGDDOM_00179	PEMGDDOM_00181	PEMGDDOM_00192	PEMGDDOM_00207	PEMGDDOM_00212	PEMGDDOM_00218	PEMGDDOM_00219	PEMGDDOM_00220	PEMGDDOM_00221	PEMGDDOM_00222	PEMGDDOM_00224	PEMGDDOM_00226	PEMGDDOM_00228	PEMGDDOM_00230	PEMGDDOM_00232	PEMGDDOM_00235	PEMGDDOM_00236	PEMGDDOM_00244
GCA_024641285.1	568	KPPFBLPM_00032	KPPFBLPM_00036	KPPFBLPM_00054	KPPFBLPM_00055	KPPFBLPM_00056	KPPFBLPM_00059	KPPFBLPM_00062	KPPFBLPM_00082	KPPFBLPM_00084	KPPFBLPM_00085	KPPFBLPM_00086	KPPFBLPM_00099	KPPFBLPM_00113	KPPFBLPM_00114	KPPFBLPM_00117	KPPFBLPM_00118	KPPFBLPM_00119	KPPFBLPM_00130	KPPFBLPM_00133	KPPFBLPM_00141	KPPFBLPM_00148	KPPFBLPM_00153	KPPFBLPM_00160	KPPFBLPM_00186	KPPFBLPM_00188	KPPFBLPM_00192	KPPFBLPM_00198	KPPFBLPM_00204	KPPFBLPM_00207	KPPFBLPM_00208	KPPFBLPM_00212	KPPFBLPM_00213	KPPFBLPM_00221	KPPFBLPM_00223	KPPFBLPM_00224	KPPFBLPM_00227	KPPFBLPM_00228	KPPFBLPM_00229	KPPFBLPM_00230	KPPFBLPM_00231	KPPFBLPM_00251	KPPFBLPM_00254	KPPFBLPM_00255	KPPFBLPM_00270	KPPFBLPM_00271	KPPFBLPM_00272	KPPFBLPM_00277	KPPFBLPM_00279
GCA_024641305.1	569	DFEEHIAC_00001	DFEEHIAC_00006	DFEEHIAC_00013	DFEEHIAC_00021	DFEEHIAC_00028	DFEEHIAC_00030	DFEEHIAC_00033	DFEEHIAC_00037	DFEEHIAC_00038	DFEEHIAC_00047	DFEEHIAC_00051	DFEEHIAC_00052	DFEEHIAC_00059	DFEEHIAC_00060	DFEEHIAC_00063	DFEEHIAC_00064	DFEEHIAC_00089	DFEEHIAC_00103	DFEEHIAC_00104	DFEEHIAC_00105	DFEEHIAC_00106	DFEEHIAC_00109	DFEEHIAC_00119	DFEEHIAC_00126	DFEEHIAC_00128	DFEEHIAC_00129	DFEEHIAC_00132	DFEEHIAC_00133	DFEEHIAC_00134	DFEEHIAC_00135	DFEEHIAC_00151	DFEEHIAC_00155	DFEEHIAC_00158	DFEEHIAC_00165	DFEEHIAC_00167	DFEEHIAC_00168	DFEEHIAC_00175	DFEEHIAC_00177	DFEEHIAC_00187	DFEEHIAC_00218	DFEEHIAC_00219	DFEEHIAC_00245	DFEEHIAC_00246	DFEEHIAC_00248	DFEEHIAC_00251	DFEEHIAC_00271	DFEEHIAC_00273	DFEEHIAC_00279
GCA_024641325.1	632	EIBHOHBG_00003	EIBHOHBG_00007	EIBHOHBG_00008	EIBHOHBG_00017	EIBHOHBG_00018	EIBHOHBG_00019	EIBHOHBG_00026	EIBHOHBG_00033	EIBHOHBG_00043	EIBHOHBG_00045	EIBHOHBG_00046	EIBHOHBG_00047	EIBHOHBG_00048	EIBHOHBG_00050	EIBHOHBG_00059	EIBHOHBG_00067	EIBHOHBG_00082	EIBHOHBG_00097	EIBHOHBG_00098	EIBHOHBG_00100	EIBHOHBG_00102	EIBHOHBG_00103	EIBHOHBG_00111	EIBHOHBG_00112	EIBHOHBG_00134	EIBHOHBG_00138	EIBHOHBG_00143	EIBHOHBG_00152	EIBHOHBG_00164	EIBHOHBG_00170	EIBHOHBG_00171	EIBHOHBG_00172	EIBHOHBG_00184	EIBHOHBG_00186	EIBHOHBG_00188	EIBHOHBG_00191	EIBHOHBG_00202	EIBHOHBG_00230	EIBHOHBG_00232	EIBHOHBG_00246	EIBHOHBG_00251	EIBHOHBG_00253	EIBHOHBG_00271	EIBHOHBG_00272	EIBHOHBG_00277	EIBHOHBG_00278	EIBHOHBG_00279	EIBHOHBG_00282
GCA_024762335.1	493	GKDGHIAE_00009	GKDGHIAE_00011	GKDGHIAE_00016	GKDGHIAE_00020	GKDGHIAE_00022	GKDGHIAE_00027	GKDGHIAE_00032	GKDGHIAE_00033	GKDGHIAE_00048	GKDGHIAE_00049	GKDGHIAE_00050	GKDGHIAE_00051	GKDGHIAE_00052	GKDGHIAE_00064	GKDGHIAE_00067	GKDGHIAE_00069	GKDGHIAE_00071	GKDGHIAE_00081	GKDGHIAE_00087	GKDGHIAE_00094	GKDGHIAE_00103	GKDGHIAE_00104	GKDGHIAE_00108	GKDGHIAE_00114	GKDGHIAE_00115	GKDGHIAE_00116	GKDGHIAE_00118	GKDGHIAE_00121	GKDGHIAE_00128	GKDGHIAE_00129	GKDGHIAE_00143	GKDGHIAE_00144	GKDGHIAE_00150	GKDGHIAE_00153	GKDGHIAE_00156	GKDGHIAE_00157	GKDGHIAE_00163	GKDGHIAE_00164	GKDGHIAE_00167	GKDGHIAE_00168	GKDGHIAE_00173	GKDGHIAE_00174	GKDGHIAE_00175	GKDGHIAE_00176	GKDGHIAE_00179	GKDGHIAE_00180	GKDGHIAE_00181	GKDGHIAE_00184
GCA_024763085.1	423	ICCHPFBK_00001	ICCHPFBK_00002	ICCHPFBK_00008	ICCHPFBK_00009	ICCHPFBK_00013	ICCHPFBK_00015	ICCHPFBK_00016	ICCHPFBK_00021	ICCHPFBK_00022	ICCHPFBK_00032	ICCHPFBK_00037	ICCHPFBK_00041	ICCHPFBK_00042	ICCHPFBK_00050	ICCHPFBK_00054	ICCHPFBK_00078	ICCHPFBK_00081	ICCHPFBK_00087	ICCHPFBK_00091	ICCHPFBK_00094	ICCHPFBK_00095	ICCHPFBK_00096	ICCHPFBK_00099	ICCHPFBK_00113	ICCHPFBK_00126	ICCHPFBK_00130	ICCHPFBK_00135	ICCHPFBK_00140	ICCHPFBK_00152	ICCHPFBK_00153	ICCHPFBK_00156	ICCHPFBK_00157	ICCHPFBK_00158	ICCHPFBK_00164	ICCHPFBK_00167	ICCHPFBK_00169	ICCHPFBK_00171	ICCHPFBK_00182	ICCHPFBK_00189	ICCHPFBK_00190	ICCHPFBK_00192	ICCHPFBK_00196	ICCHPFBK_00199	ICCHPFBK_00200	ICCHPFBK_00202	ICCHPFBK_00203	ICCHPFBK_00214	ICCHPFBK_00225
GCA_913009805.1	633	DOCFMMOK_00015	DOCFMMOK_00017	DOCFMMOK_00024	DOCFMMOK_00027	DOCFMMOK_00028	DOCFMMOK_00037	DOCFMMOK_00038	DOCFMMOK_00045	DOCFMMOK_00051	DOCFMMOK_00068	DOCFMMOK_00070	DOCFMMOK_00089	DOCFMMOK_00097	DOCFMMOK_00110	DOCFMMOK_00111	DOCFMMOK_00114	DOCFMMOK_00116	DOCFMMOK_00123	DOCFMMOK_00124	DOCFMMOK_00125	DOCFMMOK_00134	DOCFMMOK_00135	DOCFMMOK_00141	DOCFMMOK_00142	DOCFMMOK_00147	DOCFMMOK_00152	DOCFMMOK_00166	DOCFMMOK_00169	DOCFMMOK_00182	DOCFMMOK_00183	DOCFMMOK_00185	DOCFMMOK_00186	DOCFMMOK_00188	DOCFMMOK_00192	DOCFMMOK_00195	DOCFMMOK_00206	DOCFMMOK_00207	DOCFMMOK_00208	DOCFMMOK_00214	DOCFMMOK_00216	DOCFMMOK_00217	DOCFMMOK_00224	DOCFMMOK_00249	DOCFMMOK_00253	DOCFMMOK_00255	DOCFMMOK_00256	DOCFMMOK_00257	DOCFMMOK_00258
S1G4_maxbin2_bin.3	495	LJNFDBGB_00013	LJNFDBGB_00024	LJNFDBGB_00028	LJNFDBGB_00038	LJNFDBGB_00053	LJNFDBGB_00061	LJNFDBGB_00064	LJNFDBGB_00068	LJNFDBGB_00074	LJNFDBGB_00076	LJNFDBGB_00079	LJNFDBGB_00080	LJNFDBGB_00083	LJNFDBGB_00085	LJNFDBGB_00086	LJNFDBGB_00092	LJNFDBGB_00110	LJNFDBGB_00114	LJNFDBGB_00120	LJNFDBGB_00122	LJNFDBGB_00126	LJNFDBGB_00128	LJNFDBGB_00133	LJNFDBGB_00141	LJNFDBGB_00143	LJNFDBGB_00149	LJNFDBGB_00151	LJNFDBGB_00154	LJNFDBGB_00159	LJNFDBGB_00162	LJNFDBGB_00184	LJNFDBGB_00192	LJNFDBGB_00193	LJNFDBGB_00195	LJNFDBGB_00196	LJNFDBGB_00198	LJNFDBGB_00199	LJNFDBGB_00200	LJNFDBGB_00203	LJNFDBGB_00207	LJNFDBGB_00208	LJNFDBGB_00209	LJNFDBGB_00213	LJNFDBGB_00216	LJNFDBGB_00217	LJNFDBGB_00218	LJNFDBGB_00221	LJNFDBGB_00222
S1G4_maxbin2_bin.6	575	MCPBELNF_00006	MCPBELNF_00009	MCPBELNF_00010	MCPBELNF_00011	MCPBELNF_00013	MCPBELNF_00014	MCPBELNF_00015	MCPBELNF_00016	MCPBELNF_00017	MCPBELNF_00020	MCPBELNF_00022	MCPBELNF_00025	MCPBELNF_00027	MCPBELNF_00033	MCPBELNF_00035	MCPBELNF_00039	MCPBELNF_00040	MCPBELNF_00042	MCPBELNF_00043	MCPBELNF_00044	MCPBELNF_00046	MCPBELNF_00047	MCPBELNF_00048	MCPBELNF_00051	MCPBELNF_00058	MCPBELNF_00059	MCPBELNF_00065	MCPBELNF_00066	MCPBELNF_00069	MCPBELNF_00077	MCPBELNF_00086	MCPBELNF_00090	MCPBELNF_00092	MCPBELNF_00097	MCPBELNF_00102	MCPBELNF_00103	MCPBELNF_00112	MCPBELNF_00113	MCPBELNF_00119	MCPBELNF_00127	MCPBELNF_00130	MCPBELNF_00132	MCPBELNF_00138	MCPBELNF_00157	MCPBELNF_00163	MCPBELNF_00173	MCPBELNF_00177	MCPBELNF_00179
TVG06_bin169	427	BBOMNCJL_00001	BBOMNCJL_00002	BBOMNCJL_00003	BBOMNCJL_00009	BBOMNCJL_00010	BBOMNCJL_00011	BBOMNCJL_00012	BBOMNCJL_00017	BBOMNCJL_00018	BBOMNCJL_00021	BBOMNCJL_00023	BBOMNCJL_00024	BBOMNCJL_00029	BBOMNCJL_00056	BBOMNCJL_00068	BBOMNCJL_00074	BBOMNCJL_00080	BBOMNCJL_00081	BBOMNCJL_00082	BBOMNCJL_00088	BBOMNCJL_00101	BBOMNCJL_00103	BBOMNCJL_00108	BBOMNCJL_00112	BBOMNCJL_00113	BBOMNCJL_00114	BBOMNCJL_00118	BBOMNCJL_00119	BBOMNCJL_00125	BBOMNCJL_00135	BBOMNCJL_00139	BBOMNCJL_00150	BBOMNCJL_00164	BBOMNCJL_00172	BBOMNCJL_00188	BBOMNCJL_00192	BBOMNCJL_00195	BBOMNCJL_00196	BBOMNCJL_00197	BBOMNCJL_00203	BBOMNCJL_00211	BBOMNCJL_00212	BBOMNCJL_00213	BBOMNCJL_00215	BBOMNCJL_00217	BBOMNCJL_00227	BBOMNCJL_00228	BBOMNCJL_00240
TVG06_bin389	435	IGLADLGI_00002	IGLADLGI_00005	IGLADLGI_00026	IGLADLGI_00027	IGLADLGI_00028	IGLADLGI_00029	IGLADLGI_00030	IGLADLGI_00031	IGLADLGI_00041	IGLADLGI_00052	IGLADLGI_00056	IGLADLGI_00068	IGLADLGI_00075	IGLADLGI_00077	IGLADLGI_00079	IGLADLGI_00081	IGLADLGI_00088	IGLADLGI_00098	IGLADLGI_00100	IGLADLGI_00104	IGLADLGI_00111	IGLADLGI_00112	IGLADLGI_00114	IGLADLGI_00126	IGLADLGI_00131	IGLADLGI_00133	IGLADLGI_00134	IGLADLGI_00135	IGLADLGI_00138	IGLADLGI_00139	IGLADLGI_00144	IGLADLGI_00151	IGLADLGI_00153	IGLADLGI_00167	IGLADLGI_00168	IGLADLGI_00170	IGLADLGI_00171	IGLADLGI_00172	IGLADLGI_00181	IGLADLGI_00187	IGLADLGI_00191	IGLADLGI_00202	IGLADLGI_00213	IGLADLGI_00217	IGLADLGI_00236	IGLADLGI_00237	IGLADLGI_00238	IGLADLGI_00257
TVG06_bin425	216	NJMFNEBH_00007	NJMFNEBH_00013	NJMFNEBH_00018	NJMFNEBH_00019	NJMFNEBH_00020	NJMFNEBH_00023	NJMFNEBH_00024	NJMFNEBH_00025	NJMFNEBH_00026	NJMFNEBH_00027	NJMFNEBH_00038	NJMFNEBH_00050	NJMFNEBH_00054	NJMFNEBH_00067	NJMFNEBH_00075	NJMFNEBH_00077	NJMFNEBH_00081	NJMFNEBH_00084	NJMFNEBH_00090	NJMFNEBH_00093	NJMFNEBH_00095	NJMFNEBH_00096	NJMFNEBH_00097	NJMFNEBH_00098	NJMFNEBH_00099	NJMFNEBH_00100	NJMFNEBH_00113	NJMFNEBH_00114	NJMFNEBH_00117	NJMFNEBH_00123	NJMFNEBH_00127	NJMFNEBH_00129	NJMFNEBH_00131	NJMFNEBH_00162	NJMFNEBH_00166	NJMFNEBH_00167	NJMFNEBH_00176	NJMFNEBH_00178	NJMFNEBH_00190	NJMFNEBH_00197	NJMFNEBH_00202	NJMFNEBH_00205	NJMFNEBH_00209	NJMFNEBH_00211	NJMFNEBH_00215	NJMFNEBH_00219	NJMFNEBH_00225	NJMFNEBH_00227
TVG06_bin462	194	LPBDPEIF_00002	LPBDPEIF_00010	LPBDPEIF_00012	LPBDPEIF_00022	LPBDPEIF_00029	LPBDPEIF_00036	LPBDPEIF_00037	LPBDPEIF_00040	LPBDPEIF_00043	LPBDPEIF_00044	LPBDPEIF_00050	LPBDPEIF_00066	LPBDPEIF_00067	LPBDPEIF_00068	LPBDPEIF_00069	LPBDPEIF_00076	LPBDPEIF_00077	LPBDPEIF_00081	LPBDPEIF_00082	LPBDPEIF_00083	LPBDPEIF_00106	LPBDPEIF_00134	LPBDPEIF_00162	LPBDPEIF_00167	LPBDPEIF_00168	LPBDPEIF_00184	LPBDPEIF_00186	LPBDPEIF_00187	LPBDPEIF_00188	LPBDPEIF_00189	LPBDPEIF_00190	LPBDPEIF_00191	LPBDPEIF_00193	LPBDPEIF_00195	LPBDPEIF_00199	LPBDPEIF_00204	LPBDPEIF_00217	LPBDPEIF_00218	LPBDPEIF_00232	LPBDPEIF_00236	LPBDPEIF_00244	LPBDPEIF_00250	LPBDPEIF_00255	LPBDPEIF_00259	LPBDPEIF_00262	LPBDPEIF_00263	LPBDPEIF_00266	LPBDPEIF_00271
TVG06_bin495	393	HAMGIDLK_00013	HAMGIDLK_00015	HAMGIDLK_00021	HAMGIDLK_00037	HAMGIDLK_00039	HAMGIDLK_00044	HAMGIDLK_00046	HAMGIDLK_00061	HAMGIDLK_00066	HAMGIDLK_00072	HAMGIDLK_00075	HAMGIDLK_00090	HAMGIDLK_00093	HAMGIDLK_00095	HAMGIDLK_00102	HAMGIDLK_00103	HAMGIDLK_00107	HAMGIDLK_00108	HAMGIDLK_00111	HAMGIDLK_00114	HAMGIDLK_00117	HAMGIDLK_00119	HAMGIDLK_00128	HAMGIDLK_00129	HAMGIDLK_00145	HAMGIDLK_00151	HAMGIDLK_00155	HAMGIDLK_00157	HAMGIDLK_00163	HAMGIDLK_00164	HAMGIDLK_00182	HAMGIDLK_00184	HAMGIDLK_00189	HAMGIDLK_00192	HAMGIDLK_00211	HAMGIDLK_00213	HAMGIDLK_00217	HAMGIDLK_00227	HAMGIDLK_00237	HAMGIDLK_00251	HAMGIDLK_00252	HAMGIDLK_00256	HAMGIDLK_00257	HAMGIDLK_00258	HAMGIDLK_00259	HAMGIDLK_00268	HAMGIDLK_00270	HAMGIDLK_00272
TVG06_bin589	316	GAJLKPBD_00017	GAJLKPBD_00050	GAJLKPBD_00052	GAJLKPBD_00053	GAJLKPBD_00059	GAJLKPBD_00063	GAJLKPBD_00068	GAJLKPBD_00075	GAJLKPBD_00076	GAJLKPBD_00080	GAJLKPBD_00098	GAJLKPBD_00105	GAJLKPBD_00113	GAJLKPBD_00126	GAJLKPBD_00133	GAJLKPBD_00154	GAJLKPBD_00155	GAJLKPBD_00158	GAJLKPBD_00177	GAJLKPBD_00184	GAJLKPBD_00195	GAJLKPBD_00197	GAJLKPBD_00203	GAJLKPBD_00221	GAJLKPBD_00224	GAJLKPBD_00233	GAJLKPBD_00234	GAJLKPBD_00235	GAJLKPBD_00236	GAJLKPBD_00237	GAJLKPBD_00238	GAJLKPBD_00239	GAJLKPBD_00243	GAJLKPBD_00251	GAJLKPBD_00257	GAJLKPBD_00262	GAJLKPBD_00267	GAJLKPBD_00275	GAJLKPBD_00277	GAJLKPBD_00300	GAJLKPBD_00301	GAJLKPBD_00307	GAJLKPBD_00315	GAJLKPBD_00325	GAJLKPBD_00326	GAJLKPBD_00332	GAJLKPBD_00337	GAJLKPBD_00348
TVG06_bin82	295	LCJJKEAG_00048	LCJJKEAG_00064	LCJJKEAG_00086	LCJJKEAG_00100	LCJJKEAG_00104	LCJJKEAG_00108	LCJJKEAG_00114	LCJJKEAG_00117	LCJJKEAG_00132	LCJJKEAG_00133	LCJJKEAG_00134	LCJJKEAG_00135	LCJJKEAG_00136	LCJJKEAG_00137	LCJJKEAG_00157	LCJJKEAG_00160	LCJJKEAG_00167	LCJJKEAG_00177	LCJJKEAG_00182	LCJJKEAG_00216	LCJJKEAG_00220	LCJJKEAG_00223	LCJJKEAG_00224	LCJJKEAG_00236	LCJJKEAG_00238	LCJJKEAG_00249	LCJJKEAG_00267	LCJJKEAG_00273	LCJJKEAG_00287	LCJJKEAG_00288	LCJJKEAG_00290	LCJJKEAG_00292	LCJJKEAG_00297	LCJJKEAG_00300	LCJJKEAG_00301	LCJJKEAG_00309	LCJJKEAG_00323	LCJJKEAG_00324	LCJJKEAG_00328	LCJJKEAG_00329	LCJJKEAG_00338	LCJJKEAG_00342	LCJJKEAG_00349	LCJJKEAG_00357	LCJJKEAG_00358	LCJJKEAG_00360	LCJJKEAG_00361	LCJJKEAG_00369
TVG06_bin98	373	NFCJAAKH_00010	NFCJAAKH_00011	NFCJAAKH_00018	NFCJAAKH_00021	NFCJAAKH_00032	NFCJAAKH_00033	NFCJAAKH_00034	NFCJAAKH_00035	NFCJAAKH_00036	NFCJAAKH_00037	NFCJAAKH_00038	NFCJAAKH_00039	NFCJAAKH_00041	NFCJAAKH_00045	NFCJAAKH_00047	NFCJAAKH_00050	NFCJAAKH_00051	NFCJAAKH_00055	NFCJAAKH_00058	NFCJAAKH_00067	NFCJAAKH_00069	NFCJAAKH_00079	NFCJAAKH_00085	NFCJAAKH_00109	NFCJAAKH_00118	NFCJAAKH_00131	NFCJAAKH_00138	NFCJAAKH_00150	NFCJAAKH_00151	NFCJAAKH_00152	NFCJAAKH_00159	NFCJAAKH_00162	NFCJAAKH_00163	NFCJAAKH_00168	NFCJAAKH_00175	NFCJAAKH_00178	NFCJAAKH_00185	NFCJAAKH_00186	NFCJAAKH_00188	NFCJAAKH_00189	NFCJAAKH_00190	NFCJAAKH_00200	NFCJAAKH_00219	NFCJAAKH_00220	NFCJAAKH_00221	NFCJAAKH_00229	NFCJAAKH_00232	NFCJAAKH_00233
TVG10_bin91	408	FOCGKEFH_00013	FOCGKEFH_00014	FOCGKEFH_00016	FOCGKEFH_00022	FOCGKEFH_00023	FOCGKEFH_00024	FOCGKEFH_00025	FOCGKEFH_00057	FOCGKEFH_00067	FOCGKEFH_00072	FOCGKEFH_00076	FOCGKEFH_00080	FOCGKEFH_00081	FOCGKEFH_00092	FOCGKEFH_00098	FOCGKEFH_00106	FOCGKEFH_00114	FOCGKEFH_00115	FOCGKEFH_00119	FOCGKEFH_00139	FOCGKEFH_00145	FOCGKEFH_00149	FOCGKEFH_00150	FOCGKEFH_00151	FOCGKEFH_00159	FOCGKEFH_00163	FOCGKEFH_00169	FOCGKEFH_00170	FOCGKEFH_00171	FOCGKEFH_00172	FOCGKEFH_00173	FOCGKEFH_00177	FOCGKEFH_00185	FOCGKEFH_00191	FOCGKEFH_00194	FOCGKEFH_00195	FOCGKEFH_00201	FOCGKEFH_00208	FOCGKEFH_00214	FOCGKEFH_00216	FOCGKEFH_00226	FOCGKEFH_00231	FOCGKEFH_00240	FOCGKEFH_00241	FOCGKEFH_00247	FOCGKEFH_00249	FOCGKEFH_00250	FOCGKEFH_00266
[truncated: 653 more columns]
