# Supplementary material for: Diverse lifestyles and adaptive evolution of uncultured UBA5794 actinobacteria, a sister order of “Candidatus actinomarinales”
Source: Environ Microbiome. 2025 Apr 19;20:39. doi: 10.1186/s40793-025-00701-w (PMC12008989; doi:10.1186/s40793-025-00701-w)
Supplement: Supplementary file 24 — Supplementary Material 24: Table S14. KEGG-based annotation of HGT genes identified in 98 non-redundant UBA5794 genomes. [file 40793_2025_701_MOESM24_ESM.xlsx]

## Sheet: Sheet1
Table S11. Habitat-associated PFAMs across genomes of sponge symbiont and free-living members
PFAM_ID	Description	Number_pos_present_in	Number_neg_present_in	Number_pos_not_present_in	Number_neg_not_present_in	Sensitivity	Specificity	Odds_ratio	Naive_p	Bonferroni_p	Benjamini_H_p	Sponge-associated	Free-living
PF05719.14	Golgi phosphoprotein 3 (GPP34)	2	14	82	0	2.38095	0	0	3.67794e-15	1.06513e-11	1.06513e-11	Y
PF02610.18	L-arabinose isomerase	2	13	82	1	2.38095	7.14286	0.00187617	2.6757e-13	7.74884e-10	2.58028e-10	Y
PF07364.15	Metallopeptidase family M81	5	14	79	0	5.95238	0	0	3.56393e-13	1.03211e-09	2.58028e-10	Y
PF10343.12	Potential Queuosine, Q, salvage protein family	5	14	79	0	5.95238	0	0	3.56393e-13	1.03211e-09	2.58028e-10	Y
PF01734.25	Patatin-like phospholipase	78	0	6	14	92.8571	100	inf	1.18798e-12	3.44038e-09	3.82264e-10		Y
PF04203.16	Sortase domain	78	0	6	14	92.8571	100	inf	1.18798e-12	3.44038e-09	3.82264e-10		Y
PF07311.15	Dodecin	78	0	6	14	92.8571	100	inf	1.18798e-12	3.44038e-09	3.82264e-10		Y
PF02378.21	Phosphotransferase system, EIIC	6	14	78	0	7.14286	0	0	1.18798e-12	3.44038e-09	3.82264e-10	Y
PF02028.20	BCCT, betaine/carnitine/choline family transporter	6	14	78	0	7.14286	0	0	1.18798e-12	3.44038e-09	3.82264e-10	Y
PF19298.2	3-Ketosteroid 9alpha-hydroxylase C-terminal domain	0	11	84	3	0	21.4286	0	3.2487e-12	9.40823e-09	9.38285e-10	Y
PF00027.32	Cyclic nucleotide-binding domain	77	0	7	14	91.6667	100	inf	3.56393e-12	1.03211e-08	9.38285e-10		Y
PF19585.2	Family of unknown function (DUF6092)	2	12	82	2	2.38095	14.2857	0.00406504	9.7589e-12	2.82618e-08	2.18332e-09	Y
PF07110.14	EthD domain	8	14	76	0	9.52381	0	0	9.8008e-12	2.83831e-08	2.18332e-09	Y
PF00265.21	Thymidine kinase	75	0	9	14	89.2857	100	inf	2.50465e-11	7.25346e-08	5.18105e-09		Y
PF13540.9	Regulator of chromosome condensation (RCC1) repeat	1	11	83	3	1.19048	21.4286	0.00328587	3.77521e-11	1.0933e-07	7.28867e-09	Y
PF19799.2	Family of unknown function (DUF6282)	3	12	81	2	3.57143	14.2857	0.00617284	4.77242e-11	1.38209e-07	7.6783e-09	Y
PF20254.1	Domain of unknown function (DUF6605)	3	12	81	2	3.57143	14.2857	0.00617284	4.77242e-11	1.38209e-07	7.6783e-09	Y
PF04545.19	Sigma-70, region 4	81	2	3	12	96.4286	85.7143	162	4.77242e-11	1.38209e-07	7.6783e-09		Y
PF07730.16	Histidine kinase	74	0	10	14	88.0952	100	inf	6.01116e-11	1.74083e-07	7.91287e-09		Y
PF02302.20	PTS system, Lactose/Cellobiose specific IIB subunit	10	14	74	0	11.9048	0	0	6.01116e-11	1.74083e-07	7.91287e-09	Y
PF00359.25	Phosphoenolpyruvate-dependent sugar phosphotransferase system, EIIA 2	10	14	74	0	11.9048	0	0	6.01116e-11	1.74083e-07	7.91287e-09	Y
PF11349.11	Protein of unknown function (DUF3151)	10	14	74	0	11.9048	0	0	6.01116e-11	1.74083e-07	7.91287e-09	Y
PF13635.9	Domain of unknown function (DUF4143)	6	13	78	1	7.14286	7.14286	0.00591716	6.60515e-11	1.91285e-07	7.96081e-09	Y
PF05942.14	Archaeal PaREP1/PaREP8 family	0	10	84	4	0	28.5714	0	7.14713e-11	2.06981e-07	7.96081e-09	Y
PF01222.20	Ergosterol biosynthesis ERG4/ERG24 family	0	10	84	4	0	28.5714	0	7.14713e-11	2.06981e-07	7.96081e-09	Y
PF20208.1	Family of unknown function (DUF6569)	0	10	84	4	0	28.5714	0	7.14713e-11	2.06981e-07	7.96081e-09	Y
PF02374.18	Anion-transporting ATPase	73	0	11	14	86.9048	100	inf	1.36617e-10	3.95643e-07	1.31881e-08		Y
PF00076.25	RNA recognition motif. (a.k.a. RRM, RBD, or RNP domain)	73	0	11	14	86.9048	100	inf	1.36617e-10	3.95643e-07	1.31881e-08		Y
PF06089.15	L-asparaginase II	73	0	11	14	86.9048	100	inf	1.36617e-10	3.95643e-07	1.31881e-08		Y
PF02575.19	YbaB/EbfC DNA-binding family	73	0	11	14	86.9048	100	inf	1.36617e-10	3.95643e-07	1.31881e-08		Y
PF01361.24	Tautomerase enzyme	7	13	77	1	8.33333	7.14286	0.00699301	1.86512e-10	5.40139e-07	1.74239e-08	Y
PF03477.19	ATP cone domain	72	0	12	14	85.7143	100	inf	2.96004e-10	8.57228e-07	2.59766e-08		Y
PF13472.9	GDSL-like Lipase/Acylhydrolase family	72	0	12	14	85.7143	100	inf	2.96004e-10	8.57228e-07	2.59766e-08		Y
PF06172.14	Cupin superfamily (DUF985)	8	13	76	1	9.52381	7.14286	0.00809717	4.83803e-10	1.40109e-06	4.12086e-08	Y
PF03006.23	Haemolysin-III related	71	0	13	14	84.5238	100	inf	6.14778e-10	1.7804e-06	4.94554e-08		Y
PF03069.18	Acetamidase/Formamidase family	13	14	71	0	15.4762	0	0	6.14778e-10	1.7804e-06	4.94554e-08	Y
PF07726.14	ATPase family associated with various cellular activities (AAA)	83	4	1	10	98.8095	71.4286	207.5	7.53698e-10	2.18271e-06	5.74397e-08		Y
PF01882.21	Protein of unknown function DUF58	83	4	1	10	98.8095	71.4286	207.5	7.53698e-10	2.18271e-06	5.74397e-08		Y
PF13646.9	HEAT repeats	70	0	14	14	83.3333	100	inf	1.22956e-09	3.56079e-06	8.68486e-08		Y
PF04248.15	Domain of unknown function (DUF427)	70	0	14	14	83.3333	100	inf	1.22956e-09	3.56079e-06	8.68486e-08		Y
PF00494.22	Squalene/phytoene synthase	14	14	70	0	16.6667	0	0	1.22956e-09	3.56079e-06	8.68486e-08	Y
PF09933.12	Predicted small integral membrane protein (DUF2165)	0	9	84	5	0	35.7143	0	1.27219e-09	3.68426e-06	8.77205e-08	Y
PF00211.23	Adenylate and Guanylate cyclase catalytic domain	69	0	15	14	82.1429	100	inf	2.37714e-09	6.8842e-06	1.52982e-07		Y
PF00350.26	Dynamin family	69	0	15	14	82.1429	100	inf	2.37714e-09	6.8842e-06	1.52982e-07		Y
PF13570.9	PQQ-like domain	69	0	15	14	82.1429	100	inf	2.37714e-09	6.8842e-06	1.52982e-07		Y
PF00571.31	CBS domain	80	3	4	11	95.2381	78.5714	73.3333	3.89171e-09	1.12704e-05	2.45009e-07		Y
PF18478.4	PIN like domain	2	10	82	4	2.38095	28.5714	0.0097561	4.33343e-09	1.25496e-05	2.58157e-07	Y
PF03186.16	CobD/Cbib protein	2	10	82	4	2.38095	28.5714	0.0097561	4.33343e-09	1.25496e-05	2.58157e-07	Y
PF02126.21	Phosphotriesterase family	16	14	68	0	19.0476	0	0	4.45714e-09	1.29079e-05	2.58157e-07	Y
PF05853.15	beta-keto acid cleavage enzyme	16	14	68	0	19.0476	0	0	4.45714e-09	1.29079e-05	2.58157e-07	Y
PF08125.16	Mannitol dehydrogenase C-terminal domain	7	12	77	2	8.33333	14.2857	0.0151515	4.82425e-09	1.3971e-05	2.68674e-07	Y
PF00871.20	Acetokinase family	7	12	77	2	8.33333	14.2857	0.0151515	4.82425e-09	1.3971e-05	2.68674e-07	Y
PF02283.19	Cobinamide kinase / cobinamide phosphate guanyltransferase	11	13	73	1	13.0952	7.14286	0.0115911	5.72153e-09	1.65695e-05	3.12633e-07	Y
PF00654.23	Voltage gated chloride channel	67	0	17	14	79.7619	100	inf	8.12772e-09	2.35379e-05	3.98947e-07		Y
PF05437.15	Branched-chain amino acid transport protein (AzlD)	67	0	17	14	79.7619	100	inf	8.12772e-09	2.35379e-05	3.98947e-07		Y
PF03591.17	AzlC protein	67	0	17	14	79.7619	100	inf	8.12772e-09	2.35379e-05	3.98947e-07		Y
PF10611.12	Protein of unknown function (DUF2469)	67	0	17	14	79.7619	100	inf	8.12772e-09	2.35379e-05	3.98947e-07		Y
PF17248.5	Family of unknown function (DUF5317)	67	0	17	14	79.7619	100	inf	8.12772e-09	2.35379e-05	3.98947e-07		Y
PF00596.24	Class II Aldolase and Adducin N-terminal domain	17	14	67	0	20.2381	0	0	8.12772e-09	2.35379e-05	3.98947e-07	Y
PF04851.18	Type III restriction enzyme, res subunit	8	12	76	2	9.52381	14.2857	0.0175439	1.17809e-08	3.41174e-05	5.38151e-07	Y
PF13749.9	Putative ATP-dependent DNA helicase recG C-terminal	5	11	79	3	5.95238	21.4286	0.0172612	1.20428e-08	3.4876e-05	5.38151e-07	Y
PF00381.22	PTS HPr component phosphorylation site	5	11	79	3	5.95238	21.4286	0.0172612	1.20428e-08	3.4876e-05	5.38151e-07	Y
PF00474.20	Sodium:solute symporter family	5	11	79	3	5.95238	21.4286	0.0172612	1.20428e-08	3.4876e-05	5.38151e-07	Y
PF04235.15	Protein of unknown function (DUF418)	1	9	83	5	1.19048	35.7143	0.00669344	1.20787e-08	3.49798e-05	5.38151e-07	Y
PF10049.12	Protein of unknown function (DUF2283)	1	9	83	5	1.19048	35.7143	0.00669344	1.20787e-08	3.49798e-05	5.38151e-07	Y
PF12840.10	Helix-turn-helix domain	81	4	3	10	96.4286	71.4286	67.5	1.79863e-08	5.20885e-05	7.7744e-07		Y
PF02679.18	(2R)-phospho-3-sulfolactate synthase (ComA)	3	10	81	4	3.57143	28.5714	0.0148148	1.79863e-08	5.20885e-05	7.7744e-07	Y
PF14031.9	Putative serine dehydratase domain	0	8	84	6	0	42.8571	0	1.90828e-08	5.52639e-05	7.78365e-07	Y
PF08498.13	Sterol methyltransferase C-terminal	0	8	84	6	0	42.8571	0	1.90828e-08	5.52639e-05	7.78365e-07	Y
PF05063.17	MT-A70	0	8	84	6	0	42.8571	0	1.90828e-08	5.52639e-05	7.78365e-07	Y
PF11762.11	L-arabinose isomerase C-terminal domain	0	8	84	6	0	42.8571	0	1.90828e-08	5.52639e-05	7.78365e-07	Y
PF13607.9	Succinyl-CoA ligase like flavodoxin domain	13	13	71	1	15.4762	7.14286	0.0140845	2.32477e-08	6.73253e-05	9.35074e-07	Y
PF04014.21	Antidote-toxin recognition MazE, bacterial antitoxin	75	2	9	12	89.2857	85.7143	50	2.68436e-08	7.77391e-05	1.05053e-06		Y
PF02277.20	Phosphoribosyltransferase	9	12	75	2	10.7143	14.2857	0.02	2.68436e-08	7.77391e-05	1.05053e-06	Y
PF13602.9	Zinc-binding dehydrogenase	64	0	20	14	76.1905	100	inf	4.26634e-08	0.000123553	1.60459e-06		Y
PF00932.22	Lamin Tail Domain	64	0	20	14	76.1905	100	inf	4.26634e-08	0.000123553	1.60459e-06		Y
PF03007.19	Wax ester synthase-like Acyl-CoA acyltransferase domain	64	0	20	14	76.1905	100	inf	4.26634e-08	0.000123553	1.60459e-06		Y
PF03631.18	Virulence factor BrkB	74	2	10	12	88.0952	85.7143	44.4	5.76538e-08	0.000166965	2.0613e-06		Y
PF12806.10	Acetyl-CoA dehydrogenase C-terminal like	74	2	10	12	88.0952	85.7143	44.4	5.76538e-08	0.000166965	2.0613e-06		Y
PF02734.20	DAK2 domain	10	12	74	2	11.9048	14.2857	0.0225225	5.76538e-08	0.000166965	2.0613e-06	Y
PF02654.18	Cobalamin-5-phosphate synthase	10	12	74	2	11.9048	14.2857	0.0225225	5.76538e-08	0.000166965	2.0613e-06	Y
PF03235.17	Protein of unknown function DUF262	2	9	82	5	2.38095	35.7143	0.0135501	6.3041e-08	0.000182567	2.17341e-06	Y
PF13173.9	AAA domain	2	9	82	5	2.38095	35.7143	0.0135501	6.3041e-08	0.000182567	2.17341e-06	Y
PF00080.23	Copper/zinc superoxide dismutase (SODC)	2	9	82	5	2.38095	35.7143	0.0135501	6.3041e-08	0.000182567	2.17341e-06	Y
PF13686.9	DsrE/DsrF/DrsH-like family	63	0	21	14	75	100	inf	7.11057e-08	0.000205922	2.42261e-06		Y
PF04230.16	Polysaccharide pyruvyl transferase	15	13	69	1	17.8571	7.14286	0.0167224	8.15605e-08	0.000236199	2.7465e-06	Y
PF01293.23	Phosphoenolpyruvate carboxykinase	62	0	22	14	73.8095	100	inf	1.16355e-07	0.000336963	3.82833e-06		Y
PF02733.20	Dak1 domain	11	12	73	2	13.0952	14.2857	0.0251142	1.17652e-07	0.000340722	3.82833e-06	Y
PF04168.15	A predicted alpha-helical domain with a conserved ER motif.	11	12	73	2	13.0952	14.2857	0.0251142	1.17652e-07	0.000340722	3.82833e-06	Y
PF04070.15	Domain of unknown function (DUF378)	1	8	83	6	1.19048	42.8571	0.00903614	1.61568e-07	0.000467901	5.14177e-06	Y
PF05096.15	Glutamine cyclotransferase	1	8	83	6	1.19048	42.8571	0.00903614	1.61568e-07	0.000467901	5.14177e-06	Y
PF04151.18	Bacterial pre-peptidase C-terminal domain	5	10	79	4	5.95238	28.5714	0.0253165	1.73027e-07	0.000501087	5.38803e-06	Y
PF09370.13	Phosphoenolpyruvate hydrolase-like	5	10	79	4	5.95238	28.5714	0.0253165	1.73027e-07	0.000501087	5.38803e-06	Y
PF08327.14	Activator of Hsp90 ATPase homolog 1-like protein	61	0	23	14	72.619	100	inf	1.87179e-07	0.000542071	5.70602e-06		Y
PF02545.17	Maf-like protein	61	0	23	14	72.619	100	inf	1.87179e-07	0.000542071	5.70602e-06		Y
PF13776.9	Domain of unknown function (DUF4172)	0	7	84	7	0	50	0	2.48077e-07	0.000718431	7.40651e-06	Y
PF13975.9	gag-polyprotein putative aspartyl protease	0	7	84	7	0	50	0	2.48077e-07	0.000718431	7.40651e-06	Y
PF02129.21	X-Pro dipeptidyl-peptidase (S15 family)	17	13	67	1	20.2381	7.14286	0.0195178	2.54057e-07	0.000735749	7.50764e-06	Y
PF00303.22	Thymidylate synthase	9	11	75	3	10.7143	21.4286	0.0327273	4.03412e-07	0.00116828	1.18008e-05	Y
PF03551.17	Transcriptional regulator PadR-like family	78	4	6	10	92.8571	71.4286	32.5	4.41335e-07	0.00127811	1.23974e-05		Y
PF01513.24	ATP-NAD kinase N-terminal domain	6	10	78	4	7.14286	28.5714	0.0307692	4.41335e-07	0.00127811	1.23974e-05	Y
PF03704.20	Bacterial transcriptional activator domain	59	0	25	14	70.2381	100	inf	4.62333e-07	0.00133892	1.23974e-05		Y
PF03795.17	YCII-related domain	59	0	25	14	70.2381	100	inf	4.62333e-07	0.00133892	1.23974e-05		Y
PF13424.9	Tetratricopeptide repeat	59	0	25	14	70.2381	100	inf	4.62333e-07	0.00133892	1.23974e-05		Y
PF02082.23	Iron-dependent Transcriptional regulator	59	0	25	14	70.2381	100	inf	4.62333e-07	0.00133892	1.23974e-05		Y
PF00364.25	Biotin-requiring enzyme	25	14	59	0	29.7619	0	0	4.62333e-07	0.00133892	1.23974e-05	Y
PF00239.24	Resolvase, N terminal domain	59	0	25	14	70.2381	100	inf	4.62333e-07	0.00133892	1.23974e-05		Y
PF03649.16	Uncharacterised protein family (UPF0014)	59	0	25	14	70.2381	100	inf	4.62333e-07	0.00133892	1.23974e-05		Y
PF03600.19	Citrate transporter	26	14	58	0	30.9524	0	0	7.11282e-07	0.00205987	1.79119e-05	Y
PF03480.16	Bacterial extracellular solute-binding protein, family 7	26	14	58	0	30.9524	0	0	7.11282e-07	0.00205987	1.79119e-05	Y
PF01619.21	Proline dehydrogenase	58	0	26	14	69.0476	100	inf	7.11282e-07	0.00205987	1.79119e-05		Y
PF13224.9	Domain of unknown function (DUF4032)	58	0	26	14	69.0476	100	inf	7.11282e-07	0.00205987	1.79119e-05		Y
PF04012.15	PspA/IM30 family	58	0	26	14	69.0476	100	inf	7.11282e-07	0.00205987	1.79119e-05		Y
PF06808.15	Tripartite ATP-independent periplasmic transporter, DctM component	26	14	58	0	30.9524	0	0	7.11282e-07	0.00205987	1.79119e-05	Y
PF05544.14	Proline racemase	26	14	58	0	30.9524	0	0	7.11282e-07	0.00205987	1.79119e-05	Y
PF04257.17	Exodeoxyribonuclease V, gamma subunit	4	9	80	5	4.7619	35.7143	0.0277778	7.36812e-07	0.00213381	1.83949e-05	Y
PF18765.4	Polymerase beta, Nucleotidyltransferase	2	8	82	6	2.38095	42.8571	0.0182927	7.59526e-07	0.00219959	1.84839e-05	Y
PF07510.14	Protein of unknown function (DUF1524)	2	8	82	6	2.38095	42.8571	0.0182927	7.59526e-07	0.00219959	1.84839e-05	Y
PF08543.15	Phosphomethylpyrimidine kinase	2	8	82	6	2.38095	42.8571	0.0182927	7.59526e-07	0.00219959	1.84839e-05	Y
PF02615.17	Malate/L-lactate dehydrogenase	10	11	74	3	11.9048	21.4286	0.036855	8.17638e-07	0.00236788	1.97323e-05	Y
PF00677.20	Lumazine binding domain	77	4	7	10	91.6667	71.4286	27.5	1.02469e-06	0.00296751	2.41261e-05		Y
PF00885.22	6,7-dimethyl-8-ribityllumazine synthase	77	4	7	10	91.6667	71.4286	27.5	1.02469e-06	0.00296751	2.41261e-05		Y
PF09347.13	Domain of unknown function (DUF1989)	7	10	77	4	8.33333	28.5714	0.0363636	1.02469e-06	0.00296751	2.41261e-05	Y
PF06253.14	Trimethylamine methyltransferase (MTTB)	27	14	57	0	32.1429	0	0	1.08009e-06	0.00312795	2.44371e-05	Y
PF14333.9	Domain of unknown function (DUF4389)	57	0	27	14	67.8571	100	inf	1.08009e-06	0.00312795	2.44371e-05		Y
PF13349.9	Putative adhesin	57	0	27	14	67.8571	100	inf	1.08009e-06	0.00312795	2.44371e-05		Y
PF03966.19	Trm112p-like protein	57	0	27	14	67.8571	100	inf	1.08009e-06	0.00312795	2.44371e-05		Y
PF13581.9	Histidine kinase-like ATPase domain	27	14	57	0	32.1429	0	0	1.08009e-06	0.00312795	2.44371e-05	Y
PF01987.20	Mitochondrial biogenesis AIM24	20	13	64	1	23.8095	7.14286	0.0240385	1.16697e-06	0.00337954	2.6198e-05	Y
PF04255.17	Protein of unknown function (DUF433)	15	12	69	2	17.8571	14.2857	0.0362319	1.36829e-06	0.00396257	3.04813e-05	Y
PF07978.16	NIPSNAP	11	11	73	3	13.0952	21.4286	0.0410959	1.57762e-06	0.00456879	3.37549e-05	Y
PF14403.9	Circularly permuted ATP-grasp type 2	11	11	73	3	13.0952	21.4286	0.0410959	1.57762e-06	0.00456879	3.37549e-05	Y
PF13229.9	Right handed beta helix region	56	0	28	14	66.6667	100	inf	1.62014e-06	0.00469193	3.37549e-05		Y
PF02583.20	Metal-sensitive transcriptional repressor	56	0	28	14	66.6667	100	inf	1.62014e-06	0.00469193	3.37549e-05		Y
PF02678.19	Pirin	56	0	28	14	66.6667	100	inf	1.62014e-06	0.00469193	3.37549e-05		Y
PF14574.9	C-terminal domain of RACo the ASKHA domain	28	14	56	0	33.3333	0	0	1.62014e-06	0.00469193	3.37549e-05	Y
PF01244.24	Membrane dipeptidase (Peptidase family M19)	28	14	56	0	33.3333	0	0	1.62014e-06	0.00469193	3.37549e-05	Y
PF07907.14	YibE/F-like protein	28	14	56	0	33.3333	0	0	1.62014e-06	0.00469193	3.37549e-05	Y
PF10722.12	Putative bacterial sensory transduction regulator	28	14	56	0	33.3333	0	0	1.62014e-06	0.00469193	3.37549e-05	Y
PF13490.9	Putative zinc-finger	83	7	1	7	98.8095	50	83	1.85104e-06	0.0053606	3.77284e-05		Y
PF05015.16	RelE-like toxin of type II toxin-antitoxin system HigB	1	7	83	7	1.19048	50	0.0120482	1.85104e-06	0.0053606	3.77284e-05	Y
PF05336.16	L-rhamnose mutarotase	1	7	83	7	1.19048	50	0.0120482	1.85104e-06	0.0053606	3.77284e-05	Y
PF02700.17	Phosphoribosylformylglycinamidine (FGAM) synthase	63	1	21	13	75	92.8571	39	1.86297e-06	0.00539516	3.77284e-05		Y
PF01257.22	Thioredoxin-like [2Fe-2S] ferredoxin	76	4	8	10	90.4762	71.4286	23.75	2.20311e-06	0.00638021	4.40015e-05		Y
PF00925.23	GTP cyclohydrolase II	8	10	76	4	9.52381	28.5714	0.0421053	2.20311e-06	0.00638021	4.40015e-05	Y
PF04964.17	Flp/Fap pilin component	55	0	29	14	65.4762	100	inf	2.40228e-06	0.006957	4.70067e-05		Y
PF01569.24	PAP2 superfamily	55	0	29	14	65.4762	100	inf	2.40228e-06	0.006957	4.70067e-05		Y
PF07228.15	Stage II sporulation protein E (SpoIIE)	29	14	55	0	34.5238	0	0	2.40228e-06	0.006957	4.70067e-05	Y
PF01420.22	Type I restriction modification DNA specificity domain	3	8	81	6	3.57143	42.8571	0.0277778	2.61682e-06	0.00757831	5.05221e-05	Y
PF18766.4	SWI2/SNF2 ATPase	3	8	81	6	3.57143	42.8571	0.0277778	2.61682e-06	0.00757831	5.05221e-05	Y
PF15937.8	prlF antitoxin for toxin YhaV toxin	0	6	84	8	0	57.1429	0	2.85289e-06	0.00826196	5.39997e-05	Y
PF19932.2	Family of unknown function (DUF6395)	0	6	84	8	0	57.1429	0	2.85289e-06	0.00826196	5.39997e-05	Y
PF09195.14	Restriction endonuclease BglII	0	6	84	8	0	57.1429	0	2.85289e-06	0.00826196	5.39997e-05	Y
PF03773.16	Predicted permease	12	11	72	3	14.2857	21.4286	0.0454545	2.91593e-06	0.00844452	5.48346e-05	Y
PF09851.12	Short C-terminal domain	54	0	30	14	64.2857	100	inf	3.52334e-06	0.0102036	6.45797e-05		Y
PF04932.18	O-Antigen ligase	54	0	30	14	64.2857	100	inf	3.52334e-06	0.0102036	6.45797e-05		Y
PF00860.23	Permease family	30	14	54	0	35.7143	0	0	3.52334e-06	0.0102036	6.45797e-05	Y
PF06941.15	5' nucleotidase, deoxy (Pyrimidine), cytosolic type C protein (NT5C)	54	0	30	14	64.2857	100	inf	3.52334e-06	0.0102036	6.45797e-05		Y
PF00196.22	Bacterial regulatory proteins, luxR family	67	2	17	12	79.7619	85.7143	23.6471	3.87741e-06	0.011229	7.06226e-05		Y
PF00926.22	3,4-dihydroxy-2-butanone 4-phosphate synthase	75	4	9	10	89.2857	71.4286	20.8333	4.44211e-06	0.0128644	7.94096e-05		Y
PF01493.22	GXGXG motif	9	10	75	4	10.7143	28.5714	0.048	4.44211e-06	0.0128644	7.94096e-05	Y
PF14229.9	Domain of unknown function (DUF4332)	75	4	9	10	89.2857	71.4286	20.8333	4.44211e-06	0.0128644	7.94096e-05		Y
PF08213.14	Mitochondrial mRNA-processing protein COX24, C-terminal	61	1	23	13	72.619	92.8571	34.4783	4.50748e-06	0.0130537	7.95955e-05		Y
PF08436.15	1-deoxy-D-xylulose 5-phosphate reductoisomerase C-terminal domain	61	1	23	13	72.619	92.8571	34.4783	4.50748e-06	0.0130537	7.95955e-05		Y
PF14088.9	Domain of unknown function (DUF4268)	6	9	78	5	7.14286	35.7143	0.042735	4.62693e-06	0.0133996	8.12096e-05	Y
PF00127.23	Copper binding proteins, plastocyanin/azurin family	53	0	31	14	63.0952	100	inf	5.11453e-06	0.0148117	8.81647e-05		Y
PF13845.9	Septum formation	53	0	31	14	63.0952	100	inf	5.11453e-06	0.0148117	8.81647e-05		Y
PF13738.9	Pyridine nucleotide-disulphide oxidoreductase	31	14	53	0	36.9048	0	0	5.11453e-06	0.0148117	8.81647e-05	Y
PF03724.19	META domain	60	1	24	13	71.4286	92.8571	32.5	6.84764e-06	0.0198308	0.000116652		Y
PF01863.20	YgjP-like, metallopeptidase domain	24	13	60	1	28.5714	7.14286	0.0307692	6.84764e-06	0.0198308	0.000116652	Y
PF01464.23	Transglycosylase SLT domain	52	0	32	14	61.9048	100	inf	7.35213e-06	0.0212918	0.000118609		Y
PF00691.23	OmpA family	52	0	32	14	61.9048	100	inf	7.35213e-06	0.0212918	0.000118609		Y
PF13481.9	AAA domain	52	0	32	14	61.9048	100	inf	7.35213e-06	0.0212918	0.000118609		Y
PF09413.13	Putative prokaryotic signal transducing protein	52	0	32	14	61.9048	100	inf	7.35213e-06	0.0212918	0.000118609		Y
PF02308.19	MgtC family	52	0	32	14	61.9048	100	inf	7.35213e-06	0.0212918	0.000118609		Y
PF01596.20	O-methyltransferase	32	14	52	0	38.0952	0	0	7.35213e-06	0.0212918	0.000118609	Y
PF09723.13	Zinc ribbon domain	32	14	52	0	38.0952	0	0	7.35213e-06	0.0212918	0.000118609	Y
PF13309.9	HTH domain	32	14	52	0	38.0952	0	0	7.35213e-06	0.0212918	0.000118609	Y
PF13175.9	AAA ATPase domain	4	8	80	6	4.7619	42.8571	0.0375	7.37213e-06	0.0213497	0.000118609	Y
PF02222.25	ATP-grasp domain	4	8	80	6	4.7619	42.8571	0.0375	7.37213e-06	0.0213497	0.000118609	Y
PF00930.24	Dipeptidyl peptidase IV (DPP IV) N-terminal region	2	7	82	7	2.38095	50	0.0243902	7.76417e-06	0.022485	0.000122869	Y
PF12799.10	Leucine Rich repeats (2 copies)	2	7	82	7	2.38095	50	0.0243902	7.76417e-06	0.022485	0.000122869	Y
PF02492.22	CobW/HypB/UreG, nucleotide-binding domain	2	7	82	7	2.38095	50	0.0243902	7.76417e-06	0.022485	0.000122869	Y
PF01842.28	ACT domain	65	2	19	12	77.381	85.7143	20.5263	9.99486e-06	0.0289451	0.000156672		Y
PF01022.23	Bacterial regulatory protein, arsR family	77	5	7	9	91.6667	64.2857	19.8	1.00084e-05	0.0289844	0.000156672		Y
PF02646.19	RmuC family	25	13	59	1	29.7619	7.14286	0.0325945	1.02543e-05	0.0296965	0.000159658	Y
PF00324.24	Amino acid permease	51	0	33	14	60.7143	100	inf	1.04712e-05	0.0303247	0.000160448		Y
PF01206.20	Sulfurtransferase TusA	51	0	33	14	60.7143	100	inf	1.04712e-05	0.0303247	0.000160448		Y
PF04011.15	LemA family	51	0	33	14	60.7143	100	inf	1.04712e-05	0.0303247	0.000160448		Y
PF02446.20	4-alpha-glucanotransferase	50	0	34	14	59.5238	100	inf	1.47829e-05	0.0428113	0.00022182		Y
PF19289.2	PmbA/TldA metallopeptidase C-terminal domain	50	0	34	14	59.5238	100	inf	1.47829e-05	0.0428113	0.00022182		Y
PF07920.14	Protein of unknown function (DUF1684)	50	0	34	14	59.5238	100	inf	1.47829e-05	0.0428113	0.00022182		Y
PF13185.9	GAF domain	50	0	34	14	59.5238	100	inf	1.47829e-05	0.0428113	0.00022182		Y
PF13601.9	Winged helix DNA-binding domain	15	11	69	3	17.8571	21.4286	0.0592885	1.49028e-05	0.0431584	0.000222466	Y
PF01008.20	Initiation factor 2 subunit family	26	13	58	1	30.9524	7.14286	0.0344828	1.51503e-05	0.0438753	0.000224801	Y
PF13622.9	Thioesterase-like superfamily	73	4	11	10	86.9048	71.4286	16.5909	1.54473e-05	0.0447355	0.000224801		Y
PF17770.4	Ribonuclease J C-terminal domain	73	4	11	10	86.9048	71.4286	16.5909	1.54473e-05	0.0447355	0.000224801		Y
PF19328.2	2,4-diaminopentanoate dehydrogenase C-terminal domain	11	10	73	4	13.0952	28.5714	0.060274	1.54473e-05	0.0447355	0.000224801	Y
PF07685.17	CobB/CobQ-like glutamine amidotransferase domain	11	10	73	4	13.0952	28.5714	0.060274	1.54473e-05	0.0447355	0.000224801	Y
PF04723.17	Glycine reductase complex selenoprotein A	5	8	79	6	5.95238	42.8571	0.0474684	1.79886e-05	0.0520951	0.000254122	Y
PF07927.15	HicA toxin of bacterial toxin-antitoxin,	5	8	79	6	5.95238	42.8571	0.0474684	1.79886e-05	0.0520951	0.000254122	Y
PF13537.9	Glutamine amidotransferase domain	5	8	79	6	5.95238	42.8571	0.0474684	1.79886e-05	0.0520951	0.000254122	Y
PF02113.18	D-Ala-D-Ala carboxypeptidase 3 (S13) family	5	8	79	6	5.95238	42.8571	0.0474684	1.79886e-05	0.0520951	0.000254122	Y
PF09338.14	Glycine/sarcosine/betaine reductase component B subunits	5	8	79	6	5.95238	42.8571	0.0474684	1.79886e-05	0.0520951	0.000254122	Y
PF19364.2	Family of unknown function (DUF5940)	5	8	79	6	5.95238	42.8571	0.0474684	1.79886e-05	0.0520951	0.000254122	Y
PF08281.15	Sigma-70, region 4	83	8	1	6	98.8095	42.8571	62.25	1.84817e-05	0.0535231	0.000258566		Y
PF18135.4	Type ISP C-terminal specificity domain	1	6	83	8	1.19048	57.1429	0.0160643	1.84817e-05	0.0535231	0.000258566	Y
PF02417.18	Chromate transporter	8	9	76	5	9.52381	35.7143	0.0584795	2.01151e-05	0.0582533	0.000278724	Y
PF03601.17	Conserved hypothetical protein 698	8	9	76	5	9.52381	35.7143	0.0584795	2.01151e-05	0.0582533	0.000278724	Y
PF13473.9	Cupredoxin-like domain	57	1	27	13	67.8571	92.8571	27.4444	2.21024e-05	0.0640086	0.000303358		Y
PF20434.1	BD-FAE	57	1	27	13	67.8571	92.8571	27.4444	2.21024e-05	0.0640086	0.000303358		Y
PF02633.17	Creatinine amidohydrolase	21	12	63	2	25	14.2857	0.0555556	2.37869e-05	0.068887	0.000320405	Y
PF01740.24	STAS domain	21	12	63	2	25	14.2857	0.0555556	2.37869e-05	0.068887	0.000320405	Y
PF04892.15	VanZ like family	21	12	63	2	25	14.2857	0.0555556	2.37869e-05	0.068887	0.000320405	Y
PF04893.20	Yip1 domain	63	2	21	12	75	85.7143	18	2.37869e-05	0.068887	0.000320405		Y
PF11146.11	Protein of unknown function (DUF2905)	12	10	72	4	14.2857	28.5714	0.0666667	2.70054e-05	0.0782077	0.000360404	Y
PF06684.14	Amino acid synthesis	12	10	72	4	14.2857	28.5714	0.0666667	2.70054e-05	0.0782077	0.000360404	Y
PF04465.15	Protein of unknown function (DUF499)	0	5	84	9	0	64.2857	0	2.94798e-05	0.0853736	0.000389834	Y
PF01958.21	Aspartate dehydrogenase, C-terminal	0	5	84	9	0	64.2857	0	2.94798e-05	0.0853736	0.000389834	Y
PF00392.24	Bacterial regulatory proteins, gntR family	28	13	56	1	33.3333	7.14286	0.0384615	3.18628e-05	0.0922746	0.00041943	Y
PF13468.9	Glyoxalase-like domain	22	12	62	2	26.1905	14.2857	0.0591398	3.57455e-05	0.103519	0.000468411	Y
PF12680.10	SnoaL-like domain	75	5	9	9	89.2857	64.2857	15	3.80271e-05	0.110126	0.000496065		Y
PF13370.9	4Fe-4S single cluster domain of Ferredoxin I	6	8	78	6	7.14286	42.8571	0.0576923	3.93674e-05	0.114008	0.000506702	Y
PF02384.19	N-6 DNA Methylase	6	8	78	6	7.14286	42.8571	0.0576923	3.93674e-05	0.114008	0.000506702	Y
PF14196.9	L-2-amino-thiazoline-4-carboxylic acid hydrolase	6	8	78	6	7.14286	42.8571	0.0576923	3.93674e-05	0.114008	0.000506702	Y
PF00395.23	S-layer homology domain	35	14	49	0	41.6667	0	0	4.13921e-05	0.119872	0.000512272	Y
PF01144.26	Coenzyme A transferase	35	14	49	0	41.6667	0	0	4.13921e-05	0.119872	0.000512272	Y
PF04978.15	Protein of unknown function (DUF664)	49	0	35	14	58.3333	100	inf	4.13921e-05	0.119872	0.000512272		Y
PF00990.24	Diguanylate cyclase, GGDEF domain	49	0	35	14	58.3333	100	inf	4.13921e-05	0.119872	0.000512272		Y
PF13539.9	D-alanyl-D-alanine carboxypeptidase	49	0	35	14	58.3333	100	inf	4.13921e-05	0.119872	0.000512272		Y
PF02909.20	Tetracyclin repressor-like, C-terminal domain	49	0	35	14	58.3333	100	inf	4.13921e-05	0.119872	0.000512272		Y
PF02350.22	UDP-N-acetylglucosamine 2-epimerase	35	14	49	0	41.6667	0	0	4.13921e-05	0.119872	0.000512272	Y
PF02572.18	ATP:corrinoid adenosyltransferase BtuR/CobO/CobP	35	14	49	0	41.6667	0	0	4.13921e-05	0.119872	0.000512272	Y
PF12005.11	Protein of unknown function (DUF3499)	49	0	35	14	58.3333	100	inf	4.13921e-05	0.119872	0.000512272		Y
PF05875.15	Ceramidase	48	0	36	14	57.1429	100	inf	4.35274e-05	0.126055	0.000529645		Y
PF02274.20	Arginine deiminase	48	0	36	14	57.1429	100	inf	4.35274e-05	0.126055	0.000529645		Y
PF04358.16	DsrC like protein	48	0	36	14	57.1429	100	inf	4.35274e-05	0.126055	0.000529645		Y
PF08323.14	Starch synthase catalytic domain	48	0	36	14	57.1429	100	inf	4.35274e-05	0.126055	0.000529645		Y
PF06772.14	Bacterial low temperature requirement A protein (LtrA)	55	1	29	13	65.4762	92.8571	24.6552	4.54198e-05	0.131536	0.000544924		Y
PF13432.9	Tetratricopeptide repeat	29	13	55	1	34.5238	7.14286	0.0405594	4.54198e-05	0.131536	0.000544924	Y
PF02527.18	rRNA small subunit methyltransferase G	71	4	13	10	84.5238	71.4286	13.6538	4.55358e-05	0.131872	0.000544924		Y
PF03320.16	Bacterial fructose-1,6-bisphosphatase, glpX-encoded	71	4	13	10	84.5238	71.4286	13.6538	4.55358e-05	0.131872	0.000544924		Y
PF13396.9	Phospholipase D-nuclease N-terminal	47	0	37	14	55.9524	100	inf	5.00921e-05	0.145067	0.000580266		Y
PF01796.20	DUF35 OB-fold domain, acyl-CoA-associated	37	14	47	0	44.0476	0	0	5.00921e-05	0.145067	0.000580266	Y
PF00563.23	EAL domain	47	0	37	14	55.9524	100	inf	5.00921e-05	0.145067	0.000580266		Y
PF09136.13	Glucodextranase, domain B	47	0	37	14	55.9524	100	inf	5.00921e-05	0.145067	0.000580266		Y
PF00754.28	F5/8 type C domain	47	0	37	14	55.9524	100	inf	5.00921e-05	0.145067	0.000580266		Y
PF04461.16	Protein of unknown function (DUF520)	47	0	37	14	55.9524	100	inf	5.00921e-05	0.145067	0.000580266		Y
PF13772.9	AIG2-like family	47	0	37	14	55.9524	100	inf	5.00921e-05	0.145067	0.000580266		Y
PF04138.17	GtrA-like protein	47	0	37	14	55.9524	100	inf	5.00921e-05	0.145067	0.000580266		Y
PF04199.16	Putative cyclase	38	14	46	0	45.2381	0	0	6.15701e-05	0.178307	0.000692779	Y
PF04993.16	TfoX N-terminal domain	46	0	38	14	54.7619	100	inf	6.15701e-05	0.178307	0.000692779		Y
PF04452.17	RNA methyltransferase domain	46	0	38	14	54.7619	100	inf	6.15701e-05	0.178307	0.000692779		Y
PF03853.18	YjeF-related protein N-terminus	46	0	38	14	54.7619	100	inf	6.15701e-05	0.178307	0.000692779		Y
PF08962.14	Rv2632c-like	46	0	38	14	54.7619	100	inf	6.15701e-05	0.178307	0.000692779		Y
PF09619.13	Type III secretion system lipoprotein chaperone (YscW)	4	7	80	7	4.7619	50	0.05	6.17185e-05	0.178737	0.000692779	Y
PF12172.11	Rubredoxin-like zinc ribbon domain (DUF35 N)	4	7	80	7	4.7619	50	0.05	6.17185e-05	0.178737	0.000692779	Y
PF12903.10	Protein of unknown function (DUF3830)	4	7	80	7	4.7619	50	0.05	6.17185e-05	0.178737	0.000692779	Y
PF01502.21	Phosphoribosyl-AMP cyclohydrolase	30	13	54	1	35.7143	7.14286	0.042735	6.40608e-05	0.18552	0.000716293	Y
PF03160.17	Calx-beta domain	2	6	82	8	2.38095	57.1429	0.0325203	6.83738e-05	0.198011	0.000758661	Y
PF08530.13	X-Pro dipeptidyl-peptidase C-terminal non-catalytic domain	2	6	82	8	2.38095	57.1429	0.0325203	6.83738e-05	0.198011	0.000758661	Y
PF02690.18	Na+/Pi-cotransporter	70	4	14	10	83.3333	71.4286	12.5	7.43549e-05	0.215332	0.000806486		Y
PF04539.19	Sigma-70 region 3	70	4	14	10	83.3333	71.4286	12.5	7.43549e-05	0.215332	0.000806486		Y
PF02643.18	Uncharacterized ACR, COG1430	70	4	14	10	83.3333	71.4286	12.5	7.43549e-05	0.215332	0.000806486		Y
PF13379.9	NMT1-like family	14	10	70	4	16.6667	28.5714	0.08	7.43549e-05	0.215332	0.000806486	Y
PF13604.9	AAA domain	14	10	70	4	16.6667	28.5714	0.08	7.43549e-05	0.215332	0.000806486	Y
PF00274.22	Fructose-bisphosphate aldolase class-I	14	10	70	4	16.6667	28.5714	0.08	7.43549e-05	0.215332	0.000806486	Y
PF02594.19	Uncharacterised ACR, YggU family COG1872	60	2	24	12	71.4286	85.7143	15	7.70526e-05	0.223144	0.000829532		Y
PF18917.3	Domain of unknown function (DUF5668)	24	12	60	2	28.5714	14.2857	0.0666667	7.70526e-05	0.223144	0.000829532	Y
PF03060.18	Nitronate monooxygenase	45	0	39	14	53.5714	100	inf	7.87954e-05	0.228191	0.00082967		Y
PF04784.17	Protein of unknown function, DUF547	45	0	39	14	53.5714	100	inf	7.87954e-05	0.228191	0.00082967		Y
PF12038.11	Domain of unknown function (DUF3524)	45	0	39	14	53.5714	100	inf	7.87954e-05	0.228191	0.00082967		Y
PF10262.12	Rdx family	45	0	39	14	53.5714	100	inf	7.87954e-05	0.228191	0.00082967		Y
PF19112.3	Vanillate O-demethylase oxygenase C-terminal domain	7	8	77	6	8.33333	42.8571	0.0681818	7.90707e-05	0.228989	0.00082967	Y
PF00176.26	SNF2-related domain	7	8	77	6	8.33333	42.8571	0.0681818	7.90707e-05	0.228989	0.00082967	Y
PF13577.9	SnoaL-like domain	7	8	77	6	8.33333	42.8571	0.0681818	7.90707e-05	0.228989	0.00082967	Y
PF11290.11	Protein of unknown function (DUF3090)	31	13	53	1	36.9048	7.14286	0.0449927	8.94474e-05	0.25904	0.000935161	Y
PF04290.15	Tripartite ATP-independent periplasmic transporters, DctQ component	25	12	59	2	29.7619	14.2857	0.0706215	0.000110751	0.320735	0.00115372	Y
PF12895.10	Anaphase-promoting complex, cyclosome, subunit 3	11	9	73	5	13.0952	35.7143	0.0837139	0.000117158	0.339291	0.00121153	Y
PF06792.14	Uncharacterised protein family (UPF0261)	15	10	69	4	17.8571	28.5714	0.0869565	0.000117973	0.34165	0.00121153	Y
PF00891.21	O-methyltransferase domain	15	10	69	4	17.8571	28.5714	0.0869565	0.000117973	0.34165	0.00121153	Y
PF09424.13	Yqey-like protein	69	4	15	10	82.1429	71.4286	11.5	0.000117973	0.34165	0.00121153		Y
PF03703.17	Bacterial PH domain	64	3	20	11	76.1905	78.5714	11.7333	0.000134316	0.38898	0.00137449		Y
PF00486.31	Transcriptional regulatory protein, C terminal	79	7	5	7	94.0476	50	15.8	0.000137804	0.399079	0.00140521		Y
PF04734.16	Neutral/alkaline non-lysosomal ceramidase, N-terminal	1	5	83	9	1.19048	64.2857	0.0216867	0.000162614	0.470932	0.00163518	Y
PF09509.13	Protein of unknown function (Hypoth ymh)	1	5	83	9	1.19048	64.2857	0.0216867	0.000162614	0.470932	0.00163518	Y
PF18631.4	Cucumopine synthase C-terminal helical bundle domain	1	5	83	9	1.19048	64.2857	0.0216867	0.000162614	0.470932	0.00163518	Y
PF01955.21	Adenosylcobinamide amidohydrolase	1	5	83	9	1.19048	64.2857	0.0216867	0.000162614	0.470932	0.00163518	Y
PF00313.25	Cold-shock' DNA-binding domain	68	4	16	10	80.9524	71.4286	10.625	0.000182392	0.528207	0.0018214		Y
PF13344.9	Haloacid dehalogenase-like hydrolase	68	4	16	10	80.9524	71.4286	10.625	0.000182392	0.528207	0.0018214		Y
PF05088.15	Bacterial NAD-glutamate dehydrogenase	44	0	40	14	52.381	100	inf	0.000188917	0.547102	0.00186756		Y
PF02457.19	DisA bacterial checkpoint controller nucleotide-binding	3	6	81	8	3.57143	57.1429	0.0493827	0.000189593	0.549062	0.00186756	Y
PF10117.12	McrBC 5-methylcytosine restriction system component	3	6	81	8	3.57143	57.1429	0.0493827	0.000189593	0.549062	0.00186756	Y
PF01471.21	Putative peptidoglycan binding domain	81	8	3	6	96.4286	42.8571	20.25	0.000189593	0.549062	0.00186756		Y
PF12802.10	MarR family	72	5	12	9	85.7143	64.2857	10.8	0.000193442	0.560208	0.0018814		Y
PF07853.14	Domain of unknown function (DUF1648)	12	9	72	5	14.2857	35.7143	0.0925926	0.000193442	0.560208	0.0018814	Y
PF13769.9	Virulence factor	21	11	63	3	25	21.4286	0.0909091	0.000196521	0.569126	0.0018814	Y
PF08486.13	Stage II sporulation protein	52	1	32	13	61.9048	92.8571	21.125	0.000197389	0.571637	0.0018814		Y
PF02604.22	Antitoxin Phd YefM, type II toxin-antitoxin system	41	14	43	0	48.8095	0	0	0.000197495	0.571946	0.0018814	Y
PF00374.22	Nickel-dependent hydrogenase	43	0	41	14	51.1905	100	inf	0.000197495	0.571946	0.0018814		Y
PF00762.22	Ferrochelatase	43	0	41	14	51.1905	100	inf	0.000197495	0.571946	0.0018814		Y
PF03625.17	Domain of unknown function DUF302	43	0	41	14	51.1905	100	inf	0.000197495	0.571946	0.0018814		Y
PF07947.17	YhhN family	43	0	41	14	51.1905	100	inf	0.000197495	0.571946	0.0018814		Y
PF09350.13	DnaJ homologue, subfamily C, member 28, conserved domain	43	0	41	14	51.1905	100	inf	0.000197495	0.571946	0.0018814		Y
PF06305.14	Lipopolysaccharide assembly protein A domain	57	2	27	12	67.8571	85.7143	12.6667	0.000220238	0.637809	0.00204422		Y
PF13469.9	Sulfotransferase family	42	0	42	14	50	100	inf	0.000223332	0.64677	0.00204422		Y
PF05193.24	Peptidase M16 inactive domain	42	14	42	0	50	0	0	0.000223332	0.64677	0.00204422	Y
PF20239.1	Family of unknown function (DUF6596)	42	0	42	14	50	100	inf	0.000223332	0.64677	0.00204422		Y
PF01810.21	LysE type translocator	42	0	42	14	50	100	inf	0.000223332	0.64677	0.00204422		Y
PF01436.24	NHL repeat	42	0	42	14	50	100	inf	0.000223332	0.64677	0.00204422		Y
PF01758.19	Sodium Bile acid symporter family	42	0	42	14	50	100	inf	0.000223332	0.64677	0.00204422		Y
PF00188.29	Cysteine-rich secretory protein family	42	0	42	14	50	100	inf	0.000223332	0.64677	0.00204422		Y
PF02705.19	K+ potassium transporter	42	0	42	14	50	100	inf	0.000223332	0.64677	0.00204422		Y
PF09685.13	Domain of unknown function (DUF4870)	42	0	42	14	50	100	inf	0.000223332	0.64677	0.00204422		Y
PF12401.11	FhaA, N-terminal domain	42	0	42	14	50	100	inf	0.000223332	0.64677	0.00204422		Y
PF13517.9	FG-GAP-like repeat	51	1	33	13	60.7143	92.8571	20.0909	0.000223763	0.648017	0.00204422		Y
PF11303.11	Protein of unknown function (DUF3105)	51	1	33	13	60.7143	92.8571	20.0909	0.000223763	0.648017	0.00204422		Y
PF09360.13	Iron-binding zinc finger CDGSH type	9	8	75	6	10.7143	42.8571	0.09	0.000261927	0.75854	0.0023369	Y
PF04087.17	Domain of unknown function (DUF389)	41	0	43	14	48.8095	100	inf	0.0002677	0.775259	0.0023369		Y
PF03243.18	Alkylmercury lyase	41	0	43	14	48.8095	100	inf	0.0002677	0.775259	0.0023369		Y
PF01750.21	Hydrogenase maturation protease	41	0	43	14	48.8095	100	inf	0.0002677	0.775259	0.0023369		Y
PF06445.18	GyrI-like small molecule binding domain	41	0	43	14	48.8095	100	inf	0.0002677	0.775259	0.0023369		Y
PF01455.21	HupF/HypC family	41	0	43	14	48.8095	100	inf	0.0002677	0.775259	0.0023369		Y
PF09752.12	Alpha/beta hydrolase domain containing 18	41	0	43	14	48.8095	100	inf	0.0002677	0.775259	0.0023369		Y
PF06315.14	Isocitrate dehydrogenase kinase/phosphatase (AceK) kinase domain	41	0	43	14	48.8095	100	inf	0.0002677	0.775259	0.0023369		Y
PF05958.14	tRNA (Uracil-5-)-methyltransferase	41	0	43	14	48.8095	100	inf	0.0002677	0.775259	0.0023369		Y
PF03328.17	HpcH/HpaI aldolase/citrate lyase family	43	14	41	0	51.1905	0	0	0.0002677	0.775259	0.0023369	Y
PF17963.4	Bacterial Ig domain	41	0	43	14	48.8095	100	inf	0.0002677	0.775259	0.0023369		Y
PF00512.28	His Kinase A (phospho-acceptor) domain	50	1	34	13	59.5238	92.8571	19.1176	0.000269988	0.781884	0.0023369		Y
PF05930.15	Prophage CP4-57 regulatory protein (AlpA)	0	4	84	10	0	71.4286	0	0.00027711	0.802511	0.0023369	Y
PF08463.13	EcoEI R protein C-terminal	0	4	84	10	0	71.4286	0	0.00027711	0.802511	0.0023369	Y
PF01396.22	Topoisomerase DNA binding C4 zinc finger	0	4	84	10	0	71.4286	0	0.00027711	0.802511	0.0023369	Y
PF02037.30	SAP domain	0	4	84	10	0	71.4286	0	0.00027711	0.802511	0.0023369	Y
PF06276.15	Ferric iron reductase FhuF-like transporter	0	4	84	10	0	71.4286	0	0.00027711	0.802511	0.0023369	Y
PF07958.14	Protein of unknown function (DUF1688)	0	4	84	10	0	71.4286	0	0.00027711	0.802511	0.0023369	Y
PF12471.11	GTP cyclohydrolase N terminal	0	4	84	10	0	71.4286	0	0.00027711	0.802511	0.0023369	Y
PF14330.9	Domain of unknown function (DUF4387)	0	4	84	10	0	71.4286	0	0.00027711	0.802511	0.0023369	Y
PF16924.8	Dipicolinate synthase subunit A N-terminal domain	0	4	84	10	0	71.4286	0	0.00027711	0.802511	0.0023369	Y
PF19865.2	Family of unknown function (DUF6338)	0	4	84	10	0	71.4286	0	0.00027711	0.802511	0.0023369	Y
PF17200.7	Single Cache domain 2	0	4	84	10	0	71.4286	0	0.00027711	0.802511	0.0023369	Y
PF00145.20	C-5 cytosine-specific DNA methylase	6	7	78	7	7.14286	50	0.0769231	0.000277588	0.803894	0.0023369	Y
PF12762.10	ISXO2-like transposase domain	6	7	78	7	7.14286	50	0.0769231	0.000277588	0.803894	0.0023369	Y
PF01083.25	Cutinase	6	7	78	7	7.14286	50	0.0769231	0.000277588	0.803894	0.0023369	Y
PF11528.11	Protein of unknown function (DUF3224)	6	7	78	7	7.14286	50	0.0769231	0.000277588	0.803894	0.0023369	Y
PF13520.9	Amino acid permease	56	2	28	12	66.6667	85.7143	12	0.000305153	0.883723	0.00256152		Y
PF06114.16	IrrE N-terminal-like domain	13	9	71	5	15.4762	35.7143	0.101721	0.000308667	0.8939	0.00256868	Y
PF00670.24	S-adenosyl-L-homocysteine hydrolase, NAD binding domain	13	9	71	5	15.4762	35.7143	0.101721	0.000308667	0.8939	0.00256868	Y
PF20511.1	Phosphomannose isomerase type I, catalytic domain	13	9	71	5	15.4762	35.7143	0.101721	0.000308667	0.8939	0.00256868	Y
PF07676.15	WD40-like Beta Propeller Repeat	35	13	49	1	41.6667	7.14286	0.0549451	0.000339185	0.982281	0.00281456	Y
PF07161.16	LppX LprAFG lipoprotein	18	10	66	4	21.4286	28.5714	0.109091	0.000407153	1	0.0033689	Y
PF13091.9	PLD-like domain	14	9	70	5	16.6667	35.7143	0.111111	0.000477823	1	0.00394238	Y
PF01451.24	Low molecular weight phosphotyrosine protein phosphatase	77	7	7	7	91.6667	50	11	0.000515808	1	0.00424369		Y
PF19888.2	Family of unknown function (DUF6361)	2	5	82	9	2.38095	64.2857	0.0439024	0.000522946	1	0.00425408	Y
PF09617.13	CRISPR-associated protein GSU0053 (Cas GSU0053)	2	5	82	9	2.38095	64.2857	0.0439024	0.000522946	1	0.00425408	Y
PF09827.12	CRISPR associated protein Cas2	2	5	82	9	2.38095	64.2857	0.0439024	0.000522946	1	0.00425408	Y
PF13855.9	Leucine rich repeat	2	5	82	9	2.38095	64.2857	0.0439024	0.000522946	1	0.00425408	Y
PF00082.25	Subtilase family	60	3	24	11	71.4286	78.5714	9.16667	0.000560686	1	0.00453561		Y
PF07796.14	Protein of unknown function (DUF1638)	24	11	60	3	28.5714	21.4286	0.109091	0.000560686	1	0.00453561	Y
PF00472.23	RF-1 domain	65	4	19	10	77.381	71.4286	8.55263	0.000590162	1	0.00476075		Y
PF02424.18	ApbE family	40	0	44	14	47.619	100	inf	0.000616029	1	0.00488763		Y
PF01923.21	Cobalamin adenosyltransferase	40	0	44	14	47.619	100	inf	0.000616029	1	0.00488763		Y
PF00719.22	Inorganic pyrophosphatase	40	0	44	14	47.619	100	inf	0.000616029	1	0.00488763		Y
PF04020.16	Mycobacterial 4 TMS phage holin, superfamily IV	40	0	44	14	47.619	100	inf	0.000616029	1	0.00488763		Y
PF01812.23	5-formyltetrahydrofolate cyclo-ligase family	45	14	39	0	53.5714	0	0	0.000627831	1	0.00488763	Y
PF07963.15	Prokaryotic N-terminal methylation motif	39	0	45	14	46.4286	100	inf	0.000627831	1	0.00488763		Y
PF02630.17	SCO1/SenC	39	0	45	14	46.4286	100	inf	0.000627831	1	0.00488763		Y
PF01345.21	Domain of unknown function DUF11	39	0	45	14	46.4286	100	inf	0.000627831	1	0.00488763		Y
PF01638.20	HxlR-like helix-turn-helix	39	0	45	14	46.4286	100	inf	0.000627831	1	0.00488763		Y
PF01741.21	Large-conductance mechanosensitive channel, MscL	39	0	45	14	46.4286	100	inf	0.000627831	1	0.00488763		Y
PF07739.16	TipAS antibiotic-recognition domain	39	0	45	14	46.4286	100	inf	0.000627831	1	0.00488763		Y
PF11992.11	TgpA N-terminal domain	39	0	45	14	46.4286	100	inf	0.000627831	1	0.00488763		Y
PF19681.2	Family of unknown function (DUF6183)	39	0	45	14	46.4286	100	inf	0.000627831	1	0.00488763		Y
PF07722.16	Peptidase C26	55	2	29	12	65.4762	85.7143	11.3793	0.000654076	1	0.00507829		Y
PF02894.20	Oxidoreductase family, C-terminal alpha/beta domain	46	14	38	0	54.7619	0	0	0.000688778	1	0.00519453	Y
PF08450.15	SMP-30/Gluconolactonase/LRE-like region	46	14	38	0	54.7619	0	0	0.000688778	1	0.00519453	Y
PF10517.12	Electron transfer DM13	46	14	38	0	54.7619	0	0	0.000688778	1	0.00519453	Y
PF04186.16	FxsA cytoplasmic membrane protein	46	14	38	0	54.7619	0	0	0.000688778	1	0.00519453	Y
PF14332.9	Domain of unknown function (DUF4388)	38	0	46	14	45.2381	100	inf	0.000688778	1	0.00519453		Y
PF13404.9	AsnC-type helix-turn-helix domain	38	0	46	14	45.2381	100	inf	0.000688778	1	0.00519453		Y
PF12773.10	Double zinc ribbon	38	0	46	14	45.2381	100	inf	0.000688778	1	0.00519453		Y
PF18955.3	Domain of unknown function (DUF5698)	38	0	46	14	45.2381	100	inf	0.000688778	1	0.00519453		Y
PF02148.22	Zn-finger in ubiquitin-hydrolases and other protein	38	0	46	14	45.2381	100	inf	0.000688778	1	0.00519453		Y
PF09972.12	Predicted membrane protein (DUF2207)	38	0	46	14	45.2381	100	inf	0.000688778	1	0.00519453		Y
PF14584.9	Protein of unknown function (DUF4446)	38	0	46	14	45.2381	100	inf	0.000688778	1	0.00519453		Y
PF13304.9	AAA domain, putative AbiEii toxin, Type IV TA system	11	8	73	6	13.0952	42.8571	0.113014	0.000712169	1	0.00534311	Y
PF03479.18	Plants and Prokaryotes Conserved (PCC) domain	11	8	73	6	13.0952	42.8571	0.113014	0.000712169	1	0.00534311	Y
PF03352.16	Methyladenine glycosylase	69	5	15	9	82.1429	64.2857	8.28	0.000719904	1	0.00538719		Y
PF02661.21	Fic/DOC family	47	14	37	0	55.9524	0	0	0.000800757	1	0.00585604	Y
PF09594.13	Glycosyltransferase family 87	37	0	47	14	44.0476	100	inf	0.000800757	1	0.00585604		Y
PF04480.15	Protein of unknown function (DUF559)	37	0	47	14	44.0476	100	inf	0.000800757	1	0.00585604		Y
PF14534.9	Domain of unknown function (DUF4440)	37	0	47	14	44.0476	100	inf	0.000800757	1	0.00585604		Y
PF09278.14	MerR, DNA binding	37	0	47	14	44.0476	100	inf	0.000800757	1	0.00585604		Y
PF01544.21	CorA-like Mg2+ transporter protein	37	0	47	14	44.0476	100	inf	0.000800757	1	0.00585604		Y
PF00908.20	dTDP-4-dehydrorhamnose 3,5-epimerase	37	0	47	14	44.0476	100	inf	0.000800757	1	0.00585604		Y
PF01891.19	Cobalt uptake substrate-specific transmembrane region	37	0	47	14	44.0476	100	inf	0.000800757	1	0.00585604		Y
PF00254.31	FKBP-type peptidyl-prolyl cis-trans isomerase	37	0	47	14	44.0476	100	inf	0.000800757	1	0.00585604		Y
PF01844.26	HNH endonuclease	20	10	64	4	23.8095	28.5714	0.125	0.000840141	1	0.00612859	Y
PF01371.22	Trp repressor protein	37	13	47	1	44.0476	7.14286	0.0605565	0.000861248	1	0.00626677	Y
PF07505.14	Protein of unknown function (DUF5131)	5	6	79	8	5.95238	57.1429	0.0843882	0.000889143	1	0.00645278	Y
PF01658.20	Myo-inositol-1-phosphate synthase	31	12	53	2	36.9048	14.2857	0.0974843	0.000895628	1	0.00645278	Y
PF15919.8	HicB like antitoxin of bacterial toxin-antitoxin system	8	7	76	7	9.52381	50	0.105263	0.000897953	1	0.00645278	Y
PF18480.4	Domain of unknown function (DUF5615)	8	7	76	7	9.52381	50	0.105263	0.000897953	1	0.00645278	Y
PF02482.22	Sigma 54 modulation protein / S30EA ribosomal protein	8	7	76	7	9.52381	50	0.105263	0.000897953	1	0.00645278	Y
PF00929.27	Exonuclease	68	5	16	9	80.9524	64.2857	7.65	0.00105849	1	0.00756886		Y
PF08570.13	Protein of unknown function (DUF1761)	16	9	68	5	19.0476	35.7143	0.130719	0.00105849	1	0.00756886	Y
PF19502.2	Nucleotidyltransferase of unknown function (DUF6036)	12	8	72	6	14.2857	42.8571	0.125	0.00110884	1	0.00788994	Y
PF13452.9	N-terminal half of MaoC dehydratase	12	8	72	6	14.2857	42.8571	0.125	0.00110884	1	0.00788994	Y
PF01804.21	Penicillin amidase	45	1	39	13	53.5714	92.8571	15	0.00111905	1	0.00790435		Y
PF12730.10	ABC-2 family transporter protein	39	13	45	1	46.4286	7.14286	0.0666667	0.00111905	1	0.00790435	Y
PF17767.4	Nicotinate phosphoribosyltransferase (NAPRTase) N-terminal domain	39	13	45	1	46.4286	7.14286	0.0666667	0.00111905	1	0.00790435	Y
PF02771.19	Acyl-CoA dehydrogenase, N-terminal domain	63	4	21	10	75	71.4286	7.5	0.00117625	1	0.008268		Y
PF02511.18	Thymidylate synthase complementing protein	63	4	21	10	75	71.4286	7.5	0.00117625	1	0.008268		Y
PF08861.13	Domain of unknown function DUF1828	1	4	83	10	1.19048	71.4286	0.0301205	0.00126763	1	0.0088673	Y
PF13274.9	Protein of unknown function (DUF4065)	1	4	83	10	1.19048	71.4286	0.0301205	0.00126763	1	0.0088673	Y
PF00041.24	Fibronectin type III domain	3	5	81	9	3.57143	64.2857	0.0666667	0.00128057	1	0.0089362	Y
PF11967.11	Recombination protein O N terminal	40	13	44	1	47.619	7.14286	0.0699301	0.00135786	1	0.00943014	Y
PF01522.24	Polysaccharide deacetylase	40	13	44	1	47.619	7.14286	0.0699301	0.00135786	1	0.00943014	Y
PF13834.9	Domain of unknown function (DUF4193)	75	7	9	7	89.2857	50	8.33333	0.00148115	1	0.0102617		Y
PF04267.15	Sarcosine oxidase, delta subunit family	17	9	67	5	20.2381	35.7143	0.140962	0.00152231	1	0.0105217	Y
PF00403.29	Heavy-metal-associated domain	78	8	6	6	92.8571	42.8571	9.75	0.00164048	1	0.0112357		Y
PF00067.25	Cytochrome P450	48	14	36	0	57.1429	0	0	0.00166474	1	0.0112357	Y
PF01614.21	Bacterial transcriptional regulator	48	14	36	0	57.1429	0	0	0.00166474	1	0.0112357	Y
PF01274.25	Malate synthase	48	14	36	0	57.1429	0	0	0.00166474	1	0.0112357	Y
PF13239.9	2TM domain	36	0	48	14	42.8571	100	inf	0.00166474	1	0.0112357		Y
PF17210.6	SdrD B-like domain	36	0	48	14	42.8571	100	inf	0.00166474	1	0.0112357		Y
PF01155.22	Hydrogenase/urease nickel incorporation, metallochaperone, hypA	36	0	48	14	42.8571	100	inf	0.00166474	1	0.0112357		Y
PF02602.18	Uroporphyrinogen-III synthase HemD	36	0	48	14	42.8571	100	inf	0.00166474	1	0.0112357		Y
PF07994.15	Myo-inositol-1-phosphate synthase	36	0	48	14	42.8571	100	inf	0.00166474	1	0.0112357		Y
PF10648.12	Immunoglobulin-like domain of bacterial spore germination	36	0	48	14	42.8571	100	inf	0.00166474	1	0.0112357		Y
PF05721.16	Phytanoyl-CoA dioxygenase (PhyH)	13	8	71	6	15.4762	42.8571	0.137324	0.00167217	1	0.0112357	Y
PF00310.24	Glutamine amidotransferases class-II	13	8	71	6	15.4762	42.8571	0.137324	0.00167217	1	0.0112357	Y
PF03949.18	Malic enzyme, NAD binding domain	35	0	49	14	41.6667	100	inf	0.00170659	1	0.0113355		Y
PF01379.23	Porphobilinogen deaminase, dipyromethane cofactor binding domain	35	0	49	14	41.6667	100	inf	0.00170659	1	0.0113355		Y
PF03405.17	Fatty acid desaturase	35	0	49	14	41.6667	100	inf	0.00170659	1	0.0113355		Y
PF11104.11	Type IV pilus assembly protein PilM;	35	0	49	14	41.6667	100	inf	0.00170659	1	0.0113355		Y
PF04350.16	Pilus assembly protein, PilO	35	0	49	14	41.6667	100	inf	0.00170659	1	0.0113355		Y
PF17179.7	4Fe-4S dicluster domain	34	0	50	14	40.4762	100	inf	0.00186784	1	0.0120474		Y
PF09995.12	ER-bound oxygenase mpaB/B'/Rubber oxygenase, catalytic domain	50	14	34	0	59.5238	0	0	0.00186784	1	0.0120474	Y
PF10081.12	Alpha/beta-hydrolase family	34	0	50	14	40.4762	100	inf	0.00186784	1	0.0120474		Y
PF02810.18	SEC-C motif	34	0	50	14	40.4762	100	inf	0.00186784	1	0.0120474		Y
PF01814.26	Hemerythrin HHE cation binding domain	34	0	50	14	40.4762	100	inf	0.00186784	1	0.0120474		Y
PF14559.9	Tetratricopeptide repeat	34	0	50	14	40.4762	100	inf	0.00186784	1	0.0120474		Y
PF04041.16	beta-1,4-mannooligosaccharide phosphorylase	34	0	50	14	40.4762	100	inf	0.00186784	1	0.0120474		Y
PF01965.27	DJ-1/PfpI family	34	0	50	14	40.4762	100	inf	0.00186784	1	0.0120474		Y
PF13521.9	AAA domain	34	0	50	14	40.4762	100	inf	0.00186784	1	0.0120474		Y
PF00490.24	Delta-aminolevulinic acid dehydratase	34	0	50	14	40.4762	100	inf	0.00186784	1	0.0120474		Y
PF06155.15	Gamma-butyrobetaine hydroxylase-like, N-terminal	34	0	50	14	40.4762	100	inf	0.00186784	1	0.0120474		Y
PF06170.15	Protein of unknown function (DUF983)	34	0	50	14	40.4762	100	inf	0.00186784	1	0.0120474		Y
PF06750.16	Bacterial Peptidase A24 N-terminal domain	34	0	50	14	40.4762	100	inf	0.00186784	1	0.0120474		Y
PF09922.12	Cell wall-active antibiotics response 4TMS YvqF	57	3	27	11	67.8571	78.5714	7.74074	0.00195085	1	0.012527		Y
PF01717.21	Cobalamin-independent synthase, Catalytic domain	27	11	57	3	32.1429	21.4286	0.129187	0.00195085	1	0.012527	Y
PF00800.21	Prephenate dehydratase	51	14	33	0	60.7143	0	0	0.00215228	1	0.0135206	Y
PF10851.11	Protein of unknown function (DUF2652)	33	0	51	14	39.2857	100	inf	0.00215228	1	0.0135206		Y
PF01794.22	Ferric reductase like transmembrane component	33	0	51	14	39.2857	100	inf	0.00215228	1	0.0135206		Y
PF05618.14	Putative ATP-dependant zinc protease	33	0	51	14	39.2857	100	inf	0.00215228	1	0.0135206		Y
PF13714.9	Phosphoenolpyruvate phosphomutase	33	0	51	14	39.2857	100	inf	0.00215228	1	0.0135206		Y
PF08734.14	GYD domain	33	0	51	14	39.2857	100	inf	0.00215228	1	0.0135206		Y
PF01073.22	3-beta hydroxysteroid dehydrogenase/isomerase family	33	0	51	14	39.2857	100	inf	0.00215228	1	0.0135206		Y
PF10418.12	Iron-sulfur cluster binding domain of dihydroorotate dehydrogenase B	33	0	51	14	39.2857	100	inf	0.00215228	1	0.0135206		Y
PF04228.16	Putative neutral zinc metallopeptidase	33	0	51	14	39.2857	100	inf	0.00215228	1	0.0135206		Y
PF18854.4	Bacterial archaeo-eukaryotic release factor family 10	33	0	51	14	39.2857	100	inf	0.00215228	1	0.0135206		Y
PF04343.16	Protein of unknown function, DUF488	28	11	56	3	33.3333	21.4286	0.136364	0.00229783	1	0.0144037	Y
PF09290.14	Prokaryotic acetaldehyde dehydrogenase, dimerisation	10	7	74	7	11.9048	50	0.135135	0.0023346	1	0.0146026	Y
PF19866.2	Family of unknown function (DUF6339)	0	3	84	11	0	78.5714	0	0.00239323	1	0.0148094	Y
PF13588.9	Type I restriction enzyme R protein N terminus (HSDR N)	0	3	84	11	0	78.5714	0	0.00239323	1	0.0148094	Y
PF07692.14	Low iron-inducible periplasmic protein	0	3	84	11	0	78.5714	0	0.00239323	1	0.0148094	Y
PF18928.3	Family of unknown function (DUF5677)	0	3	84	11	0	78.5714	0	0.00239323	1	0.0148094	Y
PF02879.19	Phosphoglucomutase/phosphomannomutase, alpha/beta/alpha domain II	0	3	84	11	0	78.5714	0	0.00239323	1	0.0148094	Y
PF01152.24	Bacterial-like globin	33	12	51	2	39.2857	14.2857	0.107843	0.00257254	1	0.015885	Y
PF01960.21	ArgJ family	41	13	43	1	48.8095	7.14286	0.0733453	0.00260841	1	0.0160722	Y
PF06245.14	Protein of unknown function (DUF1015)	34	12	50	2	40.4762	14.2857	0.113333	0.00270043	1	0.0166039	Y
PF00708.21	Acylphosphatase	55	3	29	11	65.4762	78.5714	6.95402	0.00280235	1	0.0171241		Y
PF19656.2	Family of unknown function (DUF6159)	29	11	55	3	34.5238	21.4286	0.143802	0.00280235	1	0.0171241	Y
PF01478.21	Type IV leader peptidase family	42	13	42	1	50	7.14286	0.0769231	0.00280819	1	0.0171241	Y
PF03641.17	Possible lysine decarboxylase	77	8	7	6	91.6667	42.8571	8.25	0.00280868	1	0.0171241		Y
PF02782.19	FGGY family of carbohydrate kinases, C-terminal domain	19	9	65	5	22.619	35.7143	0.162393	0.00296928	1	0.0180273	Y
PF13288.9	DXP reductoisomerase C-terminal domain	19	9	65	5	22.619	35.7143	0.162393	0.00296928	1	0.0180273	Y
PF02433.18	Cytochrome C oxidase, mono-heme subunit/FixO	43	13	41	1	51.1905	7.14286	0.0806754	0.00317813	1	0.0192549	Y
PF03781.19	Sulfatase-modifying factor enzyme 1	36	12	48	2	42.8571	14.2857	0.125	0.003477	1	0.0205958	Y
PF03466.23	LysR substrate binding domain	36	12	48	2	42.8571	14.2857	0.125	0.003477	1	0.0205958	Y
PF01520.21	N-acetylmuramoyl-L-alanine amidase	36	12	48	2	42.8571	14.2857	0.125	0.003477	1	0.0205958	Y
PF05199.16	GMC oxidoreductase	48	2	36	12	57.1429	85.7143	8	0.003477	1	0.0205958		Y
PF08028.14	Acyl-CoA dehydrogenase, C-terminal domain	2	4	82	10	2.38095	71.4286	0.0609756	0.00347767	1	0.0205958	Y
PF02211.18	Nitrile hydratase beta subunit	2	4	82	10	2.38095	71.4286	0.0609756	0.00347767	1	0.0205958	Y
PF02979.19	Nitrile hydratase, alpha chain	2	4	82	10	2.38095	71.4286	0.0609756	0.00347767	1	0.0205958	Y
PF14367.9	Domain of unknown function (DUF4411)	2	4	82	10	2.38095	71.4286	0.0609756	0.00347767	1	0.0205958	Y
PF16884.8	N-terminal domain of oxidoreductase	2	4	82	10	2.38095	71.4286	0.0609756	0.00347767	1	0.0205958	Y
PF03852.18	DNA mismatch endonuclease Vsr	2	4	82	10	2.38095	71.4286	0.0609756	0.00347767	1	0.0205958	Y
PF09609.13	CRISPR-associated protein, GSU0054 family (Cas GSU0054)	2	4	82	10	2.38095	71.4286	0.0609756	0.00347767	1	0.0205958	Y
PF05235.17	CHAD domain	54	3	30	11	64.2857	78.5714	6.6	0.0034875	1	0.0206118		Y
PF02628.18	Cytochrome oxidase assembly protein	73	7	11	7	86.9048	50	6.63636	0.00353959	1	0.0208346		Y
PF13784.9	Fic/DOC family N-terminal	11	7	73	7	13.0952	50	0.150685	0.00353959	1	0.0208346	Y
PF01326.22	Pyruvate phosphate dikinase, AMP/ATP-binding domain	52	14	32	0	61.9048	0	0	0.00399427	1	0.0229968	Y
PF13460.9	NAD(P)H-binding	52	14	32	0	61.9048	0	0	0.00399427	1	0.0229968	Y
PF12867.10	DinB superfamily	32	0	52	14	38.0952	100	inf	0.00399427	1	0.0229968		Y
PF06897.15	Protein of unknown function (DUF1269)	32	0	52	14	38.0952	100	inf	0.00399427	1	0.0229968		Y
PF04389.20	Peptidase family M28	32	0	52	14	38.0952	100	inf	0.00399427	1	0.0229968		Y
PF14329.9	Domain of unknown function (DUF4386)	32	0	52	14	38.0952	100	inf	0.00399427	1	0.0229968		Y
PF04314.16	Copper chaperone PCu(A)C	32	0	52	14	38.0952	100	inf	0.00399427	1	0.0229968		Y
PF02592.18	Putative vitamin uptake transporter	32	0	52	14	38.0952	100	inf	0.00399427	1	0.0229968		Y
PF04167.16	Protein of unknown function (DUF402)	32	0	52	14	38.0952	100	inf	0.00399427	1	0.0229968		Y
PF05201.18	Glutamyl-tRNAGlu reductase, N-terminal domain	32	0	52	14	38.0952	100	inf	0.00399427	1	0.0229968		Y
PF19459.2	Family of unknown function (DUF5996)	32	0	52	14	38.0952	100	inf	0.00399427	1	0.0229968		Y
PF00475.21	Imidazoleglycerol-phosphate dehydratase	53	14	31	0	63.0952	0	0	0.00417569	1	0.0236187	Y
PF14804.9	Jag N-terminus	53	14	31	0	63.0952	0	0	0.00417569	1	0.0236187	Y
PF00756.23	Putative esterase	31	0	53	14	36.9048	100	inf	0.00417569	1	0.0236187		Y
PF04237.16	YjbR	31	0	53	14	36.9048	100	inf	0.00417569	1	0.0236187		Y
PF08338.14	Domain of unknown function (DUF1731)	31	0	53	14	36.9048	100	inf	0.00417569	1	0.0236187		Y
PF03301.16	Tryptophan 2,3-dioxygenase	31	0	53	14	36.9048	100	inf	0.00417569	1	0.0236187		Y
PF11255.11	Protein of unknown function (DUF3054)	31	0	53	14	36.9048	100	inf	0.00417569	1	0.0236187		Y
PF20381.1	Family of unknown function (DUF6676)	31	0	53	14	36.9048	100	inf	0.00417569	1	0.0236187		Y
PF04536.17	TPM domain	31	0	53	14	36.9048	100	inf	0.00417569	1	0.0236187		Y
PF01867.19	CRISPR associated protein Cas1	8	6	76	8	9.52381	57.1429	0.140351	0.00452833	1	0.0255634	Y
PF04069.15	Substrate binding domain of ABC-type glycine betaine transport system	54	14	30	0	64.2857	0	0	0.00461721	1	0.025665	Y
PF00815.23	Histidinol dehydrogenase	54	14	30	0	64.2857	0	0	0.00461721	1	0.025665	Y
PF02625.19	XdhC and CoxI family	54	14	30	0	64.2857	0	0	0.00461721	1	0.025665	Y
PF01634.21	ATP phosphoribosyltransferase	54	14	30	0	64.2857	0	0	0.00461721	1	0.025665	Y
PF10646.12	Sporulation and spore germination	30	0	54	14	35.7143	100	inf	0.00461721	1	0.025665		Y
PF13305.9	Tetracyclin repressor-like, C-terminal domain	30	0	54	14	35.7143	100	inf	0.00461721	1	0.025665		Y
PF02190.19	ATP-dependent protease La (LON) substrate-binding domain	30	0	54	14	35.7143	100	inf	0.00461721	1	0.025665		Y
PF19927.2	Family of unknown function (DUF6390)	30	0	54	14	35.7143	100	inf	0.00461721	1	0.025665		Y
PF13744.9	Helix-turn-helix domain	5	5	79	9	5.95238	64.2857	0.113924	0.00485075	1	0.02686	Y
PF01972.19	Serine dehydrogenase proteinase	5	5	79	9	5.95238	64.2857	0.113924	0.00485075	1	0.02686	Y
PF08681.14	Protein of unknown function (DUF1778)	12	7	72	7	14.2857	50	0.166667	0.00518891	1	0.028623	Y
PF13361.9	UvrD-like helicase C-terminal domain	12	7	72	7	14.2857	50	0.166667	0.00518891	1	0.028623	Y
PF14520.9	Helix-hairpin-helix domain	58	4	26	10	69.0476	71.4286	5.57692	0.00601075	1	0.0330306		Y
PF18075.4	FtsX extracellular domain	58	4	26	10	69.0476	71.4286	5.57692	0.00601075	1	0.0330306		Y
PF07859.16	alpha/beta hydrolase fold	44	13	40	1	52.381	7.14286	0.0846154	0.0065641	1	0.0360031	Y
PF02219.20	Methylenetetrahydrofolate reductase	45	13	39	1	53.5714	7.14286	0.0887574	0.00667103	1	0.0365204	Y
PF09339.13	IclR helix-turn-helix domain	9	6	75	8	10.7143	57.1429	0.16	0.00694858	1	0.0379681	Y
PF08443.14	RimK-like ATP-grasp domain	38	1	46	13	45.2381	92.8571	10.7391	0.00713579	1	0.0387716		Y
PF01510.28	N-acetylmuramoyl-L-alanine amidase	38	1	46	13	45.2381	92.8571	10.7391	0.00713579	1	0.0387716		Y
PF13247.9	4Fe-4S dicluster domain	46	13	38	1	54.7619	7.14286	0.0931174	0.00713579	1	0.0387716	Y
PF10099.12	Anti-sigma-K factor rskA	57	4	27	10	67.8571	71.4286	5.27778	0.00731528	1	0.0394508		Y
PF05362.16	Lon protease (S16) C-terminal proteolytic domain	57	4	27	10	67.8571	71.4286	5.27778	0.00731528	1	0.0394508		Y
PF16360.8	GTP-binding GTPase Middle Region	27	10	57	4	32.1429	28.5714	0.189474	0.00731528	1	0.0394508	Y
PF01910.20	Thiamine-binding protein	27	10	57	4	32.1429	28.5714	0.189474	0.00731528	1	0.0394508	Y
PF01977.19	3-octaprenyl-4-hydroxybenzoate carboxy-lyase	13	7	71	7	15.4762	50	0.183099	0.00738587	1	0.0397052	Y
PF01476.23	LysM domain	81	10	3	4	96.4286	28.5714	10.8	0.0074173	1	0.0397052		Y
PF02525.20	Flavodoxin-like fold	3	4	81	10	3.57143	71.4286	0.0925926	0.0074173	1	0.0397052	Y
PF13437.9	HlyD family secretion protein	3	4	81	10	3.57143	71.4286	0.0925926	0.0074173	1	0.0397052	Y
PF01883.22	Iron-sulfur cluster assembly protein	52	3	32	11	61.9048	78.5714	5.95833	0.00743332	1	0.0397175		Y
PF05991.14	YacP-like NYN domain	38	12	46	2	45.2381	14.2857	0.137681	0.00767411	1	0.0409286	Y
PF14486.9	Domain of unknown function (DUF4432)	6	5	78	9	7.14286	64.2857	0.138462	0.00815209	1	0.0433979	Y
PF05138.15	Phenylacetic acid catabolic protein	51	3	33	11	60.7143	78.5714	5.66667	0.00843888	1	0.0447091		Y
PF01541.27	GIY-YIG catalytic domain	1	3	83	11	1.19048	78.5714	0.0441767	0.00874157	1	0.0447091	Y
PF05901.14	Excalibur calcium-binding domain	1	3	83	11	1.19048	78.5714	0.0441767	0.00874157	1	0.0447091	Y
PF14280.9	Domain of unknown function (DUF4365)	1	3	83	11	1.19048	78.5714	0.0441767	0.00874157	1	0.0447091	Y
PF06634.15	Protein of unknown function (DUF1156)	1	3	83	11	1.19048	78.5714	0.0441767	0.00874157	1	0.0447091	Y
PF18734.4	AbiU2	1	3	83	11	1.19048	78.5714	0.0441767	0.00874157	1	0.0447091	Y
PF01816.20	Leucine rich repeat variant	1	3	83	11	1.19048	78.5714	0.0441767	0.00874157	1	0.0447091	Y
PF00056.26	lactate/malate dehydrogenase, NAD binding domain	55	14	29	0	65.4762	0	0	0.00877839	1	0.0447091	Y
PF02735.19	Ku70/Ku80 beta-barrel domain	55	14	29	0	65.4762	0	0	0.00877839	1	0.0447091	Y
PF03916.17	Polysulphide reductase, NrfD	29	0	55	14	34.5238	100	inf	0.00877839	1	0.0447091		Y
PF13564.9	DoxX-like family	29	0	55	14	34.5238	100	inf	0.00877839	1	0.0447091		Y
PF01081.22	KDPG and KHG aldolase	29	0	55	14	34.5238	100	inf	0.00877839	1	0.0447091		Y
PF14691.9	Dihydroprymidine dehydrogenase domain II, 4Fe-4S cluster	29	0	55	14	34.5238	100	inf	0.00877839	1	0.0447091		Y
PF13384.9	Homeodomain-like domain	29	0	55	14	34.5238	100	inf	0.00877839	1	0.0447091		Y
PF13420.10	Acetyltransferase (GNAT) domain	29	0	55	14	34.5238	100	inf	0.00877839	1	0.0447091		Y
PF10094.12	Uncharacterized protein conserved in bacteria (DUF2332)	29	0	55	14	34.5238	100	inf	0.00877839	1	0.0447091		Y
PF14256.9	YwiC-like protein	29	0	55	14	34.5238	100	inf	0.00877839	1	0.0447091		Y
PF18158.4	Adaptive response protein AidB N-terminal domain	29	0	55	14	34.5238	100	inf	0.00877839	1	0.0447091		Y
PF00884.26	Sulfatase	56	14	28	0	66.6667	0	0	0.00889242	1	0.0447091	Y
PF00462.27	Glutaredoxin	28	0	56	14	33.3333	100	inf	0.00889242	1	0.0447091		Y
PF02557.20	D-alanyl-D-alanine carboxypeptidase	28	0	56	14	33.3333	100	inf	0.00889242	1	0.0447091		Y
PF07719.20	Tetratricopeptide repeat	28	0	56	14	33.3333	100	inf	0.00889242	1	0.0447091		Y
PF18911.3	PKD domain	28	0	56	14	33.3333	100	inf	0.00889242	1	0.0447091		Y
PF18761.4	Heliorhodopsin	28	0	56	14	33.3333	100	inf	0.00889242	1	0.0447091		Y
PF13487.9	HD domain	28	0	56	14	33.3333	100	inf	0.00889242	1	0.0447091		Y
PF16653.8	Saccharopine dehydrogenase C-terminal domain	28	0	56	14	33.3333	100	inf	0.00889242	1	0.0447091		Y
PF01951.19	Archease protein family (MTH1598/TM1083)	28	0	56	14	33.3333	100	inf	0.00889242	1	0.0447091		Y
PF01747.20	ATP-sulfurylase	28	0	56	14	33.3333	100	inf	0.00889242	1	0.0447091		Y
PF09860.12	Uncharacterized protein conserved in bacteria (DUF2087)	28	0	56	14	33.3333	100	inf	0.00889242	1	0.0447091		Y
PF00343.23	Carbohydrate phosphorylase	28	0	56	14	33.3333	100	inf	0.00889242	1	0.0447091		Y
PF14013.9	MT0933-like antitoxin protein	28	0	56	14	33.3333	100	inf	0.00889242	1	0.0447091		Y
PF03710.18	Glutamate-ammonia ligase adenylyltransferase	28	0	56	14	33.3333	100	inf	0.00889242	1	0.0447091		Y
PF01909.26	Nucleotidyltransferase domain	18	8	66	6	21.4286	42.8571	0.204545	0.00900349	1	0.0451891	Y
PF13683.9	Integrase core domain	44	2	40	12	52.381	85.7143	6.6	0.00924725	1	0.0461725		Y
PF00732.22	GMC oxidoreductase	40	12	44	2	47.619	14.2857	0.151515	0.00924725	1	0.0461725	Y
PF14791.9	DNA polymerase beta thumb	40	12	44	2	47.619	14.2857	0.151515	0.00924725	1	0.0461725	Y
PF01558.21	Pyruvate ferredoxin/flavodoxin oxidoreductase	27	0	57	14	32.1429	100	inf	0.00952368	1	0.0469857		Y
PF19798.2	Sulfotransferase domain	27	0	57	14	32.1429	100	inf	0.00952368	1	0.0469857		Y
PF19238.2	Radical SAM-like domain	27	0	57	14	32.1429	100	inf	0.00952368	1	0.0469857		Y
PF00982.24	Glycosyltransferase family 20	27	0	57	14	32.1429	100	inf	0.00952368	1	0.0469857		Y
PF00916.23	Sulfate permease family	57	14	27	0	67.8571	0	0	0.00952368	1	0.0469857	Y
PF02773.19	S-adenosylmethionine synthetase, C-terminal domain	57	14	27	0	67.8571	0	0	0.00952368	1	0.0469857	Y
PF10041.12	Uncharacterized conserved protein (DUF2277)	57	14	27	0	67.8571	0	0	0.00952368	1	0.0469857	Y
PF03417.19	Acyl-coenzyme A:6-aminopenicillanic acid acyl-transferase	34	11	50	3	40.4762	21.4286	0.185455	0.00986063	1	0.0485653	Y
PF07332.14	Putative Actinobacterial Holin-X, holin superfamily III	62	5	22	9	73.8095	64.2857	5.07273	0.0101431	1	0.0498718		Y
