# Supplementary material for: Diverse lifestyles and adaptive evolution of uncultured UBA5794 actinobacteria, a sister order of “Candidatus actinomarinales”
Source: Environ Microbiome. 2025 Apr 19;20:39. doi: 10.1186/s40793-025-00701-w (PMC12008989; doi:10.1186/s40793-025-00701-w)
Supplement: Supplementary file 25 — Supplementary Material 25: Table S15. Pfam-based annotation of HGT genes identified in 98 non-redundant UBA5794 genomes. [file 40793_2025_701_MOESM25_ESM.xlsx]

## Sheet: Sheet1
Table S5. List of KOs involved in the main pathways as shown in Fig. 2
Pathways	KO_ID	Description	Proportion	Bin.29	GCA_001767695.1	GCA_002238785.1	GCA_002403855.1	GCA_002418265.1	GCA_002450985.1	GCA_002898115.1	GCA_003230435.1	GCA_003235475.1	GCA_003242515.1	GCA_003388545.1	GCA_003648875.1	GCA_008501565.1	GCA_009377435.1	GCA_009377735.1	GCA_009837095.1	GCA_009837815.1	GCA_009838635.1	GCA_009839965.1	GCA_009841075.1	GCA_009841105.1	GCA_009843905.1	GCA_011371355.1	GCA_011523395.1	GCA_011523635.1	GCA_011682695.1	GCA_012270885.1	GCA_013001065.1	GCA_013001245.1	GCA_013001485.1	GCA_013002865.1	GCA_013003395.1	GCA_013003515.1	GCA_013003615.1	GCA_013043085.1	GCA_013151445.1	GCA_013152275.1	GCA_013202595.1	GCA_013695075.1	GCA_013812505.1	GCA_015488325.1	GCA_016215655.1	GCA_016650365.1	GCA_016870535.1	GCA_016932695.1	GCA_017577575.1
EMP pathway	K00886	ppgK; polyphosphate glucokinase [EC:2.7.1.63]	0.806122	1	0	1	1	0	1	1	1	1	1	1	1	0	1	1	0	1	1	1	1	0	1	0	1	1	1	1	1	1	0	1	1	1	1	0	1	1	1	1	1	1	0	1	1	1	1
	K25026	glk; glucokinase [EC:2.7.1.2]	0.5612	1	0	0	1	2	1	1	0	1	0	1	1	1	0	1	1	0	1	1	1	1	0	1	1	1	1	0	0	0	0	1	1	0	0	0	1	2	1	2	1	1	0	0	0	0	2
	K15916	pgi-pmi; glucose/mannose-6-phosphate isomerase [EC:5.3.1.9 5.3.1.8]	0.510204	0	1	1	1	0	1	0	1	0	1	1	0	0	0	1	0	1	0	0	0	0	0	1	0	0	1	1	0	0	0	0	1	1	0	0	0	1	1	0	1	1	1	0	1	1	0
	K00850	pfkA, PFK; 6-phosphofructokinase 1 [EC:2.7.1.11]	0.112245	0	0	0	2	0	1	0	0	0	0	0	0	0	0	0	0	0	0	0	0	0	0	1	0	0	0	0	0	0	0	0	0	0	1	0	1	0	0	0	0	0	0	0	0	0	0
	K21071	pfk, pfp; ATP-dependent phosphofructokinase / diphosphate-dependent phosphofructokinase [EC:2.7.1.11 2.7.1.90]	0.673469	2	2	0	2	2	2	1	0	1	1	1	2	1	1	2	0	0	0	0	0	0	0	1	0	0	2	0	1	1	2	2	2	2	2	0	1	2	1	1	0	2	1	2	1	1	2
	K01623	ALDO; fructose-bisphosphate aldolase, class I [EC:4.1.2.13]	0.265306	1	0	0	0	0	0	1	0	1	0	0	0	0	1	1	1	0	1	1	1	1	1	0	1	1	0	0	0	0	1	0	1	0	0	0	1	0	1	0	0	1	0	0	0	1	0
	K01624	FBA, fbaA; fructose-bisphosphate aldolase, class II [EC:4.1.2.13]	0.367347	0	0	1	1	0	0	0	1	0	0	0	1	0	0	0	0	1	0	0	0	0	0	0	0	0	0	1	0	0	0	1	0	0	1	0	1	0	0	0	1	0	0	1	1	0	1
	K11645	fbaB; fructose-bisphosphate aldolase, class I [EC:4.1.2.13]	0.204082	0	0	0	1	1	1	0	0	0	0	0	0	1	0	0	0	0	0	0	0	0	0	1	0	0	0	0	0	0	0	0	0	0	0	0	0	0	0	0	0	1	0	0	0	0	0
	K00134	GAPDH, gapA; glyceraldehyde 3-phosphate dehydrogenase [EC:1.2.1.12]	0.867347	1	1	1	1	1	0	1	0	1	1	1	1	1	1	1	1	1	1	1	1	1	1	1	1	1	1	1	2	0	1	1	1	1	1	1	1	1	1	1	1	1	1	1	1	1	2
	K00150	gap2; glyceraldehyde-3-phosphate dehydrogenase (NAD(P)) [EC:1.2.1.59]	0.142857	0	1	0	1	0	0	0	0	0	0	0	0	0	0	0	0	0	0	0	0	0	0	0	0	0	1	0	0	0	0	0	0	0	1	0	0	2	1	0	0	0	1	0	1	1	0
	K01834	PGAM, gpmA; 2,3-bisphosphoglycerate-dependent phosphoglycerate mutase [EC:5.4.2.11]	0.744898	1	1	1	1	1	0	1	0	1	1	1	0	1	1	1	1	1	1	1	1	1	1	1	1	1	1	1	0	0	1	0	1	0	1	1	1	1	1	1	1	1	1	1	1	0	1
	K01689	ENO, eno; enolase [EC:4.2.1.11]	0.928571	1	1	1	1	1	0	1	1	1	1	1	1	1	1	1	1	1	1	1	1	1	2	0	1	1	1	2	1	1	1	1	1	1	1	1	1	1	1	1	1	1	1	1	1	1	1
	K00873	PK, pyk; pyruvate kinase [EC:2.7.1.40]	0.94898	1	1	1	1	1	1	1	1	1	1	1	1	1	1	1	1	1	1	1	1	1	1	1	1	1	1	1	1	2	1	1	1	1	1	1	1	1	1	1	1	1	1	1	1	1	1
TCA cycle	K01647	CS, gltA; citrate synthase [EC:2.3.3.1]	0.867347	1	1	1	1	1	0	1	0	1	1	1	1	1	0	1	1	1	1	1	1	1	1	1	1	1	1	1	1	0	1	1	1	0	1	1	1	1	0	1	1	1	1	1	1	1	1
	K01681	ACO, acnA; aconitate hydratase [EC:4.2.1.3]	0.693878	1	1	1	0	1	0	1	0	1	0	1	1	1	0	1	1	1	1	1	1	1	1	0	1	1	1	0	1	0	1	1	0	0	0	0	1	1	0	1	1	1	1	1	1	1	1
	K00030	IDH3; isocitrate dehydrogenase (NAD+) [EC:1.1.1.41]	0.0204082	0	0	0	0	0	0	0	0	0	0	0	0	0	0	0	0	0	0	0	0	0	0	0	0	0	0	0	0	0	0	1	0	0	0	0	0	0	0	0	0	0	0	0	0	0	0
	K00031	IDH1, IDH2, icd; isocitrate dehydrogenase [EC:1.1.1.42]	0.77551	1	1	1	1	1	1	1	0	1	1	1	1	1	1	0	1	1	1	1	1	1	1	1	1	1	1	1	0	1	1	1	0	1	1	1	1	1	1	1	1	1	1	0	1	1	2
	K00382	DLD, lpd, pdhD; dihydrolipoamide dehydrogenase [EC:1.8.1.4]	0.836735	1	1	1	1	1	1	1	1	1	0	0	1	1	1	1	0	1	0	1	1	1	0	1	1	1	1	1	1	1	1	1	1	1	1	1	1	1	1	0	1	2	1	1	1	1	1
	K00174	korA, oorA, oforA; 2-oxoglutarate/2-oxoacid ferredoxin oxidoreductase subunit alpha [EC:1.2.7.3 1.2.7.11]	0.857143	1	3	1	2	3	2	1	3	1	1	1	3	2	1	1	0	1	1	1	1	1	1	1	1	1	1	1	1	0	1	1	1	1	1	0	3	1	2	1	1	2	3	1	3	2	1
	K00175	korB, oorB, oforB; 2-oxoglutarate/2-oxoacid ferredoxin oxidoreductase subunit beta [EC:1.2.7.3 1.2.7.11]	0.836735	1	3	1	2	3	2	1	3	1	1	1	2	3	1	1	1	1	1	1	1	1	1	0	0	1	1	1	1	1	3	0	0	1	1	1	3	2	2	0	0	3	3	1	1	2	1
	K01902	sucD; succinyl-CoA synthetase alpha subunit [EC:6.2.1.5]	0.877551	1	1	1	0	1	1	1	0	1	1	1	1	1	1	1	2	1	2	2	1	2	1	1	2	2	1	1	1	1	1	1	1	1	0	1	1	1	1	1	1	1	1	1	1	1	1
	K01903	sucC; succinyl-CoA synthetase beta subunit [EC:6.2.1.5]	0.785714	1	1	1	1	1	1	1	0	1	1	1	1	1	1	1	0	1	0	0	0	0	0	1	0	0	1	1	0	1	1	1	1	1	0	1	1	1	1	1	1	1	1	1	0	1	1
	K00239	sdhA, frdA; succinate dehydrogenase / fumarate reductase, flavoprotein subunit [EC:1.3.5.1 1.3.5.4]	0.714286	0	1	1	1	1	0	1	1	1	0	1	1	0	1	1	0	1	1	0	1	0	1	1	1	1	1	1	0	0	0	1	1	1	1	0	1	1	1	1	0	1	1	1	0	0	1
	K00240	sdhB, frdB; succinate dehydrogenase / fumarate reductase, iron-sulfur subunit [EC:1.3.5.1 1.3.5.4]	0.806122	0	1	1	0	1	0	1	0	1	1	1	1	0	1	1	1	1	1	1	1	1	1	1	1	1	1	1	1	1	1	1	1	1	0	1	1	1	1	1	0	1	1	1	1	1	1
	K00241	sdhC, frdC; succinate dehydrogenase / fumarate reductase, cytochrome b subunit	0.846939	0	1	1	1	1	0	1	0	1	1	1	1	1	1	1	1	1	1	1	1	1	1	1	1	1	1	1	0	1	0	1	1	0	1	1	1	1	0	1	1	1	1	1	1	1	1
	K01679	E4.2.1.2B, fumC, FH; fumarate hydratase, class II [EC:4.2.1.2]	0.785714	1	0	1	1	1	0	1	0	1	1	1	0	0	1	1	0	1	1	1	1	1	0	1	1	1	1	1	1	1	1	1	1	1	1	0	0	1	1	1	1	1	1	1	0	0	1
	K00024	mdh; malate dehydrogenase [EC:1.1.1.37]	0.806122	0	1	1	0	1	0	1	0	1	1	1	1	1	0	1	1	1	1	1	1	1	1	1	1	1	1	1	1	1	1	1	1	1	1	1	1	1	0	0	1	2	1	0	1	1	1
Pentose phosphate pathway (PPP)	K00036	G6PD, zwf; glucose-6-phosphate 1-dehydrogenase [EC:1.1.1.49 1.1.1.363]	0.744898	1	1	1	1	2	1	0	0	0	0	1	0	1	1	1	1	1	1	1	1	1	1	0	0	1	1	0	1	1	0	1	1	0	1	0	1	2	1	1	0	1	0	1	1	1	1
	K01057	PGLS, pgl, devB; 6-phosphogluconolactonase [EC:3.1.1.31]	0.826531	1	1	0	1	1	0	0	1	1	1	1	0	1	1	1	1	0	1	1	1	1	1	1	1	1	1	0	1	1	1	1	1	1	1	0	1	1	1	1	1	1	1	1	0	1	1
	K00033	PGD, gnd, gntZ; 6-phosphogluconate dehydrogenase [EC:1.1.1.44 1.1.1.343]	0.938776	2	1	1	1	2	2	2	1	1	1	1	1	1	1	2	1	1	1	1	1	1	0	1	1	1	1	1	1	1	1	2	2	1	2	2	2	1	1	2	2	2	0	1	1	1	1
	K00615	E2.2.1.1, tktA, tktB; transketolase [EC:2.2.1.1]	0.918367	1	4	1	5	2	2	2	2	2	1	1	1	1	1	3	1	1	1	1	1	1	1	1	1	1	3	1	1	1	1	1	1	0	1	1	1	3	2	2	2	1	3	0	3	4	1
	K00616	E2.2.1.2, talA, talB; transaldolase [EC:2.2.1.2]	0.846939	1	1	1	1	2	1	0	1	1	1	1	1	1	0	1	1	1	1	1	1	1	0	1	1	1	1	1	1	1	1	1	1	1	1	1	1	1	1	1	1	1	1	1	1	1	1
	K01783	rpe, RPE; ribulose-phosphate 3-epimerase [EC:5.1.3.1]	0.959184	1	1	0	1	1	1	0	1	1	1	1	1	1	1	1	1	1	1	1	1	1	1	1	1	1	1	1	1	1	1	0	1	1	1	1	1	1	1	1	1	2	1	1	1	1	1
	K01808	rpiB; ribose 5-phosphate isomerase B [EC:5.3.1.6]	0.928571	2	2	1	2	2	1	1	1	2	1	1	0	2	1	2	1	1	1	1	1	1	1	2	1	1	2	2	2	2	2	2	2	2	2	1	1	2	2	0	1	1	2	2	2	2	1
	K00948	PRPS, prsA; ribose-phosphate pyrophosphokinase [EC:2.7.6.1]	0.897959	2	1	1	1	1	1	0	1	1	1	1	1	1	1	1	1	1	1	1	1	1	1	1	1	1	1	1	0	1	0	1	1	1	0	1	1	1	1	2	1	1	1	1	1	1	2
	K00852	rbsK, RBKS; ribokinase [EC:2.7.1.15]	0.673469	1	1	0	1	1	1	1	1	1	1	0	0	2	1	1	2	0	1	1	1	1	1	2	0	1	2	0	0	1	0	1	0	0	1	1	2	1	1	1	0	1	0	1	1	1	1
	K01839	deoB; phosphopentomutase [EC:5.4.2.7]	0.204082	0	0	1	1	0	0	0	0	0	0	0	0	0	0	0	0	1	0	0	0	0	0	0	0	0	0	1	0	0	0	1	1	0	1	0	0	0	0	0	1	0	0	1	0	0	0
	K01835	pgm; phosphoglucomutase [EC:5.4.2.2]	0.142857	0	0	0	0	0	0	1	0	0	0	0	0	0	0	0	0	0	0	0	0	0	0	0	1	0	0	0	0	0	0	0	0	0	0	0	1	0	0	0	0	0	0	0	0	1	1
glyoxylate shunt (GS)	K01637	E4.1.3.1, aceA; isocitrate lyase [EC:4.1.3.1]	0.632653	0	0	1	1	1	0	1	1	0	1	1	1	1	1	1	1	0	1	1	0	1	0	1	1	1	0	1	1	1	1	1	1	1	2	1	1	0	1	1	1	1	0	1	0	0	1
	K01638	aceB, glcB; malate synthase [EC:2.3.3.9]	0.571429	0	0	1	1	1	0	1	0	0	1	1	0	1	0	1	0	1	1	1	1	1	1	1	1	1	0	1	1	1	0	0	1	1	1	1	1	0	1	1	1	1	0	1	0	0	1
Fatty acid degradation	K00632	fadA, fadI; acetyl-CoA acyltransferase [EC:2.3.1.16]	0.877551	2	1	2	2	2	1	1	1	2	3	2	2	1	2	1	1	1	2	1	2	1	1	0	2	2	2	2	0	0	1	1	2	2	2	0	2	2	1	1	1	2	1	2	3	1	2
	K00249	ACADM, acd; acyl-CoA dehydrogenase [EC:1.3.8.7]	0.938776	1	2	4	2	3	3	1	2	1	1	2	1	1	3	2	0	3	2	2	1	2	1	4	2	2	3	4	3	3	1	2	3	0	2	0	2	3	1	3	1	2	2	2	1	1	3
	K01692	paaF, echA; enoyl-CoA hydratase [EC:4.2.1.17]	0.979592	3	2	6	2	7	7	2	6	2	3	3	2	4	2	2	3	5	3	3	1	3	1	5	3	3	3	6	3	2	2	4	5	1	4	2	4	4	3	4	2	8	3	0	5	4	6
	K01782	fadJ; 3-hydroxyacyl-CoA dehydrogenase / enoyl-CoA hydratase / 3-hydroxybutyryl-CoA epimerase [EC:1.1.1.35 4.2.1.17 5.1.2.3]	0.377551	1	0	0	0	1	1	0	0	1	0	0	0	1	1	1	0	0	0	0	0	0	0	1	0	0	0	0	1	1	0	1	1	1	1	1	1	0	0	1	0	0	0	1	0	0	1
	K00248	ACADS, bcd; butyryl-CoA dehydrogenase [EC:1.3.8.1]	0.0204082	0	0	0	0	0	0	0	0	0	0	0	0	0	0	0	0	0	0	0	0	0	0	0	0	0	1	0	0	0	0	0	0	0	0	0	0	0	0	0	0	0	0	0	0	0	0
	K00626	ACAT, atoB; acetyl-CoA C-acetyltransferase [EC:2.3.1.9]	0.397959	1	0	2	1	2	0	0	0	1	2	0	0	0	0	0	1	1	2	0	2	1	2	0	1	2	0	2	0	0	0	0	0	0	1	0	0	0	0	0	0	2	0	1	1	1	2
	K13953	adhP; alcohol dehydrogenase, propanol-preferring [EC:1.1.1.1]	0.163265	0	0	0	0	0	1	0	0	0	0	0	0	0	1	0	0	0	0	0	0	0	0	0	0	0	1	0	0	0	0	0	0	0	0	0	0	0	0	0	0	1	0	0	1	1	1
	K00128	ALDH; aldehyde dehydrogenase (NAD+) [EC:1.2.1.3]	0.326531	0	0	1	1	0	0	1	0	0	1	1	0	0	1	1	0	0	1	1	1	1	1	0	2	1	0	1	0	0	0	0	1	0	0	0	1	0	0	1	2	3	0	0	0	0	1
rTCA cycle	K01644	citE; citrate lyase subunit beta / citryl-CoA lyase [EC:4.1.3.34]	0.326531	1	0	2	1	0	1	0	0	0	0	0	1	0	0	1	1	1	1	1	0	1	0	0	1	0	1	0	1	1	0	0	0	0	0	1	0	2	0	0	0	0	0	3	2	0	0
	K03737	por, nifJ; pyruvate-ferredoxin/flavodoxin oxidoreductase [EC:1.2.7.1 1.2.7.-]	0.489796	0	1	0	1	1	0	0	1	1	1	1	0	1	0	0	0	0	0	0	0	0	0	1	0	0	1	0	1	1	0	1	0	0	1	1	1	1	1	0	0	1	1	1	0	1	1
Wood-Ljungdahl pathway	K05299	fdhA; formate dehydrogenase (NADP+) alpha subunit [EC:1.17.1.10]	0.0204082	0	0	0	0	0	0	0	0	0	0	0	0	0	0	0	0	0	0	0	0	0	0	0	0	0	0	0	0	0	0	0	0	0	1	0	0	0	1	0	0	0	0	0	0	0	0
	K01938	fhs; formate--tetrahydrofolate ligase [EC:6.3.4.3]	0.714286	1	0	1	1	2	1	0	1	1	0	0	1	1	0	0	1	1	1	1	1	1	0	1	1	1	1	1	0	1	1	0	1	1	1	0	1	1	0	0	1	1	0	1	1	0	1
	K01491	folD; methylenetetrahydrofolate dehydrogenase (NADP+) / methenyltetrahydrofolate cyclohydrolase [EC:1.5.1.5 3.5.4.9]	0.571429	0	0	1	1	1	0	0	0	1	1	1	1	1	1	0	0	1	1	1	1	1	1	1	1	1	1	1	1	1	1	1	0	1	1	1	0	1	1	0	1	1	0	1	0	0	1
	K00297	metF, MTHFR; methylenetetrahydrofolate reductase (NADPH) [EC:1.5.1.20]	0.122449	0	0	0	0	1	1	0	0	0	0	0	0	0	0	0	0	0	0	0	0	0	0	0	0	0	0	0	0	0	0	1	0	0	1	0	0	0	0	1	0	0	0	0	1	0	0
	K00198	cooS, acsA; anaerobic carbon-monoxide dehydrogenase catalytic subunit [EC:1.2.7.4]	0.0816327	0	0	0	1	0	0	0	0	0	0	0	0	0	0	0	0	0	0	0	0	0	0	0	0	0	1	0	0	0	0	0	0	0	0	0	0	1	1	0	0	0	0	0	1	0	0
	K14138	acsB; acetyl-CoA synthase [EC:2.3.1.169]	0.0306122	0	0	0	1	0	0	0	0	0	0	0	0	0	0	0	0	0	0	0	0	0	0	0	0	0	0	0	0	0	0	0	0	0	0	0	0	0	1	0	0	0	0	0	0	0	0
	K00197	cdhE, acsC; acetyl-CoA decarbonylase/synthase, CODH/ACS complex subunit gamma [EC:2.1.1.245]	0.0408163	0	0	0	1	0	0	0	0	0	0	0	0	0	0	0	0	0	0	0	0	0	0	0	0	0	0	0	0	0	0	0	0	0	0	0	0	0	0	0	0	0	0	0	1	0	0
	K00194	cdhD, acsD; acetyl-CoA decarbonylase/synthase, CODH/ACS complex subunit delta [EC:2.1.1.245]	0.0408163	0	0	0	1	0	0	0	0	0	0	0	0	0	0	0	0	0	0	0	0	0	0	0	0	0	0	0	0	0	0	0	0	0	0	0	0	0	0	0	0	0	0	0	1	0	0
CBB cycle	K01601	rbcL, cbbL; ribulose-bisphosphate carboxylase large chain [EC:4.1.1.39]	0.0204082	0	0	0	0	0	1	0	0	0	0	0	0	0	0	0	0	0	0	0	0	0	0	0	0	0	0	0	0	0	0	0	0	0	0	0	0	0	0	0	0	1	0	0	0	0	0
	K01602	rbcS, cbbS; ribulose-bisphosphate carboxylase small chain [EC:4.1.1.39]	0.0204082	0	0	0	0	0	1	0	0	0	0	0	0	0	0	0	0	0	0	0	0	0	0	0	0	0	0	0	0	0	0	0	0	0	0	0	0	0	0	0	0	1	0	0	0	0	0
	K00855	PRK, prkB; phosphoribulokinase [EC:2.7.1.19]	0.0204082	0	0	0	0	0	1	0	0	0	0	0	0	0	0	0	0	0	0	0	0	0	0	0	0	0	0	0	0	0	0	0	0	0	0	0	0	0	0	0	0	1	0	0	0	0	0
Inositol phosphate metabolism	K01092	E3.1.3.25, IMPA, suhB; myo-inositol-1(or 4)-monophosphatase [EC:3.1.3.25]	0.887755	2	1	2	1	1	2	2	0	1	1	0	1	1	0	1	2	1	3	2	3	3	2	0	1	3	1	2	1	1	1	1	2	0	2	1	1	2	1	1	1	1	1	1	1	1	1
	K01858	INO1, ISYNA1; myo-inositol-1-phosphate synthase [EC:5.5.1.4]	0.77551	1	1	1	0	1	1	1	1	1	1	1	1	1	0	1	1	1	1	1	0	1	0	0	1	1	1	1	1	1	1	1	1	1	1	1	0	1	1	1	0	1	1	2	0	1	1
	K00010	iolG; myo-inositol 2-dehydrogenase / D-chiro-inositol 1-dehydrogenase [EC:1.1.1.18 1.1.1.369]	0.326531	3	0	1	2	0	0	1	1	0	0	0	0	0	0	0	0	1	0	0	1	0	1	0	0	0	0	1	0	0	0	0	1	0	0	0	0	2	0	1	0	1	0	0	0	0	1
	K03335	iolE; inosose dehydratase [EC:4.2.1.44]	0.357143	2	0	2	1	0	0	2	1	0	0	0	0	0	2	1	0	2	0	0	1	0	1	0	0	0	0	2	0	0	0	0	1	0	0	0	0	2	0	1	1	1	0	0	0	0	1
	K03336	iolD; 3D-(3,5/4)-trihydroxycyclohexane-1,2-dione acylhydrolase (decyclizing) [EC:3.7.1.22]	0.346939	2	0	1	1	0	0	1	1	0	0	0	0	0	0	0	0	1	0	0	1	0	1	0	0	0	0	1	0	0	0	0	1	0	0	0	0	1	0	0	1	1	0	0	0	0	1
	K03337	iolB; 5-deoxy-glucuronate isomerase [EC:5.3.1.30]	0.295918	2	0	1	1	0	0	1	1	0	0	0	0	0	1	0	0	1	0	0	1	0	0	0	0	0	0	1	0	0	0	0	1	0	0	0	0	1	0	1	1	1	0	0	0	0	1
	K03338	iolC; 5-dehydro-2-deoxygluconokinase [EC:2.7.1.92]	0.346939	1	0	1	0	0	1	1	1	0	0	0	0	0	0	0	0	1	0	0	1	0	1	0	0	0	0	1	0	0	0	0	1	0	0	0	0	1	0	1	1	0	0	0	0	0	1
	K00140	mmsA, iolA, ALDH6A1; malonate-semialdehyde dehydrogenase (acetylating) / methylmalonate-semialdehyde dehydrogenase [EC:1.2.1.18 1.2.1.27]	0.836735	1	1	1	1	1	1	1	1	1	0	2	2	1	0	1	1	1	1	1	1	1	1	1	1	1	2	0	1	0	0	1	1	0	1	1	1	3	1	2	1	1	2	1	1	1	2
	K01803	TPI, tpiA; triosephosphate isomerase (TIM) [EC:5.3.1.1]	0.785714	1	1	1	1	1	0	1	0	1	1	1	1	1	1	1	1	1	1	1	1	1	1	1	1	1	1	1	0	0	1	1	1	0	1	1	1	1	2	1	1	1	1	1	1	0	1
Oxidative phosphorylation	K00330	nuoA; NADH-quinone oxidoreductase subunit A [EC:7.1.1.2]	0.979592	2	2	2	2	2	2	2	2	2	2	2	2	2	2	1	2	2	2	2	2	2	2	2	1	2	2	2	2	1	1	2	2	4	2	1	2	2	2	1	2	2	2	2	2	2	2
	K00331	nuoB; NADH-quinone oxidoreductase subunit B [EC:7.1.1.2]	0.989796	2	2	2	2	2	1	2	2	2	2	2	2	1	2	1	2	2	2	2	2	2	2	2	1	2	2	2	2	1	0	2	2	4	2	1	2	2	2	1	2	2	2	2	2	2	2
	K00332	nuoC; NADH-quinone oxidoreductase subunit C [EC:7.1.1.2]	0.0816327	0	0	0	0	0	0	0	0	0	0	1	0	0	0	0	0	0	1	0	0	0	0	0	1	1	0	0	0	0	0	0	0	0	0	0	0	0	0	0	0	1	0	0	0	1	0
	K00333	nuoD; NADH-quinone oxidoreductase subunit D [EC:7.1.1.2]	0.908163	1	1	1	1	1	0	1	1	2	1	1	1	1	1	1	1	1	1	1	1	1	1	1	1	1	1	1	1	0	1	1	1	1	1	1	1	1	1	1	1	1	1	1	1	0	1
	K00334	nuoE; NADH-quinone oxidoreductase subunit E [EC:7.1.1.2]	0.918367	1	1	1	2	1	1	1	1	1	1	1	1	0	1	1	1	1	1	1	1	1	1	1	1	1	1	1	1	0	1	1	1	1	1	1	1	1	2	1	1	1	1	1	1	0	1
	K00335	nuoF; NADH-quinone oxidoreductase subunit F [EC:7.1.1.2]	0.693878	1	1	1	1	1	2	1	0	2	0	0	1	1	0	1	2	2	2	2	1	2	1	1	2	2	0	2	1	0	0	1	2	1	2	2	1	0	1	1	1	1	1	1	2	0	1
	K00336	nuoG; NADH-quinone oxidoreductase subunit G [EC:7.1.1.2]	0.77551	0	1	1	1	1	0	1	1	1	1	1	1	0	1	1	0	1	1	1	1	1	1	1	1	1	1	1	0	1	0	1	0	1	1	1	1	1	1	0	1	1	1	1	1	0	1
	K00337	nuoH; NADH-quinone oxidoreductase subunit H [EC:7.1.1.2]	0.877551	1	2	2	1	2	1	1	1	1	0	1	1	1	1	1	1	2	1	1	1	1	1	1	1	1	2	2	1	1	0	1	1	1	1	1	0	2	2	0	1	1	2	2	1	1	2
	K00338	nuoI; NADH-quinone oxidoreductase subunit I [EC:7.1.1.2]	0.969388	1	2	2	2	2	2	2	2	2	2	2	2	2	2	2	2	2	2	2	2	2	2	2	2	2	2	2	2	2	1	1	1	2	2	2	2	2	2	1	2	2	2	2	2	2	2
	K00339	nuoJ; NADH-quinone oxidoreductase subunit J [EC:7.1.1.2]	0.938776	0	2	2	2	1	2	2	2	2	2	2	1	0	2	2	1	2	2	2	2	2	2	1	2	2	2	2	2	2	2	1	2	2	2	2	2	2	2	2	2	2	2	2	2	2	2
	K00340	nuoK; NADH-quinone oxidoreductase subunit K [EC:7.1.1.2]	0.969388	0	2	2	2	2	2	2	2	2	2	2	2	0	2	1	2	2	2	2	2	2	2	2	2	2	2	2	2	2	2	1	2	2	2	2	2	2	2	2	2	2	2	2	2	2	2
	K00341	nuoL; NADH-quinone oxidoreductase subunit L [EC:7.1.1.2]	0.918367	0	2	2	2	2	0	2	2	2	2	2	1	0	2	1	0	1	2	2	2	2	2	1	2	2	2	2	1	2	1	1	2	3	2	2	2	2	0	1	2	2	2	2	2	2	2
	K00342	nuoM; NADH-quinone oxidoreductase subunit M [EC:7.1.1.2]	0.959184	1	2	2	2	2	2	3	2	2	2	2	2	3	2	2	1	2	2	2	2	2	2	2	2	2	2	2	1	1	1	2	2	4	2	1	3	2	1	2	2	3	2	3	2	2	2
	K00343	nuoN; NADH-quinone oxidoreductase subunit N [EC:7.1.1.2]	0.969388	2	2	2	2	2	1	3	2	2	1	2	2	1	2	2	2	2	2	2	2	2	2	2	2	2	2	2	0	1	1	2	2	3	2	1	3	3	2	1	1	3	2	4	2	2	2
	K00344	qor, CRYZ; NADPH:quinone reductase [EC:1.6.5.5]	0.806122	0	2	2	2	1	3	0	1	1	2	2	3	0	2	1	1	1	2	2	1	2	0	1	2	2	3	2	2	1	2	2	2	0	3	1	1	2	1	1	0	3	0	5	0	0	2
	K00239	sdhA, frdA; succinate dehydrogenase / fumarate reductase, flavoprotein subunit [EC:1.3.5.1 1.3.5.4]	0.714286	0	1	1	1	1	0	1	1	1	0	1	1	0	1	1	0	1	1	0	1	0	1	1	1	1	1	1	0	0	0	1	1	1	1	0	1	1	1	1	0	1	1	1	0	0	1
	K00240	sdhB, frdB; succinate dehydrogenase / fumarate reductase, iron-sulfur subunit [EC:1.3.5.1 1.3.5.4]	0.806122	0	1	1	0	1	0	1	0	1	1	1	1	0	1	1	1	1	1	1	1	1	1	1	1	1	1	1	1	1	1	1	1	1	0	1	1	1	1	1	0	1	1	1	1	1	1
	K00241	sdhC, frdC; succinate dehydrogenase / fumarate reductase, cytochrome b subunit	0.846939	0	1	1	1	1	0	1	0	1	1	1	1	1	1	1	1	1	1	1	1	1	1	1	1	1	1	1	0	1	0	1	1	0	1	1	1	1	0	1	1	1	1	1	1	1	1
	K00244	frdA; fumarate reductase flavoprotein subunit [EC:1.3.5.4]	0.122449	0	0	0	0	0	0	0	0	0	0	0	0	0	0	0	0	0	0	0	0	0	0	0	0	0	0	0	0	0	0	0	0	0	0	0	0	0	0	0	0	0	0	1	0	0	0
	K00245	frdB; fumarate reductase iron-sulfur subunit [EC:1.3.5.4]	0.0816327	0	0	0	0	0	0	0	0	0	0	0	0	0	0	0	0	0	0	0	0	0	0	0	0	0	0	0	0	0	0	0	0	0	0	0	0	0	0	0	0	0	0	0	0	0	0
	K00247	frdD; fumarate reductase subunit D	0.0918367	0	0	0	0	0	0	0	0	0	0	0	0	0	0	0	0	0	0	0	0	0	0	0	0	0	0	0	0	0	0	0	0	0	0	0	0	0	0	0	0	0	0	0	0	0	0
	K03886	MQCRA, qcrA, bfcA, petC; menaquinol-cytochrome c reductase iron-sulfur subunit [EC:1.10.2.-]	0.112245	0	0	0	1	0	1	0	0	0	0	0	0	0	0	0	0	0	0	0	0	0	0	0	0	0	1	0	0	0	0	0	0	0	0	0	0	2	1	0	0	0	0	0	0	0	0
	K03890	qcrA; ubiquinol-cytochrome c reductase iron-sulfur subunit	0.0408163	0	0	0	0	1	0	0	0	0	0	0	0	0	0	0	0	0	0	0	0	0	0	0	0	0	0	0	0	0	0	0	0	0	0	0	0	0	0	0	0	0	0	0	0	0	0
	K03887	MQCRB, qcrB, bfcB, petB; menaquinol-cytochrome c reductase cytochrome b subunit	0.806122	0	1	1	0	1	1	1	1	1	1	2	0	1	1	1	1	1	0	1	1	1	1	1	1	1	0	0	1	1	0	1	1	1	1	1	1	0	0	1	1	1	1	1	0	0	1
	K03888	MQCRC, qcrC, bfcC, petD; menaquinol-cytochrome c reductase cytochrome b/c subunit	0.0204082	0	0	0	1	0	0	0	0	0	0	0	0	0	0	0	0	0	0	0	0	0	0	0	0	0	0	0	0	0	0	0	0	0	0	0	0	0	0	0	0	0	0	0	0	0	0
	K03891	qcrB; ubiquinol-cytochrome c reductase cytochrome b subunit	0.0510204	0	0	0	0	1	0	0	0	0	0	0	0	0	0	0	0	0	0	0	0	0	0	0	0	0	0	0	0	0	0	0	0	0	0	0	0	0	0	0	0	0	0	0	0	0	0
	K03889	qcrC; ubiquinol-cytochrome c reductase cytochrome c subunit	0.0102041	0	0	0	0	1	0	0	0	0	0	0	0	0	0	0	0	0	0	0	0	0	0	0	0	0	0	0	0	0	0	0	0	0	0	0	0	0	0	0	0	0	0	0	0	0	0
	K02274	coxA, ctaD; cytochrome c oxidase subunit I [EC:7.1.1.9]	0.622449	0	1	1	1	0	1	0	0	0	1	1	0	0	1	1	0	1	0	1	1	1	0	1	1	1	0	0	0	0	0	1	1	1	1	1	1	0	1	1	1	0	1	1	0	0	2
	K02275	coxB, ctaC; cytochrome c oxidase subunit II [EC:7.1.1.9]	0.704082	0	1	1	1	1	1	0	0	0	1	2	0	0	2	2	0	1	0	1	1	1	1	1	1	1	0	1	0	0	1	1	2	1	1	1	1	0	1	1	2	3	1	2	0	0	1
	K02276	coxC, ctaE; cytochrome c oxidase subunit III [EC:7.1.1.9]	0.663265	0	1	1	1	0	0	0	1	0	1	1	0	0	1	1	1	1	1	1	1	1	0	1	1	1	0	1	1	1	1	0	1	2	1	1	1	0	1	1	1	1	1	1	0	0	1
	K02277	coxD, ctaF; cytochrome c oxidase subunit IV [EC:7.1.1.9]	0.683673	0	1	1	1	0	1	0	1	0	1	1	0	0	1	1	1	1	1	1	1	1	1	1	0	1	0	1	1	1	1	0	0	1	1	1	0	0	1	1	1	1	1	1	0	0	1
	K15408	coxAC; cytochrome c oxidase subunit I+III [EC:7.1.1.9]	0.214286	0	0	0	0	1	1	0	0	0	0	1	0	0	1	1	0	0	0	0	0	0	0	0	0	0	0	0	0	0	0	1	1	1	1	1	0	0	1	1	1	0	1	0	0	0	0
	K02259	COX15, ctaA; cytochrome c oxidase assembly protein subunit 15	0.826531	1	2	1	1	1	0	1	1	1	1	1	1	1	1	1	1	0	1	1	0	1	0	2	0	1	0	0	1	1	1	1	1	1	1	1	2	0	1	1	1	1	1	2	0	0	1
	K02108	ATPF0A, atpB; F-type H+-transporting ATPase subunit a	0.887755	1	1	1	1	1	0	1	0	1	1	1	1	1	1	1	1	1	1	1	1	1	1	1	1	1	1	1	1	1	1	1	1	1	1	1	1	1	1	1	1	1	1	1	1	1	1
	K02109	ATPF0B, atpF; F-type H+-transporting ATPase subunit b	0.877551	1	0	1	1	1	1	1	1	1	1	1	1	1	1	1	1	1	1	1	1	1	1	1	1	1	1	1	1	1	1	1	1	1	1	1	1	1	1	1	1	1	1	1	1	1	1
	K02110	ATPF0C, atpE; F-type H+-transporting ATPase subunit c	0.887755	1	1	1	1	1	1	1	1	1	1	1	1	1	1	1	1	1	1	1	1	1	1	1	1	1	1	1	1	1	1	1	1	1	1	1	1	1	1	1	1	1	1	1	1	1	1
	K02111	ATPF1A, atpA; F-type H+/Na+-transporting ATPase subunit alpha [EC:7.1.2.2 7.2.2.1]	0.714286	1	0	1	1	1	0	1	0	1	1	1	0	0	1	1	0	1	1	1	1	1	0	1	1	1	0	1	1	0	1	1	0	0	1	1	1	1	0	1	1	1	1	1	1	1	1
	K02112	ATPF1B, atpD; F-type H+/Na+-transporting ATPase subunit beta [EC:7.1.2.2 7.2.2.1]	0.744898	1	1	1	1	1	0	1	1	1	0	0	0	1	1	1	1	1	1	1	1	1	1	1	1	1	1	1	1	1	1	1	1	0	1	1	1	1	0	1	1	1	1	1	1	1	1
	K02113	ATPF1D, atpH; F-type H+-transporting ATPase subunit delta	0.867347	1	1	1	1	1	1	1	1	1	1	1	1	0	1	1	1	1	1	1	1	1	1	1	1	1	1	1	1	1	1	1	1	1	1	0	1	1	1	1	1	1	1	1	1	1	1
	K02114	ATPF1E, atpC; F-type H+-transporting ATPase subunit epsilon	0.734694	1	1	1	1	1	0	0	1	1	1	1	0	1	1	1	1	1	1	1	1	1	1	1	1	1	1	1	1	1	0	1	1	0	1	1	1	1	0	1	1	1	1	1	0	0	1
	K02115	ATPF1G, atpG; F-type H+-transporting ATPase subunit gamma	0.826531	1	1	1	1	1	0	1	1	1	1	1	0	1	1	1	1	1	1	1	1	1	1	1	1	1	0	1	1	1	1	1	0	0	1	1	1	1	1	1	1	1	1	1	1	1	1
	K02117	ATPVA, ntpA, atpA; V/A-type H+/Na+-transporting ATPase subunit A [EC:7.1.2.2 7.2.2.1]	0.0204082	0	0	0	1	0	0	0	0	0	0	0	0	0	0	0	0	0	0	0	0	0	0	0	0	0	0	0	0	0	0	0	0	0	0	0	0	0	0	0	0	0	0	0	0	0	0
	K02119	ATPVC, ntpC, atpC; V/A-type H+/Na+-transporting ATPase subunit C	0.0816327	0	0	0	1	0	0	0	0	0	0	0	0	0	0	0	0	0	0	0	0	0	0	0	0	0	0	0	0	0	0	0	0	0	0	0	0	0	0	0	0	0	0	1	0	0	0
	K02120	ATPVD, ntpD, atpD; V/A-type H+/Na+-transporting ATPase subunit D	0.0612245	0	0	0	1	0	0	0	0	0	0	0	0	0	0	0	0	0	0	0	0	0	0	0	0	0	0	0	0	0	0	0	0	0	0	0	0	0	0	0	0	0	0	1	0	0	0
	K02121	ATPVE, ntpE, atpE; V/A-type H+/Na+-transporting ATPase subunit E	0.0204082	0	0	0	1	0	0	0	0	0	0	0	0	0	0	0	0	0	0	0	0	0	0	0	0	0	0	0	0	0	0	0	0	0	0	0	0	0	0	0	0	0	0	0	0	0	0
	K02122	ATPVF, ntpF, atpF; V/A-type H+/Na+-transporting ATPase subunit F	0.0612245	0	0	0	1	0	0	0	0	0	0	0	0	0	0	0	0	0	0	0	0	0	0	0	0	0	0	0	0	0	0	0	0	0	0	0	0	0	0	0	0	0	0	1	0	0	0
	K02123	ATPVI, ntpI, atpI; V/A-type H+/Na+-transporting ATPase subunit I	0.0714286	0	0	0	1	0	0	0	0	0	0	0	0	0	0	0	0	0	0	0	0	0	0	0	0	0	0	0	0	0	0	0	0	0	0	0	0	0	0	0	0	0	0	1	0	0	0
Menaquinone biosynthesis	K02548	menA; 1,4-dihydroxy-2-naphthoate polyprenyltransferase [EC:2.5.1.74]	0.77551	1	1	1	1	1	1	1	1	1	0	1	1	0	1	1	1	1	1	1	1	1	1	1	0	1	1	1	0	1	0	1	1	1	1	0	1	1	1	1	1	1	0	1	1	1	1
	K01661	menB; naphthoate synthase [EC:4.1.3.36]	0.765306	1	1	1	1	1	1	0	1	1	0	1	1	0	0	1	1	1	1	1	1	1	1	1	1	1	1	1	1	0	0	1	1	0	1	0	1	1	1	1	1	1	1	1	1	1	1
	K02549	menC; o-succinylbenzoate synthase [EC:4.2.1.113]	0.397959	0	0	1	1	0	0	0	1	0	1	1	0	0	2	2	0	1	0	0	0	0	0	0	0	0	1	1	0	0	0	1	1	0	1	0	0	1	0	0	1	1	0	0	1	1	1
	K02551	menD; 2-succinyl-5-enolpyruvyl-6-hydroxy-3-cyclohexene-1-carboxylate synthase [EC:2.2.1.9]	0.744898	0	1	1	1	1	0	1	0	1	1	0	1	0	1	1	0	1	1	1	1	1	1	1	1	1	1	1	0	0	0	1	1	0	1	0	1	1	1	1	1	1	1	1	1	1	1
	K01911	menE; o-succinylbenzoate---CoA ligase [EC:6.2.1.26]	0.479592	0	1	0	1	0	1	0	1	0	1	1	1	0	0	1	0	0	0	0	0	0	0	0	0	0	1	0	0	0	0	1	1	0	1	0	1	1	0	1	0	1	0	1	1	1	1
	K02552	menF; menaquinone-specific isochorismate synthase [EC:5.4.4.2]	0.693878	1	1	1	1	1	1	1	0	1	0	0	1	0	0	1	1	1	1	1	1	1	0	1	1	1	1	1	1	1	0	1	1	0	1	0	1	1	1	1	1	1	1	1	1	1	1
	K19222	menI, DHNAT; 1,4-dihydroxy-2-naphthoyl-CoA hydrolase [EC:3.1.2.28]	0.316327	0	0	1	0	1	0	0	1	1	2	1	0	0	1	1	0	1	0	0	0	0	0	0	0	0	0	1	0	0	0	0	0	0	0	0	0	0	0	1	0	1	0	0	0	0	2
CO oxidation	K03518	coxS; aerobic carbon-monoxide dehydrogenase small subunit [EC:1.2.5.3]	0.846939	2	1	5	3	2	1	1	4	1	1	1	0	1	1	3	5	3	6	5	4	4	3	1	7	6	0	3	3	1	0	1	1	0	0	3	4	4	5	1	1	4	0	2	1	1	3
	K03519	coxM, cutM; aerobic carbon-monoxide dehydrogenase medium subunit [EC:1.2.5.3]	0.836735	3	0	4	3	1	1	0	4	0	0	2	0	2	1	5	6	3	7	6	3	6	3	1	9	6	0	2	1	1	0	1	1	0	1	2	4	2	1	1	1	3	0	1	0	1	2
	K03520	coxL, cutL; aerobic carbon-monoxide dehydrogenase large subunit [EC:1.2.5.3]	0.72449	1	0	6	1	1	2	0	3	0	2	2	0	0	3	3	4	4	8	7	5	7	3	2	10	7	0	4	1	1	0	0	1	0	0	1	2	1	0	2	2	3	0	2	0	0	3
NiFe-Group 3b	K17993	hydA; sulfhydrogenase subunit alpha [EC:1.12.1.3 1.12.1.5]	0.316327	0	1	0	1	0	1	0	0	0	0	0	1	0	0	0	0	0	0	0	0	0	0	0	0	0	1	0	1	0	1	1	0	1	1	1	0	1	1	0	0	0	1	0	1	1	0
	K17994	hydD; sulfhydrogenase subunit delta [EC:1.12.1.3 1.12.1.5]	0.357143	0	1	0	1	0	1	0	0	0	0	0	1	0	0	0	0	0	0	0	0	0	0	0	0	0	1	0	0	1	1	1	1	1	1	1	0	1	1	0	0	0	1	0	1	1	0
	K17995	hydG; sulfhydrogenase subunit gamma (sulfur reductase) [EC:1.12.98.4]	0.0204082	0	0	0	1	0	0	0	0	0	0	0	0	0	0	0	0	0	0	0	0	0	0	0	0	0	0	0	0	0	0	0	0	0	0	0	0	0	1	0	0	0	0	0	0	0	0
	K17996	hydB; sulfhydrogenase subunit beta (sulfur reductase) [EC:1.12.98.4]	0.326531	0	1	0	1	0	1	0	0	0	0	0	1	0	0	0	0	0	0	0	0	0	0	0	0	0	1	0	1	1	0	1	1	1	1	1	0	1	1	0	0	0	0	0	1	1	0
NiFe-Group 3c	K14126	mvhA, vhuA, vhcA; F420-non-reducing hydrogenase large subunit [EC:1.12.99.- 1.8.98.5]	0.0816327	0	1	0	1	0	0	0	0	0	0	0	0	0	0	0	0	0	0	0	0	0	0	0	0	0	0	0	0	0	0	0	0	0	0	0	0	0	0	0	0	0	0	0	1	1	0
	K14127	mvhD, vhuD, vhcD; F420-non-reducing hydrogenase iron-sulfur subunit [EC:1.12.99.- 1.8.98.5 1.8.98.6]	0.102041	0	1	0	1	0	0	0	0	0	0	0	0	0	0	0	0	0	0	0	0	0	0	0	0	0	0	0	0	0	0	0	0	0	0	0	0	0	0	0	0	0	0	0	2	1	0
	K14128	mvhG, vhuG, vhcG; F420-non-reducing hydrogenase small subunit [EC:1.12.99.- 1.8.98.5]	0.0816327	0	1	0	1	0	0	0	0	0	0	0	0	0	0	0	0	0	0	0	0	0	0	0	0	0	0	0	0	0	0	0	0	0	0	0	0	0	0	0	0	0	0	0	1	1	0
Heterodisulfide reductase	K03388	hdrA2; heterodisulfide reductase subunit A2 [EC:1.8.7.3 1.8.98.4 1.8.98.5 1.8.98.6]	0.0714286	0	1	0	1	0	0	0	0	0	0	0	0	0	0	0	0	0	0	0	0	0	0	0	0	0	0	0	0	0	0	0	0	0	0	0	0	0	0	0	0	0	0	0	1	1	0
	K03389	hdrB2; heterodisulfide reductase subunit B2 [EC:1.8.7.3 1.8.98.4 1.8.98.5 1.8.98.6]	0.0816327	0	1	0	1	0	0	0	0	0	0	0	0	0	0	0	0	0	0	0	0	0	0	0	0	0	0	0	0	0	0	0	0	0	0	0	0	0	1	0	0	0	0	0	2	1	0
	K03390	hdrC2; heterodisulfide reductase subunit C2 [EC:1.8.7.3 1.8.98.4 1.8.98.5 1.8.98.6]	0.0612245	0	1	0	0	0	0	0	0	0	0	0	0	0	0	0	0	0	0	0	0	0	0	0	0	0	0	0	0	0	0	0	0	0	0	0	0	0	0	0	0	1	0	0	2	1	0
	K08264	hdrD; heterodisulfide reductase subunit D [EC:1.8.98.1]	0.836735	1	0	1	1	1	0	1	0	1	1	1	1	1	1	1	1	1	1	1	1	1	1	0	1	1	1	1	1	0	1	0	1	0	1	0	1	1	1	0	1	2	1	1	1	1	1
Sulfur cycling	K00860	cysC; adenylylsulfate kinase [EC:2.7.1.25]	0.0102041	0	0	0	0	0	0	0	0	0	0	0	0	0	0	0	0	0	0	0	0	0	0	0	0	0	0	0	0	0	0	0	0	0	0	0	0	0	0	0	0	0	0	0	0	0	1
	K00955	cysNC; bifunctional enzyme CysN/CysC [EC:2.7.7.4 2.7.1.25]	0.0306122	0	0	0	0	0	0	0	0	0	0	0	0	0	0	0	0	0	0	0	0	0	0	0	0	0	0	0	0	0	0	0	0	0	0	0	0	0	0	0	0	0	0	1	0	0	0
	K00390	cysH; phosphoadenosine phosphosulfate reductase [EC:1.8.4.8 1.8.4.10]	0.102041	0	0	0	0	0	0	0	0	0	0	0	0	0	1	1	0	0	0	0	0	0	0	0	0	0	1	0	0	0	0	0	0	0	0	0	1	1	1	0	0	0	0	0	0	0	0
	K00956	cysN; sulfate adenylyltransferase subunit 1 [EC:2.7.7.4]	0.122449	0	0	0	0	0	0	0	0	0	0	1	0	1	1	1	0	0	0	0	0	0	0	0	0	0	0	0	0	0	0	0	1	0	0	0	0	0	0	0	0	0	0	1	0	0	1
	K00381	cysI; sulfite reductase (NADPH) hemoprotein beta-component [EC:1.8.1.2]	0.0510204	0	0	0	0	0	0	0	0	0	0	0	0	0	1	1	0	0	0	0	0	0	0	0	0	0	1	0	0	0	0	0	0	0	0	0	0	0	0	0	0	0	0	0	0	0	0
	K00957	cysD; sulfate adenylyltransferase subunit 2 [EC:2.7.7.4]	0.153061	1	0	0	0	0	0	0	0	0	0	1	0	1	1	1	0	0	0	0	0	0	0	0	0	0	0	0	0	0	0	0	1	0	0	0	0	0	0	0	0	0	0	1	0	0	1
	K00958	sat, met3; sulfate adenylyltransferase [EC:2.7.7.4]	0.285714	0	1	0	1	0	0	0	0	0	0	0	0	0	0	0	0	0	0	0	0	0	0	0	0	0	1	0	1	2	0	1	0	0	1	1	1	1	1	0	0	1	1	0	1	0	0
	K08352	phsA, psrA; thiosulfate reductase / polysulfide reductase chain A [EC:1.8.5.5]	0.0612245	0	0	0	0	0	0	0	0	0	0	0	1	0	0	0	0	0	0	0	0	0	0	0	0	0	0	0	0	0	0	1	0	0	0	0	0	0	0	0	0	0	0	0	0	0	0
	K16951	asrB; anaerobic sulfite reductase subunit B	0.244898	0	1	0	1	0	1	0	0	0	0	0	1	0	0	0	0	0	0	0	0	0	0	0	0	0	1	0	0	0	0	1	1	1	1	0	0	1	1	0	0	0	0	0	0	1	0
	K17218	sqr; sulfide:quinone oxidoreductase [EC:1.8.5.4]	0.561224	0	2	0	1	1	0	1	0	1	0	1	2	1	0	0	0	0	0	0	0	0	0	1	0	0	1	0	0	1	2	1	1	0	1	0	2	3	2	0	0	1	1	1	1	1	0
Nitrogen cycling	K00368	nirK; nitrite reductase (NO-forming) [EC:1.7.2.1]	0.326531	0	1	0	0	1	1	1	1	1	0	0	0	1	0	0	0	0	0	0	0	0	0	0	0	0	0	0	1	1	1	1	1	1	0	1	1	0	0	0	0	0	1	2	0	0	2
	K00363	nirD; nitrite reductase (NADH) small subunit [EC:1.7.1.15]	0.153061	0	0	0	0	0	1	0	0	0	0	0	0	0	0	0	0	0	0	0	0	0	0	1	0	0	0	1	0	0	0	0	0	0	0	0	1	0	0	0	0	0	0	0	0	0	0
	K00376	nosZ; nitrous-oxide reductase [EC:1.7.2.4]	0.0816327	0	0	0	0	0	0	1	0	0	0	0	1	1	0	0	0	0	0	0	0	0	0	1	0	0	0	0	0	0	0	0	0	0	0	0	1	0	0	0	0	1	0	0	0	0	0
	K00370	narG, narZ, nxrA; nitrate reductase / nitrite oxidoreductase, alpha subunit [EC:1.7.5.1 1.7.99.-]	0.142857	0	0	0	1	0	1	0	0	0	0	0	2	0	0	0	0	0	0	0	0	0	0	0	0	0	0	0	0	0	0	0	0	0	0	0	0	1	1	0	0	0	0	1	0	0	0
	K00371	narH, narY, nxrB; nitrate reductase / nitrite oxidoreductase, beta subunit [EC:1.7.5.1 1.7.99.-]	0.173469	0	0	0	1	1	1	0	0	0	0	0	0	0	0	0	0	0	0	0	0	0	0	0	0	0	0	0	0	0	0	0	0	0	0	0	0	1	1	0	0	0	0	1	0	0	0
	K00374	narI, narV; nitrate reductase gamma subunit [EC:1.7.5.1 1.7.99.-]	0.142857	0	0	0	1	0	1	0	0	0	0	0	1	0	0	0	0	0	0	0	0	0	0	0	0	0	0	0	0	0	0	0	0	0	0	0	0	1	1	0	0	0	0	1	0	0	0
Arsenate reduction	K03741	arsC; arsenate reductase (thioredoxin) [EC:1.20.4.4]	0.72449	0	1	1	1	1	1	1	1	1	0	1	1	1	1	2	0	1	0	0	0	0	0	1	1	0	1	1	0	0	0	2	1	0	1	1	1	1	1	0	1	1	1	1	1	2	1
	K03325	ACR3, arsB; arsenite transporter	0.316327	1	1	0	1	1	0	0	0	0	0	0	0	1	0	0	0	0	0	0	0	0	0	0	0	0	4	0	0	0	0	1	0	0	1	0	1	1	1	0	0	0	1	1	1	1	0
	K01551	arsA, ASNA1, GET3; arsenite/tail-anchored protein-transporting ATPase [EC:7.3.2.7 7.3.-.-]	0.744898	4	3	0	3	3	3	0	3	2	1	3	2	1	3	3	0	0	0	0	0	0	0	3	0	0	3	0	3	2	3	2	3	3	3	2	0	3	1	3	3	3	3	3	0	0	3
	K03892	arsR; ArsR family transcriptional regulator, arsenate/arsenite/antimonite-responsive transcriptional repressor	0.765306	2	1	0	3	0	0	2	3	1	0	2	2	1	0	1	1	0	0	1	0	0	0	1	0	0	3	0	1	1	2	1	3	2	1	1	1	2	2	1	2	3	1	1	0	1	3
	K07755	arsM; arsenite methyltransferase [EC:2.1.1.137]	0.581633	2	1	0	1	0	1	0	1	0	0	0	3	0	0	0	1	0	1	1	0	1	0	1	1	1	0	1	1	1	0	1	1	0	1	1	0	1	1	1	2	1	1	0	1	0	1
	K00384	trxB, TRR; thioredoxin reductase (NADPH) [EC:1.8.1.9]	0.959184	0	1	1	2	2	2	1	1	2	1	2	0	0	1	2	1	1	1	1	1	1	1	1	1	1	1	1	2	2	1	2	1	1	1	1	1	1	2	1	2	1	2	1	1	1	2
	K03671	trxA; thioredoxin 1	0.989796	2	2	1	3	3	2	3	1	2	2	1	3	1	2	2	1	1	1	1	1	1	1	3	1	1	3	1	2	3	2	2	2	3	3	3	3	3	2	2	2	3	2	3	3	3	3
Selenate reduction	K12527	ygfK; putative selenate reductase [EC:1.97.1.9]	0.530612	0	0	1	1	1	1	0	2	1	0	0	1	1	0	0	0	1	1	1	1	1	1	1	1	0	1	1	0	0	0	1	0	0	1	0	1	1	1	0	0	1	1	1	0	1	0
	K12528	xdhD, ygfN; putative selenate reductase molybdopterin-binding subunit	0.295918	0	1	0	2	0	0	0	1	0	0	0	1	0	0	0	0	0	0	0	0	0	0	0	0	0	1	0	0	0	0	1	0	0	1	0	0	1	1	0	0	0	1	0	0	1	0
	K12529	ygfM; putative selenate reductase FAD-binding subunit	0.193878	1	0	0	1	0	0	0	0	0	0	0	1	0	0	0	0	0	0	0	0	0	0	0	0	0	1	0	0	0	0	1	0	0	0	0	0	1	0	0	0	0	0	0	1	1	0
Hg	K00221	merB; alkylmercury lyase [EC:4.99.1.2]	0.316327	1	0	0	0	0	0	0	1	0	0	0	1	0	1	1	0	0	0	0	0	0	0	0	0	0	0	0	0	1	0	0	0	0	0	0	1	0	0	0	1	0	0	0	0	0	0
	K00520	merA; mercuric reductase [EC:1.16.1.1]	0.204082	0	0	0	0	0	0	0	0	0	0	0	0	1	0	0	0	0	0	0	0	0	0	0	0	0	0	0	0	0	0	0	0	0	0	0	1	1	0	1	0	1	0	0	0	0	0
Aromatic compound degradation	K04113	bcrB, badE; benzoyl-CoA reductase subunit B [EC:1.3.7.8]	0.153061	0	0	0	0	1	0	1	1	0	0	0	1	1	0	0	0	0	0	0	0	0	0	1	0	0	0	0	0	0	0	0	0	0	0	0	1	1	0	0	0	1	0	0	0	0	0
	K04112	bcrC, badD; benzoyl-CoA reductase subunit C [EC:1.3.7.8]	0.163265	2	0	0	0	1	0	1	1	0	0	0	1	1	0	0	0	0	0	0	0	0	0	1	0	0	0	0	0	0	0	0	0	0	0	0	1	1	0	0	0	1	0	0	0	0	0
	K15512	boxB; benzoyl-CoA 2,3-epoxidase subunit B [EC:1.14.13.208]	0.244898	0	0	0	0	1	0	1	1	0	0	0	1	0	0	0	0	0	0	0	0	0	0	1	0	0	0	0	0	0	0	0	0	0	0	0	1	0	0	1	1	1	0	0	0	0	0
	K15513	boxC; benzoyl-CoA-dihydrodiol lyase [EC:4.1.2.44]	0.22449	0	0	0	0	1	0	1	1	0	0	0	1	0	0	0	0	0	0	0	0	0	0	1	0	0	0	0	0	0	0	0	0	0	0	0	1	0	0	1	1	1	0	0	0	0	0
	K07550	bbsB; benzoylsuccinyl-CoA thiolase BbsB subunit [EC:2.3.1.-]	0.153061	1	0	0	0	1	0	1	0	0	0	0	1	0	0	0	0	0	0	0	0	0	0	1	0	0	0	0	0	0	0	0	0	0	0	0	1	0	0	0	0	1	0	0	0	0	0
Pilus assembly	K02650	pilA; type IV pilus assembly protein PilA	0.0714286	0	0	0	0	0	0	0	0	0	0	0	0	0	0	0	0	0	0	0	0	0	0	0	0	0	0	0	0	0	0	1	0	0	1	0	0	0	0	0	0	0	0	0	0	0	0
	K02652	pilB; type IV pilus assembly protein PilB	0.27551	0	1	0	0	0	0	0	0	0	0	0	0	0	0	0	0	0	0	0	0	0	0	1	0	0	1	0	0	0	1	1	1	0	1	0	1	1	1	0	0	0	1	0	2	1	0
	K02653	pilC; type IV pilus assembly protein PilC	0.326531	0	1	0	1	0	0	1	0	0	0	0	0	0	0	0	0	0	0	0	0	0	0	1	0	0	1	0	1	0	0	1	1	0	1	1	1	1	0	0	0	0	1	1	1	1	0
	K02655	pilE; type IV pilus assembly protein PilE	0.0102041	0	0	0	0	0	0	0	0	0	0	0	0	0	0	0	0	0	0	0	0	0	0	0	0	0	0	0	0	0	0	0	0	0	0	0	0	0	0	0	0	0	0	0	0	0	0
	K02662	pilM; type IV pilus assembly protein PilM	0.357143	0	1	0	1	0	0	1	0	0	0	0	0	0	0	0	0	0	0	0	0	0	0	1	0	0	1	0	1	1	1	1	1	1	1	1	1	1	1	0	0	0	1	1	2	1	0
	K02664	pilO; type IV pilus assembly protein PilO	0.326531	0	1	0	1	0	0	1	0	0	0	0	0	0	0	0	0	0	0	0	0	0	0	0	0	0	1	0	1	1	1	1	1	1	1	1	1	1	1	0	0	0	1	1	1	1	0
	K02674	pilY1; type IV pilus assembly protein PilY1	0.0102041	0	0	0	0	0	0	0	0	0	0	0	0	0	0	0	0	0	0	0	0	0	0	0	0	0	0	0	0	0	0	0	0	0	0	0	0	0	0	0	0	0	0	0	0	0	0
	K02279	cpaB, rcpC; pilus assembly protein CpaB	0.969388	2	1	1	2	3	3	2	1	2	2	2	1	1	1	2	1	1	1	1	1	1	0	2	2	1	2	1	2	2	2	3	3	2	1	2	2	2	2	1	1	2	1	2	1	1	2
	K02280	cpaC, rcpA; pilus assembly protein CpaC	0.0102041	0	0	0	0	0	0	0	0	0	0	0	0	0	0	0	0	0	0	0	0	0	0	0	0	0	0	0	0	0	0	0	0	0	0	0	0	0	0	0	0	0	0	0	0	0	0
	K02282	cpaE, tadZ; pilus assembly protein CpaE	0.642857	0	1	0	1	1	2	1	0	1	1	1	0	1	0	0	0	0	0	0	0	0	0	1	0	0	1	0	1	1	1	1	2	1	1	0	1	1	2	1	1	1	2	1	1	1	1
	K02283	cpaF, tadA; pilus assembly protein CpaF [EC:7.4.2.8]	0.969388	2	1	1	2	3	3	1	1	2	2	2	2	2	1	2	1	1	1	1	1	1	1	3	1	1	2	1	2	1	1	3	3	2	1	3	2	2	3	2	2	3	2	2	2	2	2
	K02651	flp, pilA; pilus assembly protein Flp/PilA	0.632653	2	1	0	3	2	6	2	0	3	2	4	0	2	0	0	0	1	0	0	0	0	0	2	0	0	2	1	0	0	2	2	4	0	4	1	2	2	2	1	1	3	1	2	0	0	0
Flagellar assembly	K02405	fliA, whiG; RNA polymerase sigma factor FliA	0.806122	1	1	0	1	1	1	2	0	1	2	1	1	1	0	1	0	0	0	0	0	0	0	2	0	0	1	0	1	1	1	1	1	1	1	1	2	1	1	1	1	2	1	1	1	1	2
	K02398	flgM; negative regulator of flagellin synthesis FlgM	0.0612245	1	0	0	1	0	0	0	0	0	0	0	0	0	0	0	0	0	0	0	0	0	0	0	0	0	0	0	0	0	0	0	0	0	0	0	0	0	0	0	0	0	0	0	0	0	0
	K02413	fliJ; flagellar protein FliJ	0.0306122	0	0	0	0	0	0	0	0	0	0	0	0	0	0	0	0	0	0	0	0	0	0	1	0	0	0	0	0	0	0	0	0	0	0	0	0	0	0	0	0	1	0	0	0	0	1
	K02422	fliS; flagellar secretion chaperone FliS	0.0918367	0	0	0	0	0	0	1	0	0	1	0	0	0	0	0	0	0	0	0	0	0	0	1	0	0	0	0	0	0	0	0	0	0	0	0	0	0	0	0	0	1	0	0	0	0	1
	K02400	flhA; flagellar biosynthesis protein FlhA	0.0714286	0	0	0	0	0	0	1	0	0	0	0	0	0	0	0	0	0	0	0	0	0	0	1	0	0	0	0	0	0	0	0	0	0	0	0	0	0	0	0	0	1	0	0	0	0	0
	K02418	fliO, fliZ; flagellar protein FliO/FliZ	0.0918367	0	0	0	0	0	0	1	0	0	1	0	0	0	0	0	0	0	0	0	0	0	0	1	0	0	0	0	0	0	0	0	0	0	0	0	0	0	0	0	0	1	0	0	0	0	1
	K02411	fliH; flagellar assembly protein FliH	0.0510204	0	0	0	0	0	0	0	0	0	1	0	0	0	0	0	0	0	0	0	0	0	0	0	0	0	0	0	0	0	0	0	0	0	0	0	0	0	0	0	0	0	0	0	0	0	1
	K02419	fliP; flagellar biosynthesis protein FliP	0.0816327	0	0	0	0	0	0	0	0	0	1	0	0	0	0	0	0	0	0	0	0	0	0	1	0	0	0	0	0	0	0	0	0	0	0	0	0	0	0	0	0	1	0	0	0	0	1
	K02420	fliQ; flagellar biosynthesis protein FliQ	0.0714286	0	0	0	0	0	0	0	0	0	1	0	0	0	0	0	0	0	0	0	0	0	0	1	0	0	0	0	0	0	0	0	0	0	0	0	0	0	0	0	0	1	0	0	0	0	1
	K02421	fliR; flagellar biosynthesis protein FliR	0.0204082	0	0	0	0	0	0	0	0	0	1	0	0	0	0	0	0	0	0	0	0	0	0	0	0	0	0	0	0	0	0	0	0	0	0	0	0	0	0	0	0	0	0	0	0	0	0
	K02409	fliF; flagellar M-ring protein FliF	0.0714286	0	0	0	0	0	0	1	0	0	1	0	0	0	0	0	0	0	0	0	0	0	0	1	0	0	0	0	0	0	0	0	0	0	0	0	0	0	0	0	0	1	0	0	0	0	1
	K02410	fliG; flagellar motor switch protein FliG	0.0816327	0	0	0	0	0	0	1	0	0	1	0	0	0	0	0	0	0	0	0	0	0	0	1	0	0	0	0	0	0	0	0	0	0	0	0	0	0	0	0	0	1	0	0	0	0	1
	K02416	fliM; flagellar motor switch protein FliM	0.0918367	0	0	0	0	0	0	1	0	0	1	0	0	0	0	0	0	0	0	0	0	0	0	1	0	0	0	0	0	0	0	0	0	0	0	0	0	0	0	0	0	1	0	0	0	0	1
	K02417	fliN; flagellar motor switch protein FliN	0.0816327	0	0	0	0	0	0	1	0	0	1	0	0	0	0	0	0	0	0	0	0	0	0	1	0	0	0	0	0	0	0	0	0	0	0	0	0	0	0	0	0	2	0	0	0	0	1
	K02387	flgB; flagellar basal-body rod protein FlgB	0.0816327	0	0	0	0	0	0	1	0	0	1	0	0	0	0	0	0	0	0	0	0	0	0	1	0	0	0	0	0	0	0	0	0	0	0	0	0	0	0	0	0	1	0	0	0	0	1
	K02388	flgC; flagellar basal-body rod protein FlgC	0.0714286	0	0	0	0	0	0	1	0	0	1	0	0	0	0	0	0	0	0	0	0	0	0	0	0	0	0	0	0	0	0	0	0	0	0	0	0	0	0	0	0	1	0	0	0	0	1
	K02389	flgD; flagellar basal-body rod modification protein FlgD	0.0918367	0	0	0	0	0	0	1	0	0	1	0	0	0	0	0	0	0	0	0	0	0	0	1	0	0	0	0	0	0	0	0	0	0	0	0	0	0	0	0	0	1	0	0	0	0	1
	K02390	flgE; flagellar hook protein FlgE	0.0816327	0	0	0	0	0	0	0	0	0	1	0	0	0	0	0	0	0	0	0	0	0	0	1	0	0	0	0	0	0	0	0	0	0	0	0	0	0	0	0	0	1	0	0	0	0	1
	K02396	flgK; flagellar hook-associated protein 1	0.122449	0	0	0	0	0	1	1	0	0	1	0	0	0	0	0	0	0	0	0	0	0	0	1	0	0	0	0	0	0	0	0	0	0	0	0	0	0	0	0	0	1	0	0	0	0	1
	K02397	flgL; flagellar hook-associated protein 3 FlgL	0.122449	0	0	0	0	0	1	1	0	0	0	0	0	0	0	0	0	0	0	0	0	0	0	1	0	0	0	0	0	0	0	0	0	0	0	0	1	0	0	0	0	1	0	0	0	0	1
	K02406	fliC, hag; flagellin	0.0714286	0	0	0	0	0	1	1	0	0	1	0	0	0	0	0	0	0	0	0	0	0	0	0	0	0	0	0	0	0	0	0	0	0	0	0	0	0	0	0	0	1	0	0	0	0	1
	K02407	fliD; flagellar hook-associated protein 2	0.0714286	0	0	0	0	0	0	1	0	0	1	0	0	0	0	0	0	0	0	0	0	0	0	1	0	0	0	0	0	0	0	0	0	0	0	0	0	0	0	0	0	1	0	0	0	0	1
	K02408	fliE; flagellar hook-basal body complex protein FliE	0.0816327	0	0	0	0	0	0	1	0	0	1	0	0	0	0	0	0	0	0	0	0	0	0	0	0	0	0	0	0	0	0	0	0	0	0	0	0	0	0	0	0	1	0	0	0	0	1
	K02556	motA; chemotaxis protein MotA	0.0918367	0	0	0	0	0	0	1	0	0	1	0	0	0	0	0	0	0	0	0	0	0	0	1	0	0	0	0	0	0	0	0	0	0	0	0	0	0	0	0	0	1	0	0	0	0	1
	K02557	motB; chemotaxis protein MotB	0.0918367	0	0	0	0	0	0	1	0	0	1	0	0	0	0	0	0	0	0	0	0	0	0	1	0	0	0	0	0	0	0	0	0	0	0	0	0	0	0	0	0	1	0	0	0	0	1
Transporter	K02031	peptide/nickel transport system ATP-binding protein	0.918367	2	2	11	3	2	0	2	4	2	5	3	0	2	4	6	6	6	6	6	3	6	2	3	8	10	3	8	2	1	1	1	3	1	2	1	1	3	3	1	6	3	2	4	4	3	4
	K02032	peptide/nickel transport system ATP-binding protein	0.908163	2	2	13	3	2	0	2	3	2	2	2	0	2	2	5	6	7	7	9	4	9	2	2	7	11	4	10	1	0	1	1	4	1	2	1	2	4	3	1	3	4	2	3	4	3	3
	K02033	peptide/nickel transport system permease protein	0.928571	2	2	15	3	2	3	2	3	2	4	4	0	2	5	4	9	7	10	13	6	13	6	4	11	17	3	14	1	1	1	1	5	0	2	1	2	3	5	3	5	4	2	4	4	3	5
	K02034	peptide/nickel transport system permease protein	0.928571	2	2	16	3	2	2	2	4	2	4	3	0	2	5	7	10	7	10	12	5	12	5	3	12	15	4	14	1	1	0	2	5	1	3	1	1	4	5	3	5	4	2	5	3	3	6
	K02035	peptide/nickel transport system substrate-binding protein	0.826531	1	0	13	2	1	3	1	2	1	2	2	0	2	4	6	10	4	6	12	5	13	4	3	11	16	2	9	1	0	1	1	6	0	1	0	1	2	4	1	3	3	0	3	3	2	3
	K17237	inoE; inositol-phosphate transport system substrate-binding protein	0.122449	0	0	0	0	0	0	1	1	0	0	0	0	0	0	1	0	0	0	0	0	0	0	0	0	0	0	0	0	0	0	0	0	0	0	0	0	0	0	0	0	1	0	0	0	0	0
	K17238	inoF; inositol-phosphate transport system permease protein	0.142857	0	0	0	0	0	0	1	0	0	0	0	0	0	1	1	0	0	0	0	0	0	0	0	0	0	0	0	0	0	0	0	0	0	0	0	0	0	0	0	0	1	0	0	0	0	0
	K17239	inoG; inositol-phosphate transport system permease protein	0.142857	0	0	0	0	0	0	1	1	0	0	0	0	0	1	1	0	0	0	0	0	0	0	0	0	0	0	0	0	0	0	0	0	0	0	0	0	0	0	0	0	1	0	0	0	0	0
	K09694	lipooligosaccharide transport system permease protein	0.877551	0	2	2	2	2	2	2	2	2	2	1	2	2	2	0	1	2	2	2	0	2	0	2	2	2	2	2	1	1	0	2	2	2	2	2	2	2	2	2	2	2	2	2	2	2	2
	K09695	lipooligosaccharide transport system ATP-binding protein	0.765306	0	1	1	1	1	1	1	0	1	1	0	1	1	0	1	1	1	1	1	0	1	0	1	1	1	1	1	1	1	0	1	0	0	1	1	1	1	1	1	1	1	1	1	1	1	1
	K02025	multiple sugar transport system permease protein	0.520408	0	0	2	1	1	1	1	0	0	1	0	0	0	0	1	2	2	1	4	0	5	1	1	2	4	1	3	3	1	0	1	1	1	1	2	3	2	0	1	2	1	0	0	1	0	2
	K02026	multiple sugar transport system permease protein	0.581633	0	0	2	1	2	1	1	0	0	1	0	0	0	0	2	2	1	3	3	1	4	1	2	2	3	1	2	3	2	0	2	2	1	1	2	3	3	0	1	2	1	0	1	1	0	2
	K02027	multiple sugar transport system substrate-binding protein	0.479592	0	0	1	0	2	1	1	0	0	1	0	0	0	0	3	0	2	2	2	0	3	0	2	0	2	1	2	2	2	1	1	1	0	0	2	3	2	0	1	2	1	0	1	1	0	2
	K10112	multiple sugar transport system ATP-binding protein [EC:7.5.2.-]	0.77551	0	1	3	0	3	0	1	0	1	0	1	1	0	1	1	0	1	1	1	1	1	1	0	1	1	1	2	1	0	1	1	2	1	1	1	1	1	1	1	1	1	0	1	1	1	1
	K10232	alpha-glucoside transport system substrate-binding protein	0.642857	1	1	0	4	1	4	0	1	1	1	1	0	0	2	2	1	0	1	1	1	1	1	0	1	1	1	0	0	1	1	1	1	0	1	1	1	1	1	1	1	1	0	0	0	1	2
	K10233	alpha-glucoside transport system permease protein	0.428571	0	1	0	1	1	0	0	1	0	1	1	1	0	1	1	0	0	1	0	0	0	0	0	1	0	1	0	0	0	0	1	1	0	1	0	1	1	1	1	1	0	0	0	0	1	2
	K10234	alpha-glucoside transport system permease protein	0.571429	0	1	0	1	1	0	0	1	1	1	1	2	0	2	1	0	0	1	1	1	1	1	0	1	1	1	0	0	0	1	1	1	0	1	0	1	1	1	1	1	0	0	0	0	1	2
	K02062	thiamine transport system ATP-binding protein [EC:7.6.2.15]	0.163265	0	0	0	1	0	0	0	0	0	0	0	0	0	0	0	0	0	1	1	0	1	0	1	1	0	0	0	0	0	1	1	0	0	1	0	0	0	0	0	0	0	0	0	1	0	0
	K02063	thiamine transport system permease protein	0.806122	1	1	0	1	1	1	0	1	1	0	1	0	1	1	1	1	1	1	1	1	1	1	1	1	0	1	0	1	1	1	1	1	1	1	1	1	1	1	1	1	1	1	1	1	1	1
	K02064	thiamine transport system substrate-binding protein	0.897959	1	1	1	1	1	1	0	1	1	1	1	1	1	1	1	1	1	1	1	1	1	1	1	1	0	1	1	1	1	1	1	1	1	1	1	1	1	1	1	1	1	1	1	1	1	1
	K05845	osmoprotectant transport system substrate-binding protein	0.469388	1	1	1	1	1	2	0	0	2	1	1	0	1	1	1	0	0	0	0	0	0	0	0	0	0	0	0	0	0	1	1	0	0	1	0	1	0	1	2	1	0	1	1	0	0	1
	K05846	osmoprotectant transport system permease protein	0.489796	2	2	2	2	2	2	0	0	2	2	2	0	1	2	2	0	0	0	0	0	0	0	0	0	0	0	0	0	0	1	2	0	0	2	0	2	0	1	4	2	0	2	2	0	0	2
	K05847	osmoprotectant transport system ATP-binding protein [EC:7.6.2.9]	0.438776	1	1	1	1	1	0	0	0	1	1	1	0	1	1	1	0	0	0	0	0	0	0	0	0	0	0	0	0	0	1	1	0	0	0	0	1	0	1	2	1	0	1	1	0	0	1
	K02042	phosphonate transport system permease protein	0.693878	4	1	0	1	1	0	2	2	2	3	1	1	0	1	2	0	0	0	0	0	0	0	1	0	0	1	0	0	0	2	1	2	2	1	0	2	1	1	2	1	1	2	1	0	0	1
	K02041	phosphonate transport system ATP-binding protein [EC:7.3.2.2]	0.693878	2	1	0	1	1	0	1	1	1	2	1	1	1	1	2	0	0	0	0	0	0	0	1	0	0	1	0	0	0	1	1	1	1	1	0	1	1	1	1	1	1	1	1	0	0	1
	K02044	phosphonate transport system substrate-binding protein	0.622449	2	2	0	1	1	0	1	0	1	1	1	0	1	1	2	0	0	0	0	0	0	0	1	0	0	2	0	0	0	1	1	1	1	0	0	1	2	1	1	1	1	1	1	0	0	1
	K20469	putative heme transporter	0.826531	1	1	1	2	0	1	1	1	1	0	2	1	1	2	3	1	1	2	2	1	2	1	0	2	1	1	1	1	1	1	1	0	1	0	1	1	1	2	2	1	1	2	1	0	0	2
	K10831	tauB; taurine transport system ATP-binding protein [EC:7.6.2.7]	0.132653	0	0	1	0	0	0	0	0	0	0	0	0	0	0	0	1	0	0	1	0	1	0	0	0	0	0	1	1	1	0	0	1	0	0	1	0	0	0	0	0	0	0	0	0	0	0
	K15551	tauA; taurine transport system substrate-binding protein	0.0816327	0	0	1	0	0	0	0	0	0	0	0	0	0	0	0	1	0	0	1	0	1	0	0	0	0	0	1	0	0	0	0	0	0	0	0	0	0	0	0	0	0	0	0	0	0	0
	K15552	tauC; taurine transport system permease protein	0.102041	0	0	1	0	0	0	0	0	0	0	0	0	0	0	0	0	0	0	1	0	1	0	0	0	0	0	1	0	1	0	0	1	0	0	0	0	0	0	0	0	0	0	0	0	0	0
	K02011	iron(III) transport system permease protein	0.765306	1	0	1	1	1	2	0	1	0	1	1	1	1	1	2	1	1	1	1	1	1	1	1	1	1	0	1	0	1	1	3	0	1	1	1	1	0	1	1	0	1	1	0	1	0	1
	K02012	iron(III) transport system substrate-binding protein	0.693878	1	0	1	1	1	2	0	1	0	1	1	1	1	1	0	1	1	1	1	1	1	1	2	1	1	0	1	0	1	0	2	1	0	1	0	1	0	1	1	0	1	1	0	1	0	1
	K02010	iron(III) transport system ATP-binding protein [EC:7.2.2.7]	0.469388	2	0	1	0	0	1	0	0	1	0	0	1	0	1	0	1	0	1	1	1	1	2	3	1	2	0	1	0	0	1	0	0	1	1	0	0	0	1	0	2	2	0	1	0	1	1
	K02016	iron complex transport system substrate-binding protein	0.755102	0	1	1	1	2	1	1	1	0	1	0	0	1	0	0	1	2	1	1	1	1	1	2	1	1	1	2	1	1	1	1	1	1	2	0	1	2	1	0	0	2	1	0	1	2	0
	K02013	iron complex transport system ATP-binding protein [EC:7.2.2.-]	0.94898	3	2	3	3	4	1	1	3	3	2	2	2	2	0	0	2	3	3	3	3	3	3	2	3	3	2	6	1	1	2	3	4	3	3	1	1	3	2	0	1	1	3	3	4	4	2
	K02015	iron complex transport system permease protein	0.0714286	0	0	0	1	0	0	0	0	0	0	0	0	0	0	0	0	0	0	0	0	1	0	0	0	0	0	1	0	0	0	0	0	0	0	0	0	0	0	0	0	0	0	0	1	0	0
	K22736	vacuolar iron transporter family protein	0.867347	1	2	1	1	1	2	1	1	1	1	1	1	1	1	1	1	1	1	1	0	1	0	2	1	0	1	1	1	1	2	2	1	1	2	1	3	0	1	0	1	2	2	2	1	1	1
	K01533	copB; P-type Cu2+ transporter [EC:7.2.2.9]	0.326531	1	2	0	0	0	0	1	0	0	0	1	0	0	1	2	0	0	0	0	0	0	0	2	0	0	0	0	0	0	0	0	3	0	0	0	1	3	0	1	2	2	0	0	1	1	2
	K17686	P-type Cu+ transporter [EC:7.2.2.8]	0.816327	1	3	1	1	1	0	1	0	1	0	1	1	1	0	2	1	1	1	1	1	1	1	1	0	1	1	1	0	1	1	1	3	0	1	0	2	3	1	0	1	2	1	1	1	1	1
	K06213	magnesium transporter	0.897959	1	0	1	1	1	2	1	1	1	1	1	1	0	0	1	1	1	1	1	1	1	1	1	1	1	1	1	1	0	1	1	1	1	1	1	1	1	1	1	1	1	1	1	1	1	1
	K03284	magnesium transporter	0.367347	0	1	0	0	1	1	1	1	0	0	2	0	1	1	0	0	0	0	0	0	0	0	0	0	0	0	0	2	2	1	1	2	0	1	2	1	0	0	2	1	0	1	1	1	1	0
	K16264	cobalt-zinc-cadmium efflux system protein	0.5	1	0	1	0	1	0	1	1	0	0	0	1	2	1	1	0	1	2	0	0	0	0	1	1	1	1	1	1	1	0	0	1	0	0	1	1	1	1	1	1	1	0	0	0	0	1
[truncated: 52 more columns]
